# Supplementary material for: A novel lncRNA‐mediated trans‐regulatory mechanism in the development of cleft palate in mouse
Source: Mol Genet Genomic Med. 2018 Dec 12;7(2):e00522. doi: 10.1002/mgg3.522 (PMC6393661; doi:10.1002/mgg3.522)
Supplement: Supplementary file 2 [file MGG3-7-na-s002.txt]

lnc	mrna	cor	pval
NONMMUT072375.2	ENSMUST00000166339	0.976	0.00086
NONMMUT072375.2	ENSMUST00000078947	0.987	0.00027
NONMMUT072375.2	ENSMUST00000044751	0.815	0.048
NONMMUT072375.2	ENSMUST00000160356	-0.992	8.7e-05
NONMMUT072375.2	ENSMUST00000135846	0.866	0.026000000000000002
NONMMUT072375.2	ENSMUST00000102507	0.812	0.05
NONMMUT072375.2	ENSMUST00000123909	0.968	0.0015
NONMMUT072375.2	ENSMUST00000206048	-0.953	0.0032
NONMMUT072375.2	ENSMUST00000075571	0.8290000000000001	0.040999999999999995
NONMMUT072375.2	ENSMUST00000189262	0.9	0.015
NONMMUT072375.2	ENSMUST00000120119	0.833	0.039
NONMMUT072375.2	ENSMUST00000136720	-0.991	0.00013000000000000002
NONMMUT072375.2	ENSMUST00000167497	0.995	4.1e-05
NONMMUT072375.2	ENSMUST00000044217	0.826	0.043
NONMMUT072375.2	ENSMUST00000154401	0.972	0.0012
NONMMUT072375.2	ENSMUST00000162898	0.877	0.022000000000000002
NONMMUT072375.2	ENSMUST00000119685	-0.951	0.0036
NONMMUT072375.2	ENSMUST00000063278	0.857	0.028999999999999998
NONMMUT072375.2	ENSMUST00000185899	0.976	0.0008900000000000001
NONMMUT072375.2	ENSMUST00000128471	-0.841	0.036000000000000004
NONMMUT072375.2	ENSMUST00000154383	0.929	0.0074
NONMMUT072375.2	ENSMUST00000139611	0.934	0.0063
NONMMUT072375.2	ENSMUST00000113560	0.9620000000000001	0.0022
NONMMUT072375.2	ENSMUST00000114121	0.888	0.018000000000000002
NONMMUT072375.2	ENSMUST00000201066	0.857	0.028999999999999998
NONMMUT072375.2	ENSMUST00000114064	-0.95	0.0036
NONMMUT072375.2	ENSMUST00000054730	0.9540000000000001	0.0031
NONMMUT072375.2	ENSMUST00000161072	0.963	0.002
NONMMUT072375.2	ENSMUST00000199470	0.937	0.0058
NONMMUT072375.2	ENSMUST00000175802	-0.991	0.00011
NONMMUT072375.2	ENSMUST00000075087	-0.884	0.019
NONMMUT072375.2	ENSMUST00000108253	0.871	0.024
NONMMUT072375.2	ENSMUST00000162273	-0.915	0.01
NONMMUT072375.2	ENSMUST00000114918	0.818	0.047
NONMMUT072375.2	ENSMUST00000142401	0.82	0.046
NONMMUT072375.2	ENSMUST00000149532	0.943	0.0047
NONMMUT072375.2	ENSMUST00000108382	0.903	0.013999999999999999
NONMMUT072375.2	ENSMUST00000115014	0.826	0.043
NONMMUT072375.2	ENSMUST00000143991	0.988	0.00021
NONMMUT072375.2	ENSMUST00000133103	0.9620000000000001	0.0021
NONMMUT072375.2	ENSMUST00000113995	0.948	0.0039
NONMMUT072375.2	ENSMUST00000108771	0.825	0.043
NONMMUT072375.2	ENSMUST00000184142	0.86	0.027999999999999997
NONMMUT072375.2	ENSMUST00000106171	0.857	0.028999999999999998
NONMMUT072375.2	ENSMUST00000206074	0.99	0.00015
NONMMUT072375.2	ENSMUST00000112532	0.8859999999999999	0.019
NONMMUT072375.2	ENSMUST00000146634	-0.833	0.039
NONMMUT072375.2	ENSMUST00000186364	0.981	0.0005200000000000001
NONMMUT072375.2	ENSMUST00000110389	-0.99	0.00014
NONMMUT072375.2	ENSMUST00000115735	-0.868	0.025
NONMMUT072375.2	ENSMUST00000201571	0.9690000000000001	0.0015
NONMMUT072375.2	ENSMUST00000162624	-0.813	0.049
NONMMUT072375.2	ENSMUST00000114541	0.9009999999999999	0.013999999999999999
NONMMUT072375.2	ENSMUST00000198403	-0.9159999999999999	0.01
NONMMUT072375.2	ENSMUST00000177442	-0.9470000000000001	0.0041
NONMMUT072375.2	ENSMUST00000072585	0.843	0.035
NONMMUT072375.2	ENSMUST00000092537	-0.945	0.0045
NONMMUT072375.2	ENSMUST00000187811	-0.821	0.045
NONMMUT072375.2	ENSMUST00000150387	0.845	0.034
NONMMUT072375.2	ENSMUST00000201874	-0.99	0.00014
NONMMUT072375.2	ENSMUST00000021234	-0.871	0.024
NONMMUT072375.2	ENSMUST00000107400	0.884	0.019
NONMMUT072375.2	ENSMUST00000114134	0.8290000000000001	0.040999999999999995
NONMMUT072375.2	ENSMUST00000160784	0.84	0.036000000000000004
NONMMUT072375.2	ENSMUST00000149045	-0.8370000000000001	0.038
NONMMUT072375.2	ENSMUST00000130175	0.9520000000000001	0.0034
NONMMUT072375.2	ENSMUST00000129467	0.9940000000000001	5.7999999999999994e-05
NONMMUT072375.2	ENSMUST00000204472	0.978	0.0007099999999999999
NONMMUT072375.2	ENSMUST00000146312	0.887	0.019
NONMMUT072375.2	ENSMUST00000154117	0.83	0.040999999999999995
NONMMUT072375.2	ENSMUST00000136232	-0.8240000000000001	0.044000000000000004
NONMMUT072375.2	ENSMUST00000106720	0.885	0.019
NONMMUT072375.2	ENSMUST00000163078	0.866	0.026000000000000002
NONMMUT072375.2	ENSMUST00000171245	0.818	0.047
NONMMUT072375.2	ENSMUST00000108836	0.9209999999999999	0.009000000000000001
NONMMUT072375.2	ENSMUST00000128658	0.968	0.0015
NONMMUT072375.2	ENSMUST00000100763	-0.885	0.019
NONMMUT072375.2	ENSMUST00000132144	0.9670000000000001	0.0016
NONMMUT072375.2	ENSMUST00000131415	0.9790000000000001	0.00067
NONMMUT072375.2	ENSMUST00000114457	0.9229999999999999	0.0087
NONMMUT072375.2	ENSMUST00000115082	0.982	0.0005
NONMMUT072375.2	ENSMUST00000107733	0.841	0.036000000000000004
NONMMUT072375.2	ENSMUST00000114296	0.9179999999999999	0.0099
NONMMUT072375.2	ENSMUST00000109967	0.993	7.5e-05
NONMMUT072375.2	ENSMUST00000051676	0.861	0.027999999999999997
NONMMUT072375.2	ENSMUST00000154819	0.909	0.012
NONMMUT072375.2	ENSMUST00000203545	-0.812	0.05
NONMMUT072375.2	ENSMUST00000177540	-0.99	0.00014
NONMMUT072375.2	ENSMUST00000204282	-0.99	0.00015
NONMMUT072375.2	ENSMUST00000177811	0.815	0.048
NONMMUT072375.2	ENSMUST00000169880	-0.992	0.0001
NONMMUT072375.2	ENSMUST00000115274	0.9109999999999999	0.012
NONMMUT072375.2	ENSMUST00000004480	-0.83	0.040999999999999995
NONMMUT072375.2	ENSMUST00000176209	0.825	0.043
NONMMUT072375.2	ENSMUST00000111652	-0.836	0.038
NONMMUT072375.2	ENSMUST00000028748	-0.897	0.015
NONMMUT072375.2	ENSMUST00000156596	0.985	0.00033
NONMMUT072375.2	ENSMUST00000049941	0.866	0.026000000000000002
NONMMUT072375.2	ENSMUST00000207675	0.865	0.026000000000000002
NONMMUT072375.2	ENSMUST00000144900	-0.958	0.0026
NONMMUT072375.2	ENSMUST00000140382	-0.99	0.00016
NONMMUT072375.2	ENSMUST00000100241	0.867	0.025
NONMMUT094425.1	ENSMUST00000123927	-0.9179999999999999	0.0098
NONMMUT094425.1	ENSMUST00000131254	0.9259999999999999	0.0079
NONMMUT094425.1	ENSMUST00000174411	-0.875	0.022000000000000002
NONMMUT094425.1	ENSMUST00000044751	0.9690000000000001	0.0015
NONMMUT094425.1	ENSMUST00000034566	-0.861	0.027999999999999997
NONMMUT094425.1	ENSMUST00000102507	0.84	0.036000000000000004
NONMMUT094425.1	ENSMUST00000123909	0.818	0.047
NONMMUT094425.1	ENSMUST00000138989	0.915	0.011000000000000001
NONMMUT094425.1	ENSMUST00000143582	0.8390000000000001	0.037000000000000005
NONMMUT094425.1	ENSMUST00000206048	-0.895	0.016
NONMMUT094425.1	ENSMUST00000166939	-0.852	0.031
NONMMUT094425.1	ENSMUST00000022725	-0.828	0.042
NONMMUT094425.1	ENSMUST00000120119	0.887	0.019
NONMMUT094425.1	ENSMUST00000113054	0.929	0.0074
NONMMUT094425.1	ENSMUST00000105341	0.9570000000000001	0.0028
NONMMUT094425.1	ENSMUST00000102540	0.898	0.015
NONMMUT094425.1	ENSMUST00000113011	-0.816	0.048
NONMMUT094425.1	ENSMUST00000169513	0.8270000000000001	0.042
NONMMUT094425.1	ENSMUST00000044217	0.97	0.0013
NONMMUT094425.1	ENSMUST00000151674	-0.9640000000000001	0.002
NONMMUT094425.1	ENSMUST00000090750	0.8270000000000001	0.042
NONMMUT094425.1	ENSMUST00000117944	-0.866	0.026000000000000002
NONMMUT094425.1	ENSMUST00000152909	0.993	6.7e-05
NONMMUT094425.1	ENSMUST00000107814	0.9329999999999999	0.0067
NONMMUT094425.1	ENSMUST00000119685	-0.825	0.043
NONMMUT094425.1	ENSMUST00000039978	-0.815	0.048
NONMMUT094425.1	ENSMUST00000063278	0.863	0.027000000000000003
NONMMUT094425.1	ENSMUST00000085096	0.894	0.016
NONMMUT094425.1	ENSMUST00000191916	0.8170000000000001	0.047
NONMMUT094425.1	ENSMUST00000136601	-0.872	0.024
NONMMUT094425.1	ENSMUST00000120674	-0.8240000000000001	0.044000000000000004
NONMMUT094425.1	ENSMUST00000154004	-0.835	0.038
NONMMUT094425.1	ENSMUST00000190226	0.8320000000000001	0.04
NONMMUT094425.1	ENSMUST00000138995	-0.9440000000000001	0.0047
NONMMUT094425.1	ENSMUST00000014990	0.9279999999999999	0.0076
NONMMUT094425.1	ENSMUST00000147744	0.956	0.0028
NONMMUT094425.1	ENSMUST00000139611	0.858	0.028999999999999998
NONMMUT094425.1	ENSMUST00000113560	0.828	0.042
NONMMUT094425.1	ENSMUST00000076136	-0.925	0.0083
NONMMUT094425.1	ENSMUST00000169604	0.9229999999999999	0.0087
NONMMUT094425.1	ENSMUST00000178383	0.905	0.013000000000000001
NONMMUT094425.1	ENSMUST00000171770	0.86	0.027999999999999997
NONMMUT094425.1	ENSMUST00000145738	0.82	0.045
NONMMUT094425.1	ENSMUST00000107809	0.953	0.0033
NONMMUT094425.1	ENSMUST00000125289	-0.961	0.0022
NONMMUT094425.1	ENSMUST00000201066	0.955	0.003
NONMMUT094425.1	ENSMUST00000115333	-0.8759999999999999	0.022000000000000002
NONMMUT094425.1	ENSMUST00000115604	-0.856	0.03
NONMMUT094425.1	ENSMUST00000119047	0.899	0.015
NONMMUT094425.1	ENSMUST00000021787	-0.958	0.0026
NONMMUT094425.1	ENSMUST00000043893	0.865	0.026000000000000002
NONMMUT094425.1	ENSMUST00000169010	-0.919	0.0097
NONMMUT094425.1	ENSMUST00000124072	-0.8390000000000001	0.037000000000000005
NONMMUT094425.1	ENSMUST00000166617	-0.826	0.043
NONMMUT094425.1	ENSMUST00000018800	0.986	0.0003
NONMMUT094425.1	ENSMUST00000208081	0.986	0.0003
NONMMUT094425.1	ENSMUST00000022185	0.9209999999999999	0.0091
NONMMUT094425.1	ENSMUST00000055190	0.879	0.021
NONMMUT094425.1	ENSMUST00000144189	-0.8440000000000001	0.035
NONMMUT094425.1	ENSMUST00000114918	0.826	0.043
NONMMUT094425.1	ENSMUST00000175784	-0.845	0.034
NONMMUT094425.1	ENSMUST00000115716	-0.862	0.027000000000000003
NONMMUT094425.1	ENSMUST00000174118	-0.84	0.036000000000000004
NONMMUT094425.1	ENSMUST00000070353	-0.8220000000000001	0.045
NONMMUT094425.1	ENSMUST00000042576	0.9309999999999999	0.006999999999999999
NONMMUT094425.1	ENSMUST00000142401	0.841	0.036000000000000004
NONMMUT094425.1	ENSMUST00000081747	0.884	0.02
NONMMUT094425.1	ENSMUST00000107117	-0.929	0.0073
NONMMUT094425.1	ENSMUST00000118294	0.9129999999999999	0.011000000000000001
NONMMUT094425.1	ENSMUST00000156294	0.8190000000000001	0.046
NONMMUT094425.1	ENSMUST00000169094	0.8540000000000001	0.03
NONMMUT094425.1	ENSMUST00000175769	0.813	0.049
NONMMUT094425.1	ENSMUST00000106702	0.925	0.0083
NONMMUT094425.1	ENSMUST00000110523	0.875	0.023
NONMMUT094425.1	ENSMUST00000176330	0.875	0.022000000000000002
NONMMUT094425.1	ENSMUST00000113995	0.893	0.017
NONMMUT094425.1	ENSMUST00000165027	0.972	0.0012
NONMMUT094425.1	ENSMUST00000106677	0.905	0.013000000000000001
NONMMUT094425.1	ENSMUST00000004392	-0.878	0.021
NONMMUT094425.1	ENSMUST00000184142	0.843	0.035
NONMMUT094425.1	ENSMUST00000106171	0.941	0.0051
NONMMUT094425.1	ENSMUST00000110180	-0.8420000000000001	0.035
NONMMUT094425.1	ENSMUST00000046750	0.872	0.024
NONMMUT094425.1	ENSMUST00000160115	0.852	0.031
NONMMUT094425.1	ENSMUST00000144940	0.843	0.035
NONMMUT094425.1	ENSMUST00000089565	0.893	0.017
NONMMUT094425.1	ENSMUST00000174653	-0.9109999999999999	0.012
NONMMUT094425.1	ENSMUST00000163779	0.8690000000000001	0.024
NONMMUT094425.1	ENSMUST00000023807	0.8590000000000001	0.027999999999999997
NONMMUT094425.1	ENSMUST00000124115	-0.948	0.004
NONMMUT094425.1	ENSMUST00000032218	0.8540000000000001	0.03
NONMMUT094425.1	ENSMUST00000095087	0.9279999999999999	0.0077
NONMMUT094425.1	ENSMUST00000099285	-0.848	0.033
NONMMUT094425.1	ENSMUST00000115321	-0.8640000000000001	0.027000000000000003
NONMMUT094425.1	ENSMUST00000144270	0.892	0.017
NONMMUT094425.1	ENSMUST00000045682	0.82	0.046
NONMMUT094425.1	ENSMUST00000113326	0.94	0.0052
NONMMUT094425.1	ENSMUST00000119063	0.91	0.012
NONMMUT094425.1	ENSMUST00000187824	0.996	2.3e-05
NONMMUT094425.1	ENSMUST00000141034	-0.927	0.0077
NONMMUT094425.1	ENSMUST00000115735	-0.813	0.049
NONMMUT094425.1	ENSMUST00000132086	-0.9840000000000001	0.00037
NONMMUT094425.1	ENSMUST00000164189	0.9359999999999999	0.006
NONMMUT094425.1	ENSMUST00000133346	-0.8909999999999999	0.017
NONMMUT094425.1	ENSMUST00000198403	-0.882	0.02
NONMMUT094425.1	ENSMUST00000154381	-0.813	0.049
NONMMUT094425.1	ENSMUST00000181391	0.8370000000000001	0.038
NONMMUT094425.1	ENSMUST00000188027	0.8809999999999999	0.02
NONMMUT094425.1	ENSMUST00000196479	0.836	0.038
NONMMUT094425.1	ENSMUST00000169879	-0.8490000000000001	0.032
NONMMUT094425.1	ENSMUST00000092537	-0.833	0.039
NONMMUT094425.1	ENSMUST00000187811	-0.966	0.0017
NONMMUT094425.1	ENSMUST00000150387	0.818	0.047
NONMMUT094425.1	ENSMUST00000169748	0.867	0.025
NONMMUT094425.1	ENSMUST00000068705	0.873	0.023
NONMMUT094425.1	ENSMUST00000135302	-0.925	0.0083
NONMMUT094425.1	ENSMUST00000200386	0.8390000000000001	0.037000000000000005
NONMMUT094425.1	ENSMUST00000171366	-0.912	0.011000000000000001
NONMMUT094425.1	ENSMUST00000160696	0.924	0.0085
NONMMUT094425.1	ENSMUST00000068322	0.866	0.026000000000000002
NONMMUT094425.1	ENSMUST00000208482	-0.9359999999999999	0.0061
NONMMUT094425.1	ENSMUST00000207072	-0.816	0.047
NONMMUT094425.1	ENSMUST00000085912	0.82	0.045
NONMMUT094425.1	ENSMUST00000106341	-0.856	0.03
NONMMUT094425.1	ENSMUST00000107400	0.905	0.013000000000000001
NONMMUT094425.1	ENSMUST00000114134	0.872	0.024
NONMMUT094425.1	ENSMUST00000185355	-0.877	0.022000000000000002
NONMMUT094425.1	ENSMUST00000160784	0.925	0.0083
NONMMUT094425.1	ENSMUST00000149045	-0.9790000000000001	0.00065
NONMMUT094425.1	ENSMUST00000075312	-0.927	0.0079
NONMMUT094425.1	ENSMUST00000130313	0.9059999999999999	0.013000000000000001
NONMMUT094425.1	ENSMUST00000138685	-0.8290000000000001	0.040999999999999995
NONMMUT094425.1	ENSMUST00000156837	0.92	0.0094
NONMMUT094425.1	ENSMUST00000129249	-0.983	0.00043
NONMMUT094425.1	ENSMUST00000200593	-0.835	0.039
NONMMUT094425.1	ENSMUST00000202187	-0.8220000000000001	0.045
NONMMUT094425.1	ENSMUST00000146740	-0.998	4e-06
NONMMUT094425.1	ENSMUST00000034928	0.823	0.044000000000000004
NONMMUT094425.1	ENSMUST00000120454	-0.966	0.0017
NONMMUT094425.1	ENSMUST00000032203	-0.855	0.03
NONMMUT094425.1	ENSMUST00000098128	0.841	0.036000000000000004
NONMMUT094425.1	ENSMUST00000146312	0.835	0.038
NONMMUT094425.1	ENSMUST00000200724	-0.848	0.033
NONMMUT094425.1	ENSMUST00000150059	-0.821	0.045
NONMMUT094425.1	ENSMUST00000154117	0.841	0.036000000000000004
NONMMUT094425.1	ENSMUST00000136232	-0.982	0.00047999999999999996
NONMMUT094425.1	ENSMUST00000128862	-0.966	0.0017
NONMMUT094425.1	ENSMUST00000106760	0.976	0.0008699999999999999
NONMMUT094425.1	ENSMUST00000167091	-0.976	0.0008300000000000001
NONMMUT094425.1	ENSMUST00000144472	0.8220000000000001	0.045
NONMMUT094425.1	ENSMUST00000177094	0.865	0.026000000000000002
NONMMUT094425.1	ENSMUST00000173739	-0.862	0.027000000000000003
NONMMUT094425.1	ENSMUST00000128873	-0.8540000000000001	0.03
NONMMUT094425.1	ENSMUST00000115078	0.92	0.0093
NONMMUT094425.1	ENSMUST00000026972	0.85	0.032
NONMMUT094425.1	ENSMUST00000035027	0.831	0.040999999999999995
NONMMUT094425.1	ENSMUST00000171245	0.831	0.040999999999999995
NONMMUT094425.1	ENSMUST00000176485	-0.813	0.049
NONMMUT094425.1	ENSMUST00000136568	0.961	0.0023
NONMMUT094425.1	ENSMUST00000079818	-0.82	0.046
NONMMUT094425.1	ENSMUST00000202178	-0.8390000000000001	0.037000000000000005
NONMMUT094425.1	ENSMUST00000040261	0.945	0.0044
NONMMUT094425.1	ENSMUST00000100763	-0.941	0.0051
NONMMUT094425.1	ENSMUST00000113502	0.892	0.017
NONMMUT094425.1	ENSMUST00000027997	0.884	0.019
NONMMUT094425.1	ENSMUST00000137363	0.8859999999999999	0.019
NONMMUT094425.1	ENSMUST00000037923	0.8640000000000001	0.026000000000000002
NONMMUT094425.1	ENSMUST00000051676	0.885	0.019
NONMMUT094425.1	ENSMUST00000154819	0.935	0.0062
NONMMUT094425.1	ENSMUST00000151446	-0.9359999999999999	0.0059
NONMMUT094425.1	ENSMUST00000137303	-0.813	0.049
NONMMUT094425.1	ENSMUST00000161035	0.993	6.8e-05
NONMMUT094425.1	ENSMUST00000129143	-0.9520000000000001	0.0033
NONMMUT094425.1	ENSMUST00000177811	0.927	0.0077
NONMMUT094425.1	ENSMUST00000187306	0.8959999999999999	0.016
NONMMUT094425.1	ENSMUST00000115072	-0.8690000000000001	0.025
NONMMUT094425.1	ENSMUST00000167888	0.846	0.034
NONMMUT094425.1	ENSMUST00000161317	0.991	0.00011999999999999999
NONMMUT094425.1	ENSMUST00000115274	0.8320000000000001	0.04
NONMMUT094425.1	ENSMUST00000039956	0.934	0.0063
NONMMUT094425.1	ENSMUST00000004480	-0.902	0.013999999999999999
NONMMUT094425.1	ENSMUST00000117083	-0.935	0.0062
NONMMUT094425.1	ENSMUST00000113612	-0.851	0.032
NONMMUT094425.1	ENSMUST00000161795	-0.91	0.012
NONMMUT094425.1	ENSMUST00000133635	0.8690000000000001	0.025
NONMMUT094425.1	ENSMUST00000167156	-0.92	0.0095
NONMMUT094425.1	ENSMUST00000139366	0.992	0.00011
NONMMUT094425.1	ENSMUST00000162727	-0.826	0.043
NONMMUT094425.1	ENSMUST00000178666	-0.9	0.013999999999999999
NONMMUT094425.1	ENSMUST00000191544	0.8909999999999999	0.017
NONMMUT094425.1	ENSMUST00000166885	0.937	0.0059
NONMMUT094425.1	ENSMUST00000135934	0.963	0.002
NONMMUT094425.1	ENSMUST00000184072	0.946	0.0043
NONMMUT094425.1	ENSMUST00000206887	0.82	0.045
NONMMUT094425.1	ENSMUST00000106044	-0.831	0.04
NONMMUT094425.1	ENSMUST00000059888	0.8370000000000001	0.038
NONMMUT094425.1	ENSMUST00000150217	0.985	0.00032
NONMMUT094425.1	ENSMUST00000117812	-0.938	0.0057
NONMMUT094425.1	ENSMUST00000053569	-0.9359999999999999	0.0061
NONMMUT094425.1	ENSMUST00000020562	0.887	0.019
NONMMUT094425.1	ENSMUST00000127904	0.851	0.032
NONMMUT094425.1	ENSMUST00000089759	-0.992	9.4e-05
NONMMUT094425.1	ENSMUST00000183044	0.904	0.013000000000000001
NONMMUT094425.1	ENSMUST00000206532	0.995	4.3e-05
NONMMUT094425.1	ENSMUST00000154552	-0.875	0.023
NONMMUT094425.1	ENSMUST00000168646	0.9	0.013999999999999999
NONMMUT094425.1	ENSMUST00000180359	0.816	0.048
NONMMUT094425.1	ENSMUST00000201182	0.8440000000000001	0.034
NONMMUT094425.1	ENSMUST00000019999	0.8490000000000001	0.033
NONMMUT094425.1	ENSMUST00000144900	-0.888	0.018000000000000002
NONMMUT094425.1	ENSMUST00000147305	-0.8420000000000001	0.035
NONMMUT094425.1	ENSMUST00000109504	-0.85	0.032
NONMMUT094425.1	ENSMUST00000110242	0.927	0.0078
NONMMUT094425.1	ENSMUST00000144034	0.985	0.00032
NONMMUT094425.1	ENSMUST00000114293	0.8390000000000001	0.037000000000000005
NONMMUT094425.1	ENSMUST00000106199	-0.914	0.011000000000000001
NONMMUT094425.1	ENSMUST00000185036	-0.889	0.018000000000000002
NONMMUT094425.1	ENSMUST00000180375	-0.878	0.021
NONMMUT006693.2	ENSMUST00000045028	-0.9840000000000001	0.00039
NONMMUT006693.2	ENSMUST00000166339	0.8340000000000001	0.039
NONMMUT006693.2	ENSMUST00000162053	0.865	0.026000000000000002
NONMMUT006693.2	ENSMUST00000090293	0.998	3.8e-06
NONMMUT006693.2	ENSMUST00000135846	0.9490000000000001	0.0038
NONMMUT006693.2	ENSMUST00000162973	0.9840000000000001	0.00039
NONMMUT006693.2	ENSMUST00000075571	0.9309999999999999	0.006999999999999999
NONMMUT006693.2	ENSMUST00000189262	0.887	0.018000000000000002
NONMMUT006693.2	ENSMUST00000120119	0.87	0.024
NONMMUT006693.2	ENSMUST00000162898	0.917	0.01
NONMMUT006693.2	ENSMUST00000114325	0.965	0.0019
NONMMUT006693.2	ENSMUST00000175779	0.992	0.0001
NONMMUT006693.2	ENSMUST00000086643	0.982	0.00049
NONMMUT006693.2	ENSMUST00000025909	0.953	0.0033
NONMMUT006693.2	ENSMUST00000113560	0.812	0.05
NONMMUT006693.2	ENSMUST00000115629	0.992	9.6e-05
NONMMUT006693.2	ENSMUST00000114064	-0.88	0.021
NONMMUT006693.2	ENSMUST00000019192	-0.856	0.03
NONMMUT006693.2	ENSMUST00000019843	0.8170000000000001	0.047
NONMMUT006693.2	ENSMUST00000170219	0.9940000000000001	4.6e-05
NONMMUT006693.2	ENSMUST00000111657	0.946	0.0043
NONMMUT006693.2	ENSMUST00000115014	0.9790000000000001	0.00063
NONMMUT006693.2	ENSMUST00000133103	0.82	0.046
NONMMUT006693.2	ENSMUST00000174710	0.99	0.00014
NONMMUT006693.2	ENSMUST00000202273	0.988	0.00022999999999999998
NONMMUT006693.2	ENSMUST00000099133	0.8640000000000001	0.026000000000000002
NONMMUT006693.2	ENSMUST00000046750	0.8440000000000001	0.035
NONMMUT006693.2	ENSMUST00000132136	0.992	0.0001
NONMMUT006693.2	ENSMUST00000061497	-0.8290000000000001	0.040999999999999995
NONMMUT006693.2	ENSMUST00000027089	-0.9840000000000001	0.00037
NONMMUT006693.2	ENSMUST00000032218	0.82	0.046
NONMMUT006693.2	ENSMUST00000139456	0.985	0.00033
NONMMUT006693.2	ENSMUST00000115735	-0.863	0.027000000000000003
NONMMUT006693.2	ENSMUST00000114541	0.875	0.022000000000000002
NONMMUT006693.2	ENSMUST00000135357	0.991	0.00011999999999999999
NONMMUT006693.2	ENSMUST00000169470	0.971	0.0012
NONMMUT006693.2	ENSMUST00000078623	-0.985	0.00035
NONMMUT006693.2	ENSMUST00000063029	0.8420000000000001	0.035
NONMMUT006693.2	ENSMUST00000068705	0.8240000000000001	0.044000000000000004
NONMMUT006693.2	ENSMUST00000119628	0.943	0.0048
NONMMUT006693.2	ENSMUST00000087359	-0.852	0.031
NONMMUT006693.2	ENSMUST00000114134	0.892	0.017
NONMMUT006693.2	ENSMUST00000056715	0.907	0.012
NONMMUT006693.2	ENSMUST00000115393	0.99	0.00016
NONMMUT006693.2	ENSMUST00000119627	-0.961	0.0023
NONMMUT006693.2	ENSMUST00000070334	0.981	0.0005200000000000001
NONMMUT006693.2	ENSMUST00000202250	0.922	0.009000000000000001
NONMMUT006693.2	ENSMUST00000113502	0.8170000000000001	0.047
NONMMUT006693.2	ENSMUST00000107733	0.899	0.015
NONMMUT006693.2	ENSMUST00000123399	0.884	0.019
NONMMUT006693.2	ENSMUST00000136390	0.996	2.5e-05
NONMMUT006693.2	ENSMUST00000171252	0.97	0.0014
NONMMUT006693.2	ENSMUST00000127457	0.9590000000000001	0.0025
NONMMUT006693.2	ENSMUST00000173091	-0.826	0.043
NONMMUT006693.2	ENSMUST00000032146	0.878	0.022000000000000002
NONMMUT006693.2	ENSMUST00000028748	-0.9420000000000001	0.005
NONMMUT006693.2	ENSMUST00000120316	0.9840000000000001	0.00039
NONMMUT006693.2	ENSMUST00000207675	0.9640000000000001	0.0019
NONMMUT006693.2	ENSMUST00000164495	0.9940000000000001	4.7e-05
NONMMUT006693.2	ENSMUST00000142682	0.991	0.00011
NONMMUT006693.2	ENSMUST00000100241	0.9590000000000001	0.0025
NONMMUT006693.2	ENSMUST00000156392	0.895	0.016
NONMMUT006693.2	ENSMUST00000114293	0.924	0.0085
NONMMUT059307.2	ENSMUST00000133921	0.922	0.0088
NONMMUT059307.2	ENSMUST00000102507	-0.826	0.043
NONMMUT059307.2	ENSMUST00000100015	0.909	0.012
NONMMUT059307.2	ENSMUST00000138083	0.9790000000000001	0.00067
NONMMUT059307.2	ENSMUST00000024889	0.958	0.0026
NONMMUT059307.2	ENSMUST00000149150	0.9670000000000001	0.0016
NONMMUT059307.2	ENSMUST00000106435	0.8640000000000001	0.027000000000000003
NONMMUT059307.2	ENSMUST00000091197	0.937	0.0058
NONMMUT059307.2	ENSMUST00000022474	0.8220000000000001	0.045
NONMMUT059307.2	ENSMUST00000122356	0.8540000000000001	0.031
NONMMUT059307.2	ENSMUST00000120674	0.826	0.043
NONMMUT059307.2	ENSMUST00000190226	-0.8140000000000001	0.049
NONMMUT059307.2	ENSMUST00000205786	0.825	0.043
NONMMUT059307.2	ENSMUST00000112915	0.966	0.0018
NONMMUT059307.2	ENSMUST00000147613	0.846	0.034
NONMMUT059307.2	ENSMUST00000167671	0.958	0.0026
NONMMUT059307.2	ENSMUST00000180008	0.97	0.0014
NONMMUT059307.2	ENSMUST00000167546	0.838	0.037000000000000005
NONMMUT059307.2	ENSMUST00000106485	0.9159999999999999	0.01
NONMMUT059307.2	ENSMUST00000188994	0.973	0.0011
NONMMUT059307.2	ENSMUST00000070353	0.845	0.034
NONMMUT059307.2	ENSMUST00000182319	0.945	0.0044
NONMMUT059307.2	ENSMUST00000191368	0.978	0.00072
NONMMUT059307.2	ENSMUST00000107785	0.8540000000000001	0.03
NONMMUT059307.2	ENSMUST00000168352	0.905	0.013000000000000001
NONMMUT059307.2	ENSMUST00000107542	0.8440000000000001	0.035
NONMMUT059307.2	ENSMUST00000140362	0.94	0.0054
NONMMUT059307.2	ENSMUST00000079924	0.9740000000000001	0.001
NONMMUT059307.2	ENSMUST00000209085	0.899	0.015
NONMMUT059307.2	ENSMUST00000151276	0.951	0.0036
NONMMUT059307.2	ENSMUST00000106425	0.925	0.0082
NONMMUT059307.2	ENSMUST00000113224	0.9490000000000001	0.0038
NONMMUT059307.2	ENSMUST00000119468	0.992	9.8e-05
NONMMUT059307.2	ENSMUST00000160375	0.8640000000000001	0.026000000000000002
NONMMUT059307.2	ENSMUST00000063502	0.9590000000000001	0.0025
NONMMUT059307.2	ENSMUST00000135141	0.9740000000000001	0.0009699999999999999
NONMMUT059307.2	ENSMUST00000202178	0.828	0.042
NONMMUT059307.2	ENSMUST00000152945	0.9229999999999999	0.0086
NONMMUT059307.2	ENSMUST00000077422	-0.846	0.034
NONMMUT059307.2	ENSMUST00000191544	-0.8170000000000001	0.047
NONMMUT059307.2	ENSMUST00000065976	0.935	0.0061
NONMMUT059307.2	ENSMUST00000203577	0.917	0.01
NONMMUT059307.2	ENSMUST00000129327	0.9590000000000001	0.0025
NONMMUT059307.2	ENSMUST00000025719	0.983	0.00042
NONMMUT059307.2	ENSMUST00000202258	0.9790000000000001	0.00063
NONMMUT059307.2	ENSMUST00000165954	0.97	0.0013
NONMMUT059307.2	ENSMUST00000115547	0.815	0.048
NONMMUT059307.2	ENSMUST00000050719	0.9420000000000001	0.005
NONMMUT070299.2	ENSMUST00000123927	0.9229999999999999	0.0087
NONMMUT070299.2	ENSMUST00000085894	-0.8440000000000001	0.035
NONMMUT070299.2	ENSMUST00000131254	-0.8759999999999999	0.022000000000000002
NONMMUT070299.2	ENSMUST00000174411	0.853	0.031
NONMMUT070299.2	ENSMUST00000044751	-0.9159999999999999	0.01
NONMMUT070299.2	ENSMUST00000034566	0.922	0.0089
NONMMUT070299.2	ENSMUST00000138989	-0.867	0.025
NONMMUT070299.2	ENSMUST00000206048	0.86	0.027999999999999997
NONMMUT070299.2	ENSMUST00000162466	0.862	0.027000000000000003
NONMMUT070299.2	ENSMUST00000022725	0.867	0.025
NONMMUT070299.2	ENSMUST00000120119	-0.878	0.022000000000000002
NONMMUT070299.2	ENSMUST00000113054	-0.932	0.0067
NONMMUT070299.2	ENSMUST00000105341	-0.927	0.0078
NONMMUT070299.2	ENSMUST00000102540	-0.963	0.0021
NONMMUT070299.2	ENSMUST00000095585	0.836	0.038
NONMMUT070299.2	ENSMUST00000044217	-0.9390000000000001	0.0055
NONMMUT070299.2	ENSMUST00000126617	-0.8190000000000001	0.046
NONMMUT070299.2	ENSMUST00000151674	0.922	0.0089
NONMMUT070299.2	ENSMUST00000090750	-0.897	0.015
NONMMUT070299.2	ENSMUST00000152909	-0.966	0.0017
NONMMUT070299.2	ENSMUST00000107814	-0.853	0.031
NONMMUT070299.2	ENSMUST00000085096	-0.868	0.025
NONMMUT070299.2	ENSMUST00000006005	0.846	0.034
NONMMUT070299.2	ENSMUST00000136601	0.838	0.037000000000000005
NONMMUT070299.2	ENSMUST00000154004	0.82	0.046
NONMMUT070299.2	ENSMUST00000138995	0.963	0.002
NONMMUT070299.2	ENSMUST00000014990	-0.9520000000000001	0.0034
NONMMUT070299.2	ENSMUST00000161354	0.8390000000000001	0.037000000000000005
NONMMUT070299.2	ENSMUST00000147744	-0.982	0.00045999999999999996
NONMMUT070299.2	ENSMUST00000139611	-0.845	0.034
NONMMUT070299.2	ENSMUST00000076136	0.934	0.0064
NONMMUT070299.2	ENSMUST00000169604	-0.905	0.013000000000000001
NONMMUT070299.2	ENSMUST00000178383	-0.8220000000000001	0.045
NONMMUT070299.2	ENSMUST00000171770	-0.899	0.015
NONMMUT070299.2	ENSMUST00000145738	-0.835	0.039
NONMMUT070299.2	ENSMUST00000107809	-0.97	0.0013
NONMMUT070299.2	ENSMUST00000125289	0.96	0.0024
NONMMUT070299.2	ENSMUST00000201066	-0.943	0.0047
NONMMUT070299.2	ENSMUST00000115333	0.8140000000000001	0.049
NONMMUT070299.2	ENSMUST00000115604	0.843	0.035
NONMMUT070299.2	ENSMUST00000119047	-0.89	0.018000000000000002
NONMMUT070299.2	ENSMUST00000021787	0.91	0.012
NONMMUT070299.2	ENSMUST00000043893	-0.871	0.024
NONMMUT070299.2	ENSMUST00000169010	0.91	0.012
NONMMUT070299.2	ENSMUST00000124072	0.899	0.015
NONMMUT070299.2	ENSMUST00000018800	-0.9440000000000001	0.0047
NONMMUT070299.2	ENSMUST00000208081	-0.9570000000000001	0.0027
NONMMUT070299.2	ENSMUST00000022185	-0.943	0.0048
NONMMUT070299.2	ENSMUST00000055190	-0.941	0.005
NONMMUT070299.2	ENSMUST00000179592	0.815	0.048
NONMMUT070299.2	ENSMUST00000175784	0.8909999999999999	0.017
NONMMUT070299.2	ENSMUST00000115716	0.889	0.018000000000000002
NONMMUT070299.2	ENSMUST00000070353	0.816	0.048
NONMMUT070299.2	ENSMUST00000042576	-0.953	0.0032
NONMMUT070299.2	ENSMUST00000142401	-0.833	0.04
NONMMUT070299.2	ENSMUST00000081747	-0.945	0.0045
NONMMUT070299.2	ENSMUST00000107117	0.866	0.026000000000000002
NONMMUT070299.2	ENSMUST00000118294	-0.871	0.024
NONMMUT070299.2	ENSMUST00000058713	-0.82	0.045
NONMMUT070299.2	ENSMUST00000169094	-0.84	0.036000000000000004
NONMMUT070299.2	ENSMUST00000106702	-0.899	0.015
NONMMUT070299.2	ENSMUST00000110523	-0.8270000000000001	0.042
NONMMUT070299.2	ENSMUST00000113995	-0.858	0.028999999999999998
NONMMUT070299.2	ENSMUST00000165027	-0.92	0.0093
NONMMUT070299.2	ENSMUST00000106677	-0.894	0.016
NONMMUT070299.2	ENSMUST00000004392	0.8640000000000001	0.026000000000000002
NONMMUT070299.2	ENSMUST00000184142	-0.845	0.034
NONMMUT070299.2	ENSMUST00000106171	-0.9329999999999999	0.0067
NONMMUT070299.2	ENSMUST00000110180	0.929	0.0074
NONMMUT070299.2	ENSMUST00000099133	-0.821	0.045
NONMMUT070299.2	ENSMUST00000043781	0.855	0.03
NONMMUT070299.2	ENSMUST00000126150	0.85	0.032
NONMMUT070299.2	ENSMUST00000046750	-0.915	0.011000000000000001
NONMMUT070299.2	ENSMUST00000069929	0.8340000000000001	0.039
NONMMUT070299.2	ENSMUST00000089565	-0.846	0.034
NONMMUT070299.2	ENSMUST00000174653	0.898	0.015
NONMMUT070299.2	ENSMUST00000163779	-0.878	0.021
NONMMUT070299.2	ENSMUST00000127587	0.821	0.045
NONMMUT070299.2	ENSMUST00000124115	0.885	0.019
NONMMUT070299.2	ENSMUST00000032218	-0.8809999999999999	0.02
NONMMUT070299.2	ENSMUST00000095087	-0.853	0.031
NONMMUT070299.2	ENSMUST00000099285	0.825	0.043
NONMMUT070299.2	ENSMUST00000115321	0.917	0.01
NONMMUT070299.2	ENSMUST00000144270	-0.943	0.0048
NONMMUT070299.2	ENSMUST00000113326	-0.9670000000000001	0.0016
NONMMUT070299.2	ENSMUST00000177504	0.813	0.049
NONMMUT070299.2	ENSMUST00000119063	-0.8490000000000001	0.032
NONMMUT070299.2	ENSMUST00000187824	-0.963	0.002
NONMMUT070299.2	ENSMUST00000141034	0.895	0.016
NONMMUT070299.2	ENSMUST00000115735	0.84	0.036000000000000004
NONMMUT070299.2	ENSMUST00000132086	0.937	0.0058
NONMMUT070299.2	ENSMUST00000164189	-0.898	0.015
NONMMUT070299.2	ENSMUST00000133346	0.843	0.035
NONMMUT070299.2	ENSMUST00000198403	0.845	0.034
NONMMUT070299.2	ENSMUST00000196479	-0.826	0.043
NONMMUT070299.2	ENSMUST00000170926	-0.821	0.045
NONMMUT070299.2	ENSMUST00000169879	0.812	0.05
NONMMUT070299.2	ENSMUST00000108242	0.8270000000000001	0.042
NONMMUT070299.2	ENSMUST00000187811	0.948	0.004
NONMMUT070299.2	ENSMUST00000029123	0.845	0.034
NONMMUT070299.2	ENSMUST00000169748	-0.897	0.015
NONMMUT070299.2	ENSMUST00000068705	-0.888	0.018000000000000002
NONMMUT070299.2	ENSMUST00000135302	0.878	0.022000000000000002
NONMMUT070299.2	ENSMUST00000200386	-0.879	0.021
NONMMUT070299.2	ENSMUST00000171366	0.893	0.017
NONMMUT070299.2	ENSMUST00000160696	-0.945	0.0044
NONMMUT070299.2	ENSMUST00000068322	-0.895	0.016
NONMMUT070299.2	ENSMUST00000208482	0.873	0.023
NONMMUT070299.2	ENSMUST00000028220	-0.863	0.027000000000000003
NONMMUT070299.2	ENSMUST00000204827	0.831	0.04
NONMMUT070299.2	ENSMUST00000085912	-0.8909999999999999	0.017
NONMMUT070299.2	ENSMUST00000106341	0.887	0.018000000000000002
NONMMUT070299.2	ENSMUST00000127896	-0.831	0.040999999999999995
NONMMUT070299.2	ENSMUST00000107400	-0.823	0.044000000000000004
NONMMUT070299.2	ENSMUST00000114134	-0.898	0.015
NONMMUT070299.2	ENSMUST00000185355	0.8959999999999999	0.016
NONMMUT070299.2	ENSMUST00000160784	-0.922	0.009000000000000001
NONMMUT070299.2	ENSMUST00000149045	0.94	0.0052
NONMMUT070299.2	ENSMUST00000075312	0.847	0.033
NONMMUT070299.2	ENSMUST00000130313	-0.883	0.02
NONMMUT070299.2	ENSMUST00000056715	-0.8170000000000001	0.047
NONMMUT070299.2	ENSMUST00000156837	-0.91	0.012
NONMMUT070299.2	ENSMUST00000129249	0.9420000000000001	0.005
NONMMUT070299.2	ENSMUST00000142873	-0.82	0.046
NONMMUT070299.2	ENSMUST00000200593	0.871	0.024
NONMMUT070299.2	ENSMUST00000202187	0.848	0.033
NONMMUT070299.2	ENSMUST00000146740	0.977	0.00075
NONMMUT070299.2	ENSMUST00000120454	0.9440000000000001	0.0047
NONMMUT070299.2	ENSMUST00000032203	0.83	0.040999999999999995
NONMMUT070299.2	ENSMUST00000146312	-0.835	0.039
NONMMUT070299.2	ENSMUST00000150059	0.852	0.031
NONMMUT070299.2	ENSMUST00000136232	0.94	0.0053
NONMMUT070299.2	ENSMUST00000128862	0.9179999999999999	0.0097
NONMMUT070299.2	ENSMUST00000106760	-0.93	0.0073
NONMMUT070299.2	ENSMUST00000167091	0.958	0.0026
NONMMUT070299.2	ENSMUST00000173739	0.8909999999999999	0.017
NONMMUT070299.2	ENSMUST00000115078	-0.8390000000000001	0.037000000000000005
NONMMUT070299.2	ENSMUST00000026972	-0.863	0.027000000000000003
NONMMUT070299.2	ENSMUST00000035027	-0.878	0.021
NONMMUT070299.2	ENSMUST00000056038	0.818	0.047
NONMMUT070299.2	ENSMUST00000176485	0.835	0.038
NONMMUT070299.2	ENSMUST00000136568	-0.909	0.012
NONMMUT070299.2	ENSMUST00000079818	0.853	0.031
NONMMUT070299.2	ENSMUST00000202178	0.828	0.042
NONMMUT070299.2	ENSMUST00000040261	-0.924	0.0084
NONMMUT070299.2	ENSMUST00000100763	0.9259999999999999	0.0081
NONMMUT070299.2	ENSMUST00000113502	-0.925	0.0082
NONMMUT070299.2	ENSMUST00000208969	-0.8109999999999999	0.05
NONMMUT070299.2	ENSMUST00000027997	-0.943	0.0047
NONMMUT070299.2	ENSMUST00000137363	-0.9279999999999999	0.0076
NONMMUT070299.2	ENSMUST00000123399	-0.8370000000000001	0.038
NONMMUT070299.2	ENSMUST00000037923	-0.889	0.018000000000000002
NONMMUT070299.2	ENSMUST00000051676	-0.894	0.016
NONMMUT070299.2	ENSMUST00000154819	-0.91	0.012
NONMMUT070299.2	ENSMUST00000151446	0.951	0.0035
NONMMUT070299.2	ENSMUST00000137303	0.852	0.031
NONMMUT070299.2	ENSMUST00000161035	-0.982	0.00047000000000000004
NONMMUT070299.2	ENSMUST00000129143	0.946	0.0043
NONMMUT070299.2	ENSMUST00000177811	-0.895	0.016
NONMMUT070299.2	ENSMUST00000187306	-0.922	0.0089
NONMMUT070299.2	ENSMUST00000115072	0.838	0.037000000000000005
NONMMUT070299.2	ENSMUST00000033292	0.825	0.043
NONMMUT070299.2	ENSMUST00000155919	-0.851	0.032
NONMMUT070299.2	ENSMUST00000161317	-0.955	0.003
NONMMUT070299.2	ENSMUST00000081393	-0.8190000000000001	0.046
NONMMUT070299.2	ENSMUST00000205952	-0.843	0.035
NONMMUT070299.2	ENSMUST00000039956	-0.861	0.027999999999999997
NONMMUT070299.2	ENSMUST00000004480	0.835	0.039
NONMMUT070299.2	ENSMUST00000117083	0.922	0.0088
NONMMUT070299.2	ENSMUST00000113612	0.9329999999999999	0.0067
NONMMUT070299.2	ENSMUST00000161795	0.932	0.0068
NONMMUT070299.2	ENSMUST00000133635	-0.887	0.018000000000000002
NONMMUT070299.2	ENSMUST00000167156	0.8759999999999999	0.022000000000000002
NONMMUT070299.2	ENSMUST00000139366	-0.9520000000000001	0.0034
NONMMUT070299.2	ENSMUST00000162727	0.8859999999999999	0.019
NONMMUT070299.2	ENSMUST00000178666	0.961	0.0022
NONMMUT070299.2	ENSMUST00000191544	-0.867	0.025
NONMMUT070299.2	ENSMUST00000173091	0.855	0.03
NONMMUT070299.2	ENSMUST00000166885	-0.9059999999999999	0.013000000000000001
NONMMUT070299.2	ENSMUST00000135934	-0.9129999999999999	0.011000000000000001
NONMMUT070299.2	ENSMUST00000184072	-0.8690000000000001	0.025
NONMMUT070299.2	ENSMUST00000059888	-0.871	0.024
NONMMUT070299.2	ENSMUST00000150217	-0.966	0.0017
NONMMUT070299.2	ENSMUST00000032146	-0.875	0.022000000000000002
NONMMUT070299.2	ENSMUST00000117812	0.977	0.0007599999999999999
NONMMUT070299.2	ENSMUST00000053569	0.867	0.025
NONMMUT070299.2	ENSMUST00000020562	-0.867	0.025
NONMMUT070299.2	ENSMUST00000089759	0.9570000000000001	0.0027
NONMMUT070299.2	ENSMUST00000183044	-0.9570000000000001	0.0027
NONMMUT070299.2	ENSMUST00000206532	-0.963	0.002
NONMMUT070299.2	ENSMUST00000154552	0.828	0.042
NONMMUT070299.2	ENSMUST00000168646	-0.945	0.0045
NONMMUT070299.2	ENSMUST00000180359	-0.885	0.019
NONMMUT070299.2	ENSMUST00000019999	-0.862	0.027000000000000003
NONMMUT070299.2	ENSMUST00000144900	0.852	0.031
NONMMUT070299.2	ENSMUST00000115013	0.884	0.019
NONMMUT070299.2	ENSMUST00000110242	-0.905	0.013000000000000001
NONMMUT070299.2	ENSMUST00000144034	-0.9440000000000001	0.0047
NONMMUT070299.2	ENSMUST00000122348	-0.83	0.040999999999999995
NONMMUT070299.2	ENSMUST00000114293	-0.8740000000000001	0.023
NONMMUT070299.2	ENSMUST00000106199	0.935	0.0062
NONMMUT070299.2	ENSMUST00000180375	0.826	0.043
NONMMUT094370.1	ENSMUST00000123927	0.9570000000000001	0.0028
NONMMUT094370.1	ENSMUST00000141553	0.92	0.0094
NONMMUT094370.1	ENSMUST00000143582	-0.833	0.04
NONMMUT094370.1	ENSMUST00000044783	-0.9570000000000001	0.0028
NONMMUT094370.1	ENSMUST00000162466	0.8170000000000001	0.047
NONMMUT094370.1	ENSMUST00000113054	-0.826	0.043
NONMMUT094370.1	ENSMUST00000105341	-0.943	0.0047
NONMMUT094370.1	ENSMUST00000112958	-0.9229999999999999	0.0087
NONMMUT094370.1	ENSMUST00000113011	0.96	0.0024
NONMMUT094370.1	ENSMUST00000117944	0.882	0.02
NONMMUT094370.1	ENSMUST00000152909	-0.8420000000000001	0.035
NONMMUT094370.1	ENSMUST00000113705	-0.9309999999999999	0.0069
NONMMUT094370.1	ENSMUST00000120732	-0.86	0.027999999999999997
NONMMUT094370.1	ENSMUST00000184826	0.9229999999999999	0.0086
NONMMUT094370.1	ENSMUST00000185990	-0.845	0.034
NONMMUT094370.1	ENSMUST00000107814	-0.857	0.028999999999999998
NONMMUT094370.1	ENSMUST00000085096	-0.9740000000000001	0.0009699999999999999
NONMMUT094370.1	ENSMUST00000191916	-0.912	0.011000000000000001
NONMMUT094370.1	ENSMUST00000116457	-0.821	0.045
NONMMUT094370.1	ENSMUST00000172509	0.9159999999999999	0.01
NONMMUT094370.1	ENSMUST00000014990	-0.85	0.032
NONMMUT094370.1	ENSMUST00000161354	0.875	0.022000000000000002
NONMMUT094370.1	ENSMUST00000076136	0.815	0.048
NONMMUT094370.1	ENSMUST00000169604	-0.975	0.00095
NONMMUT094370.1	ENSMUST00000178383	-0.905	0.013000000000000001
NONMMUT094370.1	ENSMUST00000171770	-0.8190000000000001	0.046
NONMMUT094370.1	ENSMUST00000125289	0.8390000000000001	0.037000000000000005
NONMMUT094370.1	ENSMUST00000175799	-0.847	0.033
NONMMUT094370.1	ENSMUST00000169010	0.855	0.03
NONMMUT094370.1	ENSMUST00000128184	-0.8740000000000001	0.023
NONMMUT094370.1	ENSMUST00000124072	0.877	0.022000000000000002
NONMMUT094370.1	ENSMUST00000018800	-0.852	0.031
NONMMUT094370.1	ENSMUST00000208081	-0.812	0.05
NONMMUT094370.1	ENSMUST00000022185	-0.836	0.038
NONMMUT094370.1	ENSMUST00000115716	0.9470000000000001	0.0042
NONMMUT094370.1	ENSMUST00000107117	0.821	0.045
NONMMUT094370.1	ENSMUST00000202624	0.9209999999999999	0.0092
NONMMUT094370.1	ENSMUST00000156294	-0.8140000000000001	0.049
NONMMUT094370.1	ENSMUST00000169094	-0.8490000000000001	0.033
NONMMUT094370.1	ENSMUST00000175769	-0.986	0.00029
NONMMUT094370.1	ENSMUST00000106017	-0.848	0.033
NONMMUT094370.1	ENSMUST00000198207	-0.915	0.01
NONMMUT094370.1	ENSMUST00000106702	-0.9540000000000001	0.0032
NONMMUT094370.1	ENSMUST00000110523	-0.9440000000000001	0.0047
NONMMUT094370.1	ENSMUST00000106677	-0.888	0.018000000000000002
NONMMUT094370.1	ENSMUST00000004392	0.894	0.016
NONMMUT094370.1	ENSMUST00000149122	-0.875	0.023
NONMMUT094370.1	ENSMUST00000144940	-0.938	0.0056
NONMMUT094370.1	ENSMUST00000089565	-0.856	0.03
NONMMUT094370.1	ENSMUST00000163779	-0.945	0.0044
NONMMUT094370.1	ENSMUST00000112868	-0.905	0.013000000000000001
NONMMUT094370.1	ENSMUST00000023807	-0.927	0.0077
NONMMUT094370.1	ENSMUST00000124115	0.9279999999999999	0.0076
NONMMUT094370.1	ENSMUST00000126182	-0.9129999999999999	0.011000000000000001
NONMMUT094370.1	ENSMUST00000095087	-0.84	0.036000000000000004
NONMMUT094370.1	ENSMUST00000115529	-0.823	0.044000000000000004
NONMMUT094370.1	ENSMUST00000115321	0.868	0.025
NONMMUT094370.1	ENSMUST00000144270	-0.862	0.027000000000000003
NONMMUT094370.1	ENSMUST00000045682	-0.868	0.025
NONMMUT094370.1	ENSMUST00000153976	0.9209999999999999	0.0091
NONMMUT094370.1	ENSMUST00000119063	-0.934	0.0064
NONMMUT094370.1	ENSMUST00000187824	-0.831	0.04
NONMMUT094370.1	ENSMUST00000208684	-0.9059999999999999	0.013000000000000001
NONMMUT094370.1	ENSMUST00000146282	0.8140000000000001	0.049
NONMMUT094370.1	ENSMUST00000132086	0.87	0.024
NONMMUT094370.1	ENSMUST00000164189	-0.9079999999999999	0.012
NONMMUT094370.1	ENSMUST00000164904	-0.919	0.0096
NONMMUT094370.1	ENSMUST00000156146	-0.813	0.049
NONMMUT094370.1	ENSMUST00000141903	0.818	0.047
NONMMUT094370.1	ENSMUST00000188027	-0.885	0.019
NONMMUT094370.1	ENSMUST00000173995	-0.8170000000000001	0.047
NONMMUT094370.1	ENSMUST00000109830	-0.878	0.021
NONMMUT094370.1	ENSMUST00000029123	0.946	0.0043
NONMMUT094370.1	ENSMUST00000204907	0.92	0.0095
NONMMUT094370.1	ENSMUST00000111219	-0.857	0.028999999999999998
NONMMUT094370.1	ENSMUST00000160696	-0.9179999999999999	0.0098
NONMMUT094370.1	ENSMUST00000208482	0.865	0.026000000000000002
NONMMUT094370.1	ENSMUST00000154187	-0.9179999999999999	0.0097
NONMMUT094370.1	ENSMUST00000207072	0.85	0.032
NONMMUT094370.1	ENSMUST00000106341	0.85	0.032
NONMMUT094370.1	ENSMUST00000075312	0.8390000000000001	0.037000000000000005
NONMMUT094370.1	ENSMUST00000006303	-0.871	0.024
NONMMUT094370.1	ENSMUST00000163959	-0.987	0.00026000000000000003
NONMMUT094370.1	ENSMUST00000194816	-0.86	0.027999999999999997
NONMMUT094370.1	ENSMUST00000200593	0.904	0.013000000000000001
NONMMUT094370.1	ENSMUST00000202187	0.902	0.013999999999999999
NONMMUT094370.1	ENSMUST00000146740	0.833	0.04
NONMMUT094370.1	ENSMUST00000022140	-0.851	0.031
NONMMUT094370.1	ENSMUST00000098128	-0.8540000000000001	0.03
NONMMUT094370.1	ENSMUST00000010673	-0.9279999999999999	0.0075
NONMMUT094370.1	ENSMUST00000208903	0.9179999999999999	0.0097
NONMMUT094370.1	ENSMUST00000128862	0.895	0.016
NONMMUT094370.1	ENSMUST00000106760	-0.8170000000000001	0.047
NONMMUT094370.1	ENSMUST00000167091	0.903	0.013999999999999999
NONMMUT094370.1	ENSMUST00000144472	-0.8340000000000001	0.039
NONMMUT094370.1	ENSMUST00000159586	0.9209999999999999	0.0092
NONMMUT094370.1	ENSMUST00000173739	0.8240000000000001	0.044000000000000004
NONMMUT094370.1	ENSMUST00000026972	-0.865	0.026000000000000002
NONMMUT094370.1	ENSMUST00000035027	-0.917	0.01
NONMMUT094370.1	ENSMUST00000110011	0.9359999999999999	0.006
NONMMUT094370.1	ENSMUST00000079818	0.856	0.03
NONMMUT094370.1	ENSMUST00000040261	-0.892	0.017
NONMMUT094370.1	ENSMUST00000119365	-0.813	0.049
NONMMUT094370.1	ENSMUST00000037923	-0.8740000000000001	0.023
NONMMUT094370.1	ENSMUST00000170361	-0.828	0.042
NONMMUT094370.1	ENSMUST00000046948	-0.915	0.01
NONMMUT094370.1	ENSMUST00000185767	-0.87	0.024
NONMMUT094370.1	ENSMUST00000137303	0.836	0.038
NONMMUT094370.1	ENSMUST00000134776	-0.9109999999999999	0.012
NONMMUT094370.1	ENSMUST00000161035	-0.862	0.027000000000000003
NONMMUT094370.1	ENSMUST00000129143	0.91	0.012
NONMMUT094370.1	ENSMUST00000178348	0.9159999999999999	0.01
NONMMUT094370.1	ENSMUST00000185147	-0.8959999999999999	0.016
NONMMUT094370.1	ENSMUST00000188247	-0.883	0.02
NONMMUT094370.1	ENSMUST00000167888	-0.925	0.0082
NONMMUT094370.1	ENSMUST00000161317	-0.85	0.032
NONMMUT094370.1	ENSMUST00000161795	0.852	0.031
NONMMUT094370.1	ENSMUST00000133635	-0.9520000000000001	0.0034
NONMMUT094370.1	ENSMUST00000139366	-0.82	0.046
NONMMUT094370.1	ENSMUST00000162727	0.812	0.05
NONMMUT094370.1	ENSMUST00000128364	-0.8740000000000001	0.023
NONMMUT094370.1	ENSMUST00000135934	-0.925	0.0083
NONMMUT094370.1	ENSMUST00000206887	-0.91	0.012
NONMMUT094370.1	ENSMUST00000059888	-0.941	0.005
NONMMUT094370.1	ENSMUST00000150217	-0.873	0.023
NONMMUT094370.1	ENSMUST00000142201	0.92	0.0093
NONMMUT094370.1	ENSMUST00000117812	0.812	0.05
NONMMUT094370.1	ENSMUST00000053569	0.868	0.025
NONMMUT094370.1	ENSMUST00000127904	-0.9059999999999999	0.013000000000000001
NONMMUT094370.1	ENSMUST00000107915	0.937	0.0059
NONMMUT094370.1	ENSMUST00000189553	0.9209999999999999	0.0091
NONMMUT094370.1	ENSMUST00000089759	0.821	0.045
NONMMUT094370.1	ENSMUST00000206532	-0.8240000000000001	0.044000000000000004
NONMMUT094370.1	ENSMUST00000168646	-0.838	0.037000000000000005
NONMMUT094370.1	ENSMUST00000019999	-0.8170000000000001	0.047
NONMMUT094370.1	ENSMUST00000178384	-0.8190000000000001	0.046
NONMMUT094370.1	ENSMUST00000205685	0.9179999999999999	0.0099
NONMMUT094370.1	ENSMUST00000110242	-0.915	0.01
NONMMUT094370.1	ENSMUST00000153888	-0.917	0.01
NONMMUT094370.1	ENSMUST00000144034	-0.818	0.047
NONMMUT094370.1	ENSMUST00000185036	0.821	0.045
NONMMUT127447.1	ENSMUST00000131254	-0.899	0.015
NONMMUT127447.1	ENSMUST00000166339	-0.9540000000000001	0.0031
NONMMUT127447.1	ENSMUST00000078947	-0.872	0.024
NONMMUT127447.1	ENSMUST00000162053	-0.848	0.033
NONMMUT127447.1	ENSMUST00000090293	-0.8240000000000001	0.044000000000000004
NONMMUT127447.1	ENSMUST00000044751	-0.9179999999999999	0.0099
NONMMUT127447.1	ENSMUST00000160356	0.89	0.018000000000000002
NONMMUT127447.1	ENSMUST00000135846	-0.927	0.0078
NONMMUT127447.1	ENSMUST00000162973	-0.9209999999999999	0.0092
NONMMUT127447.1	ENSMUST00000102507	-0.86	0.027999999999999997
NONMMUT127447.1	ENSMUST00000123909	-0.9279999999999999	0.0076
NONMMUT127447.1	ENSMUST00000138989	-0.878	0.021
NONMMUT127447.1	ENSMUST00000206048	0.97	0.0013
NONMMUT127447.1	ENSMUST00000075571	-0.882	0.02
NONMMUT127447.1	ENSMUST00000166939	0.841	0.036000000000000004
NONMMUT127447.1	ENSMUST00000189262	-0.9009999999999999	0.013999999999999999
NONMMUT127447.1	ENSMUST00000120119	-0.988	0.00022999999999999998
NONMMUT127447.1	ENSMUST00000136720	0.892	0.017
NONMMUT127447.1	ENSMUST00000167497	-0.91	0.012
NONMMUT127447.1	ENSMUST00000044217	-0.943	0.0048
NONMMUT127447.1	ENSMUST00000154401	-0.9159999999999999	0.01
NONMMUT127447.1	ENSMUST00000151674	0.9329999999999999	0.0066
NONMMUT127447.1	ENSMUST00000152909	-0.89	0.017
NONMMUT127447.1	ENSMUST00000022474	0.8320000000000001	0.04
NONMMUT127447.1	ENSMUST00000162898	-0.932	0.0068
NONMMUT127447.1	ENSMUST00000119685	0.9009999999999999	0.013999999999999999
NONMMUT127447.1	ENSMUST00000175779	-0.872	0.023
NONMMUT127447.1	ENSMUST00000185899	-0.905	0.013000000000000001
NONMMUT127447.1	ENSMUST00000073926	0.82	0.046
NONMMUT127447.1	ENSMUST00000138995	0.875	0.023
NONMMUT127447.1	ENSMUST00000086643	-0.845	0.034
NONMMUT127447.1	ENSMUST00000025909	-0.902	0.013999999999999999
NONMMUT127447.1	ENSMUST00000154383	-0.812	0.05
NONMMUT127447.1	ENSMUST00000147744	-0.877	0.022000000000000002
NONMMUT127447.1	ENSMUST00000139611	-0.902	0.013999999999999999
NONMMUT127447.1	ENSMUST00000113560	-0.983	0.00043
NONMMUT127447.1	ENSMUST00000115629	-0.826	0.043
NONMMUT127447.1	ENSMUST00000107809	-0.84	0.036000000000000004
NONMMUT127447.1	ENSMUST00000125289	0.813	0.049
NONMMUT127447.1	ENSMUST00000201066	-0.9309999999999999	0.006999999999999999
NONMMUT127447.1	ENSMUST00000114064	0.917	0.0099
NONMMUT127447.1	ENSMUST00000115333	0.8220000000000001	0.045
NONMMUT127447.1	ENSMUST00000111214	-0.914	0.011000000000000001
NONMMUT127447.1	ENSMUST00000021787	0.855	0.03
NONMMUT127447.1	ENSMUST00000054730	-0.9440000000000001	0.0046
NONMMUT127447.1	ENSMUST00000161072	-0.899	0.015
NONMMUT127447.1	ENSMUST00000167546	0.853	0.031
NONMMUT127447.1	ENSMUST00000018800	-0.848	0.033
NONMMUT127447.1	ENSMUST00000199470	-0.883	0.02
NONMMUT127447.1	ENSMUST00000175802	0.8859999999999999	0.019
NONMMUT127447.1	ENSMUST00000208081	-0.87	0.024
NONMMUT127447.1	ENSMUST00000075087	0.8640000000000001	0.026000000000000002
NONMMUT127447.1	ENSMUST00000162273	0.907	0.013000000000000001
NONMMUT127447.1	ENSMUST00000170219	-0.818	0.047
NONMMUT127447.1	ENSMUST00000042576	-0.887	0.018000000000000002
NONMMUT127447.1	ENSMUST00000142401	-0.899	0.015
NONMMUT127447.1	ENSMUST00000111657	-0.9159999999999999	0.01
NONMMUT127447.1	ENSMUST00000118294	-0.9540000000000001	0.0031
NONMMUT127447.1	ENSMUST00000115014	-0.9229999999999999	0.0086
NONMMUT127447.1	ENSMUST00000143991	-0.924	0.0085
NONMMUT127447.1	ENSMUST00000133103	-0.9740000000000001	0.001
NONMMUT127447.1	ENSMUST00000174710	-0.867	0.025
NONMMUT127447.1	ENSMUST00000176330	-0.883	0.02
NONMMUT127447.1	ENSMUST00000113995	-0.9670000000000001	0.0016
NONMMUT127447.1	ENSMUST00000165027	-0.8859999999999999	0.019
NONMMUT127447.1	ENSMUST00000184142	-0.8170000000000001	0.047
NONMMUT127447.1	ENSMUST00000106171	-0.909	0.012
NONMMUT127447.1	ENSMUST00000206074	-0.898	0.015
NONMMUT127447.1	ENSMUST00000046750	-0.914	0.011000000000000001
NONMMUT127447.1	ENSMUST00000132136	-0.88	0.021
NONMMUT127447.1	ENSMUST00000061497	0.904	0.013000000000000001
NONMMUT127447.1	ENSMUST00000186364	-0.867	0.025
NONMMUT127447.1	ENSMUST00000032218	-0.9059999999999999	0.013000000000000001
NONMMUT127447.1	ENSMUST00000095087	-0.8270000000000001	0.042
NONMMUT127447.1	ENSMUST00000113326	-0.816	0.048
NONMMUT127447.1	ENSMUST00000139456	-0.866	0.026000000000000002
NONMMUT127447.1	ENSMUST00000187824	-0.893	0.017
NONMMUT127447.1	ENSMUST00000141034	0.8170000000000001	0.047
NONMMUT127447.1	ENSMUST00000110389	0.894	0.016
NONMMUT127447.1	ENSMUST00000115735	0.93	0.0071
NONMMUT127447.1	ENSMUST00000201571	-0.872	0.024
NONMMUT127447.1	ENSMUST00000132086	0.846	0.034
NONMMUT127447.1	ENSMUST00000114541	-0.9079999999999999	0.012
NONMMUT127447.1	ENSMUST00000135357	-0.8959999999999999	0.016
NONMMUT127447.1	ENSMUST00000133346	0.879	0.021
NONMMUT127447.1	ENSMUST00000198403	0.894	0.016
NONMMUT127447.1	ENSMUST00000154381	0.8170000000000001	0.047
NONMMUT127447.1	ENSMUST00000169470	-0.8740000000000001	0.023
NONMMUT127447.1	ENSMUST00000092537	0.9570000000000001	0.0028
NONMMUT127447.1	ENSMUST00000187811	0.9309999999999999	0.006999999999999999
NONMMUT127447.1	ENSMUST00000063029	-0.826	0.043
NONMMUT127447.1	ENSMUST00000201874	0.87	0.024
NONMMUT127447.1	ENSMUST00000068705	-0.9009999999999999	0.013999999999999999
NONMMUT127447.1	ENSMUST00000167545	0.8490000000000001	0.032
NONMMUT127447.1	ENSMUST00000135302	0.907	0.013000000000000001
NONMMUT127447.1	ENSMUST00000171366	0.877	0.022000000000000002
NONMMUT127447.1	ENSMUST00000021234	0.838	0.037000000000000005
NONMMUT127447.1	ENSMUST00000208482	0.8240000000000001	0.044000000000000004
NONMMUT127447.1	ENSMUST00000107400	-0.904	0.013000000000000001
NONMMUT127447.1	ENSMUST00000114134	-0.961	0.0022
NONMMUT127447.1	ENSMUST00000160784	-0.867	0.025
NONMMUT127447.1	ENSMUST00000149045	0.945	0.0044
NONMMUT127447.1	ENSMUST00000075312	0.818	0.047
NONMMUT127447.1	ENSMUST00000056715	-0.88	0.021
NONMMUT127447.1	ENSMUST00000130175	-0.902	0.013999999999999999
NONMMUT127447.1	ENSMUST00000115393	-0.856	0.03
NONMMUT127447.1	ENSMUST00000119627	0.856	0.03
NONMMUT127447.1	ENSMUST00000129249	0.884	0.019
NONMMUT127447.1	ENSMUST00000146740	0.8959999999999999	0.016
NONMMUT127447.1	ENSMUST00000120454	0.879	0.021
NONMMUT127447.1	ENSMUST00000129467	-0.932	0.0068
NONMMUT127447.1	ENSMUST00000204472	-0.9229999999999999	0.0088
NONMMUT127447.1	ENSMUST00000146312	-0.884	0.019
NONMMUT127447.1	ENSMUST00000209191	0.815	0.048
NONMMUT127447.1	ENSMUST00000070334	-0.825	0.043
NONMMUT127447.1	ENSMUST00000154117	-0.887	0.019
NONMMUT127447.1	ENSMUST00000136232	0.9309999999999999	0.0069
NONMMUT127447.1	ENSMUST00000106760	-0.85	0.032
NONMMUT127447.1	ENSMUST00000106720	-0.848	0.033
NONMMUT127447.1	ENSMUST00000115078	-0.828	0.042
NONMMUT127447.1	ENSMUST00000163078	-0.815	0.048
NONMMUT127447.1	ENSMUST00000202250	-0.894	0.016
NONMMUT127447.1	ENSMUST00000108836	-0.929	0.0074
NONMMUT127447.1	ENSMUST00000128658	-0.884	0.02
NONMMUT127447.1	ENSMUST00000136568	-0.897	0.015
NONMMUT127447.1	ENSMUST00000202178	0.8370000000000001	0.038
NONMMUT127447.1	ENSMUST00000100763	0.924	0.0084
NONMMUT127447.1	ENSMUST00000113502	-0.9109999999999999	0.012
NONMMUT127447.1	ENSMUST00000132144	-0.902	0.013999999999999999
NONMMUT127447.1	ENSMUST00000131415	-0.914	0.011000000000000001
NONMMUT127447.1	ENSMUST00000114457	-0.889	0.018000000000000002
NONMMUT127447.1	ENSMUST00000137363	-0.9009999999999999	0.013999999999999999
NONMMUT127447.1	ENSMUST00000115082	-0.92	0.0094
NONMMUT127447.1	ENSMUST00000107733	-0.893	0.017
NONMMUT127447.1	ENSMUST00000114296	-0.935	0.0063
NONMMUT127447.1	ENSMUST00000109967	-0.899	0.015
NONMMUT127447.1	ENSMUST00000123399	-0.8390000000000001	0.037000000000000005
NONMMUT127447.1	ENSMUST00000051676	-0.865	0.026000000000000002
NONMMUT127447.1	ENSMUST00000154819	-0.981	0.00055
NONMMUT127447.1	ENSMUST00000151446	0.9179999999999999	0.0099
NONMMUT127447.1	ENSMUST00000177540	0.903	0.013999999999999999
NONMMUT127447.1	ENSMUST00000204282	0.895	0.016
NONMMUT127447.1	ENSMUST00000161035	-0.871	0.024
NONMMUT127447.1	ENSMUST00000177811	-0.922	0.0089
NONMMUT127447.1	ENSMUST00000187306	-0.826	0.043
NONMMUT127447.1	ENSMUST00000115072	0.9209999999999999	0.009000000000000001
NONMMUT127447.1	ENSMUST00000169880	0.867	0.025
NONMMUT127447.1	ENSMUST00000161317	-0.88	0.021
NONMMUT127447.1	ENSMUST00000136390	-0.818	0.047
NONMMUT127447.1	ENSMUST00000171252	-0.836	0.038
NONMMUT127447.1	ENSMUST00000115274	-0.885	0.019
NONMMUT127447.1	ENSMUST00000039956	-0.8440000000000001	0.035
NONMMUT127447.1	ENSMUST00000004480	0.9520000000000001	0.0035
NONMMUT127447.1	ENSMUST00000176209	-0.855	0.03
NONMMUT127447.1	ENSMUST00000167156	0.852	0.031
NONMMUT127447.1	ENSMUST00000139366	-0.897	0.015
NONMMUT127447.1	ENSMUST00000191544	-0.8590000000000001	0.027999999999999997
NONMMUT127447.1	ENSMUST00000127457	-0.9159999999999999	0.01
NONMMUT127447.1	ENSMUST00000173091	0.8320000000000001	0.04
NONMMUT127447.1	ENSMUST00000166885	-0.88	0.021
NONMMUT127447.1	ENSMUST00000184072	-0.888	0.018000000000000002
NONMMUT127447.1	ENSMUST00000150217	-0.858	0.028999999999999998
NONMMUT127447.1	ENSMUST00000032146	-0.8490000000000001	0.032
NONMMUT127447.1	ENSMUST00000028748	0.912	0.011000000000000001
NONMMUT127447.1	ENSMUST00000020562	-0.9309999999999999	0.006999999999999999
NONMMUT127447.1	ENSMUST00000120316	-0.8590000000000001	0.027999999999999997
NONMMUT127447.1	ENSMUST00000089759	0.903	0.013999999999999999
NONMMUT127447.1	ENSMUST00000156596	-0.915	0.01
NONMMUT127447.1	ENSMUST00000183044	-0.8420000000000001	0.036000000000000004
NONMMUT127447.1	ENSMUST00000049941	-0.8540000000000001	0.03
NONMMUT127447.1	ENSMUST00000206532	-0.885	0.019
NONMMUT127447.1	ENSMUST00000207675	-0.9259999999999999	0.008
NONMMUT127447.1	ENSMUST00000164495	-0.843	0.035
NONMMUT127447.1	ENSMUST00000144900	0.9690000000000001	0.0014
NONMMUT127447.1	ENSMUST00000142682	-0.8320000000000001	0.04
NONMMUT127447.1	ENSMUST00000140382	0.871	0.024
NONMMUT127447.1	ENSMUST00000100241	-0.924	0.0085
NONMMUT127447.1	ENSMUST00000144034	-0.9	0.015
NONMMUT127447.1	ENSMUST00000114293	-0.9470000000000001	0.0041
NONMMUT127447.1	ENSMUST00000201407	0.838	0.037000000000000005
NONMMUT013574.2	ENSMUST00000123927	0.8420000000000001	0.036000000000000004
NONMMUT013574.2	ENSMUST00000085894	-0.8590000000000001	0.027999999999999997
NONMMUT013574.2	ENSMUST00000034566	0.9229999999999999	0.0088
NONMMUT013574.2	ENSMUST00000162466	0.9229999999999999	0.0086
NONMMUT013574.2	ENSMUST00000022725	0.889	0.018000000000000002
NONMMUT013574.2	ENSMUST00000113054	-0.868	0.025
NONMMUT013574.2	ENSMUST00000102540	-0.983	0.00041
NONMMUT013574.2	ENSMUST00000090750	-0.895	0.016
NONMMUT013574.2	ENSMUST00000006005	0.9359999999999999	0.0061
NONMMUT013574.2	ENSMUST00000138995	0.858	0.028999999999999998
NONMMUT013574.2	ENSMUST00000014990	-0.945	0.0045
NONMMUT013574.2	ENSMUST00000161354	0.9520000000000001	0.0034
NONMMUT013574.2	ENSMUST00000147744	-0.8640000000000001	0.026000000000000002
NONMMUT013574.2	ENSMUST00000076136	0.897	0.015
NONMMUT013574.2	ENSMUST00000171770	-0.9390000000000001	0.0055
NONMMUT013574.2	ENSMUST00000107809	-0.871	0.024
NONMMUT013574.2	ENSMUST00000125289	0.8290000000000001	0.040999999999999995
NONMMUT013574.2	ENSMUST00000119047	-0.8240000000000001	0.044000000000000004
NONMMUT013574.2	ENSMUST00000170476	0.899	0.015
NONMMUT013574.2	ENSMUST00000124072	0.976	0.0008900000000000001
NONMMUT013574.2	ENSMUST00000022185	-0.938	0.0057
NONMMUT013574.2	ENSMUST00000055190	-0.992	0.0001
NONMMUT013574.2	ENSMUST00000179592	0.966	0.0018
NONMMUT013574.2	ENSMUST00000115716	0.8690000000000001	0.025
NONMMUT013574.2	ENSMUST00000042576	-0.86	0.027999999999999997
NONMMUT013574.2	ENSMUST00000186882	0.9179999999999999	0.0097
NONMMUT013574.2	ENSMUST00000081747	-0.965	0.0018
NONMMUT013574.2	ENSMUST00000106677	-0.8420000000000001	0.036000000000000004
NONMMUT013574.2	ENSMUST00000110180	0.958	0.0026
NONMMUT013574.2	ENSMUST00000043781	0.9309999999999999	0.006999999999999999
NONMMUT013574.2	ENSMUST00000069929	0.838	0.037000000000000005
NONMMUT013574.2	ENSMUST00000163779	-0.8909999999999999	0.017
NONMMUT013574.2	ENSMUST00000186271	0.915	0.01
NONMMUT013574.2	ENSMUST00000115321	0.905	0.013000000000000001
NONMMUT013574.2	ENSMUST00000144270	-0.92	0.0092
NONMMUT013574.2	ENSMUST00000113326	-0.9109999999999999	0.011000000000000001
NONMMUT013574.2	ENSMUST00000135526	0.9159999999999999	0.01
NONMMUT013574.2	ENSMUST00000146282	0.8490000000000001	0.032
NONMMUT013574.2	ENSMUST00000186075	0.9259999999999999	0.008
NONMMUT013574.2	ENSMUST00000047793	0.9129999999999999	0.011000000000000001
NONMMUT013574.2	ENSMUST00000170926	-0.823	0.044000000000000004
NONMMUT013574.2	ENSMUST00000108242	0.929	0.0074
NONMMUT013574.2	ENSMUST00000064513	0.94	0.0052
NONMMUT013574.2	ENSMUST00000029123	0.898	0.015
NONMMUT013574.2	ENSMUST00000169748	-0.89	0.018000000000000002
NONMMUT013574.2	ENSMUST00000200386	-0.856	0.03
NONMMUT013574.2	ENSMUST00000160696	-0.919	0.0096
NONMMUT013574.2	ENSMUST00000068322	-0.8590000000000001	0.027999999999999997
NONMMUT013574.2	ENSMUST00000028220	-0.905	0.013000000000000001
NONMMUT013574.2	ENSMUST00000204827	0.9079999999999999	0.012
NONMMUT013574.2	ENSMUST00000085912	-0.8959999999999999	0.016
NONMMUT013574.2	ENSMUST00000106341	0.904	0.013000000000000001
NONMMUT013574.2	ENSMUST00000185355	0.9109999999999999	0.012
NONMMUT013574.2	ENSMUST00000056110	0.948	0.004
NONMMUT013574.2	ENSMUST00000049780	0.9470000000000001	0.0042
NONMMUT013574.2	ENSMUST00000184766	-0.835	0.039
NONMMUT013574.2	ENSMUST00000156837	-0.8290000000000001	0.042
NONMMUT013574.2	ENSMUST00000200593	0.935	0.0063
NONMMUT013574.2	ENSMUST00000167091	0.8490000000000001	0.033
NONMMUT013574.2	ENSMUST00000026972	-0.873	0.023
NONMMUT013574.2	ENSMUST00000035027	-0.9490000000000001	0.0038
NONMMUT013574.2	ENSMUST00000056038	0.914	0.011000000000000001
NONMMUT013574.2	ENSMUST00000040261	-0.847	0.033
NONMMUT013574.2	ENSMUST00000026540	0.9440000000000001	0.0047
NONMMUT013574.2	ENSMUST00000027997	-0.9690000000000001	0.0014
NONMMUT013574.2	ENSMUST00000137363	-0.8170000000000001	0.047
NONMMUT013574.2	ENSMUST00000037923	-0.879	0.021
NONMMUT013574.2	ENSMUST00000153904	0.934	0.0064
NONMMUT013574.2	ENSMUST00000032388	0.9079999999999999	0.012
NONMMUT013574.2	ENSMUST00000161035	-0.8240000000000001	0.044000000000000004
NONMMUT013574.2	ENSMUST00000175712	0.9209999999999999	0.0092
NONMMUT013574.2	ENSMUST00000155919	-0.8140000000000001	0.049
NONMMUT013574.2	ENSMUST00000205952	-0.85	0.032
NONMMUT013574.2	ENSMUST00000117083	0.8370000000000001	0.038
NONMMUT013574.2	ENSMUST00000113612	0.981	0.00053
NONMMUT013574.2	ENSMUST00000161795	0.8190000000000001	0.046
NONMMUT013574.2	ENSMUST00000133635	-0.841	0.036000000000000004
NONMMUT013574.2	ENSMUST00000162727	0.958	0.0027
NONMMUT013574.2	ENSMUST00000178666	0.986	0.00028
NONMMUT013574.2	ENSMUST00000059888	-0.899	0.015
NONMMUT013574.2	ENSMUST00000032146	-0.818	0.047
NONMMUT013574.2	ENSMUST00000117812	0.917	0.01
NONMMUT013574.2	ENSMUST00000127184	0.9059999999999999	0.013000000000000001
NONMMUT013574.2	ENSMUST00000183044	-0.8809999999999999	0.021
NONMMUT013574.2	ENSMUST00000160261	-0.889	0.018000000000000002
NONMMUT013574.2	ENSMUST00000168646	-0.965	0.0018
NONMMUT013574.2	ENSMUST00000180359	-0.857	0.028999999999999998
NONMMUT013574.2	ENSMUST00000019999	-0.88	0.021
NONMMUT013574.2	ENSMUST00000115013	0.8340000000000001	0.039
NONMMUT013574.2	ENSMUST00000110242	-0.82	0.046
NONMMUT013574.2	ENSMUST00000106199	0.85	0.032
NONMMUT013574.2	ENSMUST00000156071	0.9420000000000001	0.005
NONMMUT070804.2	ENSMUST00000141553	0.998	3.5000000000000004e-06
NONMMUT070804.2	ENSMUST00000143582	-0.89	0.017
NONMMUT070804.2	ENSMUST00000044783	-0.9890000000000001	0.00018
NONMMUT070804.2	ENSMUST00000105341	-0.8370000000000001	0.038
NONMMUT070804.2	ENSMUST00000112958	-0.92	0.0094
NONMMUT070804.2	ENSMUST00000113011	0.9490000000000001	0.0038
NONMMUT070804.2	ENSMUST00000033991	-0.818	0.047
NONMMUT070804.2	ENSMUST00000117944	0.919	0.0097
NONMMUT070804.2	ENSMUST00000115830	-0.903	0.013999999999999999
NONMMUT070804.2	ENSMUST00000113705	-0.848	0.033
NONMMUT070804.2	ENSMUST00000120732	-0.828	0.042
NONMMUT070804.2	ENSMUST00000184826	0.953	0.0033
NONMMUT070804.2	ENSMUST00000185990	-0.865	0.026000000000000002
NONMMUT070804.2	ENSMUST00000107814	-0.841	0.036000000000000004
NONMMUT070804.2	ENSMUST00000166291	-0.8220000000000001	0.045
NONMMUT070804.2	ENSMUST00000085096	-0.893	0.016
NONMMUT070804.2	ENSMUST00000191916	-0.888	0.018000000000000002
NONMMUT070804.2	ENSMUST00000116457	-0.845	0.034
NONMMUT070804.2	ENSMUST00000172509	0.932	0.0068
NONMMUT070804.2	ENSMUST00000169604	-0.848	0.033
NONMMUT070804.2	ENSMUST00000178383	-0.9129999999999999	0.011000000000000001
NONMMUT070804.2	ENSMUST00000175799	-0.953	0.0033
NONMMUT070804.2	ENSMUST00000109083	-0.892	0.017
NONMMUT070804.2	ENSMUST00000128184	-0.89	0.018000000000000002
NONMMUT070804.2	ENSMUST00000111267	-0.851	0.032
NONMMUT070804.2	ENSMUST00000166617	0.8690000000000001	0.025
NONMMUT070804.2	ENSMUST00000202624	1.0	1.5e-07
NONMMUT070804.2	ENSMUST00000156294	-0.812	0.049
NONMMUT070804.2	ENSMUST00000108612	-0.821	0.045
NONMMUT070804.2	ENSMUST00000175769	-0.888	0.018000000000000002
NONMMUT070804.2	ENSMUST00000106017	-0.885	0.019
NONMMUT070804.2	ENSMUST00000198207	-0.993	7.5e-05
NONMMUT070804.2	ENSMUST00000106702	-0.836	0.038
NONMMUT070804.2	ENSMUST00000110523	-0.922	0.009000000000000001
NONMMUT070804.2	ENSMUST00000132497	0.8140000000000001	0.049
NONMMUT070804.2	ENSMUST00000149122	-0.8809999999999999	0.02
NONMMUT070804.2	ENSMUST00000144940	-0.958	0.0026
NONMMUT070804.2	ENSMUST00000089565	-0.83	0.040999999999999995
NONMMUT070804.2	ENSMUST00000163779	-0.812	0.05
NONMMUT070804.2	ENSMUST00000112868	-0.8420000000000001	0.036000000000000004
NONMMUT070804.2	ENSMUST00000023807	-0.953	0.0033
NONMMUT070804.2	ENSMUST00000124115	0.88	0.021
NONMMUT070804.2	ENSMUST00000126182	-0.94	0.0053
NONMMUT070804.2	ENSMUST00000115529	-0.8390000000000001	0.037000000000000005
NONMMUT070804.2	ENSMUST00000153976	1.0	2.3e-13
NONMMUT070804.2	ENSMUST00000119063	-0.872	0.023
NONMMUT070804.2	ENSMUST00000208684	-0.9890000000000001	0.00018999999999999998
NONMMUT070804.2	ENSMUST00000128256	-0.858	0.028999999999999998
NONMMUT070804.2	ENSMUST00000164189	-0.846	0.034
NONMMUT070804.2	ENSMUST00000164904	-0.9670000000000001	0.0016
NONMMUT070804.2	ENSMUST00000188027	-0.8959999999999999	0.016
NONMMUT070804.2	ENSMUST00000173995	-0.905	0.013000000000000001
NONMMUT070804.2	ENSMUST00000109830	-0.977	0.0008
NONMMUT070804.2	ENSMUST00000204907	0.998	6.3e-06
NONMMUT070804.2	ENSMUST00000126698	-0.858	0.028999999999999998
NONMMUT070804.2	ENSMUST00000111219	-0.8540000000000001	0.03
NONMMUT070804.2	ENSMUST00000151237	0.851	0.032
NONMMUT070804.2	ENSMUST00000154187	-0.955	0.003
NONMMUT070804.2	ENSMUST00000207072	0.82	0.046
NONMMUT070804.2	ENSMUST00000026234	-0.818	0.046
NONMMUT070804.2	ENSMUST00000006303	-0.9109999999999999	0.011000000000000001
NONMMUT070804.2	ENSMUST00000163959	-0.9640000000000001	0.0019
NONMMUT070804.2	ENSMUST00000194816	-0.8640000000000001	0.026000000000000002
NONMMUT070804.2	ENSMUST00000098128	-0.8859999999999999	0.019
NONMMUT070804.2	ENSMUST00000010673	-0.9209999999999999	0.0091
NONMMUT070804.2	ENSMUST00000208903	0.997	1.2e-05
NONMMUT070804.2	ENSMUST00000128862	0.8270000000000001	0.042
NONMMUT070804.2	ENSMUST00000118411	-0.862	0.027000000000000003
NONMMUT070804.2	ENSMUST00000144472	-0.825	0.043
NONMMUT070804.2	ENSMUST00000159586	0.9990000000000001	5.3e-07
NONMMUT070804.2	ENSMUST00000114768	-0.925	0.0082
NONMMUT070804.2	ENSMUST00000110011	0.9390000000000001	0.0055
NONMMUT070804.2	ENSMUST00000112748	-0.8809999999999999	0.021
NONMMUT070804.2	ENSMUST00000046948	-0.945	0.0045
NONMMUT070804.2	ENSMUST00000134776	-0.975	0.0009599999999999999
NONMMUT070804.2	ENSMUST00000178348	0.995	4.1e-05
NONMMUT070804.2	ENSMUST00000185147	-0.9159999999999999	0.01
NONMMUT070804.2	ENSMUST00000188247	-0.853	0.031
NONMMUT070804.2	ENSMUST00000167888	-0.937	0.0059
NONMMUT070804.2	ENSMUST00000199554	-0.845	0.034
NONMMUT070804.2	ENSMUST00000128364	-0.8220000000000001	0.045
NONMMUT070804.2	ENSMUST00000135934	-0.84	0.036000000000000004
NONMMUT070804.2	ENSMUST00000206887	-0.89	0.018000000000000002
NONMMUT070804.2	ENSMUST00000142201	0.9990000000000001	2.2e-06
NONMMUT070804.2	ENSMUST00000133803	0.8340000000000001	0.039
NONMMUT070804.2	ENSMUST00000053569	0.8340000000000001	0.039
NONMMUT070804.2	ENSMUST00000127904	-0.9470000000000001	0.0042
NONMMUT070804.2	ENSMUST00000107915	0.997	1.3000000000000001e-05
NONMMUT070804.2	ENSMUST00000189553	1.0	1.1000000000000001e-08
NONMMUT070804.2	ENSMUST00000119879	0.825	0.043
NONMMUT070804.2	ENSMUST00000147305	0.818	0.047
NONMMUT070804.2	ENSMUST00000205685	0.998	4.5e-06
NONMMUT070804.2	ENSMUST00000110242	-0.8340000000000001	0.039
NONMMUT070804.2	ENSMUST00000153888	-0.996	2.9999999999999997e-05
NONMMUT132392.1	ENSMUST00000123927	0.932	0.0067
NONMMUT132392.1	ENSMUST00000044751	-0.9329999999999999	0.0066
NONMMUT132392.1	ENSMUST00000034566	0.9109999999999999	0.012
NONMMUT132392.1	ENSMUST00000147349	-0.899	0.015
NONMMUT132392.1	ENSMUST00000123909	-0.841	0.036000000000000004
NONMMUT132392.1	ENSMUST00000138989	-0.848	0.033
NONMMUT132392.1	ENSMUST00000206048	0.875	0.022000000000000002
NONMMUT132392.1	ENSMUST00000162466	0.813	0.049
NONMMUT132392.1	ENSMUST00000120119	-0.8740000000000001	0.023
NONMMUT132392.1	ENSMUST00000194400	0.8809999999999999	0.02
NONMMUT132392.1	ENSMUST00000113054	-0.826	0.043
NONMMUT132392.1	ENSMUST00000105341	-0.934	0.0063
NONMMUT132392.1	ENSMUST00000110920	0.826	0.043
NONMMUT132392.1	ENSMUST00000147400	0.836	0.038
NONMMUT132392.1	ENSMUST00000102540	-0.9	0.013999999999999999
NONMMUT132392.1	ENSMUST00000095585	0.813	0.049
NONMMUT132392.1	ENSMUST00000044217	-0.963	0.002
NONMMUT132392.1	ENSMUST00000151674	0.915	0.01
NONMMUT132392.1	ENSMUST00000090750	-0.903	0.013999999999999999
NONMMUT132392.1	ENSMUST00000152909	-0.963	0.002
NONMMUT132392.1	ENSMUST00000107814	-0.852	0.031
NONMMUT132392.1	ENSMUST00000154004	0.883	0.02
NONMMUT132392.1	ENSMUST00000138995	0.9129999999999999	0.011000000000000001
NONMMUT132392.1	ENSMUST00000014990	-0.84	0.036000000000000004
NONMMUT132392.1	ENSMUST00000147744	-0.987	0.00023999999999999998
NONMMUT132392.1	ENSMUST00000139611	-0.83	0.040999999999999995
NONMMUT132392.1	ENSMUST00000113560	-0.8320000000000001	0.04
NONMMUT132392.1	ENSMUST00000169604	-0.887	0.018000000000000002
NONMMUT132392.1	ENSMUST00000145738	-0.871	0.024
NONMMUT132392.1	ENSMUST00000107809	-0.932	0.0067
NONMMUT132392.1	ENSMUST00000125289	0.961	0.0022
NONMMUT132392.1	ENSMUST00000201066	-0.8959999999999999	0.016
NONMMUT132392.1	ENSMUST00000115333	0.843	0.035
NONMMUT132392.1	ENSMUST00000021787	0.8959999999999999	0.016
NONMMUT132392.1	ENSMUST00000169010	0.905	0.013000000000000001
NONMMUT132392.1	ENSMUST00000124072	0.828	0.042
NONMMUT132392.1	ENSMUST00000018800	-0.91	0.012
NONMMUT132392.1	ENSMUST00000208081	-0.885	0.019
NONMMUT132392.1	ENSMUST00000022185	-0.8220000000000001	0.045
NONMMUT132392.1	ENSMUST00000055190	-0.845	0.034
NONMMUT132392.1	ENSMUST00000175784	0.9640000000000001	0.0019
NONMMUT132392.1	ENSMUST00000115716	0.903	0.013999999999999999
NONMMUT132392.1	ENSMUST00000042576	-0.863	0.027000000000000003
NONMMUT132392.1	ENSMUST00000081747	-0.8390000000000001	0.037000000000000005
NONMMUT132392.1	ENSMUST00000118294	-0.8809999999999999	0.02
NONMMUT132392.1	ENSMUST00000175769	-0.823	0.044000000000000004
NONMMUT132392.1	ENSMUST00000106702	-0.934	0.0064
NONMMUT132392.1	ENSMUST00000113995	-0.889	0.018000000000000002
NONMMUT132392.1	ENSMUST00000165027	-0.8640000000000001	0.027000000000000003
NONMMUT132392.1	ENSMUST00000106677	-0.8220000000000001	0.045
NONMMUT132392.1	ENSMUST00000004392	0.836	0.038
NONMMUT132392.1	ENSMUST00000106171	-0.9540000000000001	0.0031
NONMMUT132392.1	ENSMUST00000110180	0.8909999999999999	0.017
NONMMUT132392.1	ENSMUST00000126150	0.9159999999999999	0.01
NONMMUT132392.1	ENSMUST00000046750	-0.943	0.0047
NONMMUT132392.1	ENSMUST00000127587	0.9109999999999999	0.012
NONMMUT132392.1	ENSMUST00000124115	0.873	0.023
NONMMUT132392.1	ENSMUST00000095087	-0.843	0.035
NONMMUT132392.1	ENSMUST00000115321	0.9259999999999999	0.0081
NONMMUT132392.1	ENSMUST00000144270	-0.943	0.0048
NONMMUT132392.1	ENSMUST00000045682	-0.8340000000000001	0.039
NONMMUT132392.1	ENSMUST00000113326	-0.878	0.021
NONMMUT132392.1	ENSMUST00000127382	-0.88	0.021
NONMMUT132392.1	ENSMUST00000177504	0.909	0.012
NONMMUT132392.1	ENSMUST00000119063	-0.88	0.021
NONMMUT132392.1	ENSMUST00000187824	-0.938	0.0057
NONMMUT132392.1	ENSMUST00000115735	0.893	0.017
NONMMUT132392.1	ENSMUST00000132086	0.919	0.0095
NONMMUT132392.1	ENSMUST00000164189	-0.863	0.027000000000000003
NONMMUT132392.1	ENSMUST00000133346	0.884	0.019
NONMMUT132392.1	ENSMUST00000143406	-0.888	0.018000000000000002
NONMMUT132392.1	ENSMUST00000181391	-0.841	0.036000000000000004
NONMMUT132392.1	ENSMUST00000156819	-0.902	0.013999999999999999
NONMMUT132392.1	ENSMUST00000017808	0.855	0.03
NONMMUT132392.1	ENSMUST00000187811	0.978	0.0006900000000000001
NONMMUT132392.1	ENSMUST00000068705	-0.8590000000000001	0.028999999999999998
NONMMUT132392.1	ENSMUST00000167545	0.8340000000000001	0.039
NONMMUT132392.1	ENSMUST00000135302	0.8390000000000001	0.037000000000000005
NONMMUT132392.1	ENSMUST00000171366	0.945	0.0044
NONMMUT132392.1	ENSMUST00000163569	0.887	0.018000000000000002
NONMMUT132392.1	ENSMUST00000160696	-0.883	0.02
NONMMUT132392.1	ENSMUST00000021234	0.8590000000000001	0.027999999999999997
NONMMUT132392.1	ENSMUST00000208482	0.92	0.0093
NONMMUT132392.1	ENSMUST00000127896	-0.9109999999999999	0.012
NONMMUT132392.1	ENSMUST00000114134	-0.882	0.02
NONMMUT132392.1	ENSMUST00000160784	-0.872	0.023
NONMMUT132392.1	ENSMUST00000149045	0.934	0.0064
NONMMUT132392.1	ENSMUST00000075312	0.8759999999999999	0.022000000000000002
NONMMUT132392.1	ENSMUST00000130313	-0.9259999999999999	0.0081
NONMMUT132392.1	ENSMUST00000130175	-0.8370000000000001	0.038
NONMMUT132392.1	ENSMUST00000138685	0.855	0.03
NONMMUT132392.1	ENSMUST00000184272	-0.902	0.013999999999999999
NONMMUT132392.1	ENSMUST00000129249	0.9009999999999999	0.013999999999999999
NONMMUT132392.1	ENSMUST00000142873	-0.898	0.015
NONMMUT132392.1	ENSMUST00000202187	0.91	0.012
NONMMUT132392.1	ENSMUST00000146740	0.9440000000000001	0.0047
NONMMUT132392.1	ENSMUST00000120454	0.852	0.031
NONMMUT132392.1	ENSMUST00000129514	-0.812	0.05
NONMMUT132392.1	ENSMUST00000146312	-0.9079999999999999	0.012
NONMMUT132392.1	ENSMUST00000150059	0.943	0.0049
NONMMUT132392.1	ENSMUST00000136232	0.9329999999999999	0.0066
NONMMUT132392.1	ENSMUST00000128862	0.895	0.016
NONMMUT132392.1	ENSMUST00000106760	-0.861	0.027999999999999997
NONMMUT132392.1	ENSMUST00000167091	0.888	0.018000000000000002
NONMMUT132392.1	ENSMUST00000106720	-0.8590000000000001	0.028999999999999998
NONMMUT132392.1	ENSMUST00000173739	0.9690000000000001	0.0014
NONMMUT132392.1	ENSMUST00000128873	0.852	0.031
NONMMUT132392.1	ENSMUST00000136568	-0.934	0.0065
NONMMUT132392.1	ENSMUST00000079818	0.932	0.0067
NONMMUT132392.1	ENSMUST00000040261	-0.83	0.040999999999999995
NONMMUT132392.1	ENSMUST00000100763	0.93	0.0072
NONMMUT132392.1	ENSMUST00000113502	-0.965	0.0018
NONMMUT132392.1	ENSMUST00000208969	-0.9009999999999999	0.013999999999999999
NONMMUT132392.1	ENSMUST00000027997	-0.8420000000000001	0.035
NONMMUT132392.1	ENSMUST00000137363	-0.9129999999999999	0.011000000000000001
NONMMUT132392.1	ENSMUST00000107733	-0.812	0.05
NONMMUT132392.1	ENSMUST00000123399	-0.845	0.034
NONMMUT132392.1	ENSMUST00000037923	-0.863	0.027000000000000003
NONMMUT132392.1	ENSMUST00000170361	-0.828	0.042
NONMMUT132392.1	ENSMUST00000051676	-0.855	0.03
NONMMUT132392.1	ENSMUST00000154819	-0.9	0.015
NONMMUT132392.1	ENSMUST00000185767	-0.8390000000000001	0.037000000000000005
NONMMUT132392.1	ENSMUST00000151446	0.9890000000000001	0.00018999999999999998
NONMMUT132392.1	ENSMUST00000137303	0.9329999999999999	0.0066
NONMMUT132392.1	ENSMUST00000161035	-0.978	0.00075
NONMMUT132392.1	ENSMUST00000129143	0.977	0.0008
NONMMUT132392.1	ENSMUST00000187306	-0.99	0.00015
NONMMUT132392.1	ENSMUST00000115072	0.927	0.0077
NONMMUT132392.1	ENSMUST00000033292	0.934	0.0063
NONMMUT132392.1	ENSMUST00000161317	-0.95	0.0038
NONMMUT132392.1	ENSMUST00000205952	-0.82	0.046
NONMMUT132392.1	ENSMUST00000004480	0.8590000000000001	0.027999999999999997
NONMMUT132392.1	ENSMUST00000113612	0.85	0.032
NONMMUT132392.1	ENSMUST00000161795	0.986	0.0003
NONMMUT132392.1	ENSMUST00000133635	-0.9109999999999999	0.012
NONMMUT132392.1	ENSMUST00000167156	0.9490000000000001	0.0039
NONMMUT132392.1	ENSMUST00000139366	-0.9279999999999999	0.0076
NONMMUT132392.1	ENSMUST00000178666	0.8909999999999999	0.017
NONMMUT132392.1	ENSMUST00000127457	-0.8170000000000001	0.047
NONMMUT132392.1	ENSMUST00000173091	0.922	0.0088
NONMMUT132392.1	ENSMUST00000166885	-0.91	0.012
NONMMUT132392.1	ENSMUST00000135934	-0.909	0.012
NONMMUT132392.1	ENSMUST00000184072	-0.845	0.034
NONMMUT132392.1	ENSMUST00000059888	-0.828	0.042
NONMMUT132392.1	ENSMUST00000150217	-0.978	0.00073
NONMMUT132392.1	ENSMUST00000032146	-0.825	0.043
NONMMUT132392.1	ENSMUST00000117812	0.9670000000000001	0.0016
NONMMUT132392.1	ENSMUST00000020562	-0.851	0.032
NONMMUT132392.1	ENSMUST00000120679	0.812	0.05
NONMMUT132392.1	ENSMUST00000089759	0.9470000000000001	0.0042
NONMMUT132392.1	ENSMUST00000183044	-0.9640000000000001	0.0019
NONMMUT132392.1	ENSMUST00000135327	-0.902	0.013999999999999999
NONMMUT132392.1	ENSMUST00000206532	-0.9159999999999999	0.01
NONMMUT132392.1	ENSMUST00000168646	-0.866	0.026000000000000002
NONMMUT132392.1	ENSMUST00000180359	-0.9129999999999999	0.011000000000000001
NONMMUT132392.1	ENSMUST00000144900	0.8640000000000001	0.026000000000000002
NONMMUT132392.1	ENSMUST00000115013	0.929	0.0074
NONMMUT132392.1	ENSMUST00000110242	-0.8540000000000001	0.03
NONMMUT132392.1	ENSMUST00000144034	-0.9420000000000001	0.005
NONMMUT132392.1	ENSMUST00000114293	-0.878	0.022000000000000002
NONMMUT132392.1	ENSMUST00000106199	0.909	0.012
NONMMUT132392.1	ENSMUST00000185036	0.857	0.028999999999999998
NONMMUT132392.1	ENSMUST00000180375	0.915	0.01
NONMMUT004848.2	ENSMUST00000123927	-0.872	0.023
NONMMUT004848.2	ENSMUST00000131254	0.867	0.025
NONMMUT004848.2	ENSMUST00000174411	-0.8740000000000001	0.023
NONMMUT004848.2	ENSMUST00000044751	0.851	0.031
NONMMUT004848.2	ENSMUST00000034566	-0.887	0.018000000000000002
NONMMUT004848.2	ENSMUST00000138989	0.884	0.019
NONMMUT004848.2	ENSMUST00000143582	0.888	0.018000000000000002
NONMMUT004848.2	ENSMUST00000022725	-0.853	0.031
NONMMUT004848.2	ENSMUST00000136394	0.818	0.047
NONMMUT004848.2	ENSMUST00000113054	0.871	0.024
NONMMUT004848.2	ENSMUST00000105341	0.937	0.0058
NONMMUT004848.2	ENSMUST00000102540	0.889	0.018000000000000002
NONMMUT004848.2	ENSMUST00000112958	0.9179999999999999	0.0097
NONMMUT004848.2	ENSMUST00000113011	-0.847	0.033
NONMMUT004848.2	ENSMUST00000044217	0.8370000000000001	0.038
NONMMUT004848.2	ENSMUST00000126617	0.846	0.034
NONMMUT004848.2	ENSMUST00000151674	-0.882	0.02
NONMMUT004848.2	ENSMUST00000090750	0.84	0.036000000000000004
NONMMUT004848.2	ENSMUST00000033991	0.847	0.033
NONMMUT004848.2	ENSMUST00000117944	-0.8640000000000001	0.027000000000000003
NONMMUT004848.2	ENSMUST00000152909	0.9179999999999999	0.0098
NONMMUT004848.2	ENSMUST00000120732	0.861	0.027999999999999997
NONMMUT004848.2	ENSMUST00000107814	0.899	0.015
NONMMUT004848.2	ENSMUST00000166291	0.899	0.015
NONMMUT004848.2	ENSMUST00000114821	0.823	0.044000000000000004
NONMMUT004848.2	ENSMUST00000039978	-0.82	0.046
NONMMUT004848.2	ENSMUST00000085096	0.9179999999999999	0.0097
NONMMUT004848.2	ENSMUST00000006005	-0.852	0.031
NONMMUT004848.2	ENSMUST00000191916	0.9490000000000001	0.0038
NONMMUT004848.2	ENSMUST00000136601	-0.9470000000000001	0.0042
NONMMUT004848.2	ENSMUST00000116457	0.8759999999999999	0.022000000000000002
NONMMUT004848.2	ENSMUST00000120674	-0.853	0.031
NONMMUT004848.2	ENSMUST00000190226	0.8859999999999999	0.019
NONMMUT004848.2	ENSMUST00000138995	-0.815	0.048
NONMMUT004848.2	ENSMUST00000201809	0.85	0.032
NONMMUT004848.2	ENSMUST00000014990	0.95	0.0037
NONMMUT004848.2	ENSMUST00000001538	0.8370000000000001	0.038
NONMMUT004848.2	ENSMUST00000161354	-0.825	0.043
NONMMUT004848.2	ENSMUST00000149983	0.852	0.031
NONMMUT004848.2	ENSMUST00000147744	0.8490000000000001	0.033
NONMMUT004848.2	ENSMUST00000076136	-0.912	0.011000000000000001
NONMMUT004848.2	ENSMUST00000169604	0.884	0.019
NONMMUT004848.2	ENSMUST00000178383	0.9	0.013999999999999999
NONMMUT004848.2	ENSMUST00000171770	0.9620000000000001	0.0021
NONMMUT004848.2	ENSMUST00000145738	0.83	0.040999999999999995
NONMMUT004848.2	ENSMUST00000107809	0.9390000000000001	0.0055
NONMMUT004848.2	ENSMUST00000125289	-0.946	0.0043
NONMMUT004848.2	ENSMUST00000175799	0.826	0.043
NONMMUT004848.2	ENSMUST00000115333	-0.852	0.031
NONMMUT004848.2	ENSMUST00000115604	-0.85	0.032
NONMMUT004848.2	ENSMUST00000119047	0.988	0.00022
NONMMUT004848.2	ENSMUST00000021787	-0.9329999999999999	0.0066
NONMMUT004848.2	ENSMUST00000109083	0.86	0.027999999999999997
NONMMUT004848.2	ENSMUST00000128184	0.877	0.022000000000000002
NONMMUT004848.2	ENSMUST00000111267	0.8859999999999999	0.019
NONMMUT004848.2	ENSMUST00000124072	-0.899	0.015
NONMMUT004848.2	ENSMUST00000166617	-0.843	0.035
NONMMUT004848.2	ENSMUST00000018800	0.953	0.0033
NONMMUT004848.2	ENSMUST00000208081	0.9329999999999999	0.0066
NONMMUT004848.2	ENSMUST00000022185	0.948	0.004
NONMMUT004848.2	ENSMUST00000055190	0.8909999999999999	0.017
NONMMUT004848.2	ENSMUST00000144189	-0.835	0.038
NONMMUT004848.2	ENSMUST00000154744	0.8320000000000001	0.04
NONMMUT004848.2	ENSMUST00000115716	-0.868	0.025
NONMMUT004848.2	ENSMUST00000174118	-0.863	0.027000000000000003
NONMMUT004848.2	ENSMUST00000070353	-0.828	0.042
NONMMUT004848.2	ENSMUST00000042576	0.8420000000000001	0.036000000000000004
NONMMUT004848.2	ENSMUST00000081747	0.8490000000000001	0.032
NONMMUT004848.2	ENSMUST00000107117	-0.9259999999999999	0.0081
NONMMUT004848.2	ENSMUST00000092822	0.882	0.02
NONMMUT004848.2	ENSMUST00000058713	0.914	0.011000000000000001
NONMMUT004848.2	ENSMUST00000156294	0.867	0.025
NONMMUT004848.2	ENSMUST00000169094	0.983	0.00045
NONMMUT004848.2	ENSMUST00000175769	0.82	0.046
NONMMUT004848.2	ENSMUST00000106017	0.899	0.015
NONMMUT004848.2	ENSMUST00000198207	0.815	0.048
NONMMUT004848.2	ENSMUST00000106702	0.884	0.019
NONMMUT004848.2	ENSMUST00000110523	0.9390000000000001	0.0054
NONMMUT004848.2	ENSMUST00000176330	0.821	0.045
NONMMUT004848.2	ENSMUST00000001331	0.838	0.037000000000000005
NONMMUT004848.2	ENSMUST00000165027	0.914	0.011000000000000001
NONMMUT004848.2	ENSMUST00000106677	0.996	2.2e-05
NONMMUT004848.2	ENSMUST00000176360	0.826	0.043
NONMMUT004848.2	ENSMUST00000043781	-0.8540000000000001	0.03
NONMMUT004848.2	ENSMUST00000160115	0.951	0.0036
NONMMUT004848.2	ENSMUST00000144940	0.8909999999999999	0.017
NONMMUT004848.2	ENSMUST00000089565	0.9570000000000001	0.0028
NONMMUT004848.2	ENSMUST00000174653	-0.847	0.034
NONMMUT004848.2	ENSMUST00000163779	0.91	0.012
NONMMUT004848.2	ENSMUST00000112868	0.937	0.0058
NONMMUT004848.2	ENSMUST00000113264	0.917	0.01
NONMMUT004848.2	ENSMUST00000023807	0.915	0.011000000000000001
NONMMUT004848.2	ENSMUST00000124115	-0.917	0.01
NONMMUT004848.2	ENSMUST00000126182	0.9159999999999999	0.01
NONMMUT004848.2	ENSMUST00000115809	-0.8270000000000001	0.042
NONMMUT004848.2	ENSMUST00000099285	-0.88	0.021
NONMMUT004848.2	ENSMUST00000163790	0.8140000000000001	0.049
NONMMUT004848.2	ENSMUST00000115529	0.8420000000000001	0.035
NONMMUT004848.2	ENSMUST00000144270	0.831	0.04
NONMMUT004848.2	ENSMUST00000113326	0.867	0.025
NONMMUT004848.2	ENSMUST00000119063	0.836	0.038
NONMMUT004848.2	ENSMUST00000187824	0.9279999999999999	0.0076
NONMMUT004848.2	ENSMUST00000208684	0.8140000000000001	0.049
NONMMUT004848.2	ENSMUST00000141034	-0.894	0.016
NONMMUT004848.2	ENSMUST00000170243	-0.8370000000000001	0.038
NONMMUT004848.2	ENSMUST00000146282	-0.838	0.037000000000000005
NONMMUT004848.2	ENSMUST00000106823	0.8170000000000001	0.047
NONMMUT004848.2	ENSMUST00000132086	-0.938	0.0057
NONMMUT004848.2	ENSMUST00000179709	0.8440000000000001	0.035
NONMMUT004848.2	ENSMUST00000164189	0.981	0.0005200000000000001
NONMMUT004848.2	ENSMUST00000133346	-0.8290000000000001	0.040999999999999995
NONMMUT004848.2	ENSMUST00000150592	0.87	0.024
NONMMUT004848.2	ENSMUST00000188027	0.937	0.0058
NONMMUT004848.2	ENSMUST00000196479	0.858	0.028999999999999998
NONMMUT004848.2	ENSMUST00000170926	0.862	0.027000000000000003
NONMMUT004848.2	ENSMUST00000161605	0.884	0.019
NONMMUT004848.2	ENSMUST00000169879	-0.843	0.035
NONMMUT004848.2	ENSMUST00000187811	-0.825	0.043
NONMMUT004848.2	ENSMUST00000029123	-0.84	0.036000000000000004
NONMMUT004848.2	ENSMUST00000169748	0.9520000000000001	0.0034
NONMMUT004848.2	ENSMUST00000068705	0.816	0.048
NONMMUT004848.2	ENSMUST00000126698	0.8370000000000001	0.038
NONMMUT004848.2	ENSMUST00000135302	-0.875	0.022000000000000002
NONMMUT004848.2	ENSMUST00000111219	0.9159999999999999	0.01
NONMMUT004848.2	ENSMUST00000200386	0.888	0.018000000000000002
NONMMUT004848.2	ENSMUST00000171366	-0.843	0.035
NONMMUT004848.2	ENSMUST00000160696	0.8909999999999999	0.017
NONMMUT004848.2	ENSMUST00000096012	0.8590000000000001	0.027999999999999997
NONMMUT004848.2	ENSMUST00000068322	0.847	0.034
NONMMUT004848.2	ENSMUST00000208482	-0.8420000000000001	0.036000000000000004
NONMMUT004848.2	ENSMUST00000028220	0.8640000000000001	0.026000000000000002
NONMMUT004848.2	ENSMUST00000154187	0.851	0.032
NONMMUT004848.2	ENSMUST00000207072	-0.8640000000000001	0.026000000000000002
NONMMUT004848.2	ENSMUST00000106341	-0.818	0.047
NONMMUT004848.2	ENSMUST00000185355	-0.94	0.0054
NONMMUT004848.2	ENSMUST00000149045	-0.855	0.03
NONMMUT004848.2	ENSMUST00000075312	-0.856	0.03
NONMMUT004848.2	ENSMUST00000124836	0.9129999999999999	0.011000000000000001
NONMMUT004848.2	ENSMUST00000163959	0.841	0.036000000000000004
NONMMUT004848.2	ENSMUST00000130313	0.89	0.017
NONMMUT004848.2	ENSMUST00000184766	0.938	0.0057
NONMMUT004848.2	ENSMUST00000123100	0.893	0.017
NONMMUT004848.2	ENSMUST00000156837	0.975	0.0009400000000000001
NONMMUT004848.2	ENSMUST00000129249	-0.937	0.0058
NONMMUT004848.2	ENSMUST00000200593	-0.9390000000000001	0.0055
NONMMUT004848.2	ENSMUST00000146740	-0.9159999999999999	0.01
NONMMUT004848.2	ENSMUST00000120454	-0.904	0.013000000000000001
NONMMUT004848.2	ENSMUST00000022140	0.825	0.043
NONMMUT004848.2	ENSMUST00000098128	0.902	0.013999999999999999
NONMMUT004848.2	ENSMUST00000200724	-0.8370000000000001	0.038
NONMMUT004848.2	ENSMUST00000169713	0.917	0.01
NONMMUT004848.2	ENSMUST00000010673	0.904	0.013000000000000001
NONMMUT004848.2	ENSMUST00000146131	0.821	0.045
NONMMUT004848.2	ENSMUST00000136232	-0.866	0.026000000000000002
NONMMUT004848.2	ENSMUST00000128862	-0.9620000000000001	0.0022
NONMMUT004848.2	ENSMUST00000106760	0.938	0.0056
NONMMUT004848.2	ENSMUST00000148930	0.821	0.045
NONMMUT004848.2	ENSMUST00000167091	-0.941	0.0052
NONMMUT004848.2	ENSMUST00000169133	0.879	0.021
NONMMUT004848.2	ENSMUST00000118411	0.85	0.032
NONMMUT004848.2	ENSMUST00000144472	0.9390000000000001	0.0055
NONMMUT004848.2	ENSMUST00000177094	0.892	0.017
NONMMUT004848.2	ENSMUST00000115078	0.893	0.017
NONMMUT004848.2	ENSMUST00000026972	0.841	0.036000000000000004
NONMMUT004848.2	ENSMUST00000035027	0.893	0.017
NONMMUT004848.2	ENSMUST00000176485	-0.863	0.027000000000000003
NONMMUT004848.2	ENSMUST00000136568	0.877	0.022000000000000002
NONMMUT004848.2	ENSMUST00000040261	0.987	0.00023999999999999998
NONMMUT004848.2	ENSMUST00000106089	0.856	0.028999999999999998
NONMMUT004848.2	ENSMUST00000027997	0.85	0.032
NONMMUT004848.2	ENSMUST00000037923	0.951	0.0035
NONMMUT004848.2	ENSMUST00000185767	0.8859999999999999	0.019
NONMMUT004848.2	ENSMUST00000134776	0.8140000000000001	0.049
NONMMUT004848.2	ENSMUST00000114594	-0.863	0.027000000000000003
NONMMUT004848.2	ENSMUST00000031318	0.8370000000000001	0.038
NONMMUT004848.2	ENSMUST00000147619	0.8140000000000001	0.049
NONMMUT004848.2	ENSMUST00000161035	0.92	0.0094
NONMMUT004848.2	ENSMUST00000166280	0.925	0.0081
NONMMUT004848.2	ENSMUST00000129143	-0.9009999999999999	0.013999999999999999
NONMMUT004848.2	ENSMUST00000021950	0.8440000000000001	0.034
NONMMUT004848.2	ENSMUST00000177811	0.8220000000000001	0.045
NONMMUT004848.2	ENSMUST00000207031	0.813	0.049
NONMMUT004848.2	ENSMUST00000167888	0.9329999999999999	0.0065
NONMMUT004848.2	ENSMUST00000141046	0.838	0.037000000000000005
NONMMUT004848.2	ENSMUST00000155919	0.8690000000000001	0.025
NONMMUT004848.2	ENSMUST00000161317	0.9229999999999999	0.0087
NONMMUT004848.2	ENSMUST00000205952	0.9129999999999999	0.011000000000000001
NONMMUT004848.2	ENSMUST00000039956	0.885	0.019
NONMMUT004848.2	ENSMUST00000117083	-0.9109999999999999	0.012
NONMMUT004848.2	ENSMUST00000113612	-0.847	0.033
NONMMUT004848.2	ENSMUST00000161795	-0.82	0.046
NONMMUT004848.2	ENSMUST00000133635	0.8440000000000001	0.035
NONMMUT004848.2	ENSMUST00000167156	-0.826	0.043
NONMMUT004848.2	ENSMUST00000139366	0.9229999999999999	0.0087
NONMMUT004848.2	ENSMUST00000162727	-0.8190000000000001	0.046
NONMMUT004848.2	ENSMUST00000178666	-0.902	0.013999999999999999
NONMMUT004848.2	ENSMUST00000191544	0.871	0.024
NONMMUT004848.2	ENSMUST00000166885	0.899	0.015
NONMMUT004848.2	ENSMUST00000135934	0.898	0.015
NONMMUT004848.2	ENSMUST00000184072	0.857	0.028999999999999998
NONMMUT004848.2	ENSMUST00000206887	0.955	0.0029
NONMMUT004848.2	ENSMUST00000106044	-0.856	0.028999999999999998
NONMMUT004848.2	ENSMUST00000059888	0.835	0.039
NONMMUT004848.2	ENSMUST00000150217	0.915	0.01
NONMMUT004848.2	ENSMUST00000021968	0.8809999999999999	0.021
NONMMUT004848.2	ENSMUST00000117812	-0.909	0.012
NONMMUT004848.2	ENSMUST00000053569	-0.893	0.017
NONMMUT004848.2	ENSMUST00000020562	0.813	0.049
NONMMUT004848.2	ENSMUST00000056396	0.818	0.047
NONMMUT004848.2	ENSMUST00000102946	0.813	0.049
NONMMUT004848.2	ENSMUST00000184254	0.937	0.0058
NONMMUT004848.2	ENSMUST00000127904	0.905	0.013000000000000001
NONMMUT004848.2	ENSMUST00000089208	0.894	0.016
NONMMUT004848.2	ENSMUST00000107915	-0.8109999999999999	0.05
NONMMUT004848.2	ENSMUST00000089759	-0.915	0.011000000000000001
NONMMUT004848.2	ENSMUST00000183044	0.8220000000000001	0.045
NONMMUT004848.2	ENSMUST00000114015	0.8420000000000001	0.036000000000000004
NONMMUT004848.2	ENSMUST00000206532	0.934	0.0064
NONMMUT004848.2	ENSMUST00000154552	-0.8740000000000001	0.023
NONMMUT004848.2	ENSMUST00000168646	0.956	0.0028
NONMMUT004848.2	ENSMUST00000201182	0.9009999999999999	0.013999999999999999
NONMMUT004848.2	ENSMUST00000019999	0.975	0.0009
NONMMUT004848.2	ENSMUST00000055032	-0.8170000000000001	0.047
NONMMUT004848.2	ENSMUST00000105098	-0.8370000000000001	0.038
NONMMUT004848.2	ENSMUST00000168755	0.82	0.046
NONMMUT004848.2	ENSMUST00000110242	0.993	7.900000000000001e-05
NONMMUT004848.2	ENSMUST00000144034	0.909	0.012
NONMMUT004848.2	ENSMUST00000122348	0.8420000000000001	0.036000000000000004
NONMMUT004848.2	ENSMUST00000106199	-0.934	0.0064
NONMMUT004848.2	ENSMUST00000185036	-0.856	0.028999999999999998
NONMMUT122282.1	ENSMUST00000131254	0.9079999999999999	0.012
NONMMUT122282.1	ENSMUST00000141553	-0.83	0.040999999999999995
NONMMUT122282.1	ENSMUST00000174411	-0.865	0.026000000000000002
NONMMUT122282.1	ENSMUST00000044751	0.866	0.026000000000000002
NONMMUT122282.1	ENSMUST00000133921	-0.878	0.021
NONMMUT122282.1	ENSMUST00000102507	0.8740000000000001	0.023
NONMMUT122282.1	ENSMUST00000100015	-0.903	0.013999999999999999
NONMMUT122282.1	ENSMUST00000138989	0.893	0.016
NONMMUT122282.1	ENSMUST00000143582	0.971	0.0013
NONMMUT122282.1	ENSMUST00000044783	0.8340000000000001	0.039
NONMMUT122282.1	ENSMUST00000166939	-0.892	0.017
NONMMUT122282.1	ENSMUST00000105341	0.873	0.023
NONMMUT122282.1	ENSMUST00000138083	-0.848	0.033
NONMMUT122282.1	ENSMUST00000024889	-0.812	0.05
NONMMUT122282.1	ENSMUST00000112958	0.86	0.027999999999999997
NONMMUT122282.1	ENSMUST00000113011	-0.833	0.039
NONMMUT122282.1	ENSMUST00000169513	0.82	0.046
NONMMUT122282.1	ENSMUST00000151674	-0.878	0.021
NONMMUT122282.1	ENSMUST00000033991	0.88	0.021
NONMMUT122282.1	ENSMUST00000117944	-0.9490000000000001	0.0038
NONMMUT122282.1	ENSMUST00000152909	0.87	0.024
NONMMUT122282.1	ENSMUST00000115830	0.878	0.021
NONMMUT122282.1	ENSMUST00000120732	0.852	0.031
NONMMUT122282.1	ENSMUST00000185990	0.83	0.040999999999999995
NONMMUT122282.1	ENSMUST00000107814	0.955	0.0029
NONMMUT122282.1	ENSMUST00000166291	0.9740000000000001	0.001
NONMMUT122282.1	ENSMUST00000039978	-0.972	0.0012
NONMMUT122282.1	ENSMUST00000085096	0.861	0.027000000000000003
NONMMUT122282.1	ENSMUST00000122356	-0.8220000000000001	0.045
NONMMUT122282.1	ENSMUST00000191916	0.8809999999999999	0.02
NONMMUT122282.1	ENSMUST00000136601	-0.935	0.0063
NONMMUT122282.1	ENSMUST00000120674	-0.981	0.00054
NONMMUT122282.1	ENSMUST00000190226	0.8759999999999999	0.022000000000000002
NONMMUT122282.1	ENSMUST00000001538	0.875	0.022000000000000002
NONMMUT122282.1	ENSMUST00000076136	-0.818	0.047
NONMMUT122282.1	ENSMUST00000178383	0.966	0.0017
NONMMUT122282.1	ENSMUST00000066708	0.838	0.037000000000000005
NONMMUT122282.1	ENSMUST00000125289	-0.8290000000000001	0.040999999999999995
NONMMUT122282.1	ENSMUST00000112915	-0.858	0.028999999999999998
NONMMUT122282.1	ENSMUST00000175799	0.8809999999999999	0.02
NONMMUT122282.1	ENSMUST00000115333	-0.8759999999999999	0.022000000000000002
NONMMUT122282.1	ENSMUST00000147613	-0.9159999999999999	0.01
NONMMUT122282.1	ENSMUST00000115604	-0.8290000000000001	0.040999999999999995
NONMMUT122282.1	ENSMUST00000119047	0.9009999999999999	0.013999999999999999
NONMMUT122282.1	ENSMUST00000021787	-0.929	0.0075
NONMMUT122282.1	ENSMUST00000167671	-0.843	0.035
NONMMUT122282.1	ENSMUST00000109083	0.905	0.013000000000000001
NONMMUT122282.1	ENSMUST00000111267	0.9079999999999999	0.012
NONMMUT122282.1	ENSMUST00000166617	-0.986	0.0003
NONMMUT122282.1	ENSMUST00000018800	0.937	0.0059
NONMMUT122282.1	ENSMUST00000208081	0.9079999999999999	0.012
NONMMUT122282.1	ENSMUST00000022185	0.815	0.048
NONMMUT122282.1	ENSMUST00000144189	-0.961	0.0022
NONMMUT122282.1	ENSMUST00000163816	-0.852	0.031
NONMMUT122282.1	ENSMUST00000149949	0.84	0.036000000000000004
NONMMUT122282.1	ENSMUST00000174118	-0.872	0.023
NONMMUT122282.1	ENSMUST00000107117	-0.9740000000000001	0.001
NONMMUT122282.1	ENSMUST00000202624	-0.841	0.036000000000000004
NONMMUT122282.1	ENSMUST00000118294	0.816	0.048
NONMMUT122282.1	ENSMUST00000092822	0.8270000000000001	0.042
NONMMUT122282.1	ENSMUST00000156294	0.866	0.026000000000000002
NONMMUT122282.1	ENSMUST00000169094	0.894	0.016
NONMMUT122282.1	ENSMUST00000069960	0.9009999999999999	0.013999999999999999
NONMMUT122282.1	ENSMUST00000108612	0.9309999999999999	0.006999999999999999
NONMMUT122282.1	ENSMUST00000106017	0.8759999999999999	0.022000000000000002
NONMMUT122282.1	ENSMUST00000198207	0.894	0.016
NONMMUT122282.1	ENSMUST00000110523	0.93	0.0072
NONMMUT122282.1	ENSMUST00000176330	0.907	0.012
NONMMUT122282.1	ENSMUST00000165027	0.938	0.0057
NONMMUT122282.1	ENSMUST00000106677	0.9	0.013999999999999999
NONMMUT122282.1	ENSMUST00000140796	-0.863	0.027000000000000003
NONMMUT122282.1	ENSMUST00000160115	0.9440000000000001	0.0046
NONMMUT122282.1	ENSMUST00000144940	0.932	0.0067
NONMMUT122282.1	ENSMUST00000089565	0.9620000000000001	0.0021
NONMMUT122282.1	ENSMUST00000174653	-0.8140000000000001	0.048
NONMMUT122282.1	ENSMUST00000107785	-0.823	0.044000000000000004
NONMMUT122282.1	ENSMUST00000113264	0.8690000000000001	0.025
NONMMUT122282.1	ENSMUST00000023807	0.955	0.003
NONMMUT122282.1	ENSMUST00000124115	-0.9329999999999999	0.0065
NONMMUT122282.1	ENSMUST00000126182	0.903	0.013999999999999999
NONMMUT122282.1	ENSMUST00000095087	0.878	0.021
NONMMUT122282.1	ENSMUST00000099285	-0.833	0.04
NONMMUT122282.1	ENSMUST00000163790	0.826	0.043
NONMMUT122282.1	ENSMUST00000168352	-0.851	0.032
NONMMUT122282.1	ENSMUST00000107542	-0.868	0.025
NONMMUT122282.1	ENSMUST00000115529	0.845	0.034
NONMMUT122282.1	ENSMUST00000153976	-0.838	0.037000000000000005
NONMMUT122282.1	ENSMUST00000119063	0.847	0.034
NONMMUT122282.1	ENSMUST00000187824	0.898	0.015
NONMMUT122282.1	ENSMUST00000208684	0.903	0.013999999999999999
NONMMUT122282.1	ENSMUST00000141034	-0.899	0.015
NONMMUT122282.1	ENSMUST00000132086	-0.929	0.0074
NONMMUT122282.1	ENSMUST00000164189	0.938	0.0056
NONMMUT122282.1	ENSMUST00000164904	0.84	0.036000000000000004
NONMMUT122282.1	ENSMUST00000133346	-0.828	0.042
NONMMUT122282.1	ENSMUST00000154381	-0.909	0.012
NONMMUT122282.1	ENSMUST00000188027	0.9640000000000001	0.0019
NONMMUT122282.1	ENSMUST00000140362	-0.813	0.049
NONMMUT122282.1	ENSMUST00000196479	0.8170000000000001	0.047
NONMMUT122282.1	ENSMUST00000169879	-0.871	0.024
NONMMUT122282.1	ENSMUST00000209085	-0.893	0.017
NONMMUT122282.1	ENSMUST00000111228	0.8240000000000001	0.044000000000000004
NONMMUT122282.1	ENSMUST00000109830	0.8809999999999999	0.02
NONMMUT122282.1	ENSMUST00000204907	-0.8440000000000001	0.035
NONMMUT122282.1	ENSMUST00000126698	0.9470000000000001	0.0041
NONMMUT122282.1	ENSMUST00000135302	-0.895	0.016
NONMMUT122282.1	ENSMUST00000111219	0.868	0.025
NONMMUT122282.1	ENSMUST00000096012	0.8170000000000001	0.047
NONMMUT122282.1	ENSMUST00000106425	-0.8190000000000001	0.046
NONMMUT122282.1	ENSMUST00000208482	-0.858	0.028999999999999998
NONMMUT122282.1	ENSMUST00000154187	0.82	0.046
NONMMUT122282.1	ENSMUST00000207072	-0.871	0.024
NONMMUT122282.1	ENSMUST00000107400	0.865	0.026000000000000002
NONMMUT122282.1	ENSMUST00000185355	-0.821	0.045
NONMMUT122282.1	ENSMUST00000149045	-0.85	0.032
NONMMUT122282.1	ENSMUST00000075312	-0.9129999999999999	0.011000000000000001
NONMMUT122282.1	ENSMUST00000006303	0.8420000000000001	0.035
NONMMUT122282.1	ENSMUST00000124836	0.833	0.039
NONMMUT122282.1	ENSMUST00000130313	0.816	0.048
NONMMUT122282.1	ENSMUST00000123100	0.812	0.05
NONMMUT122282.1	ENSMUST00000156837	0.903	0.013999999999999999
NONMMUT122282.1	ENSMUST00000129249	-0.9279999999999999	0.0076
NONMMUT122282.1	ENSMUST00000160019	0.8290000000000001	0.040999999999999995
NONMMUT122282.1	ENSMUST00000146740	-0.866	0.026000000000000002
NONMMUT122282.1	ENSMUST00000034928	0.8859999999999999	0.019
NONMMUT122282.1	ENSMUST00000120454	-0.88	0.021
NONMMUT122282.1	ENSMUST00000098128	0.9420000000000001	0.005
NONMMUT122282.1	ENSMUST00000200724	-0.887	0.018000000000000002
NONMMUT122282.1	ENSMUST00000169713	0.9309999999999999	0.006999999999999999
NONMMUT122282.1	ENSMUST00000010673	0.835	0.039
NONMMUT122282.1	ENSMUST00000208903	-0.8270000000000001	0.042
NONMMUT122282.1	ENSMUST00000136232	-0.865	0.026000000000000002
NONMMUT122282.1	ENSMUST00000128862	-0.9470000000000001	0.0042
NONMMUT122282.1	ENSMUST00000106760	0.9470000000000001	0.0042
NONMMUT122282.1	ENSMUST00000148930	0.82	0.046
NONMMUT122282.1	ENSMUST00000167091	-0.882	0.02
NONMMUT122282.1	ENSMUST00000118411	0.9359999999999999	0.0061
NONMMUT122282.1	ENSMUST00000144472	0.9009999999999999	0.013999999999999999
NONMMUT122282.1	ENSMUST00000159586	-0.8420000000000001	0.036000000000000004
NONMMUT122282.1	ENSMUST00000177094	0.973	0.0011
NONMMUT122282.1	ENSMUST00000115078	0.9740000000000001	0.0009699999999999999
NONMMUT122282.1	ENSMUST00000163078	0.8340000000000001	0.039
NONMMUT122282.1	ENSMUST00000171245	0.826	0.043
NONMMUT122282.1	ENSMUST00000136568	0.88	0.021
NONMMUT122282.1	ENSMUST00000040261	0.9279999999999999	0.0076
NONMMUT122282.1	ENSMUST00000072841	0.882	0.02
NONMMUT122282.1	ENSMUST00000106089	0.8370000000000001	0.037000000000000005
NONMMUT122282.1	ENSMUST00000112748	0.8140000000000001	0.049
NONMMUT122282.1	ENSMUST00000138553	0.892	0.017
NONMMUT122282.1	ENSMUST00000134776	0.889	0.018000000000000002
NONMMUT122282.1	ENSMUST00000114594	-0.855	0.03
NONMMUT122282.1	ENSMUST00000161035	0.835	0.039
NONMMUT122282.1	ENSMUST00000178348	-0.8220000000000001	0.045
NONMMUT122282.1	ENSMUST00000177811	0.838	0.037000000000000005
NONMMUT122282.1	ENSMUST00000167888	0.935	0.0063
NONMMUT122282.1	ENSMUST00000161317	0.892	0.017
NONMMUT122282.1	ENSMUST00000039956	0.9620000000000001	0.0021
NONMMUT122282.1	ENSMUST00000004480	-0.8340000000000001	0.039
NONMMUT122282.1	ENSMUST00000117083	-0.868	0.025
NONMMUT122282.1	ENSMUST00000199554	0.8959999999999999	0.016
NONMMUT122282.1	ENSMUST00000139366	0.9079999999999999	0.012
NONMMUT122282.1	ENSMUST00000191544	0.862	0.027000000000000003
NONMMUT122282.1	ENSMUST00000166885	0.86	0.027999999999999997
NONMMUT122282.1	ENSMUST00000135934	0.893	0.017
NONMMUT122282.1	ENSMUST00000184072	0.934	0.0064
NONMMUT122282.1	ENSMUST00000206887	0.9	0.013999999999999999
NONMMUT122282.1	ENSMUST00000065976	-0.815	0.048
NONMMUT122282.1	ENSMUST00000106044	-0.963	0.002
NONMMUT122282.1	ENSMUST00000150217	0.841	0.036000000000000004
NONMMUT122282.1	ENSMUST00000142201	-0.831	0.04
NONMMUT122282.1	ENSMUST00000021968	0.857	0.028999999999999998
NONMMUT122282.1	ENSMUST00000053569	-0.9490000000000001	0.0039
NONMMUT122282.1	ENSMUST00000203577	-0.892	0.017
NONMMUT122282.1	ENSMUST00000184254	0.877	0.022000000000000002
NONMMUT122282.1	ENSMUST00000127904	0.965	0.0018
NONMMUT122282.1	ENSMUST00000107915	-0.867	0.025
NONMMUT122282.1	ENSMUST00000189553	-0.84	0.037000000000000005
NONMMUT122282.1	ENSMUST00000089759	-0.887	0.018000000000000002
NONMMUT122282.1	ENSMUST00000049941	0.823	0.044000000000000004
NONMMUT122282.1	ENSMUST00000206532	0.907	0.013000000000000001
NONMMUT122282.1	ENSMUST00000202258	-0.821	0.045
NONMMUT122282.1	ENSMUST00000154552	-0.912	0.011000000000000001
NONMMUT122282.1	ENSMUST00000201182	0.972	0.0011
NONMMUT122282.1	ENSMUST00000019999	0.8420000000000001	0.036000000000000004
NONMMUT122282.1	ENSMUST00000147305	-0.9179999999999999	0.0098
NONMMUT122282.1	ENSMUST00000205685	-0.831	0.040999999999999995
NONMMUT122282.1	ENSMUST00000105098	-0.836	0.038
NONMMUT122282.1	ENSMUST00000109504	-0.938	0.0056
NONMMUT122282.1	ENSMUST00000110242	0.9159999999999999	0.01
NONMMUT122282.1	ENSMUST00000153888	0.884	0.02
NONMMUT122282.1	ENSMUST00000165954	-0.8190000000000001	0.046
NONMMUT122282.1	ENSMUST00000115547	-0.8290000000000001	0.040999999999999995
NONMMUT122282.1	ENSMUST00000144034	0.894	0.016
NONMMUT122282.1	ENSMUST00000201407	-0.826	0.043
NONMMUT122282.1	ENSMUST00000185036	-0.9009999999999999	0.013999999999999999
NONMMUT043394.2	ENSMUST00000085894	0.9540000000000001	0.0032
NONMMUT043394.2	ENSMUST00000131254	0.813	0.049
NONMMUT043394.2	ENSMUST00000174411	-0.9640000000000001	0.0019
NONMMUT043394.2	ENSMUST00000134942	-0.995	3.3e-05
NONMMUT043394.2	ENSMUST00000022725	-0.9440000000000001	0.0047
NONMMUT043394.2	ENSMUST00000113054	0.88	0.021
NONMMUT043394.2	ENSMUST00000166808	0.997	1.1e-05
NONMMUT043394.2	ENSMUST00000120732	0.8690000000000001	0.025
NONMMUT043394.2	ENSMUST00000122356	-0.972	0.0012
NONMMUT043394.2	ENSMUST00000006005	-0.92	0.0093
NONMMUT043394.2	ENSMUST00000136601	-0.8240000000000001	0.044000000000000004
NONMMUT043394.2	ENSMUST00000014990	0.861	0.027999999999999997
NONMMUT043394.2	ENSMUST00000001538	0.885	0.019
NONMMUT043394.2	ENSMUST00000128499	0.995	3.9e-05
NONMMUT043394.2	ENSMUST00000076136	-0.914	0.011000000000000001
NONMMUT043394.2	ENSMUST00000205786	-0.983	0.00045
NONMMUT043394.2	ENSMUST00000120105	-0.9890000000000001	0.00018999999999999998
NONMMUT043394.2	ENSMUST00000187881	-0.858	0.028999999999999998
NONMMUT043394.2	ENSMUST00000115604	-0.9790000000000001	0.00063
NONMMUT043394.2	ENSMUST00000167671	-0.86	0.027999999999999997
NONMMUT043394.2	ENSMUST00000167546	-0.83	0.040999999999999995
NONMMUT043394.2	ENSMUST00000208081	0.8270000000000001	0.042
NONMMUT043394.2	ENSMUST00000022185	0.88	0.021
NONMMUT043394.2	ENSMUST00000179592	-0.818	0.047
NONMMUT043394.2	ENSMUST00000054252	0.995	4.4e-05
NONMMUT043394.2	ENSMUST00000174118	-0.973	0.0011
NONMMUT043394.2	ENSMUST00000070353	-0.9259999999999999	0.008
NONMMUT043394.2	ENSMUST00000042576	0.8490000000000001	0.033
NONMMUT043394.2	ENSMUST00000142401	0.863	0.027000000000000003
NONMMUT043394.2	ENSMUST00000132026	0.846	0.034
NONMMUT043394.2	ENSMUST00000081747	0.8340000000000001	0.039
NONMMUT043394.2	ENSMUST00000107117	-0.84	0.036000000000000004
NONMMUT043394.2	ENSMUST00000176407	0.998	5.2e-06
NONMMUT043394.2	ENSMUST00000207728	-0.99	0.00015
NONMMUT043394.2	ENSMUST00000160964	0.833	0.04
NONMMUT043394.2	ENSMUST00000089565	0.848	0.033
NONMMUT043394.2	ENSMUST00000174653	-0.915	0.01
NONMMUT043394.2	ENSMUST00000107785	-0.9540000000000001	0.0031
NONMMUT043394.2	ENSMUST00000032218	0.818	0.047
NONMMUT043394.2	ENSMUST00000115809	-0.9890000000000001	0.00018999999999999998
NONMMUT043394.2	ENSMUST00000163790	0.9390000000000001	0.0055
NONMMUT043394.2	ENSMUST00000113326	0.845	0.034
NONMMUT043394.2	ENSMUST00000141034	-0.92	0.0092
NONMMUT043394.2	ENSMUST00000170243	-0.991	0.00013000000000000002
NONMMUT043394.2	ENSMUST00000146282	-0.91	0.012
NONMMUT043394.2	ENSMUST00000047793	-0.847	0.033
NONMMUT043394.2	ENSMUST00000170926	0.893	0.017
NONMMUT043394.2	ENSMUST00000142120	0.9390000000000001	0.0055
NONMMUT043394.2	ENSMUST00000169879	-0.9620000000000001	0.0021
NONMMUT043394.2	ENSMUST00000144067	0.857	0.028999999999999998
NONMMUT043394.2	ENSMUST00000199699	0.995	4.2e-05
NONMMUT043394.2	ENSMUST00000068322	0.924	0.0085
NONMMUT043394.2	ENSMUST00000028220	0.8390000000000001	0.037000000000000005
NONMMUT043394.2	ENSMUST00000130774	0.9620000000000001	0.0022
NONMMUT043394.2	ENSMUST00000204827	-0.8370000000000001	0.037000000000000005
NONMMUT043394.2	ENSMUST00000207072	-0.884	0.019
NONMMUT043394.2	ENSMUST00000159924	0.9740000000000001	0.0009699999999999999
NONMMUT043394.2	ENSMUST00000085912	0.8220000000000001	0.045
NONMMUT043394.2	ENSMUST00000106341	-0.815	0.048
NONMMUT043394.2	ENSMUST00000185355	-0.917	0.01
NONMMUT043394.2	ENSMUST00000187721	0.89	0.018000000000000002
NONMMUT043394.2	ENSMUST00000156837	0.8240000000000001	0.044000000000000004
NONMMUT043394.2	ENSMUST00000034928	0.892	0.017
NONMMUT043394.2	ENSMUST00000120454	-0.87	0.024
NONMMUT043394.2	ENSMUST00000032203	-0.945	0.0044
NONMMUT043394.2	ENSMUST00000022140	0.872	0.024
NONMMUT043394.2	ENSMUST00000200724	-0.951	0.0035
NONMMUT043394.2	ENSMUST00000169713	0.8440000000000001	0.035
NONMMUT043394.2	ENSMUST00000154117	0.871	0.024
NONMMUT043394.2	ENSMUST00000146131	0.9129999999999999	0.011000000000000001
NONMMUT043394.2	ENSMUST00000148930	0.973	0.0011
NONMMUT043394.2	ENSMUST00000063502	-0.833	0.04
NONMMUT043394.2	ENSMUST00000107029	0.862	0.027000000000000003
NONMMUT043394.2	ENSMUST00000177094	0.8590000000000001	0.027999999999999997
NONMMUT043394.2	ENSMUST00000026972	0.856	0.03
NONMMUT043394.2	ENSMUST00000202178	-0.9079999999999999	0.012
NONMMUT043394.2	ENSMUST00000040261	0.826	0.043
NONMMUT043394.2	ENSMUST00000027997	0.823	0.044000000000000004
NONMMUT043394.2	ENSMUST00000177811	0.852	0.031
NONMMUT043394.2	ENSMUST00000081393	0.8240000000000001	0.044000000000000004
NONMMUT043394.2	ENSMUST00000077422	0.909	0.012
NONMMUT043394.2	ENSMUST00000117083	-0.9259999999999999	0.008
NONMMUT043394.2	ENSMUST00000045699	-0.82	0.045
NONMMUT043394.2	ENSMUST00000176209	0.852	0.031
NONMMUT043394.2	ENSMUST00000167607	0.996	2.8999999999999997e-05
NONMMUT043394.2	ENSMUST00000191544	0.84	0.036000000000000004
NONMMUT043394.2	ENSMUST00000194371	0.998	5.0999999999999995e-06
NONMMUT043394.2	ENSMUST00000203577	-0.828	0.042
NONMMUT043394.2	ENSMUST00000136086	0.998	5.5e-06
NONMMUT043394.2	ENSMUST00000138595	0.955	0.0031
NONMMUT043394.2	ENSMUST00000114015	0.89	0.018000000000000002
NONMMUT043394.2	ENSMUST00000154552	-0.938	0.0057
NONMMUT043394.2	ENSMUST00000105098	-0.978	0.00072
NONMMUT043394.2	ENSMUST00000200785	0.998	7.2999999999999996e-06
NONMMUT091757.1	ENSMUST00000123927	0.846	0.034
NONMMUT091757.1	ENSMUST00000160356	0.8190000000000001	0.046
NONMMUT091757.1	ENSMUST00000147349	-0.884	0.019
NONMMUT091757.1	ENSMUST00000123909	-0.893	0.017
NONMMUT091757.1	ENSMUST00000206048	0.841	0.036000000000000004
NONMMUT091757.1	ENSMUST00000075571	-0.8390000000000001	0.037000000000000005
NONMMUT091757.1	ENSMUST00000162466	0.8440000000000001	0.035
NONMMUT091757.1	ENSMUST00000044217	-0.823	0.044000000000000004
NONMMUT091757.1	ENSMUST00000154401	-0.812	0.05
NONMMUT091757.1	ENSMUST00000138995	0.861	0.027999999999999997
NONMMUT091757.1	ENSMUST00000154383	-0.821	0.045
NONMMUT091757.1	ENSMUST00000147744	-0.887	0.019
NONMMUT091757.1	ENSMUST00000139611	-0.8759999999999999	0.022000000000000002
NONMMUT091757.1	ENSMUST00000201066	-0.8140000000000001	0.048
NONMMUT091757.1	ENSMUST00000043893	-0.841	0.036000000000000004
NONMMUT091757.1	ENSMUST00000169010	0.91	0.012
NONMMUT091757.1	ENSMUST00000108253	-0.8290000000000001	0.040999999999999995
NONMMUT091757.1	ENSMUST00000114918	-0.8370000000000001	0.038
NONMMUT091757.1	ENSMUST00000175784	0.8909999999999999	0.017
NONMMUT091757.1	ENSMUST00000108382	-0.9440000000000001	0.0046
NONMMUT091757.1	ENSMUST00000113995	-0.857	0.028999999999999998
NONMMUT091757.1	ENSMUST00000004392	0.851	0.031
NONMMUT091757.1	ENSMUST00000184142	-0.884	0.019
NONMMUT091757.1	ENSMUST00000106171	-0.924	0.0084
NONMMUT091757.1	ENSMUST00000110180	0.828	0.042
NONMMUT091757.1	ENSMUST00000206074	-0.825	0.043
NONMMUT091757.1	ENSMUST00000046750	-0.885	0.019
NONMMUT091757.1	ENSMUST00000127587	0.892	0.017
NONMMUT091757.1	ENSMUST00000186364	-0.8220000000000001	0.045
NONMMUT091757.1	ENSMUST00000115321	0.894	0.016
NONMMUT091757.1	ENSMUST00000144270	-0.888	0.018000000000000002
NONMMUT091757.1	ENSMUST00000045682	-0.892	0.017
NONMMUT091757.1	ENSMUST00000177504	0.8909999999999999	0.017
NONMMUT091757.1	ENSMUST00000115735	0.909	0.012
NONMMUT091757.1	ENSMUST00000156146	-0.903	0.013999999999999999
NONMMUT091757.1	ENSMUST00000143406	-0.924	0.0083
NONMMUT091757.1	ENSMUST00000156819	-0.89	0.017
NONMMUT091757.1	ENSMUST00000108242	0.8290000000000001	0.040999999999999995
NONMMUT091757.1	ENSMUST00000187811	0.868	0.025
NONMMUT091757.1	ENSMUST00000021234	0.922	0.0089
NONMMUT091757.1	ENSMUST00000160784	-0.857	0.028999999999999998
NONMMUT091757.1	ENSMUST00000130175	-0.922	0.0088
NONMMUT091757.1	ENSMUST00000184272	-0.89	0.017
NONMMUT091757.1	ENSMUST00000142873	-0.898	0.015
NONMMUT091757.1	ENSMUST00000202187	0.8859999999999999	0.019
NONMMUT091757.1	ENSMUST00000129514	-0.9570000000000001	0.0028
NONMMUT091757.1	ENSMUST00000204472	-0.816	0.048
NONMMUT091757.1	ENSMUST00000146312	-0.966	0.0017
NONMMUT091757.1	ENSMUST00000150059	0.9740000000000001	0.001
NONMMUT091757.1	ENSMUST00000106720	-0.972	0.0012
NONMMUT091757.1	ENSMUST00000173739	0.9	0.015
NONMMUT091757.1	ENSMUST00000056038	0.8270000000000001	0.042
NONMMUT091757.1	ENSMUST00000128658	-0.893	0.017
NONMMUT091757.1	ENSMUST00000079818	0.871	0.024
NONMMUT091757.1	ENSMUST00000100763	0.898	0.015
NONMMUT091757.1	ENSMUST00000113502	-0.861	0.027999999999999997
NONMMUT091757.1	ENSMUST00000208969	-0.8959999999999999	0.016
NONMMUT091757.1	ENSMUST00000132144	-0.9	0.013999999999999999
NONMMUT091757.1	ENSMUST00000131415	-0.85	0.032
NONMMUT091757.1	ENSMUST00000137363	-0.898	0.015
NONMMUT091757.1	ENSMUST00000115082	-0.83	0.040999999999999995
NONMMUT091757.1	ENSMUST00000107733	-0.846	0.034
NONMMUT091757.1	ENSMUST00000170361	-0.878	0.021
NONMMUT091757.1	ENSMUST00000051676	-0.8859999999999999	0.019
NONMMUT091757.1	ENSMUST00000151446	0.893	0.017
NONMMUT091757.1	ENSMUST00000137303	0.87	0.024
NONMMUT091757.1	ENSMUST00000161035	-0.813	0.049
NONMMUT091757.1	ENSMUST00000129143	0.823	0.044000000000000004
NONMMUT091757.1	ENSMUST00000187306	-0.892	0.017
NONMMUT091757.1	ENSMUST00000033292	0.889	0.018000000000000002
NONMMUT091757.1	ENSMUST00000161795	0.903	0.013999999999999999
NONMMUT091757.1	ENSMUST00000133635	-0.831	0.04
NONMMUT091757.1	ENSMUST00000173091	0.86	0.027999999999999997
NONMMUT091757.1	ENSMUST00000111652	0.905	0.013000000000000001
NONMMUT091757.1	ENSMUST00000156596	-0.836	0.038
NONMMUT091757.1	ENSMUST00000183044	-0.8340000000000001	0.039
NONMMUT091757.1	ENSMUST00000135327	-0.892	0.017
NONMMUT091757.1	ENSMUST00000180359	-0.9540000000000001	0.0031
NONMMUT091757.1	ENSMUST00000144900	0.833	0.04
NONMMUT091757.1	ENSMUST00000178384	-0.905	0.013000000000000001
NONMMUT091757.1	ENSMUST00000140382	0.816	0.048
NONMMUT091757.1	ENSMUST00000115013	0.838	0.037000000000000005
NONMMUT090497.1	ENSMUST00000085894	-0.8170000000000001	0.047
NONMMUT090497.1	ENSMUST00000162901	-0.8320000000000001	0.04
NONMMUT090497.1	ENSMUST00000131254	-0.935	0.0062
NONMMUT090497.1	ENSMUST00000174411	0.9129999999999999	0.011000000000000001
NONMMUT090497.1	ENSMUST00000133921	0.846	0.034
NONMMUT090497.1	ENSMUST00000134942	0.87	0.024
NONMMUT090497.1	ENSMUST00000102507	-0.843	0.035
NONMMUT090497.1	ENSMUST00000100015	0.9309999999999999	0.006999999999999999
NONMMUT090497.1	ENSMUST00000138989	-0.898	0.015
NONMMUT090497.1	ENSMUST00000022725	0.909	0.012
NONMMUT090497.1	ENSMUST00000113054	-0.812	0.05
NONMMUT090497.1	ENSMUST00000138083	0.8809999999999999	0.021
NONMMUT090497.1	ENSMUST00000166808	-0.856	0.03
NONMMUT090497.1	ENSMUST00000149150	0.815	0.048
NONMMUT090497.1	ENSMUST00000126617	-0.9079999999999999	0.012
NONMMUT090497.1	ENSMUST00000151674	0.857	0.028999999999999998
NONMMUT090497.1	ENSMUST00000152909	-0.8190000000000001	0.046
NONMMUT090497.1	ENSMUST00000091197	0.9359999999999999	0.006
NONMMUT090497.1	ENSMUST00000022474	0.877	0.022000000000000002
NONMMUT090497.1	ENSMUST00000166291	-0.899	0.015
NONMMUT090497.1	ENSMUST00000114821	-0.855	0.03
NONMMUT090497.1	ENSMUST00000039978	0.85	0.032
NONMMUT090497.1	ENSMUST00000145851	0.818	0.047
NONMMUT090497.1	ENSMUST00000122356	0.8859999999999999	0.019
NONMMUT090497.1	ENSMUST00000006005	0.8390000000000001	0.037000000000000005
NONMMUT090497.1	ENSMUST00000136601	0.992	0.00011
NONMMUT090497.1	ENSMUST00000120674	0.9	0.015
NONMMUT090497.1	ENSMUST00000190226	-0.973	0.0011
NONMMUT090497.1	ENSMUST00000014990	-0.8740000000000001	0.023
NONMMUT090497.1	ENSMUST00000001538	-0.846	0.034
NONMMUT090497.1	ENSMUST00000128499	-0.848	0.033
NONMMUT090497.1	ENSMUST00000149983	-0.8240000000000001	0.044000000000000004
NONMMUT090497.1	ENSMUST00000076136	0.8740000000000001	0.023
NONMMUT090497.1	ENSMUST00000205786	0.873	0.023
NONMMUT090497.1	ENSMUST00000171770	-0.866	0.026000000000000002
NONMMUT090497.1	ENSMUST00000107809	-0.878	0.021
NONMMUT090497.1	ENSMUST00000125289	0.82	0.045
NONMMUT090497.1	ENSMUST00000120105	0.91	0.012
NONMMUT090497.1	ENSMUST00000112915	0.8540000000000001	0.03
NONMMUT090497.1	ENSMUST00000147613	0.852	0.031
NONMMUT090497.1	ENSMUST00000115604	0.917	0.01
NONMMUT090497.1	ENSMUST00000119047	-0.945	0.0044
NONMMUT090497.1	ENSMUST00000021787	0.883	0.02
NONMMUT090497.1	ENSMUST00000167671	0.8640000000000001	0.027000000000000003
NONMMUT090497.1	ENSMUST00000167546	0.9009999999999999	0.013999999999999999
NONMMUT090497.1	ENSMUST00000106485	0.92	0.0094
NONMMUT090497.1	ENSMUST00000166617	0.8190000000000001	0.046
NONMMUT090497.1	ENSMUST00000018800	-0.884	0.019
NONMMUT090497.1	ENSMUST00000208081	-0.905	0.013000000000000001
NONMMUT090497.1	ENSMUST00000022185	-0.887	0.018000000000000002
NONMMUT090497.1	ENSMUST00000144189	0.865	0.026000000000000002
NONMMUT090497.1	ENSMUST00000054252	-0.875	0.022000000000000002
NONMMUT090497.1	ENSMUST00000174118	0.9390000000000001	0.0054
NONMMUT090497.1	ENSMUST00000070353	0.965	0.0018
NONMMUT090497.1	ENSMUST00000042576	-0.853	0.031
NONMMUT090497.1	ENSMUST00000142401	-0.816	0.047
NONMMUT090497.1	ENSMUST00000107117	0.9179999999999999	0.0097
NONMMUT090497.1	ENSMUST00000137048	0.813	0.049
NONMMUT090497.1	ENSMUST00000118294	-0.821	0.045
NONMMUT090497.1	ENSMUST00000092822	-0.8340000000000001	0.039
NONMMUT090497.1	ENSMUST00000176407	-0.867	0.025
NONMMUT090497.1	ENSMUST00000207728	0.89	0.018000000000000002
NONMMUT090497.1	ENSMUST00000058713	-0.885	0.019
NONMMUT090497.1	ENSMUST00000169094	-0.899	0.015
NONMMUT090497.1	ENSMUST00000110523	-0.821	0.045
NONMMUT090497.1	ENSMUST00000176330	-0.895	0.016
NONMMUT090497.1	ENSMUST00000165027	-0.9079999999999999	0.012
NONMMUT090497.1	ENSMUST00000208890	0.816	0.048
NONMMUT090497.1	ENSMUST00000106677	-0.893	0.017
NONMMUT090497.1	ENSMUST00000160115	-0.935	0.0063
NONMMUT090497.1	ENSMUST00000197098	0.825	0.043
NONMMUT090497.1	ENSMUST00000089565	-0.925	0.0082
NONMMUT090497.1	ENSMUST00000174653	0.8340000000000001	0.039
NONMMUT090497.1	ENSMUST00000189069	0.815	0.048
NONMMUT090497.1	ENSMUST00000107785	0.8590000000000001	0.027999999999999997
NONMMUT090497.1	ENSMUST00000113264	-0.92	0.0095
NONMMUT090497.1	ENSMUST00000115809	0.883	0.02
NONMMUT090497.1	ENSMUST00000099285	0.902	0.013999999999999999
NONMMUT090497.1	ENSMUST00000163790	-0.847	0.033
NONMMUT090497.1	ENSMUST00000187824	-0.8590000000000001	0.027999999999999997
NONMMUT090497.1	ENSMUST00000141034	0.937	0.0059
NONMMUT090497.1	ENSMUST00000170243	0.914	0.011000000000000001
NONMMUT090497.1	ENSMUST00000132086	0.847	0.033
NONMMUT090497.1	ENSMUST00000164189	-0.8640000000000001	0.026000000000000002
NONMMUT090497.1	ENSMUST00000188027	-0.83	0.040999999999999995
NONMMUT090497.1	ENSMUST00000196479	-0.9670000000000001	0.0016
NONMMUT090497.1	ENSMUST00000170926	-0.958	0.0026
NONMMUT090497.1	ENSMUST00000142120	-0.853	0.031
NONMMUT090497.1	ENSMUST00000079896	-0.846	0.034
NONMMUT090497.1	ENSMUST00000169879	0.899	0.015
NONMMUT090497.1	ENSMUST00000209085	0.945	0.0044
NONMMUT090497.1	ENSMUST00000063029	-0.8340000000000001	0.039
NONMMUT090497.1	ENSMUST00000199699	-0.875	0.022000000000000002
NONMMUT090497.1	ENSMUST00000169748	-0.932	0.0069
NONMMUT090497.1	ENSMUST00000068705	-0.851	0.032
[truncated: 65,378 more rows]
