# Supplementary material for: A novel lncRNA‐mediated trans‐regulatory mechanism in the development of cleft palate in mouse
Source: Mol Genet Genomic Med. 2018 Dec 12;7(2):e00522. doi: 10.1002/mgg3.522 (PMC6393661; doi:10.1002/mgg3.522)
Supplement: Supplementary file 3 [file MGG3-7-na-s003.txt]

lncRNA	Term_ID	Term_description	ListHit	ListTotal	PopHit	PopTotal	FoldEnrichment	GeneSymbols	P_value	Category	Q_value
NONMMUT006693.2	GO:0005212	structural constituent of eye lens	8	63	43	49955	168.835518	ENSMUST00000045028;ENSMUST00000114064;ENSMUST00000019192;ENSMUST00000061497;ENSMUST00000027089;ENSMUST00000078623;ENSMUST00000087359;ENSMUST00000119627	2.44E-15	molecular_function	6.04E-13
NONMMUT069029.2	GO:0005212	structural constituent of eye lens	8	73	43	49955	142.8608229	ENSMUST00000045028;ENSMUST00000114064;ENSMUST00000019192;ENSMUST00000061497;ENSMUST00000027089;ENSMUST00000078623;ENSMUST00000087359;ENSMUST00000119627	8.37E-15	molecular_function	2.32E-12
NONMMUT041588.2	GO:0005212	structural constituent of eye lens	7	59	43	49955	156.254025	ENSMUST00000045028;ENSMUST00000114064;ENSMUST00000061497;ENSMUST00000027089;ENSMUST00000078623;ENSMUST00000087359;ENSMUST00000119627	2.11E-13	molecular_function	4.98E-11
NONMMUT099869.1	GO:0005212	structural constituent of eye lens	7	62	43	49955	147.7310782	ENSMUST00000045028;ENSMUST00000114064;ENSMUST00000019192;ENSMUST00000061497;ENSMUST00000027089;ENSMUST00000078623;ENSMUST00000119627	3.03E-13	molecular_function	6.86E-11
NONMMUT050141.2	GO:0031935	regulation of chromatin silencing	5	54	5	49955	1019.387755	ENSMUST00000154004;ENSMUST00000137048;ENSMUST00000069309;ENSMUST00000139365;ENSMUST00000143286	3.05E-13	biological_process	4.81E-11
NONMMUT070697.2	GO:0031935	regulation of chromatin silencing	5	60	5	49955	908.1818182	ENSMUST00000154004;ENSMUST00000137048;ENSMUST00000069309;ENSMUST00000139365;ENSMUST00000143286	5.25E-13	biological_process	8.04E-11
NONMMUT018832.2	GO:0005212	structural constituent of eye lens	7	74	43	49955	121.2717806	ENSMUST00000045028;ENSMUST00000114064;ENSMUST00000019192;ENSMUST00000061497;ENSMUST00000027089;ENSMUST00000078623;ENSMUST00000119627	1.10E-12	molecular_function	2.86E-10
NONMMUT019034.2	GO:0005212	structural constituent of eye lens	7	79	43	49955	112.8501292	ENSMUST00000045028;ENSMUST00000019192;ENSMUST00000061497;ENSMUST00000027089;ENSMUST00000078623;ENSMUST00000087359;ENSMUST00000119627	1.76E-12	molecular_function	4.95E-10
NONMMUT063110.2	GO:0005212	structural constituent of eye lens	7	81	43	49955	109.8001257	ENSMUST00000045028;ENSMUST00000114064;ENSMUST00000061497;ENSMUST00000027089;ENSMUST00000078623;ENSMUST00000087359;ENSMUST00000119627	2.11E-12	molecular_function	5.82E-10
NONMMUT115468.1	GO:0003007	heart morphogenesis	5	105	203	49955	12.25418719	ENSMUST00000022474;ENSMUST00000137048;ENSMUST00000069309;ENSMUST00000056715;ENSMUST00000139365	8.13E-05	biological_process	0.001250572
NONMMUT034790.2	GO:0009956	radial pattern formation	2	144	3	49955	234.5164319	ENSMUST00000208081;ENSMUST00000089565	8.16E-05	biological_process	0.017375711
NONMMUT052129.2	GO:0009956	radial pattern formation	2	144	3	49955	234.5164319	ENSMUST00000208081;ENSMUST00000089565	8.16E-05	biological_process	0.007338773
NONMMUT053627.2	GO:0071557	histone H3-K27 demethylation	2	29	21	49955	176.1340388	ENSMUST00000069309;ENSMUST00000143286	8.16E-05	biological_process	0.002081035
NONMMUT072396.2	GO:0009956	radial pattern formation	2	144	3	49955	234.5164319	ENSMUST00000208081;ENSMUST00000089565	8.16E-05	biological_process	0.010695414
NONMMUT073547.2	GO:0007015	actin filament organization	5	76	284	49955	12.31675263	ENSMUST00000175779;ENSMUST00000114541;ENSMUST00000177811;ENSMUST00000191544;ENSMUST00000136086	8.21E-05	biological_process	0.010465703
NONMMUT029538.2	GO:0005856	cytoskeleton	19	101	3536	49955	3.041748289	ENSMUST00000113054;ENSMUST00000014990;ENSMUST00000205786;ENSMUST00000167671;ENSMUST00000142401;ENSMUST00000069929;ENSMUST00000150387;ENSMUST00000130774;ENSMUST00000034928;ENSMUST00000063502;ENSMUST00000177811;ENSMUST00000081393;ENSMUST00000117083;ENSMUST00000162727;ENSMUST00000167607;ENSMUST00000191544;ENSMUST00000194371;ENSMUST00000114015;ENSMUST00000200785	8.22E-05	cellular_component	0.006716127
NONMMUT094860.1	GO:0001937	negative regulation of endothelial cell proliferation	5	205	102	49955	12.21887255	ENSMUST00000208081;ENSMUST00000089565;ENSMUST00000119063;ENSMUST00000200386;ENSMUST00000173739	8.23E-05	biological_process	0.009841756
TCONS_00044201	GO:0004003	ATP-dependent DNA helicase activity	4	216	57	49955	16.51704734	ENSMUST00000033991;ENSMUST00000129249;ENSMUST00000136568;ENSMUST00000147305	0.000143861	molecular_function	0.012393559
NONMMUT034790.2	GO:0003700	transcription factor activity, sequence-specific DNA binding	19	144	2541	49955	2.836256592	ENSMUST00000174411;ENSMUST00000138083;ENSMUST00000001538;ENSMUST00000021787;ENSMUST00000208081;ENSMUST00000089565;ENSMUST00000124115;ENSMUST00000115809;ENSMUST00000154381;ENSMUST00000169879;ENSMUST00000207072;ENSMUST00000128862;ENSMUST00000148930;ENSMUST00000184072;ENSMUST00000021968;ENSMUST00000119879;ENSMUST00000205685;ENSMUST00000105098;ENSMUST00000153888	0.000143866	molecular_function	0.017375711
NONMMUT051097.2	GO:0005741	mitochondrial outer membrane	5	60	410	49955	10.98558758	ENSMUST00000138184;ENSMUST00000199350;ENSMUST00000134357;ENSMUST00000162834;ENSMUST00000178384	0.000144114	cellular_component	0.030850059
NONMMUT120448.1	GO:0008409	5'-3' exonuclease activity	3	133	35	49955	32.91428571	ENSMUST00000173995;ENSMUST00000194816;ENSMUST00000063502	0.000144244	molecular_function	0.014352256
NONMMUT072822.2	GO:0031935	regulation of chromatin silencing	2	166	5	49955	121.8292683	ENSMUST00000154004;ENSMUST00000143286	0.000226486	biological_process	0.012020016
NONMMUT034790.2	GO:0045944	positive regulation of transcription from RNA polymerase II promoter	21	144	3085	49955	2.593904416	ENSMUST00000131254;ENSMUST00000143582;ENSMUST00000138083;ENSMUST00000039978;ENSMUST00000001538;ENSMUST00000021787;ENSMUST00000165027;ENSMUST00000124115;ENSMUST00000115809;ENSMUST00000154381;ENSMUST00000169879;ENSMUST00000209085;ENSMUST00000129249;ENSMUST00000148930;ENSMUST00000138553;ENSMUST00000184072;ENSMUST00000021968;ENSMUST00000189553;ENSMUST00000205685;ENSMUST00000105098;ENSMUST00000153888	0.000226754	biological_process	0.017375711
NONMMUT082997.1	GO:0005654	nucleoplasm	33	173	4991	49955	2.123553825	ENSMUST00000131254;ENSMUST00000194400;ENSMUST00000033991;ENSMUST00000152909;ENSMUST00000022474;ENSMUST00000201066;ENSMUST00000111214;ENSMUST00000021787;ENSMUST00000042576;ENSMUST00000111657;ENSMUST00000176330;ENSMUST00000106171;ENSMUST00000176360;ENSMUST00000124115;ENSMUST00000079896;ENSMUST00000187811;ENSMUST00000130313;ENSMUST00000156837;ENSMUST00000146312;ENSMUST00000106760;ENSMUST00000136568;…	0.000226783	cellular_component	0.007560411
NONMMUT046400.2	GO:0005634	nucleus	85	191	16026	49955	1.697692311	ENSMUST00000131254;ENSMUST00000100015;ENSMUST00000143582;ENSMUST00000120119;ENSMUST00000194400;ENSMUST00000105341;ENSMUST00000110920;ENSMUST00000044217;ENSMUST00000090750;ENSMUST00000033991;ENSMUST00000152909;ENSMUST00000022474;ENSMUST00000107814;ENSMUST00000166291;ENSMUST00000039978;ENSMUST00000154004;ENSMUST00000190226;ENSMUST00000147744;ENSMUST00000125289;ENSMUST00000134902;ENSMUST00000201066;…	0.000226997	cellular_component	0.003385211
NONMMUT034790.2	GO:0060849	regulation of transcription involved in lymphatic endothelial cell fate commitment	2	144	6	49955	117.2511737	ENSMUST00000208081;ENSMUST00000089565	0.000227133	biological_process	0.017375711
NONMMUT052129.2	GO:0060849	regulation of transcription involved in lymphatic endothelial cell fate commitment	2	144	6	49955	117.2511737	ENSMUST00000208081;ENSMUST00000089565	0.000227133	biological_process	0.014309409
NONMMUT034790.2	GO:0005737	cytoplasm	74	144	18451	49955	1.805009407	ENSMUST00000131254;ENSMUST00000174411;ENSMUST00000133921;ENSMUST00000102507;ENSMUST00000100015;ENSMUST00000044783;ENSMUST00000138083;ENSMUST00000024889;ENSMUST00000112958;ENSMUST00000115830;ENSMUST00000166291;ENSMUST00000085096;ENSMUST00000120674;ENSMUST00000205786;ENSMUST00000175799;ENSMUST00000147613;ENSMUST00000115604;ENSMUST00000021787;ENSMUST00000167671;ENSMUST00000109083;ENSMUST00000111267;…	0.000288183	cellular_component	0.017636786
NONMMUT031833.2	GO:0046624	sphingolipid transporter activity	2	84	13	49955	93.69981238	ENSMUST00000144940;ENSMUST00000134776	0.000288251	molecular_function	0.025040808
NONMMUT038351.2	GO:0007059	chromosome segregation	6	181	240	49955	7.102142857	ENSMUST00000092537;ENSMUST00000149045;ENSMUST00000129249;ENSMUST00000146312;ENSMUST00000115072;ENSMUST00000118368	0.000288402	biological_process	0.01725606
NONMMUT060394.2	GO:0000145	exocyst	3	155	50	49955	19.69934211	ENSMUST00000142401;ENSMUST00000149532;ENSMUST00000129467	0.000607018	cellular_component	0.03869448
NONMMUT034790.2	GO:0098609	cell-cell adhesion	3	144	54	49955	19.66154452	ENSMUST00000122356;ENSMUST00000144189;ENSMUST00000205685	0.000607307	biological_process	0.019248838
NONMMUT111504.1	GO:0030335	positive regulation of cell migration	9	204	563	49955	4.049077743	ENSMUST00000044217;ENSMUST00000021787;ENSMUST00000022185;ENSMUST00000175769;ENSMUST00000144270;ENSMUST00000167545;ENSMUST00000138553;ENSMUST00000134776;ENSMUST00000115274	0.000607494	biological_process	0.022527892
NONMMUT108726.1	GO:0003682	chromatin binding	15	178	1579	49955	2.819366144	ENSMUST00000131254;ENSMUST00000105341;ENSMUST00000022474;ENSMUST00000021787;ENSMUST00000118294;ENSMUST00000176330;ENSMUST00000113326;ENSMUST00000133346;ENSMUST00000170926;ENSMUST00000209085;ENSMUST00000185355;ENSMUST00000113502;ENSMUST00000182800;ENSMUST00000115072;ENSMUST00000178666	0.000607503	molecular_function	0.006422179
NONMMUT050540.2	GO:0032453	histone demethylase activity (H3-K4 specific)	2	113	15	49955	59.98798799	ENSMUST00000189069;ENSMUST00000055032	0.000671582	molecular_function	0.008310832
NONMMUT034790.2	GO:0042562	hormone binding	3	144	56	49955	18.95858663	ENSMUST00000124115;ENSMUST00000075312;ENSMUST00000128862	0.000671916	molecular_function	0.019248838
NONMMUT052129.2	GO:0042562	hormone binding	3	144	56	49955	18.95858663	ENSMUST00000124115;ENSMUST00000075312;ENSMUST00000128862	0.000671916	molecular_function	0.018877185
NONMMUT070336.2	GO:0003700	transcription factor activity, sequence-specific DNA binding	8	39	2541	49955	4.815376217	ENSMUST00000174411;ENSMUST00000001538;ENSMUST00000115809;ENSMUST00000169879;ENSMUST00000207072;ENSMUST00000148930;ENSMUST00000119879;ENSMUST00000105098	0.000672246	molecular_function	0.029915854
NONMMUT001442.2	GO:0003755	peptidyl-prolyl cis-trans isomerase activity	3	110	78	49955	17.92846873	ENSMUST00000185990;ENSMUST00000150387;ENSMUST00000107400	0.000777257	molecular_function	0.029032332
NONMMUT034790.2	GO:0044212	transcription regulatory region DNA binding	9	144	833	49955	3.931332533	ENSMUST00000131254;ENSMUST00000174411;ENSMUST00000039978;ENSMUST00000021787;ENSMUST00000154381;ENSMUST00000209085;ENSMUST00000184072;ENSMUST00000119879;ENSMUST00000153888	0.000777542	molecular_function	0.019248838
NONMMUT021646.2	GO:0005856	cytoskeleton	30	228	3536	49955	1.989022007	ENSMUST00000102507;ENSMUST00000113054;ENSMUST00000044217;ENSMUST00000154401;ENSMUST00000014990;ENSMUST00000113560;ENSMUST00000205786;ENSMUST00000147613;ENSMUST00000055190;ENSMUST00000149719;ENSMUST00000142401;ENSMUST00000163779;ENSMUST00000124115;ENSMUST00000092537;ENSMUST00000150387;ENSMUST00000169748;ENSMUST00000200386;ENSMUST00000129249;ENSMUST00000034928;ENSMUST00000137363;ENSMUST00000177811;…	0.000840511	cellular_component	0.016737133
NONMMUT034790.2	GO:0043687	post-translational protein modification	2	144	13	49955	54.10834236	ENSMUST00000120674;ENSMUST00000135934	0.00084057	biological_process	0.019248838
NONMMUT034790.2	GO:0046624	sphingolipid transporter activity	2	144	13	49955	54.10834236	ENSMUST00000144940;ENSMUST00000134776	0.00084057	molecular_function	0.019248838
NONMMUT052129.2	GO:0046624	sphingolipid transporter activity	2	144	13	49955	54.10834236	ENSMUST00000144940;ENSMUST00000134776	0.00084057	molecular_function	0.018877185
NONMMUT002918.2	GO:0000790	nuclear chromatin	10	214	686	49955	3.520622535	ENSMUST00000131254;ENSMUST00000105341;ENSMUST00000125289;ENSMUST00000209085;ENSMUST00000187811;ENSMUST00000185355;ENSMUST00000136568;ENSMUST00000113502;ENSMUST00000184072;ENSMUST00000147305	0.000888391	cellular_component	0.014009242
NONMMUT034790.2	GO:0043588	skin development	4	144	143	49955	9.952447552	ENSMUST00000021787;ENSMUST00000109083;ENSMUST00000129249;ENSMUST00000153888	0.000889015	biological_process	0.019248838
NONMMUT052129.2	GO:0043588	skin development	4	144	143	49955	9.952447552	ENSMUST00000021787;ENSMUST00000109083;ENSMUST00000129249;ENSMUST00000153888	0.000889015	biological_process	0.018877185
NONMMUT093467.1	GO:0004003	ATP-dependent DNA helicase activity	3	156	57	49955	17.16477468	ENSMUST00000033991;ENSMUST00000129249;ENSMUST00000136568	0.000889098	molecular_function	0.047041302
NONMMUT134522.1	GO:0034720	histone H3-K4 demethylation	2	100	20	49955	50.95408163	ENSMUST00000189069;ENSMUST00000055032	0.000889267	biological_process	0.006632447
NONMMUT088316.1	GO:0044212	transcription regulatory region DNA binding	10	177	833	49955	3.531137006	ENSMUST00000131254;ENSMUST00000183992;ENSMUST00000105341;ENSMUST00000021787;ENSMUST00000154381;ENSMUST00000187811;ENSMUST00000113502;ENSMUST00000185767;ENSMUST00000184072;ENSMUST00000144900	0.000889917	molecular_function	0.015886696
NONMMUT111879.1	GO:0044212	transcription regulatory region DNA binding	10	177	833	49955	3.531137006	ENSMUST00000131254;ENSMUST00000039978;ENSMUST00000021787;ENSMUST00000188994;ENSMUST00000182319;ENSMUST00000154381;ENSMUST00000209085;ENSMUST00000187811;ENSMUST00000184072;ENSMUST00000144900	0.000889917	molecular_function	0.027907673
NONMMUT007185.2	GO:0005737	cytoplasm	82	167	18451	49955	1.647178696	ENSMUST00000131254;ENSMUST00000174411;ENSMUST00000134942;ENSMUST00000102507;ENSMUST00000100015;ENSMUST00000022725;ENSMUST00000113054;ENSMUST00000151674;ENSMUST00000152909;ENSMUST00000063278;ENSMUST00000085096;ENSMUST00000006005;ENSMUST00000120674;ENSMUST00000190226;ENSMUST00000014990;ENSMUST00000147744;ENSMUST00000076136;ENSMUST00000205786;ENSMUST00000171770;ENSMUST00000120105;ENSMUST00000201066;…	0.000890089	cellular_component	0.024557527
NONMMUT065977.2	GO:0003700	transcription factor activity, sequence-specific DNA binding	17	141	2541	49955	2.558168615	ENSMUST00000137713;ENSMUST00000125176;ENSMUST00000183992;ENSMUST00000105341;ENSMUST00000115333;ENSMUST00000021787;ENSMUST00000176330;ENSMUST00000164648;ENSMUST00000124115;ENSMUST00000171646;ENSMUST00000106263;ENSMUST00000154381;ENSMUST00000181391;ENSMUST00000187811;ENSMUST00000128862;ENSMUST00000167156;ENSMUST00000184072	0.000890504	molecular_function	0.016379436
NONMMUT028472.2	GO:2000348	regulation of CD40 signaling pathway	2	172	11	49955	53.41604278	ENSMUST00000204827;ENSMUST00000127904	0.000890605	biological_process	0.01746361
NONMMUT136134.1	GO:0052894	norspermine:oxygen oxidoreductase activity	2	172	11	49955	53.41604278	ENSMUST00000110180;ENSMUST00000129143	0.000890605	molecular_function	0.030280583
NONMMUT136134.1	GO:0052895	N1-acetylspermine:oxygen oxidoreductase (N1-acetylspermidine-forming) activity	2	172	11	49955	53.41604278	ENSMUST00000110180;ENSMUST00000129143	0.000890605	molecular_function	0.030280583
NONMMUT083219.1	GO:0006355	regulation of transcription, DNA-templated	40	198	6077	49955	1.82793392	ENSMUST00000131254;ENSMUST00000174411;ENSMUST00000133921;ENSMUST00000105341;ENSMUST00000152909;ENSMUST00000022474;ENSMUST00000039978;ENSMUST00000120674;ENSMUST00000138995;ENSMUST00000125289;ENSMUST00000115333;ENSMUST00000021787;ENSMUST00000169010;ENSMUST00000161072;ENSMUST00000167546;ENSMUST00000208081;ENSMUST00000107117;ENSMUST00000118294;ENSMUST00000176330;ENSMUST00000106171;ENSMUST00000124115;…	0.000891051	biological_process	0.028708963
NONMMUT072396.2	GO:0070016	armadillo repeat domain binding	3	144	62	49955	17.12182567	ENSMUST00000152909;ENSMUST00000106341;ENSMUST00000153888	0.000891514	molecular_function	0.021738291
NONMMUT126341.1	GO:2001237	negative regulation of extrinsic apoptotic signaling pathway	4	119	174	49955	9.951224388	ENSMUST00000092576;ENSMUST00000069333;ENSMUST00000128658;ENSMUST00000178826	0.000891619	biological_process	0.040387873
NONMMUT054283.2	GO:0031988	membrane-bounded vesicle	3	123	73	49955	17.08287671	ENSMUST00000031243;ENSMUST00000107542;ENSMUST00000112748	0.000891816		0.01956076
NONMMUT054283.2	GO:0035356	cellular triglyceride homeostasis	2	123	16	49955	51.58987603	ENSMUST00000022853;ENSMUST00000110523	0.000892245	biological_process	0.01956076
NONMMUT096760.1	GO:0030870	Mre11 complex	2	139	14	49955	52.07612096	ENSMUST00000136568;ENSMUST00000147305	0.000894194	cellular_component	0.038897437
NONMMUT096760.1	GO:0031860	telomeric 3' overhang formation	2	139	14	49955	52.07612096	ENSMUST00000136568;ENSMUST00000147305	0.000894194	biological_process	0.038897437
NONMMUT096760.1	GO:0050663	cytokine secretion	2	139	14	49955	52.07612096	ENSMUST00000167497;ENSMUST00000063278	0.000894194	biological_process	0.038897437
NONMMUT022758.2	GO:0042562	hormone binding	3	159	56	49955	17.1356456	ENSMUST00000124115;ENSMUST00000075312;ENSMUST00000128862	0.000894289	molecular_function	0.019176905
NONMMUT099606.1	GO:0003682	chromatin binding	9	79	1579	49955	3.93905727	ENSMUST00000138995;ENSMUST00000169010;ENSMUST00000113326;ENSMUST00000186075;ENSMUST00000160696;ENSMUST00000106341;ENSMUST00000185355;ENSMUST00000200593;ENSMUST00000178666	0.000894448	molecular_function	0.026752129
NONMMUT043979.2	GO:0010718	positive regulation of epithelial to mesenchymal transition	4	217	94	49955	9.961242633	ENSMUST00000152909;ENSMUST00000175769;ENSMUST00000106341;ENSMUST00000167156	0.000894727	biological_process	0.019775307
NONMMUT064652.2	GO:0010718	positive regulation of epithelial to mesenchymal transition	4	217	94	49955	9.961242633	ENSMUST00000152909;ENSMUST00000175769;ENSMUST00000106341;ENSMUST00000167156	0.000894727	biological_process	0.020363984
NONMMUT042312.2	GO:0000785	chromatin	6	169	321	49955	5.691646121	ENSMUST00000114325;ENSMUST00000201066;ENSMUST00000201902;ENSMUST00000187811;ENSMUST00000113502;ENSMUST00000150217	0.000894823	cellular_component	0.017370086
NONMMUT048950.2	GO:0003707	steroid hormone receptor activity	5	200	179	49955	7.130210572	ENSMUST00000124072;ENSMUST00000208081;ENSMUST00000089565;ENSMUST00000124115;ENSMUST00000128862	0.000896169	molecular_function	0.014650408
NONMMUT070299.2	GO:0003707	steroid hormone receptor activity	5	200	179	49955	7.130210572	ENSMUST00000124072;ENSMUST00000208081;ENSMUST00000089565;ENSMUST00000124115;ENSMUST00000128862	0.000896169	molecular_function	0.011650191
NONMMUT053192.2	GO:0040018	positive regulation of multicellular organism growth	4	180	114	49955	9.936403509	ENSMUST00000063278;ENSMUST00000176330;ENSMUST00000112532;ENSMUST00000187811	0.000896575	biological_process	0.030475026
NONMMUT070759.2	GO:2001237	negative regulation of extrinsic apoptotic signaling pathway	3	53	174	49955	17.16586207	ENSMUST00000092576;ENSMUST00000069333;ENSMUST00000178826	0.000896621	biological_process	0.036789366
NONMMUT053706.2	GO:0071557	histone H3-K27 demethylation	2	96	21	49955	50.591692	ENSMUST00000069309;ENSMUST00000143286	0.000897198	biological_process	0.017895243
NONMMUT100166.1	GO:0003682	chromatin binding	11	112	1579	49955	3.336715179	ENSMUST00000131254;ENSMUST00000022474;ENSMUST00000021787;ENSMUST00000111657;ENSMUST00000118294;ENSMUST00000176330;ENSMUST00000171646;ENSMUST00000133346;ENSMUST00000209085;ENSMUST00000182800;ENSMUST00000115072	0.000897508	molecular_function	0.00804662
NONMMUT038351.2	GO:0008408	3'-5' exonuclease activity	3	181	49	49955	17.16555836	ENSMUST00000033991;ENSMUST00000136568;ENSMUST00000147305	0.000897952	molecular_function	0.028426249
NONMMUT038351.2	GO:0032508	DNA duplex unwinding	3	181	49	49955	17.16555836	ENSMUST00000033991;ENSMUST00000136568;ENSMUST00000147305	0.000897952	biological_process	0.028426249
NONMMUT022125.2	GO:0031462	Cul2-RING ubiquitin ligase complex	2	92	22	49955	50.43737374	ENSMUST00000044751;ENSMUST00000161317	0.000898556	cellular_component	0.012793729
NONMMUT022125.2	GO:0070644	vitamin D response element binding	2	92	22	49955	50.43737374	ENSMUST00000105341;ENSMUST00000129514	0.000898556	molecular_function	0.012793729
NONMMUT008654.2	GO:0045668	negative regulation of osteoblast differentiation	4	155	133	49955	9.923218643	ENSMUST00000152909;ENSMUST00000179592;ENSMUST00000186075;ENSMUST00000167607	0.000898677	biological_process	0.026246874
NONMMUT059831.2	GO:0045668	negative regulation of osteoblast differentiation	4	155	133	49955	9.923218643	ENSMUST00000131254;ENSMUST00000152909;ENSMUST00000118294;ENSMUST00000113502	0.000898677	biological_process	0.008313186
NONMMUT110201.1	GO:0045668	negative regulation of osteoblast differentiation	4	155	133	49955	9.923218643	ENSMUST00000131254;ENSMUST00000152909;ENSMUST00000118294;ENSMUST00000113502	0.000898677	biological_process	0.008088097
NONMMUT101430.1	GO:0005667	transcription factor complex	9	132	930	49955	3.857199056	ENSMUST00000174411;ENSMUST00000120674;ENSMUST00000180008;ENSMUST00000167546;ENSMUST00000188994;ENSMUST00000176330;ENSMUST00000170926;ENSMUST00000169879;ENSMUST00000185355	0.000898744	cellular_component	0.016379533
NONMMUT014492.2	GO:0001701	in utero embryonic development	9	139	882	49955	3.85188383	ENSMUST00000113705;ENSMUST00000154004;ENSMUST00000208081;ENSMUST00000106702;ENSMUST00000113326;ENSMUST00000119063;ENSMUST00000129249;ENSMUST00000129514;ENSMUST00000115013	0.000898807	biological_process	0.018208396
NONMMUT058681.2	GO:0010596	negative regulation of endothelial cell migration	3	154	58	49955	17.09191596	ENSMUST00000208081;ENSMUST00000089565;ENSMUST00000119063	0.000898963	biological_process	0.024574636
NONMMUT134160.1	GO:0010596	negative regulation of endothelial cell migration	3	154	58	49955	17.09191596	ENSMUST00000208081;ENSMUST00000089565;ENSMUST00000119063	0.000898963	biological_process	0.032122205
NONMMUT006349.2	GO:0045647	negative regulation of erythrocyte differentiation	2	71	29	49955	49.90104948	ENSMUST00000170926;ENSMUST00000185355	0.000899199	biological_process	0.027690094
NONMMUT065156.2	GO:0016480	negative regulation of transcription from RNA polymerase III promoter	2	149	13	49955	52.26792255	ENSMUST00000161072;ENSMUST00000173091	0.000899213	biological_process	0.029074538
NONMMUT073547.2	GO:0030520	intracellular estrogen receptor signaling pathway	2	76	27	49955	49.97797798	ENSMUST00000182800;ENSMUST00000117083	0.000900283	biological_process	0.032796016
NONMMUT039247.2	GO:0051174	regulation of phosphorus metabolic process	2	188	10	49955	53.70430108	ENSMUST00000179592;ENSMUST00000026972	0.00090031	biological_process	0.026552648
NONMMUT002077.2	GO:0001869	negative regulation of complement activation, lectin pathway	1	9	4	49955	1560.96875	ENSMUST00000032203	0.00090036	biological_process	0.009924881
NONMMUT137389.1	GO:2000525	positive regulation of T cell costimulation	1	5	8	49955	1560.84375	ENSMUST00000167497	0.000900432	biological_process	0.010593538
NONMMUT012392.2	GO:0006366	transcription from RNA polymerase II promoter	7	201	372	49955	4.809347633	ENSMUST00000138083;ENSMUST00000167546;ENSMUST00000133346;ENSMUST00000187811;ENSMUST00000185355;ENSMUST00000129249;ENSMUST00000117083	0.000900831	biological_process	0.019045651
NONMMUT033620.2	GO:0001165	RNA polymerase I upstream control element sequence-specific DNA binding	2	173	11	49955	53.10366826	ENSMUST00000107123;ENSMUST00000107117	0.000900855	molecular_function	0.040742998
NONMMUT000378.2	GO:0008134	transcription factor binding	13	208	1110	49955	2.933633634	ENSMUST00000131254;ENSMUST00000105341;ENSMUST00000120105;ENSMUST00000021787;ENSMUST00000124072;ENSMUST00000118294;ENSMUST00000092822;ENSMUST00000176330;ENSMUST00000124115;ENSMUST00000169879;ENSMUST00000187811;ENSMUST00000148930;ENSMUST00000184072	0.000901255	molecular_function	0.009713522
NONMMUT018832.2	GO:0007015	actin filament organization	4	74	284	49955	9.99416499	ENSMUST00000175779;ENSMUST00000115629;ENSMUST00000019192;ENSMUST00000114541	0.000901676	biological_process	0.022166074
NONMMUT127258.1	GO:0035411	catenin import into nucleus	2	111	18	49955	50.90417941	ENSMUST00000063278;ENSMUST00000153888	0.000901682	biological_process	0.03264089
NONMMUT055686.2	GO:0005634	nucleus	31	59	16026	49955	2.343956695	ENSMUST00000051443;ENSMUST00000133921;ENSMUST00000039978;ENSMUST00000143951;ENSMUST00000066708;ENSMUST00000115333;ENSMUST00000111214;ENSMUST00000075087;ENSMUST00000162273;ENSMUST00000023797;ENSMUST00000176330;ENSMUST00000164648;ENSMUST00000171646;ENSMUST00000106263;ENSMUST00000154381;ENSMUST00000138685;ENSMUST00000160375;ENSMUST00000209191;ENSMUST00000171245;ENSMUST00000032696;ENSMUST00000138553;…	0.000902151	cellular_component	0.039994278
NONMMUT133871.1	GO:0045893	positive regulation of transcription, DNA-templated	16	177	1830	49955	2.613447375	ENSMUST00000105341;ENSMUST00000063278;ENSMUST00000021787;ENSMUST00000208081;ENSMUST00000176330;ENSMUST00000089565;ENSMUST00000119063;ENSMUST00000208684;ENSMUST00000129249;ENSMUST00000100500;ENSMUST00000117083;ENSMUST00000167156;ENSMUST00000184072;ENSMUST00000203577;ENSMUST00000205685;ENSMUST00000153888	0.000902469	biological_process	0.020844072
NONMMUT001322.2	GO:0016272	prefoldin complex	2	85	24	49955	50.1315261	ENSMUST00000075087;ENSMUST00000109147	0.000902484	cellular_component	0.035770318
NONMMUT089181.1	GO:0003713	transcription coactivator activity	8	189	516	49955	4.234785216	ENSMUST00000105341;ENSMUST00000119504;ENSMUST00000124115;ENSMUST00000115809;ENSMUST00000100500;ENSMUST00000117083;ENSMUST00000133635;ENSMUST00000205685	0.000902545	molecular_function	0.026567081
NONMMUT118605.1	GO:0003682	chromatin binding	15	185	1579	49955	2.703274597	ENSMUST00000131254;ENSMUST00000138995;ENSMUST00000021787;ENSMUST00000169010;ENSMUST00000118294;ENSMUST00000176330;ENSMUST00000124115;ENSMUST00000113326;ENSMUST00000133346;ENSMUST00000169879;ENSMUST00000146312;ENSMUST00000128658;ENSMUST00000113502;ENSMUST00000177540;ENSMUST00000115072	0.000902592	molecular_function	0.026212857
NONMMUT120667.1	GO:0042803	protein homodimerization activity	17	161	2218	49955	2.540855751	ENSMUST00000105341;ENSMUST00000102540;ENSMUST00000161354;ENSMUST00000125289;ENSMUST00000124072;ENSMUST00000208081;ENSMUST00000175769;ENSMUST00000113995;ENSMUST00000124115;ENSMUST00000144270;ENSMUST00000113326;ENSMUST00000128862;ENSMUST00000173739;ENSMUST00000132144;ENSMUST00000167156;ENSMUST00000166885;ENSMUST00000184072	0.00090301	molecular_function	0.016536257
NONMMUT049731.2	GO:0001937	negative regulation of endothelial cell proliferation	4	201	102	49955	9.9239574	ENSMUST00000208081;ENSMUST00000089565;ENSMUST00000119063;ENSMUST00000200386	0.000903792	biological_process	0.017042938
NONMMUT058009.2	GO:0050715	positive regulation of cytokine secretion	3	102	89	49955	16.97854954	ENSMUST00000022853;ENSMUST00000110523;ENSMUST00000092576	0.000904289	biological_process	0.02235561
NONMMUT045172.2	GO:0008565	protein transporter activity	3	55	168	49955	17.09718407	ENSMUST00000142873;ENSMUST00000137303;ENSMUST00000033292	0.000904313	molecular_function	0.017181949
NONMMUT135975.1	GO:0008565	protein transporter activity	3	55	168	49955	17.09718407	ENSMUST00000142873;ENSMUST00000137303;ENSMUST00000033292	0.000904313	molecular_function	0.017181949
NONMMUT087266.1	GO:0000145	exocyst	3	178	50	49955	17.11028571	ENSMUST00000142401;ENSMUST00000149532;ENSMUST00000129467	0.000904807	cellular_component	0.041168705
NONMMUT102431.1	GO:0031214	biomineral tissue development	3	127	71	49955	16.99818264	ENSMUST00000066708;ENSMUST00000031243;ENSMUST00000107542	0.000905118	biological_process	0.033514002
NONMMUT019834.2	GO:0004003	ATP-dependent DNA helicase activity	3	157	57	49955	17.05331511	ENSMUST00000129249;ENSMUST00000136568;ENSMUST00000147305	0.000905598	molecular_function	0.026464499
NONMMUT028382.2	GO:1990075	periciliary membrane compartment	2	79	26	49955	49.87912088	ENSMUST00000095585;ENSMUST00000115391	0.000905976	cellular_component	0.006643827
NONMMUT043394.2	GO:0043234	protein complex	11	93	1917	49955	3.361565963	ENSMUST00000131254;ENSMUST00000174411;ENSMUST00000170926;ENSMUST00000169879;ENSMUST00000130774;ENSMUST00000185355;ENSMUST00000187721;ENSMUST00000034928;ENSMUST00000107029;ENSMUST00000136086;ENSMUST00000114015	0.000906202	cellular_component	0.023773562
NONMMUT017319.2	GO:0016973	poly(A)+ mRNA export from nucleus	2	45	47	49955	49.38941118	ENSMUST00000184826;ENSMUST00000128184	0.000906671	biological_process	0.041007549
NONMMUT074752.2	GO:0010468	regulation of gene expression	4	32	677	49955	10.39839629	ENSMUST00000137048;ENSMUST00000069309;ENSMUST00000139365;ENSMUST00000143286	0.000906825	biological_process	0.004987539
NONMMUT060511.2	GO:0050663	cytokine secretion	2	140	14	49955	51.69875776	ENSMUST00000167497;ENSMUST00000063278	0.000906949	biological_process	0.036706883
NONMMUT097040.1	GO:0050663	cytokine secretion	2	140	14	49955	51.69875776	ENSMUST00000167497;ENSMUST00000063278	0.000906949	biological_process	0.04217906
NONMMUT003599.2	GO:0019208	phosphatase regulator activity	2	101	20	49955	50.43939394	ENSMUST00000171218;ENSMUST00000166885	0.000906955	molecular_function	0.022472992
NONMMUT029538.2	GO:0044389	ubiquitin-like protein ligase binding	2	101	20	49955	50.43939394	ENSMUST00000130774;ENSMUST00000117083	0.000906955	molecular_function	0.019216101
NONMMUT029538.2	GO:0048406	nerve growth factor binding	2	101	20	49955	50.43939394	ENSMUST00000032203;ENSMUST00000176209	0.000906955	molecular_function	0.019216101
NONMMUT041033.2	GO:0044389	ubiquitin-like protein ligase binding	2	101	20	49955	50.43939394	ENSMUST00000130774;ENSMUST00000117083	0.000906955	molecular_function	0.024638934
NONMMUT041033.2	GO:0048406	nerve growth factor binding	2	101	20	49955	50.43939394	ENSMUST00000032203;ENSMUST00000176209	0.000906955	molecular_function	0.024638934
NONMMUT053008.2	GO:0019208	phosphatase regulator activity	2	101	20	49955	50.43939394	ENSMUST00000171218;ENSMUST00000166885	0.000906955	molecular_function	0.017880459
NONMMUT124663.1	GO:0044389	ubiquitin-like protein ligase binding	2	101	20	49955	50.43939394	ENSMUST00000130774;ENSMUST00000117083	0.000906955	molecular_function	0.024638934
NONMMUT124663.1	GO:0048406	nerve growth factor binding	2	101	20	49955	50.43939394	ENSMUST00000032203;ENSMUST00000176209	0.000906955	molecular_function	0.024638934
NONMMUT082548.1	GO:0005634	nucleus	44	91	16026	49955	1.981986718	ENSMUST00000131254;ENSMUST00000133921;ENSMUST00000100015;ENSMUST00000138083;ENSMUST00000022474;ENSMUST00000039978;ENSMUST00000120674;ENSMUST00000143951;ENSMUST00000066708;ENSMUST00000111214;ENSMUST00000180008;ENSMUST00000075087;ENSMUST00000162273;ENSMUST00000188994;ENSMUST00000023797;ENSMUST00000108612;ENSMUST00000182319;ENSMUST00000176330;ENSMUST00000164648;ENSMUST00000191368;ENSMUST00000106263;…	0.000907032	cellular_component	0.043925478
NONMMUT008320.2	GO:0006506	GPI anchor biosynthetic process	3	93	98	49955	16.95816327	ENSMUST00000120119;ENSMUST00000142873;ENSMUST00000033292	0.000907295	biological_process	0.005746137
NONMMUT047449.2	GO:0046889	positive regulation of lipid biosynthetic process	3	152	59	49955	17.0274144	ENSMUST00000187811;ENSMUST00000173739;ENSMUST00000153888	0.000907768	biological_process	0.021325206
NONMMUT090497.1	GO:0051213	dioxygenase activity	5	170	212	49955	7.110205832	ENSMUST00000120674;ENSMUST00000137048;ENSMUST00000189069;ENSMUST00000069309;ENSMUST00000055032	0.000907931	molecular_function	0.009675139
TCONS_00038873	GO:0097324	melanocyte migration	2	106	19	49955	50.54251012	ENSMUST00000144270;ENSMUST00000202187	0.000908456	biological_process	0.019555145
NONMMUT034790.2	GO:0045893	positive regulation of transcription, DNA-templated	14	144	1830	49955	2.832072299	ENSMUST00000021787;ENSMUST00000208081;ENSMUST00000089565;ENSMUST00000115809;ENSMUST00000208684;ENSMUST00000209085;ENSMUST00000129249;ENSMUST00000148930;ENSMUST00000117083;ENSMUST00000184072;ENSMUST00000203577;ENSMUST00000119879;ENSMUST00000205685;ENSMUST00000153888	0.000908925	biological_process	0.019248838
NONMMUT088744.1	GO:0005634	nucleus	82	190	16026	49955	1.607444615	ENSMUST00000131254;ENSMUST00000174411;ENSMUST00000134942;ENSMUST00000100015;ENSMUST00000143582;ENSMUST00000105341;ENSMUST00000138083;ENSMUST00000044217;ENSMUST00000152909;ENSMUST00000107814;ENSMUST00000166291;ENSMUST00000119685;ENSMUST00000039978;ENSMUST00000006005;ENSMUST00000120674;ENSMUST00000190226;ENSMUST00000138995;ENSMUST00000001538;ENSMUST00000128499;ENSMUST00000115258;ENSMUST00000205786;…	0.000909084	cellular_component	0.018801511
NONMMUT043325.2	GO:0004704	NF-kappaB-inducing kinase activity	2	56	39	49955	47.40360874	ENSMUST00000205786;ENSMUST00000165954	0.000981889	molecular_function	0.038792434
NONMMUT034790.2	GO:0003743	translation initiation factor activity	4	144	147	49955	9.680855199	ENSMUST00000044783;ENSMUST00000140796;ENSMUST00000141034;ENSMUST00000200724	0.000982159	molecular_function	0.019248838
NONMMUT043873.2	GO:0050840	extracellular matrix binding	2	41	54	49955	47.38936372	ENSMUST00000066708;ENSMUST00000031243	0.00098247	molecular_function	0.038409828
NONMMUT094425.1	GO:0043401	steroid hormone mediated signaling pathway	5	216	169	49955	6.98084635	ENSMUST00000124072;ENSMUST00000208081;ENSMUST00000089565;ENSMUST00000124115;ENSMUST00000128862	0.000982727	biological_process	0.019184531
TCONS_00044201	GO:0043401	steroid hormone mediated signaling pathway	5	216	169	49955	6.98084635	ENSMUST00000124072;ENSMUST00000208081;ENSMUST00000089565;ENSMUST00000124115;ENSMUST00000128862	0.000982727	biological_process	0.021713577
NONMMUT098973.1	GO:0071638	negative regulation of monocyte chemotactic protein-1 production	2	137	15	49955	49.32345679	ENSMUST00000022853;ENSMUST00000110523	0.000983042	biological_process	0.033235316
NONMMUT116521.1	GO:0006598	polyamine catabolic process	2	137	15	49955	49.32345679	ENSMUST00000110180;ENSMUST00000129143	0.000983042	biological_process	0.023979549
NONMMUT116521.1	GO:0046208	spermine catabolic process	2	137	15	49955	49.32345679	ENSMUST00000110180;ENSMUST00000129143	0.000983042	biological_process	0.023979549
NONMMUT131041.1	GO:0001764	neuron migration	6	129	431	49955	5.605115726	ENSMUST00000122356;ENSMUST00000208081;ENSMUST00000112532;ENSMUST00000089565;ENSMUST00000115809;ENSMUST00000135141	0.000983683	biological_process	0.037773418
NONMMUT056782.2	GO:0046592	polyamine oxidase activity	2	156	13	49955	49.89210789	ENSMUST00000110180;ENSMUST00000129143	0.000984522	molecular_function	0.016437241
NONMMUT056782.2	GO:0052901	spermine:oxygen oxidoreductase (spermidine-forming) activity	2	156	13	49955	49.89210789	ENSMUST00000110180;ENSMUST00000129143	0.000984522	molecular_function	0.016437241
NONMMUT031156.2	GO:0006351	transcription, DNA-templated	33	169	5561	49955	1.937074902	ENSMUST00000131254;ENSMUST00000133921;ENSMUST00000105341;ENSMUST00000138083;ENSMUST00000022474;ENSMUST00000107814;ENSMUST00000039978;ENSMUST00000120674;ENSMUST00000125289;ENSMUST00000115333;ENSMUST00000021787;ENSMUST00000208081;ENSMUST00000107117;ENSMUST00000118294;ENSMUST00000176330;ENSMUST00000164648;ENSMUST00000089565;ENSMUST00000124115;ENSMUST00000171646;ENSMUST00000106263;ENSMUST00000133346;…	0.000984762	biological_process	0.023407683
NONMMUT077006.1	GO:0030036	actin cytoskeleton organization	8	226	436	49955	4.167915159	ENSMUST00000102507;ENSMUST00000113054;ENSMUST00000175769;ENSMUST00000112868;ENSMUST00000115809;ENSMUST00000208482;ENSMUST00000177811;ENSMUST00000106199	0.000984879	biological_process	0.022931876
NONMMUT085012.1	GO:0043523	regulation of neuron apoptotic process	4	136	156	49955	9.673465423	ENSMUST00000162466;ENSMUST00000108382;ENSMUST00000163779;ENSMUST00000136232	0.000985222	biological_process	0.041438438
TCONS_00058260	GO:0010596	negative regulation of endothelial cell migration	3	159	58	49955	16.54409814	ENSMUST00000208081;ENSMUST00000089565;ENSMUST00000119063	0.000985467	biological_process	0.025495526
NONMMUT133201.1	GO:0003700	transcription factor activity, sequence-specific DNA binding	22	207	2541	49955	2.218977419	ENSMUST00000174411;ENSMUST00000105341;ENSMUST00000138083;ENSMUST00000115333;ENSMUST00000021787;ENSMUST00000167546;ENSMUST00000208081;ENSMUST00000182319;ENSMUST00000176330;ENSMUST00000089565;ENSMUST00000124115;ENSMUST00000115809;ENSMUST00000113326;ENSMUST00000154381;ENSMUST00000169879;ENSMUST00000187811;ENSMUST00000128862;ENSMUST00000148930;ENSMUST00000077422;ENSMUST00000184072;ENSMUST00000144900;…	0.000985621	molecular_function	0.012714512
NONMMUT009209.2	GO:0008408	3'-5' exonuclease activity	3	187	49	49955	16.60581189	ENSMUST00000033991;ENSMUST00000136568;ENSMUST00000147305	0.000986115	molecular_function	0.019734267
NONMMUT009209.2	GO:0032508	DNA duplex unwinding	3	187	49	49955	16.60581189	ENSMUST00000033991;ENSMUST00000136568;ENSMUST00000147305	0.000986115	biological_process	0.019734267
NONMMUT063101.2	GO:0008408	3'-5' exonuclease activity	3	187	49	49955	16.60581189	ENSMUST00000033991;ENSMUST00000136568;ENSMUST00000147305	0.000986115	molecular_function	0.025863979
NONMMUT063101.2	GO:0032508	DNA duplex unwinding	3	187	49	49955	16.60581189	ENSMUST00000033991;ENSMUST00000136568;ENSMUST00000147305	0.000986115	biological_process	0.025863979
NONMMUT004850.2	GO:0051174	regulation of phosphorus metabolic process	2	197	10	49955	51.22564103	ENSMUST00000179592;ENSMUST00000026972	0.000987283	biological_process	0.024214414
NONMMUT043132.2	GO:0043065	positive regulation of apoptotic process	8	117	855	49955	4.214818392	ENSMUST00000004392;ENSMUST00000186364;ENSMUST00000187811;ENSMUST00000113502;ENSMUST00000204282;ENSMUST00000115274;ENSMUST00000111652;ENSMUST00000178384	0.000987809	biological_process	0.034597449
NONMMUT082997.1	GO:0042771	intrinsic apoptotic signaling pathway in response to DNA damage by p53 class mediator	4	173	122	49955	9.667863032	ENSMUST00000120119;ENSMUST00000111214;ENSMUST00000127896;ENSMUST00000122348	0.000988321	biological_process	0.01517468
NONMMUT035977.2	GO:0005730	nucleolus	16	176	1857	49955	2.590091546	ENSMUST00000174411;ENSMUST00000134942;ENSMUST00000107814;ENSMUST00000120674;ENSMUST00000190226;ENSMUST00000066708;ENSMUST00000201066;ENSMUST00000111214;ENSMUST00000188994;ENSMUST00000142401;ENSMUST00000107117;ENSMUST00000174653;ENSMUST00000106425;ENSMUST00000161317;ENSMUST00000065976;ENSMUST00000129327	0.000988479	cellular_component	0.026972925
NONMMUT072389.2	GO:0045780	positive regulation of bone resorption	2	48	46	49955	47.17296786	ENSMUST00000031243;ENSMUST00000112748	0.000989522	biological_process	0.016594125
TCONS_00003734	GO:1902230	negative regulation of intrinsic apoptotic signaling pathway in response to DNA damage	3	191	48	49955	16.59142287	ENSMUST00000142873;ENSMUST00000137303;ENSMUST00000033292	0.000990126	biological_process	0.02151687
NONMMUT037739.2	GO:0005640	nuclear outer membrane	3	217	42	49955	16.65987984	ENSMUST00000044217;ENSMUST00000163779;ENSMUST00000144034	0.000990304	cellular_component	0.021861017
NONMMUT043979.2	GO:0005640	nuclear outer membrane	3	217	42	49955	16.65987984	ENSMUST00000044217;ENSMUST00000163779;ENSMUST00000144034	0.000990304	cellular_component	0.019775307
NONMMUT064652.2	GO:0005640	nuclear outer membrane	3	217	42	49955	16.65987984	ENSMUST00000044217;ENSMUST00000163779;ENSMUST00000144034	0.000990304	cellular_component	0.020363984
NONMMUT100166.1	GO:0016491	oxidoreductase activity	10	112	1352	49955	3.524408284	ENSMUST00000154004;ENSMUST00000137048;ENSMUST00000189069;ENSMUST00000135302;ENSMUST00000069309;ENSMUST00000139365;ENSMUST00000089759;ENSMUST00000143286;ENSMUST00000055032;ENSMUST00000144034	0.000991104	molecular_function	0.008466542
NONMMUT132846.1	GO:0045843	negative regulation of striated muscle tissue development	3	195	47	49955	16.59175532	ENSMUST00000131254;ENSMUST00000118294;ENSMUST00000106341	0.000991758	biological_process	0.020118515
NONMMUT118605.1	GO:0040018	positive regulation of multicellular organism growth	4	185	114	49955	9.661917224	ENSMUST00000063278;ENSMUST00000176330;ENSMUST00000112532;ENSMUST00000187811	0.000991998	biological_process	0.026212857
NONMMUT008236.2	GO:0071557	histone H3-K27 demethylation	2	101	21	49955	48.03655604	ENSMUST00000069309;ENSMUST00000143286	0.000992025	biological_process	0.023942891
NONMMUT072375.2	GO:0005826	actomyosin contractile ring	2	101	21	49955	48.03655604	ENSMUST00000142401;ENSMUST00000149532	0.000992025	cellular_component	0.037376387
NONMMUT059230.2	GO:0001104	RNA polymerase II transcription cofactor activity	3	102	92	49955	16.42391304	ENSMUST00000100500;ENSMUST00000133635;ENSMUST00000135327	0.000992317	molecular_function	0.027328352
NONMMUT110201.1	GO:0055114	oxidation-reduction process	13	155	1517	49955	2.92318048	ENSMUST00000154004;ENSMUST00000137048;ENSMUST00000189069;ENSMUST00000132136;ENSMUST00000135302;ENSMUST00000069309;ENSMUST00000106760;ENSMUST00000139365;ENSMUST00000147619;ENSMUST00000089759;ENSMUST00000143286;ENSMUST00000055032;ENSMUST00000144034	0.000992492	biological_process	0.008335011
NONMMUT136822.1	GO:0043434	response to peptide hormone	3	85	111	49955	16.42847726	ENSMUST00000138083;ENSMUST00000200724;ENSMUST00000136086	0.000992733	biological_process	0.04024825
NONMMUT030856.2	GO:0043983	histone H4-K12 acetylation	2	68	32	49955	47.27556818	ENSMUST00000106171;ENSMUST00000107733	0.000993125	biological_process	0.016674045
NONMMUT135007.1	GO:0042572	retinol metabolic process	2	68	32	49955	47.27556818	ENSMUST00000142808;ENSMUST00000075312	0.000993125	biological_process	0.035326873
NONMMUT060889.2	GO:0005080	protein kinase C binding	4	108	198	49955	9.665306915	ENSMUST00000131254;ENSMUST00000019843;ENSMUST00000118294;ENSMUST00000136962	0.000993665	molecular_function	0.009300705
NONMMUT008236.2	GO:0000907	sulfonate dioxygenase activity	3	101	93	49955	16.41277156	ENSMUST00000069309;ENSMUST00000143286;ENSMUST00000055032	0.000994168	molecular_function	0.023942891
NONMMUT008236.2	GO:0018602	2,4-dichlorophenoxyacetate alpha-ketoglutarate dioxygenase activity	3	101	93	49955	16.41277156	ENSMUST00000069309;ENSMUST00000143286;ENSMUST00000055032	0.000994168	molecular_function	0.023942891
NONMMUT008236.2	GO:0019798	procollagen-proline dioxygenase activity	3	101	93	49955	16.41277156	ENSMUST00000069309;ENSMUST00000143286;ENSMUST00000055032	0.000994168	molecular_function	0.023942891
NONMMUT008236.2	GO:0034792	hypophosphite dioxygenase activity	3	101	93	49955	16.41277156	ENSMUST00000069309;ENSMUST00000143286;ENSMUST00000055032	0.000994168	molecular_function	0.023942891
NONMMUT008236.2	GO:0052634	C-19 gibberellin 2-beta-dioxygenase activity	3	101	93	49955	16.41277156	ENSMUST00000069309;ENSMUST00000143286;ENSMUST00000055032	0.000994168	molecular_function	0.023942891
NONMMUT008236.2	GO:0052635	C-20 gibberellin 2-beta-dioxygenase activity	3	101	93	49955	16.41277156	ENSMUST00000069309;ENSMUST00000143286;ENSMUST00000055032	0.000994168	molecular_function	0.023942891
NONMMUT062054.2	GO:0003677	DNA binding	31	174	4952	49955	1.970091903	ENSMUST00000174411;ENSMUST00000143582;ENSMUST00000105341;ENSMUST00000107814;ENSMUST00000001538;ENSMUST00000120105;ENSMUST00000021787;ENSMUST00000128184;ENSMUST00000124072;ENSMUST00000208081;ENSMUST00000107117;ENSMUST00000089565;ENSMUST00000124115;ENSMUST00000113326;ENSMUST00000186075;ENSMUST00000169879;ENSMUST00000160696;ENSMUST00000207072;ENSMUST00000106341;ENSMUST00000185355;ENSMUST00000129249;…	0.000994279	molecular_function	0.018458103
NONMMUT104181.1	GO:0044212	transcription regulatory region DNA binding	7	93	833	49955	4.799882744	ENSMUST00000131254;ENSMUST00000039978;ENSMUST00000021787;ENSMUST00000111657;ENSMUST00000154381;ENSMUST00000209085;ENSMUST00000184072	0.000994402	molecular_function	0.018938821
NONMMUT062054.2	GO:0019001	guanyl nucleotide binding	3	174	53	49955	16.5183714	ENSMUST00000109083;ENSMUST00000207728;ENSMUST00000106702	0.00099529	molecular_function	0.018458103
NONMMUT021749.2	GO:0032876	negative regulation of DNA endoreduplication	2	123	17	49955	48.55420515	ENSMUST00000136568;ENSMUST00000115072	0.000995614	biological_process	0.015982219
NONMMUT026270.2	GO:0006351	transcription, DNA-templated	38	203	5561	49955	1.83853133	ENSMUST00000131254;ENSMUST00000174411;ENSMUST00000105341;ENSMUST00000138995;ENSMUST00000125289;ENSMUST00000120105;ENSMUST00000021787;ENSMUST00000169010;ENSMUST00000161072;ENSMUST00000167546;ENSMUST00000208081;ENSMUST00000107117;ENSMUST00000118294;ENSMUST00000176407;ENSMUST00000176330;ENSMUST00000004392;ENSMUST00000106171;ENSMUST00000089565;ENSMUST00000124115;ENSMUST00000115809;ENSMUST00000113326;…	0.000995742	biological_process	0.020341593
NONMMUT021646.2	GO:0005515	protein binding	83	228	13404	49955	1.560899474	ENSMUST00000131254;ENSMUST00000174411;ENSMUST00000134942;ENSMUST00000102507;ENSMUST00000138989;ENSMUST00000143582;ENSMUST00000120119;ENSMUST00000105341;ENSMUST00000154401;ENSMUST00000152909;ENSMUST00000107814;ENSMUST00000085096;ENSMUST00000122356;ENSMUST00000147744;ENSMUST00000139611;ENSMUST00000113560;ENSMUST00000205786;ENSMUST00000125289;ENSMUST00000120105;ENSMUST00000201066;ENSMUST00000147613;…	0.000996279	molecular_function	0.017595088
TCONS_00028757	GO:0000183	chromatin silencing at rDNA	2	86	25	49955	47.55238095	ENSMUST00000107123;ENSMUST00000107117	0.000996419	biological_process	0.032084688
NONMMUT008320.2	GO:0034384	high-density lipoprotein particle clearance	2	93	23	49955	47.71333015	ENSMUST00000174710;ENSMUST00000173739	0.00099662	biological_process	0.005746137
NONMMUT008320.2	GO:0042158	lipoprotein biosynthetic process	2	93	23	49955	47.71333015	ENSMUST00000174710;ENSMUST00000173739	0.00099662	biological_process	0.005746137
NONMMUT008320.2	GO:0044334	canonical Wnt signaling pathway involved in positive regulation of epithelial to mesenchymal transition	2	93	23	49955	47.71333015	ENSMUST00000111657;ENSMUST00000111652	0.00099662	biological_process	0.005746137
NONMMUT008320.2	GO:0060561	apoptotic process involved in morphogenesis	2	93	23	49955	47.71333015	ENSMUST00000019192;ENSMUST00000136390	0.00099662	biological_process	0.005746137
NONMMUT008320.2	GO:0070369	beta-catenin-TCF7L2 complex	2	93	23	49955	47.71333015	ENSMUST00000111657;ENSMUST00000111652	0.00099662	cellular_component	0.005746137
NONMMUT008320.2	GO:0071664	catenin-TCF7L2 complex	2	93	23	49955	47.71333015	ENSMUST00000111657;ENSMUST00000111652	0.00099662	cellular_component	0.005746137
NONMMUT113673.1	GO:0001228	transcriptional activator activity, RNA polymerase II transcription regulatory region sequence-specific binding	6	198	279	49955	5.5640681	ENSMUST00000021787;ENSMUST00000106341;ENSMUST00000130313;ENSMUST00000146312;ENSMUST00000115072;ENSMUST00000167156	0.000996899	molecular_function	0.025154224
NONMMUT000490.2	GO:0002036	regulation of L-glutamate transport	2	157	13	49955	49.57022333	ENSMUST00000142401;ENSMUST00000149532	0.000997014	biological_process	0.042434879
NONMMUT072977.2	GO:0043687	post-translational protein modification	2	157	13	49955	49.57022333	ENSMUST00000120674;ENSMUST00000135934	0.000997014	biological_process	0.036889527
NONMMUT072977.2	GO:0046624	sphingolipid transporter activity	2	157	13	49955	49.57022333	ENSMUST00000144940;ENSMUST00000134776	0.000997014	molecular_function	0.036889527
NONMMUT025225.2	GO:0035886	vascular smooth muscle cell differentiation	2	138	15	49955	48.96078431	ENSMUST00000115809;ENSMUST00000056715	0.000997261	biological_process	0.04069391
NONMMUT072892.2	GO:0035886	vascular smooth muscle cell differentiation	2	138	15	49955	48.96078431	ENSMUST00000115809;ENSMUST00000056715	0.000997261	biological_process	0.040903333
NONMMUT094370.1	GO:0002573	myeloid leukocyte differentiation	2	138	15	49955	48.96078431	ENSMUST00000128184;ENSMUST00000144270	0.000997261	biological_process	0.026712337
NONMMUT116323.1	GO:0006598	polyamine catabolic process	2	138	15	49955	48.96078431	ENSMUST00000110180;ENSMUST00000129143	0.000997261	biological_process	0.017900828
NONMMUT116323.1	GO:0046208	spermine catabolic process	2	138	15	49955	48.96078431	ENSMUST00000110180;ENSMUST00000129143	0.000997261	biological_process	0.017900828
NONMMUT008324.2	GO:0005730	nucleolus	12	112	1857	49955	3.108109855	ENSMUST00000139611;ENSMUST00000201066;ENSMUST00000161072;ENSMUST00000142401;ENSMUST00000149532;ENSMUST00000143991;ENSMUST00000106171;ENSMUST00000174653;ENSMUST00000186364;ENSMUST00000106720;ENSMUST00000151446;ENSMUST00000114293	0.000997785	cellular_component	0.03462363
NONMMUT112983.1	GO:0005730	nucleolus	12	112	1857	49955	3.108109855	ENSMUST00000139611;ENSMUST00000201066;ENSMUST00000161072;ENSMUST00000142401;ENSMUST00000149532;ENSMUST00000143991;ENSMUST00000106171;ENSMUST00000186364;ENSMUST00000106720;ENSMUST00000151446;ENSMUST00000115072;ENSMUST00000114293	0.000997785	cellular_component	0.019842266
NONMMUT025905.2	GO:0031462	Cul2-RING ubiquitin ligase complex	2	97	22	49955	47.78277512	ENSMUST00000044751;ENSMUST00000161317	0.000997788	cellular_component	0.015043533
NONMMUT025905.2	GO:0070644	vitamin D response element binding	2	97	22	49955	47.78277512	ENSMUST00000105341;ENSMUST00000129514	0.000997788	molecular_function	0.015043533
NONMMUT065100.2	GO:0042347	negative regulation of NF-kappaB import into nucleus	2	97	22	49955	47.78277512	ENSMUST00000022853;ENSMUST00000110523	0.000997788	biological_process	0.027575228
NONMMUT065100.2	GO:0070206	protein trimerization	2	97	22	49955	47.78277512	ENSMUST00000022853;ENSMUST00000110523	0.000997788	biological_process	0.027575228
NONMMUT065100.2	GO:1900165	negative regulation of interleukin-6 secretion	2	97	22	49955	47.78277512	ENSMUST00000022853;ENSMUST00000110523	0.000997788	biological_process	0.027575228
NONMMUT059199.2	GO:0005862	muscle thin filament tropomyosin	2	106	20	49955	48.01442308	ENSMUST00000113705;ENSMUST00000034928	0.000997921	cellular_component	0.027713592
NONMMUT073984.2	GO:0034720	histone H3-K4 demethylation	2	106	20	49955	48.01442308	ENSMUST00000189069;ENSMUST00000055032	0.000997921	biological_process	0.017271718
NONMMUT105460.1	GO:0034720	histone H3-K4 demethylation	2	106	20	49955	48.01442308	ENSMUST00000189069;ENSMUST00000055032	0.000997921	biological_process	0.009498734
TCONS_00038873	GO:0008332	low voltage-gated calcium channel activity	2	106	20	49955	48.01442308	ENSMUST00000021234;ENSMUST00000161035	0.000997921	molecular_function	0.019555145
NONMMUT037739.2	GO:0051684	maintenance of Golgi location	2	217	9	49955	51.62377261	ENSMUST00000114594;ENSMUST00000125783	0.000998147	biological_process	0.021861017
NONMMUT065977.2	GO:0071480	cellular response to gamma radiation	3	141	66	49955	16.43247694	ENSMUST00000033991;ENSMUST00000134902;ENSMUST00000092537	0.000998193	biological_process	0.016379436
NONMMUT042071.2	GO:0006355	regulation of transcription, DNA-templated	36	174	6077	49955	1.883566691	ENSMUST00000174411;ENSMUST00000105341;ENSMUST00000152909;ENSMUST00000138995;ENSMUST00000001538;ENSMUST00000115258;ENSMUST00000125289;ENSMUST00000120105;ENSMUST00000169010;ENSMUST00000124072;ENSMUST00000208081;ENSMUST00000107117;ENSMUST00000176407;ENSMUST00000004392;ENSMUST00000106171;ENSMUST00000089565;ENSMUST00000124115;ENSMUST00000115809;ENSMUST00000115321;ENSMUST00000113326;ENSMUST00000119063;…	0.000998529	biological_process	0.028624511
NONMMUT014492.2	GO:0046982	protein heterodimerization activity	12	139	1486	49955	3.081930035	ENSMUST00000162466;ENSMUST00000105341;ENSMUST00000161354;ENSMUST00000125289;ENSMUST00000124072;ENSMUST00000175769;ENSMUST00000124115;ENSMUST00000113326;ENSMUST00000075312;ENSMUST00000129514;ENSMUST00000128862;ENSMUST00000167156	0.000998723	molecular_function	0.018208396
NONMMUT021646.2	GO:0031115	negative regulation of microtubule polymerization	3	228	40	49955	16.63833333	ENSMUST00000102507;ENSMUST00000163779;ENSMUST00000150387	0.000998848	biological_process	0.017595088
NONMMUT059546.2	GO:1990075	periciliary membrane compartment	2	83	26	49955	47.41595442	ENSMUST00000095585;ENSMUST00000115391	0.000999121	cellular_component	0.007357164
NONMMUT031166.2	GO:0005667	transcription factor complex	8	108	930	49955	4.217204301	ENSMUST00000174411;ENSMUST00000120674;ENSMUST00000001538;ENSMUST00000186075;ENSMUST00000170926;ENSMUST00000169879;ENSMUST00000106341;ENSMUST00000185355	0.000999397	cellular_component	0.028086966
NONMMUT039890.2	GO:0005667	transcription factor complex	9	134	930	49955	3.795483871	ENSMUST00000174411;ENSMUST00000120674;ENSMUST00000001538;ENSMUST00000167546;ENSMUST00000176330;ENSMUST00000170926;ENSMUST00000169879;ENSMUST00000185355;ENSMUST00000021968	0.000999625	cellular_component	0.025790093
NONMMUT028253.2	GO:0060678	dichotomous subdivision of terminal units involved in ureteric bud branching	1	25	1	49955	2081.416667	ENSMUST00000105098	0.00100016	biological_process	0.025880618
NONMMUT028253.2	GO:0072076	nephrogenic mesenchyme development	1	25	1	49955	2081.416667	ENSMUST00000105098	0.00100016	biological_process	0.025880618
NONMMUT028253.2	GO:0072213	metanephric capsule development	1	25	1	49955	2081.416667	ENSMUST00000105098	0.00100016	biological_process	0.025880618
NONMMUT028253.2	GO:0072267	metanephric capsule specification	1	25	1	49955	2081.416667	ENSMUST00000105098	0.00100016	biological_process	0.025880618
NONMMUT043132.2	GO:0035411	catenin import into nucleus	2	117	18	49955	48.24830918	ENSMUST00000063278;ENSMUST00000111652	0.001000588	biological_process	0.034597449
NONMMUT088744.1	GO:0001077	transcriptional activator activity, RNA polymerase II core promoter proximal region sequence-specific binding	11	190	930	49955	3.239472578	ENSMUST00000131254;ENSMUST00000105341;ENSMUST00000138083;ENSMUST00000021787;ENSMUST00000176330;ENSMUST00000124115;ENSMUST00000106341;ENSMUST00000148930;ENSMUST00000184072;ENSMUST00000144900;ENSMUST00000105098	0.001000679	molecular_function	0.019026946
NONMMUT122282.1	GO:0001077	transcriptional activator activity, RNA polymerase II core promoter proximal region sequence-specific binding	11	190	930	49955	3.239472578	ENSMUST00000131254;ENSMUST00000105341;ENSMUST00000138083;ENSMUST00000021787;ENSMUST00000176330;ENSMUST00000124115;ENSMUST00000148930;ENSMUST00000184072;ENSMUST00000021968;ENSMUST00000105098;ENSMUST00000153888	0.001000679	molecular_function	0.026522512
NONMMUT113580.1	GO:0003677	DNA binding	28	152	4952	49955	2.052093647	ENSMUST00000174411;ENSMUST00000138083;ENSMUST00000138995;ENSMUST00000001538;ENSMUST00000120105;ENSMUST00000021787;ENSMUST00000167546;ENSMUST00000208081;ENSMUST00000107117;ENSMUST00000176330;ENSMUST00000089565;ENSMUST00000113326;ENSMUST00000047793;ENSMUST00000170926;ENSMUST00000169879;ENSMUST00000209085;ENSMUST00000160696;ENSMUST00000207072;ENSMUST00000106341;ENSMUST00000185355;ENSMUST00000123100;…	0.001002174	molecular_function	0.014608613
NONMMUT030181.2	GO:0055114	oxidation-reduction process	11	118	1517	49955	3.28253624	ENSMUST00000154004;ENSMUST00000137048;ENSMUST00000189069;ENSMUST00000132136;ENSMUST00000139456;ENSMUST00000135302;ENSMUST00000069309;ENSMUST00000139365;ENSMUST00000147619;ENSMUST00000143286;ENSMUST00000055032	0.001002718	biological_process	0.007921473
NONMMUT065266.2	GO:0055114	oxidation-reduction process	11	118	1517	49955	3.28253624	ENSMUST00000147349;ENSMUST00000114918;ENSMUST00000108382;ENSMUST00000110180;ENSMUST00000110389;ENSMUST00000204472;ENSMUST00000128873;ENSMUST00000129143;ENSMUST00000173091;ENSMUST00000089759;ENSMUST00000144034	0.001002718	biological_process	0.018933677
NONMMUT043979.2	GO:0043401	steroid hormone mediated signaling pathway	5	217	169	49955	6.94791783	ENSMUST00000124072;ENSMUST00000208081;ENSMUST00000089565;ENSMUST00000124115;ENSMUST00000128862	0.001003033	biological_process	0.019775307
NONMMUT064652.2	GO:0043401	steroid hormone mediated signaling pathway	5	217	169	49955	6.94791783	ENSMUST00000124072;ENSMUST00000208081;ENSMUST00000089565;ENSMUST00000124115;ENSMUST00000128862	0.001003033	biological_process	0.020363984
NONMMUT015179.2	GO:0010596	negative regulation of endothelial cell migration	3	160	58	49955	16.43872172	ENSMUST00000208081;ENSMUST00000089565;ENSMUST00000200386	0.001003374	biological_process	0.021321704
NONMMUT008957.2	GO:0008565	protein transporter activity	3	57	168	49955	16.46395503	ENSMUST00000142873;ENSMUST00000137303;ENSMUST00000033292	0.001003434	molecular_function	0.018626247
NONMMUT046014.2	GO:0008565	protein transporter activity	3	57	168	49955	16.46395503	ENSMUST00000142873;ENSMUST00000137303;ENSMUST00000033292	0.001003434	molecular_function	0.018814391
NONMMUT056763.2	GO:0008565	protein transporter activity	3	57	168	49955	16.46395503	ENSMUST00000163959;ENSMUST00000142873;ENSMUST00000137303	0.001003434	molecular_function	0.04483019
NONMMUT061782.2	GO:0008565	protein transporter activity	3	57	168	49955	16.46395503	ENSMUST00000142873;ENSMUST00000137303;ENSMUST00000033292	0.001003434	molecular_function	0.018814391
NONMMUT031166.2	GO:0007204	positive regulation of cytosolic calcium ion concentration	5	108	345	49955	6.980441818	ENSMUST00000063278;ENSMUST00000006005;ENSMUST00000022185;ENSMUST00000107785;ENSMUST00000177094	0.001004442	biological_process	0.028086966
NONMMUT027957.2	GO:1902230	negative regulation of intrinsic apoptotic signaling pathway in response to DNA damage	3	192	48	49955	16.50363757	ENSMUST00000142873;ENSMUST00000137303;ENSMUST00000033292	0.001005067	biological_process	0.019964178
NONMMUT034071.2	GO:0048008	platelet-derived growth factor receptor signaling pathway	3	107	88	49955	16.34626311	ENSMUST00000092576;ENSMUST00000095087;ENSMUST00000115274	0.001005863	biological_process	0.040048122
NONMMUT009209.2	GO:0003682	chromatin binding	15	187	1579	49955	2.671841171	ENSMUST00000131254;ENSMUST00000105341;ENSMUST00000033991;ENSMUST00000138995;ENSMUST00000021787;ENSMUST00000169010;ENSMUST00000118294;ENSMUST00000176330;ENSMUST00000124115;ENSMUST00000113326;ENSMUST00000133346;ENSMUST00000160696;ENSMUST00000146312;ENSMUST00000113502;ENSMUST00000115072	0.001006365	molecular_function	0.019734267
NONMMUT100568.1	GO:0045893	positive regulation of transcription, DNA-templated	15	162	1830	49955	2.683450429	ENSMUST00000105341;ENSMUST00000063278;ENSMUST00000169010;ENSMUST00000208081;ENSMUST00000119504;ENSMUST00000092576;ENSMUST00000089565;ENSMUST00000113326;ENSMUST00000119063;ENSMUST00000106341;ENSMUST00000148930;ENSMUST00000100500;ENSMUST00000117083;ENSMUST00000205685;ENSMUST00000153888	0.001006372	biological_process	0.029245069
NONMMUT132887.1	GO:0001165	RNA polymerase I upstream control element sequence-specific DNA binding	2	183	11	49955	50.16976394	ENSMUST00000107123;ENSMUST00000107117	0.00100646	molecular_function	0.026906037
NONMMUT135523.1	GO:0001165	RNA polymerase I upstream control element sequence-specific DNA binding	2	183	11	49955	50.16976394	ENSMUST00000107123;ENSMUST00000107117	0.00100646	molecular_function	0.031452679
NONMMUT034790.2	GO:0001105	RNA polymerase II transcription coactivator activity	4	144	148	49955	9.615250965	ENSMUST00000021787;ENSMUST00000115809;ENSMUST00000209085;ENSMUST00000205685	0.001006475	molecular_function	0.019248838
NONMMUT028796.2	GO:0031648	protein destabilization	3	91	104	49955	16.34101836	ENSMUST00000085096;ENSMUST00000191916;ENSMUST00000092576	0.001006784	biological_process	0.027549267
NONMMUT107112.1	GO:0032805	positive regulation of low-density lipoprotein particle receptor catabolic process	2	199	10	49955	50.70558376	ENSMUST00000174710;ENSMUST00000173739	0.001007136	biological_process	0.018311559
NONMMUT107112.1	GO:1901631	positive regulation of presynaptic membrane organization	2	199	10	49955	50.70558376	ENSMUST00000174710;ENSMUST00000173739	0.001007136	biological_process	0.018311559
NONMMUT015141.2	GO:0001937	negative regulation of endothelial cell proliferation	4	207	102	49955	9.630638462	ENSMUST00000208081;ENSMUST00000089565;ENSMUST00000119063;ENSMUST00000200386	0.001007298	biological_process	0.017747624
NONMMUT008238.2	GO:0030036	actin cytoskeleton organization	5	86	436	49955	7.010844943	ENSMUST00000102507;ENSMUST00000113054;ENSMUST00000069929;ENSMUST00000115809;ENSMUST00000177811	0.001007782	biological_process	0.026707411
NONMMUT082997.1	GO:0000785	chromatin	6	173	321	49955	5.555319268	ENSMUST00000201066;ENSMUST00000187811;ENSMUST00000146312;ENSMUST00000113502;ENSMUST00000115072;ENSMUST00000150217	0.001009336	cellular_component	0.01517468
NONMMUT100166.1	GO:0007507	heart development	7	112	690	49955	4.759903382	ENSMUST00000131254;ENSMUST00000022474;ENSMUST00000154004;ENSMUST00000137048;ENSMUST00000069309;ENSMUST00000139365;ENSMUST00000143286	0.001009472	biological_process	0.008466542
NONMMUT086348.1	GO:0046592	polyamine oxidase activity	2	158	13	49955	49.25246548	ENSMUST00000110180;ENSMUST00000129143	0.001009582	molecular_function	0.010406463
NONMMUT086348.1	GO:0052901	spermine:oxygen oxidoreductase (spermidine-forming) activity	2	158	13	49955	49.25246548	ENSMUST00000110180;ENSMUST00000129143	0.001009582	molecular_function	0.010406463
NONMMUT018575.2	GO:0006366	transcription from RNA polymerase II promoter	7	205	372	49955	4.712189095	ENSMUST00000167546;ENSMUST00000133346;ENSMUST00000187811;ENSMUST00000106341;ENSMUST00000185355;ENSMUST00000129249;ENSMUST00000117083	0.00100963	biological_process	0.019615668
NONMMUT009209.2	GO:0005515	protein binding	70	187	13404	49955	1.631462225	ENSMUST00000131254;ENSMUST00000034566;ENSMUST00000138989;ENSMUST00000143582;ENSMUST00000183992;ENSMUST00000120119;ENSMUST00000105341;ENSMUST00000110920;ENSMUST00000033991;ENSMUST00000152909;ENSMUST00000107814;ENSMUST00000085096;ENSMUST00000154004;ENSMUST00000147744;ENSMUST00000139611;ENSMUST00000113560;ENSMUST00000145738;ENSMUST00000125289;ENSMUST00000201066;ENSMUST00000021787;ENSMUST00000107117;…	0.001009721	molecular_function	0.019734267
NONMMUT034790.2	GO:0006413	translational initiation	4	144	153	49955	9.300093371	ENSMUST00000044783;ENSMUST00000140796;ENSMUST00000141034;ENSMUST00000200724	0.001134437	biological_process	0.02041986
NONMMUT007185.2	GO:0010596	negative regulation of endothelial cell migration	3	167	58	49955	15.73706897	ENSMUST00000208081;ENSMUST00000089565;ENSMUST00000200386	0.001134494	biological_process	0.02615638
NONMMUT015171.2	GO:0010596	negative regulation of endothelial cell migration	3	167	58	49955	15.73706897	ENSMUST00000208081;ENSMUST00000089565;ENSMUST00000200386	0.001134494	biological_process	0.02250079
NONMMUT088316.1	GO:0000785	chromatin	6	177	321	49955	5.425370279	ENSMUST00000201066;ENSMUST00000187811;ENSMUST00000146312;ENSMUST00000113502;ENSMUST00000115072;ENSMUST00000150217	0.001134764	cellular_component	0.015886696
NONMMUT103353.1	GO:0003707	steroid hormone receptor activity	5	211	179	49955	6.749471172	ENSMUST00000124072;ENSMUST00000208081;ENSMUST00000089565;ENSMUST00000124115;ENSMUST00000128862	0.00113596	molecular_function	0.021043659
NONMMUT034790.2	GO:0060674	placenta blood vessel development	2	144	17	49955	41.37365369	ENSMUST00000208081;ENSMUST00000089565	0.001358643	biological_process	0.023096934
NONMMUT052129.2	GO:0032876	negative regulation of DNA endoreduplication	2	144	17	49955	41.37365369	ENSMUST00000136568;ENSMUST00000147305	0.001358643	biological_process	0.02139863
TCONS_00093179	GO:1903892	negative regulation of ATF6-mediated unfolded protein response	1	27	2	49955	960.6346154	ENSMUST00000166339	0.001619741	biological_process	0.029186014
NONMMUT034790.2	GO:0043401	steroid hormone mediated signaling pathway	4	144	169	49955	8.416906171	ENSMUST00000208081;ENSMUST00000089565;ENSMUST00000124115;ENSMUST00000128862	0.001620215	biological_process	0.025251862
NONMMUT052129.2	GO:0043401	steroid hormone mediated signaling pathway	4	144	169	49955	8.416906171	ENSMUST00000208081;ENSMUST00000089565;ENSMUST00000124115;ENSMUST00000128862	0.001620215	biological_process	0.024303222
NONMMUT039247.2	GO:0016857	racemase and epimerase activity, acting on carbohydrates and derivatives	2	188	14	49955	38.35714286	ENSMUST00000102540;ENSMUST00000113995	0.00162085	molecular_function	0.028244837
NONMMUT126341.1	GO:0014824	artery smooth muscle contraction	2	119	23	49955	37.11036789	ENSMUST00000063278;ENSMUST00000021234	0.001621038	biological_process	0.040387873
NONMMUT012392.2	GO:0043687	post-translational protein modification	2	201	13	49955	38.60997294	ENSMUST00000120674;ENSMUST00000135934	0.00162126	biological_process	0.026024145
NONMMUT012392.2	GO:0046624	sphingolipid transporter activity	2	201	13	49955	38.60997294	ENSMUST00000144940;ENSMUST00000134776	0.00162126	molecular_function	0.026024145
NONMMUT028830.2	GO:0043687	post-translational protein modification	2	201	13	49955	38.60997294	ENSMUST00000120674;ENSMUST00000135934	0.00162126	biological_process	0.028359503
NONMMUT049731.2	GO:0043687	post-translational protein modification	2	201	13	49955	38.60997294	ENSMUST00000120674;ENSMUST00000135934	0.00162126	biological_process	0.022175852
NONMMUT114852.1	GO:0001102	RNA polymerase II activating transcription factor binding	4	164	148	49955	8.413344595	ENSMUST00000176330;ENSMUST00000170926;ENSMUST00000169879;ENSMUST00000185355	0.00162201	molecular_function	0.020275119
NONMMUT132392.1	GO:0044212	transcription regulatory region DNA binding	9	160	833	49955	3.514767496	ENSMUST00000105341;ENSMUST00000021787;ENSMUST00000124072;ENSMUST00000187811;ENSMUST00000129514;ENSMUST00000113502;ENSMUST00000185767;ENSMUST00000184072;ENSMUST00000144900	0.001623934	molecular_function	0.021867452
NONMMUT064445.2	GO:0005634	nucleus	93	223	16026	49955	1.514556634	ENSMUST00000131254;ENSMUST00000174411;ENSMUST00000134942;ENSMUST00000100015;ENSMUST00000143582;ENSMUST00000105341;ENSMUST00000044217;ENSMUST00000090750;ENSMUST00000152909;ENSMUST00000107814;ENSMUST00000166291;ENSMUST00000039978;ENSMUST00000006005;ENSMUST00000120674;ENSMUST00000190226;ENSMUST00000138995;ENSMUST00000001538;ENSMUST00000128499;ENSMUST00000147744;ENSMUST00000205786;ENSMUST00000125289;…	0.001625593	cellular_component	0.019100714
NONMMUT097694.1	GO:0000785	chromatin	6	190	321	49955	5.042056075	ENSMUST00000201066;ENSMUST00000187811;ENSMUST00000146312;ENSMUST00000113502;ENSMUST00000115072;ENSMUST00000150217	0.001626006	cellular_component	0.024473749
NONMMUT036772.2	GO:0006355	regulation of transcription, DNA-templated	37	185	6077	49955	1.805084746	ENSMUST00000131254;ENSMUST00000174411;ENSMUST00000152909;ENSMUST00000120674;ENSMUST00000138995;ENSMUST00000125289;ENSMUST00000120105;ENSMUST00000021787;ENSMUST00000167546;ENSMUST00000124072;ENSMUST00000208081;ENSMUST00000107117;ENSMUST00000118294;ENSMUST00000176407;ENSMUST00000176330;ENSMUST00000089565;ENSMUST00000115809;ENSMUST00000113326;ENSMUST00000186075;ENSMUST00000047793;ENSMUST00000169879;…	0.001626411	biological_process	0.021631271
NONMMUT100702.1	GO:0008565	protein transporter activity	4	145	168	49955	8.407125971	ENSMUST00000107809;ENSMUST00000142873;ENSMUST00000137303;ENSMUST00000033292	0.001626819	molecular_function	0.02944704
NONMMUT013443.2	GO:0022604	regulation of cell morphogenesis	2	39	74	49955	36.43608473	ENSMUST00000102507;ENSMUST00000050719	0.001629416	biological_process	0.036357093
NONMMUT086424.1	GO:0000907	sulfonate dioxygenase activity	3	120	93	49955	13.74744968	ENSMUST00000137048;ENSMUST00000189069;ENSMUST00000055032	0.001630183	molecular_function	0.024763253
NONMMUT086424.1	GO:0018602	2,4-dichlorophenoxyacetate alpha-ketoglutarate dioxygenase activity	3	120	93	49955	13.74744968	ENSMUST00000137048;ENSMUST00000189069;ENSMUST00000055032	0.001630183	molecular_function	0.024763253
NONMMUT086424.1	GO:0019798	procollagen-proline dioxygenase activity	3	120	93	49955	13.74744968	ENSMUST00000137048;ENSMUST00000189069;ENSMUST00000055032	0.001630183	molecular_function	0.024763253
NONMMUT086424.1	GO:0034792	hypophosphite dioxygenase activity	3	120	93	49955	13.74744968	ENSMUST00000137048;ENSMUST00000189069;ENSMUST00000055032	0.001630183	molecular_function	0.024763253
NONMMUT086424.1	GO:0052634	C-19 gibberellin 2-beta-dioxygenase activity	3	120	93	49955	13.74744968	ENSMUST00000137048;ENSMUST00000189069;ENSMUST00000055032	0.001630183	molecular_function	0.024763253
NONMMUT086424.1	GO:0052635	C-20 gibberellin 2-beta-dioxygenase activity	3	120	93	49955	13.74744968	ENSMUST00000137048;ENSMUST00000189069;ENSMUST00000055032	0.001630183	molecular_function	0.024763253
NONMMUT128838.1	GO:0018279	protein N-linked glycosylation via asparagine	3	146	76	49955	13.76858668	ENSMUST00000171770;ENSMUST00000117534;ENSMUST00000135934	0.001630189	biological_process	0.046245117
NONMMUT086348.1	GO:0032876	negative regulation of DNA endoreduplication	2	158	17	49955	37.66063348	ENSMUST00000136568;ENSMUST00000115072	0.001630618	biological_process	0.012485878
NONMMUT085012.1	GO:0031274	positive regulation of pseudopodium assembly	2	136	20	49955	37.26492537	ENSMUST00000022185;ENSMUST00000144270	0.001631172	biological_process	0.041438438
NONMMUT085012.1	GO:0048406	nerve growth factor binding	2	136	20	49955	37.26492537	ENSMUST00000032203;ENSMUST00000176209	0.001631172	molecular_function	0.041438438
NONMMUT056782.2	GO:0045736	negative regulation of cyclin-dependent protein serine/threonine kinase activity	3	156	71	49955	13.77630489	ENSMUST00000208081;ENSMUST00000089565;ENSMUST00000113502	0.00163151	biological_process	0.021603442
NONMMUT051803.2	GO:0045095	keratin filament	2	52	55	49955	36.29090909	ENSMUST00000106435;ENSMUST00000023797	0.001631756	cellular_component	0.026763261
NONMMUT064817.2	GO:0043567	regulation of insulin-like growth factor receptor signaling pathway	2	234	11	49955	39.14106583	ENSMUST00000176330;ENSMUST00000023807	0.001632075	biological_process	0.024696653
NONMMUT133538.1	GO:0045647	negative regulation of erythrocyte differentiation	2	96	29	49955	36.62949376	ENSMUST00000170926;ENSMUST00000185355	0.001632611	biological_process	0.023378994
NONMMUT133538.1	GO:0060732	positive regulation of inositol phosphate biosynthetic process	2	96	29	49955	36.62949376	ENSMUST00000006005;ENSMUST00000163779	0.001632611	biological_process	0.023378994
NONMMUT107695.1	GO:0006366	transcription from RNA polymerase II promoter	7	223	372	49955	4.319506671	ENSMUST00000167546;ENSMUST00000124072;ENSMUST00000133346;ENSMUST00000187811;ENSMUST00000185355;ENSMUST00000129249;ENSMUST00000117083	0.001632913	biological_process	0.012797482
NONMMUT057762.2	GO:0051897	positive regulation of protein kinase B signaling	4	98	251	49955	8.426549123	ENSMUST00000022853;ENSMUST00000110523;ENSMUST00000092576;ENSMUST00000153888	0.001633372	biological_process	0.038984698
NONMMUT008320.2	GO:0032252	secretory granule localization	2	93	30	49955	36.57509158	ENSMUST00000111657;ENSMUST00000111652	0.001633863	biological_process	0.007443156
NONMMUT008320.2	GO:0043691	reverse cholesterol transport	2	93	30	49955	36.57509158	ENSMUST00000174710;ENSMUST00000173739	0.001633863	biological_process	0.007443156
NONMMUT041599.2	GO:0042254	ribosome biogenesis	5	228	180	49955	6.20017439	ENSMUST00000120674;ENSMUST00000054252;ENSMUST00000174653;ENSMUST00000200593;ENSMUST00000151446	0.001633882	biological_process	0.01870795
NONMMUT135265.1	GO:0043065	positive regulation of apoptotic process	6	73	855	49955	5.142707515	ENSMUST00000004392;ENSMUST00000092576;ENSMUST00000186364;ENSMUST00000134357;ENSMUST00000115274;ENSMUST00000178384	0.00163428	biological_process	0.032942052
NONMMUT042071.2	GO:0006351	transcription, DNA-templated	33	174	5561	49955	1.868384303	ENSMUST00000174411;ENSMUST00000105341;ENSMUST00000138995;ENSMUST00000001538;ENSMUST00000115258;ENSMUST00000125289;ENSMUST00000120105;ENSMUST00000169010;ENSMUST00000124072;ENSMUST00000208081;ENSMUST00000107117;ENSMUST00000176407;ENSMUST00000004392;ENSMUST00000106171;ENSMUST00000089565;ENSMUST00000124115;ENSMUST00000115809;ENSMUST00000115321;ENSMUST00000113326;ENSMUST00000186075;ENSMUST00000047793;…	0.001635159	biological_process	0.031959917
NONMMUT019834.2	GO:0000790	nuclear chromatin	8	157	686	49955	3.856144951	ENSMUST00000105341;ENSMUST00000125289;ENSMUST00000187811;ENSMUST00000129514;ENSMUST00000136568;ENSMUST00000113502;ENSMUST00000184072;ENSMUST00000147305	0.001635352	cellular_component	0.03121698
NONMMUT115468.1	GO:0060070	canonical Wnt signaling pathway	4	105	234	49955	8.415164593	ENSMUST00000111657;ENSMUST00000137048;ENSMUST00000069309;ENSMUST00000139365	0.001635618	biological_process	0.012573814
TCONS_00105138	GO:0005667	transcription factor complex	7	91	930	49955	4.392921147	ENSMUST00000120674;ENSMUST00000180008;ENSMUST00000167546;ENSMUST00000188994;ENSMUST00000176330;ENSMUST00000169879;ENSMUST00000184072	0.001635772	cellular_component	0.044988901
NONMMUT009037.2	GO:0050840	extracellular matrix binding	2	53	54	49955	36.2389252	ENSMUST00000066708;ENSMUST00000031243	0.001636095	molecular_function	0.03640398
NONMMUT003698.2	GO:0004862	cAMP-dependent protein kinase inhibitor activity	2	66	43	49955	36.27325581	ENSMUST00000106677;ENSMUST00000126182	0.001636405	molecular_function	0.04123208
NONMMUT034713.2	GO:0004862	cAMP-dependent protein kinase inhibitor activity	2	66	43	49955	36.27325581	ENSMUST00000106677;ENSMUST00000126182	0.001636405	molecular_function	0.04057142
NONMMUT055857.2	GO:0004862	cAMP-dependent protein kinase inhibitor activity	2	66	43	49955	36.27325581	ENSMUST00000106677;ENSMUST00000126182	0.001636405	molecular_function	0.037638546
NONMMUT118873.1	GO:0043687	post-translational protein modification	2	202	13	49955	38.41692308	ENSMUST00000120674;ENSMUST00000135934	0.001637126	biological_process	0.021320468
NONMMUT118583.1	GO:0030145	manganese ion binding	3	93	121	49955	13.72837466	ENSMUST00000033991;ENSMUST00000136568;ENSMUST00000147305	0.001637225	molecular_function	0.024462072
NONMMUT037739.2	GO:0072384	organelle transport along microtubule	2	217	12	49955	38.71550388	ENSMUST00000114594;ENSMUST00000125783	0.001637414	biological_process	0.026373981
TCONS_00032390	GO:0006355	regulation of transcription, DNA-templated	25	111	6077	49955	2.098935751	ENSMUST00000131254;ENSMUST00000174411;ENSMUST00000133921;ENSMUST00000138083;ENSMUST00000039978;ENSMUST00000120674;ENSMUST00000001538;ENSMUST00000120105;ENSMUST00000180008;ENSMUST00000167546;ENSMUST00000208081;ENSMUST00000188994;ENSMUST00000107117;ENSMUST00000176407;ENSMUST00000182319;ENSMUST00000089565;ENSMUST00000115809;ENSMUST00000169879;ENSMUST00000209085;ENSMUST00000207072;ENSMUST00000148930;…	0.001637637	biological_process	0.03812428
NONMMUT019440.2	GO:0016857	racemase and epimerase activity, acting on carbohydrates and derivatives	2	189	14	49955	38.15202445	ENSMUST00000102540;ENSMUST00000113995	0.001637816	molecular_function	0.01207957
NONMMUT051093.2	GO:0030870	Mre11 complex	2	189	14	49955	38.15202445	ENSMUST00000136568;ENSMUST00000147305	0.001637816	cellular_component	0.033532137
NONMMUT051093.2	GO:0031860	telomeric 3' overhang formation	2	189	14	49955	38.15202445	ENSMUST00000136568;ENSMUST00000147305	0.001637816	biological_process	0.033532137
NONMMUT051093.2	GO:0050663	cytokine secretion	2	189	14	49955	38.15202445	ENSMUST00000167497;ENSMUST00000063278	0.001637816	biological_process	0.033532137
NONMMUT081298.1	GO:0030870	Mre11 complex	2	189	14	49955	38.15202445	ENSMUST00000136568;ENSMUST00000147305	0.001637816	cellular_component	0.035928977
NONMMUT081298.1	GO:0031860	telomeric 3' overhang formation	2	189	14	49955	38.15202445	ENSMUST00000136568;ENSMUST00000147305	0.001637816	biological_process	0.035928977
NONMMUT081298.1	GO:0050663	cytokine secretion	2	189	14	49955	38.15202445	ENSMUST00000167497;ENSMUST00000063278	0.001637816	biological_process	0.035928977
NONMMUT089181.1	GO:0006362	transcription elongation from RNA polymerase I promoter	2	189	14	49955	38.15202445	ENSMUST00000107123;ENSMUST00000107117	0.001637816	biological_process	0.029543689
NONMMUT089181.1	GO:0030870	Mre11 complex	2	189	14	49955	38.15202445	ENSMUST00000136568;ENSMUST00000147305	0.001637816	cellular_component	0.029543689
NONMMUT089181.1	GO:0031860	telomeric 3' overhang formation	2	189	14	49955	38.15202445	ENSMUST00000136568;ENSMUST00000147305	0.001637816	biological_process	0.029543689
NONMMUT088744.1	GO:0010596	negative regulation of endothelial cell migration	3	190	58	49955	13.80149364	ENSMUST00000208081;ENSMUST00000089565;ENSMUST00000119063	0.001639433	biological_process	0.020915688
NONMMUT097694.1	GO:0010596	negative regulation of endothelial cell migration	3	190	58	49955	13.80149364	ENSMUST00000208081;ENSMUST00000119063;ENSMUST00000200386	0.001639433	biological_process	0.024473749
NONMMUT122282.1	GO:0010596	negative regulation of endothelial cell migration	3	190	58	49955	13.80149364	ENSMUST00000208081;ENSMUST00000089565;ENSMUST00000119063	0.001639433	biological_process	0.026522512
NONMMUT043979.2	GO:0005856	cytoskeleton	28	217	3536	49955	1.944821518	ENSMUST00000102507;ENSMUST00000113054;ENSMUST00000044217;ENSMUST00000090750;ENSMUST00000014990;ENSMUST00000113560;ENSMUST00000145738;ENSMUST00000055190;ENSMUST00000142401;ENSMUST00000175769;ENSMUST00000163779;ENSMUST00000124115;ENSMUST00000092537;ENSMUST00000150387;ENSMUST00000169748;ENSMUST00000200386;ENSMUST00000129249;ENSMUST00000034928;ENSMUST00000176485;ENSMUST00000137363;ENSMUST00000114594;…	0.001639778	cellular_component	0.022708444
NONMMUT064652.2	GO:0005856	cytoskeleton	28	217	3536	49955	1.944821518	ENSMUST00000102507;ENSMUST00000113054;ENSMUST00000044217;ENSMUST00000090750;ENSMUST00000014990;ENSMUST00000113560;ENSMUST00000145738;ENSMUST00000055190;ENSMUST00000142401;ENSMUST00000175769;ENSMUST00000163779;ENSMUST00000124115;ENSMUST00000092537;ENSMUST00000150387;ENSMUST00000169748;ENSMUST00000200386;ENSMUST00000129249;ENSMUST00000034928;ENSMUST00000176485;ENSMUST00000137363;ENSMUST00000114594;…	0.001639778	cellular_component	0.022708444
NONMMUT074750.2	GO:0003682	chromatin binding	9	86	1579	49955	3.580961154	ENSMUST00000138995;ENSMUST00000113326;ENSMUST00000186075;ENSMUST00000170926;ENSMUST00000160696;ENSMUST00000185355;ENSMUST00000200593;ENSMUST00000182800;ENSMUST00000178666	0.001639928	molecular_function	0.034555725
NONMMUT134066.1	GO:0003705	transcription factor activity, RNA polymerase II distal enhancer sequence-specific binding	3	57	200	49955	13.82083333	ENSMUST00000124072;ENSMUST00000113326;ENSMUST00000106341	0.001640674	molecular_function	0.032136112
NONMMUT135938.1	GO:0008134	transcription factor binding	11	170	1110	49955	3.04433679	ENSMUST00000131254;ENSMUST00000183992;ENSMUST00000105341;ENSMUST00000111214;ENSMUST00000021787;ENSMUST00000111657;ENSMUST00000118294;ENSMUST00000176330;ENSMUST00000187811;ENSMUST00000209191;ENSMUST00000184072	0.001640734	molecular_function	0.031512324
NONMMUT108726.1	GO:0005654	nucleoplasm	31	178	4991	49955	1.899860565	ENSMUST00000131254;ENSMUST00000194400;ENSMUST00000152909;ENSMUST00000022474;ENSMUST00000076136;ENSMUST00000021787;ENSMUST00000167546;ENSMUST00000055190;ENSMUST00000042576;ENSMUST00000081747;ENSMUST00000176330;ENSMUST00000001331;ENSMUST00000176360;ENSMUST00000201902;ENSMUST00000043781;ENSMUST00000079896;ENSMUST00000209085;ENSMUST00000187811;ENSMUST00000130313;ENSMUST00000156837;ENSMUST00000106760;…	0.001641745	cellular_component	0.011601139
NONMMUT053420.2	GO:0005740	mitochondrial envelope	2	62	46	49955	36.16594203	ENSMUST00000199350;ENSMUST00000134357	0.001643808	cellular_component	0.036968296
NONMMUT071192.2	GO:0005740	mitochondrial envelope	2	62	46	49955	36.16594203	ENSMUST00000199350;ENSMUST00000134357	0.001643808	cellular_component	0.033614976
NONMMUT018372.2	GO:0007015	actin filament organization	4	87	284	49955	8.428813847	ENSMUST00000175779;ENSMUST00000115629;ENSMUST00000114541;ENSMUST00000131415	0.001643865	biological_process	0.0438364
NONMMUT024276.2	GO:0005730	nucleolus	14	151	1857	49955	2.646808879	ENSMUST00000139611;ENSMUST00000201066;ENSMUST00000161072;ENSMUST00000142401;ENSMUST00000149532;ENSMUST00000143991;ENSMUST00000106171;ENSMUST00000174653;ENSMUST00000186364;ENSMUST00000106720;ENSMUST00000151446;ENSMUST00000115072;ENSMUST00000161317;ENSMUST00000114293	0.001644169	cellular_component	0.040564889
NONMMUT072389.2	GO:0071498	cellular response to fluid shear stress	2	48	60	49955	36.1557971	ENSMUST00000031243;ENSMUST00000112748	0.001644712	biological_process	0.016917036
NONMMUT108726.1	GO:0032453	histone demethylase activity (H3-K4 specific)	2	178	15	49955	37.83333333	ENSMUST00000189069;ENSMUST00000055032	0.001646108	molecular_function	0.011601139
NONMMUT100568.1	GO:0003713	transcription coactivator activity	7	162	516	49955	4.326994249	ENSMUST00000105341;ENSMUST00000119504;ENSMUST00000124115;ENSMUST00000100500;ENSMUST00000117083;ENSMUST00000133635;ENSMUST00000205685	0.001647016	molecular_function	0.029245069
NONMMUT104047.1	GO:0000183	chromatin silencing at rDNA	2	111	25	49955	36.64587156	ENSMUST00000107123;ENSMUST00000107117	0.001648947	biological_process	0.040991303
NONMMUT127258.1	GO:0000183	chromatin silencing at rDNA	2	111	25	49955	36.64587156	ENSMUST00000107123;ENSMUST00000107117	0.001648947	biological_process	0.037307426
NONMMUT081362.1	GO:0008301	DNA binding, bending	2	107	26	49955	36.57802198	ENSMUST00000128184;ENSMUST00000106341	0.0016497	molecular_function	0.040595682
NONMMUT111022.1	GO:0008301	DNA binding, bending	2	107	26	49955	36.57802198	ENSMUST00000128184;ENSMUST00000105098	0.0016497	molecular_function	0.041145145
NONMMUT112621.1	GO:0005774	vacuolar membrane	2	107	26	49955	36.57802198	ENSMUST00000171218;ENSMUST00000166885	0.0016497	cellular_component	0.022140714
NONMMUT034790.2	GO:0001077	transcriptional activator activity, RNA polymerase II core promoter proximal region sequence-specific binding	9	144	930	49955	3.514336918	ENSMUST00000131254;ENSMUST00000138083;ENSMUST00000021787;ENSMUST00000124115;ENSMUST00000148930;ENSMUST00000184072;ENSMUST00000021968;ENSMUST00000105098;ENSMUST00000153888	0.001650449	molecular_function	0.025251862
NONMMUT072396.2	GO:0005667	transcription factor complex	9	144	930	49955	3.514336918	ENSMUST00000174411;ENSMUST00000105341;ENSMUST00000001538;ENSMUST00000186075;ENSMUST00000106341;ENSMUST00000185355;ENSMUST00000133635;ENSMUST00000205685;ENSMUST00000153888	0.001650449	cellular_component	0.022151926
NONMMUT083797.1	GO:0008408	3'-5' exonuclease activity	3	224	49	49955	13.82565334	ENSMUST00000033991;ENSMUST00000136568;ENSMUST00000147305	0.001650807	molecular_function	0.017312312
NONMMUT022758.2	GO:0032876	negative regulation of DNA endoreduplication	2	159	17	49955	37.42075684	ENSMUST00000136568;ENSMUST00000115072	0.001650953	biological_process	0.021802158
NONMMUT022758.2	GO:0070324	thyroid hormone binding	2	159	17	49955	37.42075684	ENSMUST00000124072;ENSMUST00000075312	0.001650953	molecular_function	0.021802158
NONMMUT024262.2	GO:0060674	placenta blood vessel development	2	159	17	49955	37.42075684	ENSMUST00000208081;ENSMUST00000089565	0.001650953	biological_process	0.044322163
TCONS_00058260	GO:0060674	placenta blood vessel development	2	159	17	49955	37.42075684	ENSMUST00000208081;ENSMUST00000089565	0.001650953	biological_process	0.03333353
NONMMUT072752.2	GO:0005515	protein binding	63	168	13404	49955	1.636123545	ENSMUST00000131254;ENSMUST00000174411;ENSMUST00000078947;ENSMUST00000160356;ENSMUST00000102507;ENSMUST00000189262;ENSMUST00000120119;ENSMUST00000154401;ENSMUST00000152909;ENSMUST00000162898;ENSMUST00000115258;ENSMUST00000147744;ENSMUST00000139611;ENSMUST00000113560;ENSMUST00000201066;ENSMUST00000115604;ENSMUST00000021787;ENSMUST00000149719;ENSMUST00000142401;ENSMUST00000107117;ENSMUST00000149532;…	0.001651031	molecular_function	0.03219901
NONMMUT131041.1	GO:0051015	actin filament binding	6	129	478	49955	5.049188693	ENSMUST00000102507;ENSMUST00000113054;ENSMUST00000018800;ENSMUST00000151276;ENSMUST00000034928;ENSMUST00000191544	0.001652326	molecular_function	0.038737039
NONMMUT026270.2	GO:0046592	polyamine oxidase activity	2	203	13	49955	38.22579411	ENSMUST00000110180;ENSMUST00000129143	0.001653066	molecular_function	0.025094757
NONMMUT026270.2	GO:0052901	spermine:oxygen oxidoreductase (spermidine-forming) activity	2	203	13	49955	38.22579411	ENSMUST00000110180;ENSMUST00000129143	0.001653066	molecular_function	0.025094757
NONMMUT010842.2	GO:0001701	in utero embryonic development	7	96	882	49955	4.376047797	ENSMUST00000208081;ENSMUST00000089565;ENSMUST00000115809;ENSMUST00000113326;ENSMUST00000169879;ENSMUST00000156837;ENSMUST00000034928	0.001654125	biological_process	0.029988894
NONMMUT024276.2	GO:0035411	catenin import into nucleus	2	151	18	49955	37.23862789	ENSMUST00000063278;ENSMUST00000111652	0.001654125	biological_process	0.040564889
NONMMUT043669.2	GO:0001701	in utero embryonic development	7	96	882	49955	4.376047797	ENSMUST00000208081;ENSMUST00000089565;ENSMUST00000115809;ENSMUST00000113326;ENSMUST00000169879;ENSMUST00000156837;ENSMUST00000034928	0.001654125	biological_process	0.030276328
NONMMUT074311.2	GO:0001701	in utero embryonic development	7	96	882	49955	4.376047797	ENSMUST00000208081;ENSMUST00000089565;ENSMUST00000115809;ENSMUST00000113326;ENSMUST00000169879;ENSMUST00000156837;ENSMUST00000034928	0.001654125	biological_process	0.030180517
NONMMUT035977.2	GO:0006303	double-strand break repair via nonhomologous end joining	3	176	63	49955	13.73300303	ENSMUST00000063502;ENSMUST00000136568;ENSMUST00000147305	0.00165475	biological_process	0.027591745
NONMMUT116521.1	GO:0031274	positive regulation of pseudopodium assembly	2	137	20	49955	36.98888889	ENSMUST00000022185;ENSMUST00000144270	0.001654833	biological_process	0.0268974
NONMMUT088744.1	GO:0030870	Mre11 complex	2	190	14	49955	37.94908815	ENSMUST00000136568;ENSMUST00000147305	0.001654868	cellular_component	0.020915688
NONMMUT097694.1	GO:0016857	racemase and epimerase activity, acting on carbohydrates and derivatives	2	190	14	49955	37.94908815	ENSMUST00000102540;ENSMUST00000113995	0.001654868	molecular_function	0.024473749
NONMMUT122282.1	GO:0030870	Mre11 complex	2	190	14	49955	37.94908815	ENSMUST00000136568;ENSMUST00000147305	0.001654868	cellular_component	0.026522512
NONMMUT122282.1	GO:0031860	telomeric 3' overhang formation	2	190	14	49955	37.94908815	ENSMUST00000136568;ENSMUST00000147305	0.001654868	biological_process	0.026522512
NONMMUT017069.2	GO:0006355	regulation of transcription, DNA-templated	7	16	6077	49955	5.615819209	ENSMUST00000001538;ENSMUST00000115809;ENSMUST00000207072;ENSMUST00000187721;ENSMUST00000148930;ENSMUST00000119879;ENSMUST00000105098	0.001656704	biological_process	0.024560756
NONMMUT022390.2	GO:0007200	phospholipase C-activating G-protein coupled receptor signaling pathway	3	99	114	49955	13.66255482	ENSMUST00000006005;ENSMUST00000169713;ENSMUST00000177094	0.001658017	biological_process	0.028014263
NONMMUT055195.2	GO:0007200	phospholipase C-activating G-protein coupled receptor signaling pathway	3	99	114	49955	13.66255482	ENSMUST00000006005;ENSMUST00000169713;ENSMUST00000177094	0.001658017	biological_process	0.028014263
NONMMUT110378.1	GO:0051276	chromosome organization	3	122	92	49955	13.66359152	ENSMUST00000136568;ENSMUST00000118368;ENSMUST00000147305	0.001658375	biological_process	0.030108355
NONMMUT116521.1	GO:0003707	steroid hormone receptor activity	4	137	179	49955	8.363254505	ENSMUST00000124072;ENSMUST00000208081;ENSMUST00000124115;ENSMUST00000128862	0.001658553	molecular_function	0.0268974
NONMMUT134160.1	GO:0000122	negative regulation of transcription from RNA polymerase II promoter	16	154	2242	49955	2.467413929	ENSMUST00000105341;ENSMUST00000191916;ENSMUST00000172509;ENSMUST00000138995;ENSMUST00000076136;ENSMUST00000125289;ENSMUST00000128184;ENSMUST00000208081;ENSMUST00000089565;ENSMUST00000126182;ENSMUST00000113326;ENSMUST00000186075;ENSMUST00000106341;ENSMUST00000202187;ENSMUST00000205685;ENSMUST00000153888	0.001659012	biological_process	0.032122205
NONMMUT091966.1	GO:0033344	cholesterol efflux	3	166	67	49955	13.70423954	ENSMUST00000161354;ENSMUST00000188027;ENSMUST00000173739	0.001659567	biological_process	0.027380059
NONMMUT013763.2	GO:0004704	NF-kappaB-inducing kinase activity	2	73	39	49955	36.0534489	ENSMUST00000205786;ENSMUST00000165954	0.001659777	molecular_function	0.043875643
NONMMUT013763.2	GO:0006476	protein deacetylation	2	73	39	49955	36.0534489	ENSMUST00000131254;ENSMUST00000169879	0.001659777	biological_process	0.043875643
NONMMUT015179.2	GO:0006355	regulation of transcription, DNA-templated	33	160	6077	49955	1.876151074	ENSMUST00000131254;ENSMUST00000174411;ENSMUST00000152909;ENSMUST00000120674;ENSMUST00000138995;ENSMUST00000001538;ENSMUST00000125289;ENSMUST00000120105;ENSMUST00000021787;ENSMUST00000167546;ENSMUST00000124072;ENSMUST00000208081;ENSMUST00000107117;ENSMUST00000176407;ENSMUST00000089565;ENSMUST00000115809;ENSMUST00000113326;ENSMUST00000186075;ENSMUST00000047793;ENSMUST00000169879;ENSMUST00000207072;…	0.001660064	biological_process	0.026541219
NONMMUT015181.2	GO:0006807	nitrogen compound metabolic process	3	212	52	49955	13.77521163	ENSMUST00000155919;ENSMUST00000115274;ENSMUST00000201182	0.001660221	biological_process	0.01933933
NONMMUT048950.2	GO:0042803	protein homodimerization activity	19	200	2218	49955	2.259272452	ENSMUST00000105341;ENSMUST00000102540;ENSMUST00000161354;ENSMUST00000125289;ENSMUST00000124072;ENSMUST00000208081;ENSMUST00000175769;ENSMUST00000113995;ENSMUST00000089565;ENSMUST00000124115;ENSMUST00000144270;ENSMUST00000113326;ENSMUST00000185355;ENSMUST00000128862;ENSMUST00000173739;ENSMUST00000166280;ENSMUST00000167156;ENSMUST00000166885;ENSMUST00000184072	0.001660681	molecular_function	0.018921701
NONMMUT090497.1	GO:0015630	microtubule cytoskeleton	7	170	492	49955	4.317434785	ENSMUST00000152909;ENSMUST00000125289;ENSMUST00000106485;ENSMUST00000142401;ENSMUST00000136086;ENSMUST00000202541;ENSMUST00000200785	0.001661078	cellular_component	0.015149017
NONMMUT019834.2	GO:0045737	positive regulation of cyclin-dependent protein serine/threonine kinase activity	3	157	71	49955	13.68684836	ENSMUST00000201066;ENSMUST00000120679;ENSMUST00000183044	0.001661446	biological_process	0.03121698
NONMMUT072977.2	GO:0045736	negative regulation of cyclin-dependent protein serine/threonine kinase activity	3	157	71	49955	13.68684836	ENSMUST00000128184;ENSMUST00000208081;ENSMUST00000089565	0.001661446	biological_process	0.039743848
NONMMUT043873.2	GO:0031214	biomineral tissue development	2	41	71	49955	36.03033586	ENSMUST00000066708;ENSMUST00000031243	0.001661864	biological_process	0.038409828
NONMMUT028579.2	GO:0016310	phosphorylation	5	24	1853	49955	6.831311955	ENSMUST00000161048;ENSMUST00000106485;ENSMUST00000019843;ENSMUST00000159333;ENSMUST00000136962	0.00166216	biological_process	0.007336013
NONMMUT072396.2	GO:0045589	regulation of regulatory T cell differentiation	2	144	19	49955	37.01704967	ENSMUST00000204827;ENSMUST00000127904	0.001662234	biological_process	0.022151926
NONMMUT072396.2	GO:0097324	melanocyte migration	2	144	19	49955	37.01704967	ENSMUST00000144270;ENSMUST00000202187	0.001662234	biological_process	0.022151926
NONMMUT018815.2	GO:0007204	positive regulation of cytosolic calcium ion concentration	5	121	345	49955	6.198150925	ENSMUST00000006005;ENSMUST00000022185;ENSMUST00000108612;ENSMUST00000107785;ENSMUST00000177094	0.00166237	biological_process	0.036330519
NONMMUT021173.2	GO:0003705	transcription factor activity, RNA polymerase II distal enhancer sequence-specific binding	4	123	200	49955	8.362184874	ENSMUST00000124072;ENSMUST00000113326;ENSMUST00000187811;ENSMUST00000106341	0.001663188	molecular_function	0.030103701
NONMMUT118873.1	GO:0003700	transcription factor activity, sequence-specific DNA binding	21	202	2541	49955	2.164923976	ENSMUST00000174411;ENSMUST00000105341;ENSMUST00000115333;ENSMUST00000021787;ENSMUST00000167546;ENSMUST00000208081;ENSMUST00000176330;ENSMUST00000089565;ENSMUST00000124115;ENSMUST00000115809;ENSMUST00000113326;ENSMUST00000169879;ENSMUST00000187811;ENSMUST00000207072;ENSMUST00000056715;ENSMUST00000128862;ENSMUST00000148930;ENSMUST00000077422;ENSMUST00000184072;ENSMUST00000144900;ENSMUST00000105098	0.001663736	molecular_function	0.021320468
NONMMUT035432.2	GO:0042803	protein homodimerization activity	11	87	2218	49955	3.115104883	ENSMUST00000105341;ENSMUST00000033991;ENSMUST00000113705;ENSMUST00000128184;ENSMUST00000166617;ENSMUST00000175769;ENSMUST00000089565;ENSMUST00000124115;ENSMUST00000151237;ENSMUST00000128862;ENSMUST00000072841	0.001664061	molecular_function	0.048345592
TCONS_00003734	GO:0010596	negative regulation of endothelial cell migration	3	191	58	49955	13.72808144	ENSMUST00000208081;ENSMUST00000089565;ENSMUST00000119063	0.001664066	biological_process	0.023785349
NONMMUT012883.2	GO:0071638	negative regulation of monocyte chemotactic protein-1 production	2	179	15	49955	37.61958569	ENSMUST00000110523;ENSMUST00000053927	0.001664311	biological_process	0.025896678
NONMMUT061095.2	GO:0071638	negative regulation of monocyte chemotactic protein-1 production	2	179	15	49955	37.61958569	ENSMUST00000110523;ENSMUST00000053927	0.001664311	biological_process	0.026708228
NONMMUT038453.2	GO:0004527	exonuclease activity	4	162	151	49955	8.350071255	ENSMUST00000173995;ENSMUST00000194816;ENSMUST00000136568;ENSMUST00000147305	0.001665993	molecular_function	0.041452301
NONMMUT038453.2	GO:0043406	positive regulation of MAP kinase activity	4	162	151	49955	8.350071255	ENSMUST00000092576;ENSMUST00000144270;ENSMUST00000132144;ENSMUST00000115274	0.001665993	biological_process	0.041452301
NONMMUT001686.2	GO:0045647	negative regulation of erythrocyte differentiation	2	97	29	49955	36.24392015	ENSMUST00000170926;ENSMUST00000185355	0.001666275	biological_process	0.012315944
NONMMUT065100.2	GO:0045721	negative regulation of gluconeogenesis	2	97	29	49955	36.24392015	ENSMUST00000022853;ENSMUST00000110523	0.001666275	biological_process	0.036181967
NONMMUT037758.2	GO:0016272	prefoldin complex	2	116	24	49955	36.49926901	ENSMUST00000075087;ENSMUST00000109147	0.001667532	cellular_component	0.038081131
NONMMUT019034.2	GO:0051864	histone demethylase activity (H3-K36 specific)	2	79	36	49955	36.01659452	ENSMUST00000137048;ENSMUST00000139365	0.001667776	molecular_function	0.019526878
NONMMUT064817.2	GO:0045843	negative regulation of striated muscle tissue development	3	234	47	49955	13.79054988	ENSMUST00000131254;ENSMUST00000118294;ENSMUST00000106341	0.001668337	biological_process	0.024696653
NONMMUT031156.2	GO:0086003	cardiac muscle cell contraction	2	169	16	49955	37.37949102	ENSMUST00000154004;ENSMUST00000143286	0.001668719	biological_process	0.028174107
NONMMUT042312.2	GO:0086003	cardiac muscle cell contraction	2	169	16	49955	37.37949102	ENSMUST00000154004;ENSMUST00000137048	0.001668719	biological_process	0.020395458
NONMMUT002149.2	GO:0032391	photoreceptor connecting cilium	3	90	126	49955	13.63683634	ENSMUST00000095585;ENSMUST00000142401;ENSMUST00000142682	0.001668925	cellular_component	0.02269168
NONMMUT042986.2	GO:0032391	photoreceptor connecting cilium	3	90	126	49955	13.63683634	ENSMUST00000142401;ENSMUST00000149532;ENSMUST00000081393	0.001668925	cellular_component	0.036159222
NONMMUT014294.2	GO:0043687	post-translational protein modification	2	204	13	49955	38.0365575	ENSMUST00000120674;ENSMUST00000135934	0.001669079	biological_process	0.029875025
NONMMUT035294.2	GO:0043687	post-translational protein modification	2	204	13	49955	38.0365575	ENSMUST00000120674;ENSMUST00000135934	0.001669079	biological_process	0.027994165
NONMMUT111504.1	GO:0043687	post-translational protein modification	2	204	13	49955	38.0365575	ENSMUST00000120674;ENSMUST00000135934	0.001669079	biological_process	0.029748236
NONMMUT111504.1	GO:0046624	sphingolipid transporter activity	2	204	13	49955	38.0365575	ENSMUST00000144940;ENSMUST00000134776	0.001669079	molecular_function	0.029748236
NONMMUT113251.1	GO:0000079	regulation of cyclin-dependent protein serine/threonine kinase activity	2	77	37	49955	35.97693694	ENSMUST00000130774;ENSMUST00000122348	0.001669553	biological_process	0.02086941
NONMMUT003881.2	GO:0005730	nucleolus	15	168	1857	49955	2.539305437	ENSMUST00000107814;ENSMUST00000120674;ENSMUST00000139611;ENSMUST00000066708;ENSMUST00000201066;ENSMUST00000111214;ENSMUST00000161072;ENSMUST00000188994;ENSMUST00000142401;ENSMUST00000107117;ENSMUST00000143991;ENSMUST00000106171;ENSMUST00000174653;ENSMUST00000186364;ENSMUST00000161317	0.001669738	cellular_component	0.045610496
NONMMUT051097.2	GO:2000811	negative regulation of anoikis	2	60	48	49955	35.85272989	ENSMUST00000092576;ENSMUST00000134357	0.001670535	biological_process	0.033056596
NONMMUT057141.2	GO:0048066	developmental pigmentation	2	60	48	49955	35.85272989	ENSMUST00000144270;ENSMUST00000202187	0.001670535	biological_process	0.024023882
NONMMUT125705.1	GO:1902230	negative regulation of intrinsic apoptotic signaling pathway in response to DNA damage	2	60	48	49955	35.85272989	ENSMUST00000137303;ENSMUST00000033292	0.001670535	biological_process	0.042542687
NONMMUT006459.2	GO:0008565	protein transporter activity	3	68	168	49955	13.67774725	ENSMUST00000142873;ENSMUST00000137303;ENSMUST00000033292	0.00167101	molecular_function	0.023849869
NONMMUT030856.2	GO:0008565	protein transporter activity	3	68	168	49955	13.67774725	ENSMUST00000142873;ENSMUST00000137303;ENSMUST00000033292	0.00167101	molecular_function	0.025383437
NONMMUT015179.2	GO:0060674	placenta blood vessel development	2	160	17	49955	37.1839166	ENSMUST00000208081;ENSMUST00000089565	0.001671408	biological_process	0.026541219
NONMMUT132392.1	GO:0032876	negative regulation of DNA endoreduplication	2	160	17	49955	37.1839166	ENSMUST00000136568;ENSMUST00000115072	0.001671408	biological_process	0.021867452
NONMMUT132392.1	GO:0070324	thyroid hormone binding	2	160	17	49955	37.1839166	ENSMUST00000124072;ENSMUST00000075312	0.001671408	molecular_function	0.021867452
NONMMUT035551.2	GO:0070644	vitamin D response element binding	2	126	22	49955	36.60777126	ENSMUST00000105341;ENSMUST00000129514	0.001671473	molecular_function	0.030253662
NONMMUT126852.1	GO:0031462	Cul2-RING ubiquitin ligase complex	2	126	22	49955	36.60777126	ENSMUST00000044751;ENSMUST00000161317	0.001671473	cellular_component	0.044081414
NONMMUT018480.2	GO:0030870	Mre11 complex	2	191	14	49955	37.74829932	ENSMUST00000136568;ENSMUST00000147305	0.001672003	cellular_component	0.039144543
NONMMUT046400.2	GO:0030870	Mre11 complex	2	191	14	49955	37.74829932	ENSMUST00000136568;ENSMUST00000147305	0.001672003	cellular_component	0.012467327
NONMMUT046400.2	GO:0031860	telomeric 3' overhang formation	2	191	14	49955	37.74829932	ENSMUST00000136568;ENSMUST00000147305	0.001672003	biological_process	0.012467327
NONMMUT018575.2	GO:0000307	cyclin-dependent protein kinase holoenzyme complex	3	205	54	49955	13.72414741	ENSMUST00000201066;ENSMUST00000183044;ENSMUST00000122348	0.001673089	cellular_component	0.023939463
NONMMUT110737.1	GO:0051645	Golgi localization	2	104	27	49955	36.25853304	ENSMUST00000147613;ENSMUST00000114594	0.001673144	biological_process	0.02478344
NONMMUT131190.1	GO:0051645	Golgi localization	2	104	27	49955	36.25853304	ENSMUST00000147613;ENSMUST00000114594	0.001673144	biological_process	0.017926539
NONMMUT043989.2	GO:0004520	endodeoxyribonuclease activity	2	86	33	49955	36.01875902	ENSMUST00000136568;ENSMUST00000147305	0.001674077	molecular_function	0.030297767
NONMMUT055723.2	GO:0004520	endodeoxyribonuclease activity	2	86	33	49955	36.01875902	ENSMUST00000136568;ENSMUST00000147305	0.001674077	molecular_function	0.024027922
NONMMUT137364.1	GO:0004520	endodeoxyribonuclease activity	2	86	33	49955	36.01875902	ENSMUST00000136568;ENSMUST00000147305	0.001674077	molecular_function	0.018767279
NONMMUT000378.2	GO:0000978	RNA polymerase II core promoter proximal region sequence-specific DNA binding	13	208	1191	49955	2.729582983	ENSMUST00000105341;ENSMUST00000154004;ENSMUST00000021787;ENSMUST00000137048;ENSMUST00000176330;ENSMUST00000124115;ENSMUST00000113326;ENSMUST00000187811;ENSMUST00000069309;ENSMUST00000148930;ENSMUST00000184072;ENSMUST00000021968;ENSMUST00000105098	0.001674336	molecular_function	0.014015451
NONMMUT133201.1	GO:0005856	cytoskeleton	27	207	3536	49955	1.969131787	ENSMUST00000102507;ENSMUST00000113054;ENSMUST00000044217;ENSMUST00000014990;ENSMUST00000205786;ENSMUST00000147613;ENSMUST00000167671;ENSMUST00000106485;ENSMUST00000142401;ENSMUST00000124115;ENSMUST00000092537;ENSMUST00000150387;ENSMUST00000169748;ENSMUST00000200386;ENSMUST00000129249;ENSMUST00000034928;ENSMUST00000063502;ENSMUST00000176485;ENSMUST00000177811;ENSMUST00000117083;ENSMUST00000167607;…	0.001674367	cellular_component	0.018991329
NONMMUT083219.1	GO:0042562	hormone binding	3	198	56	49955	13.70851648	ENSMUST00000124115;ENSMUST00000075312;ENSMUST00000128862	0.001674377	molecular_function	0.028708963
NONMMUT107942.1	GO:0042562	hormone binding	3	198	56	49955	13.70851648	ENSMUST00000124115;ENSMUST00000075312;ENSMUST00000128862	0.001674377	molecular_function	0.030492972
NONMMUT113673.1	GO:0042562	hormone binding	3	198	56	49955	13.70851648	ENSMUST00000124115;ENSMUST00000075312;ENSMUST00000128862	0.001674377	molecular_function	0.026541978
NONMMUT102039.1	GO:0045540	regulation of cholesterol biosynthetic process	2	121	23	49955	36.48666423	ENSMUST00000191916;ENSMUST00000144034	0.001675064	biological_process	0.033038518
NONMMUT039890.2	GO:0006351	transcription, DNA-templated	27	134	5561	49955	2.014426236	ENSMUST00000131254;ENSMUST00000174411;ENSMUST00000138083;ENSMUST00000120674;ENSMUST00000001538;ENSMUST00000120105;ENSMUST00000167546;ENSMUST00000208081;ENSMUST00000107117;ENSMUST00000176407;ENSMUST00000176330;ENSMUST00000089565;ENSMUST00000115809;ENSMUST00000113326;ENSMUST00000169879;ENSMUST00000209085;ENSMUST00000123100;ENSMUST00000129249;ENSMUST00000146740;ENSMUST00000148930;ENSMUST00000182800;…	0.001675128	biological_process	0.030675785
NONMMUT094367.1	GO:0071480	cellular response to gamma radiation	3	169	66	49955	13.66073384	ENSMUST00000033991;ENSMUST00000134902;ENSMUST00000122348	0.001675513	biological_process	0.016114496
TCONS_00012376	GO:0045541	negative regulation of cholesterol biosynthetic process	2	152	18	49955	36.99037037	ENSMUST00000174710;ENSMUST00000173739	0.001675714	biological_process	0.011214393
NONMMUT039247.2	GO:0046982	protein heterodimerization activity	14	188	1486	49955	2.624363794	ENSMUST00000162466;ENSMUST00000105341;ENSMUST00000161354;ENSMUST00000125289;ENSMUST00000124072;ENSMUST00000175769;ENSMUST00000124115;ENSMUST00000113326;ENSMUST00000075312;ENSMUST00000128862;ENSMUST00000132144;ENSMUST00000167156;ENSMUST00000184072;ENSMUST00000144900	0.001675796	molecular_function	0.028244837
NONMMUT059457.2	GO:0005856	cytoskeleton	18	118	3536	49955	2.362958145	ENSMUST00000113054;ENSMUST00000014990;ENSMUST00000205786;ENSMUST00000055190;ENSMUST00000142401;ENSMUST00000069929;ENSMUST00000163779;ENSMUST00000169748;ENSMUST00000130774;ENSMUST00000034928;ENSMUST00000177811;ENSMUST00000081393;ENSMUST00000117083;ENSMUST00000162727;ENSMUST00000167607;ENSMUST00000194371;ENSMUST00000114015;ENSMUST00000200785	0.001677543	cellular_component	0.036497365
NONMMUT106668.1	GO:0000183	chromatin silencing at rDNA	2	112	25	49955	36.31272727	ENSMUST00000107123;ENSMUST00000107117	0.001678305	biological_process	0.030651144
NONMMUT025225.2	GO:0048406	nerve growth factor binding	2	138	20	49955	36.71691176	ENSMUST00000032203;ENSMUST00000176209	0.001678657	molecular_function	0.04069391
NONMMUT072892.2	GO:0048406	nerve growth factor binding	2	138	20	49955	36.71691176	ENSMUST00000032203;ENSMUST00000176209	0.001678657	molecular_function	0.040903333
NONMMUT094370.1	GO:0031274	positive regulation of pseudopodium assembly	2	138	20	49955	36.71691176	ENSMUST00000022185;ENSMUST00000144270	0.001678657	biological_process	0.031474817
NONMMUT107355.1	GO:0019208	phosphatase regulator activity	2	138	20	49955	36.71691176	ENSMUST00000171218;ENSMUST00000166885	0.001678657	molecular_function	0.045942837
NONMMUT116323.1	GO:0008332	low voltage-gated calcium channel activity	2	138	20	49955	36.71691176	ENSMUST00000021234;ENSMUST00000161035	0.001678657	molecular_function	0.022319919
NONMMUT116323.1	GO:0031274	positive regulation of pseudopodium assembly	2	138	20	49955	36.71691176	ENSMUST00000022185;ENSMUST00000144270	0.001678657	biological_process	0.022319919
NONMMUT119376.1	GO:2000480	negative regulation of cAMP-dependent protein kinase activity	2	70	41	49955	35.80631277	ENSMUST00000106677;ENSMUST00000126182	0.001679412	biological_process	0.042209213
NONMMUT031166.2	GO:0001893	maternal placenta development	2	108	26	49955	36.2329463	ENSMUST00000208081;ENSMUST00000089565	0.001680181	biological_process	0.028086966
NONMMUT031166.2	GO:0001972	retinoic acid binding	2	108	26	49955	36.2329463	ENSMUST00000208081;ENSMUST00000089565	0.001680181	molecular_function	0.028086966
NONMMUT031166.2	GO:0008301	DNA binding, bending	2	108	26	49955	36.2329463	ENSMUST00000106341;ENSMUST00000105098	0.001680181	molecular_function	0.028086966
NONMMUT060889.2	GO:1990075	periciliary membrane compartment	2	108	26	49955	36.2329463	ENSMUST00000095585;ENSMUST00000115391	0.001680181	cellular_component	0.014041509
NONMMUT136278.1	GO:0030510	regulation of BMP signaling pathway	1	4	20	49955	832.25	ENSMUST00000128471	0.001680369	biological_process	0.006256999
NONMMUT079987.1	GO:0042771	intrinsic apoptotic signaling pathway in response to DNA damage by p53 class mediator	4	200	122	49955	8.336065574	ENSMUST00000120119;ENSMUST00000111214;ENSMUST00000127896;ENSMUST00000122348	0.001680644	biological_process	0.01351761
NONMMUT091415.1	GO:0005515	protein binding	69	187	13404	49955	1.594527184	ENSMUST00000131254;ENSMUST00000078947;ENSMUST00000160356;ENSMUST00000102507;ENSMUST00000138989;ENSMUST00000189262;ENSMUST00000120119;ENSMUST00000105341;ENSMUST00000154401;ENSMUST00000152909;ENSMUST00000107814;ENSMUST00000147744;ENSMUST00000139611;ENSMUST00000113560;ENSMUST00000125289;ENSMUST00000201066;ENSMUST00000021787;ENSMUST00000149719;ENSMUST00000142401;ENSMUST00000107117;ENSMUST00000149532;…	0.001681125	molecular_function	0.035215135
NONMMUT043132.2	GO:0000775	chromosome, centromeric region	5	117	358	49955	6.184781524	ENSMUST00000189262;ENSMUST00000142401;ENSMUST00000149532;ENSMUST00000149045;ENSMUST00000115072	0.001681516	cellular_component	0.034786366
NONMMUT111879.1	GO:0006303	double-strand break repair via nonhomologous end joining	3	177	63	49955	13.65407772	ENSMUST00000063502;ENSMUST00000136568;ENSMUST00000147305	0.001681612	biological_process	0.029325371
NONMMUT114984.1	GO:0043234	protein complex	15	163	1917	49955	2.539758068	ENSMUST00000174411;ENSMUST00000105341;ENSMUST00000112532;ENSMUST00000124115;ENSMUST00000019684;ENSMUST00000169879;ENSMUST00000138184;ENSMUST00000150387;ENSMUST00000199350;ENSMUST00000075312;ENSMUST00000034928;ENSMUST00000136232;ENSMUST00000107029;ENSMUST00000205685;ENSMUST00000109504	0.001681678	cellular_component	0.033408937
NONMMUT052128.2	GO:0071638	negative regulation of monocyte chemotactic protein-1 production	2	180	15	49955	37.4082397	ENSMUST00000022853;ENSMUST00000110523	0.00168261	biological_process	0.029613936
NONMMUT076810.1	GO:0071638	negative regulation of monocyte chemotactic protein-1 production	2	180	15	49955	37.4082397	ENSMUST00000022853;ENSMUST00000110523	0.00168261	biological_process	0.025379343
NONMMUT087634.1	GO:0004003	ATP-dependent DNA helicase activity	3	195	57	49955	13.67817982	ENSMUST00000129249;ENSMUST00000136568;ENSMUST00000147305	0.001682892	molecular_function	0.030809174
NONMMUT112682.1	GO:0004003	ATP-dependent DNA helicase activity	3	195	57	49955	13.67817982	ENSMUST00000129249;ENSMUST00000136568;ENSMUST00000147305	0.001682892	molecular_function	0.026609113
NONMMUT129088.1	GO:0004003	ATP-dependent DNA helicase activity	3	195	57	49955	13.67817982	ENSMUST00000129249;ENSMUST00000136568;ENSMUST00000147305	0.001682892	molecular_function	0.030517375
NONMMUT100702.1	GO:0000403	Y-form DNA binding	2	145	19	49955	36.75818918	ENSMUST00000033991;ENSMUST00000113502	0.001684991	molecular_function	0.02944704
NONMMUT100702.1	GO:0097324	melanocyte migration	2	145	19	49955	36.75818918	ENSMUST00000144270;ENSMUST00000202187	0.001684991	biological_process	0.02944704
NONMMUT018575.2	GO:0016480	negative regulation of transcription from RNA polymerase III promoter	2	205	13	49955	37.8491853	ENSMUST00000161072;ENSMUST00000173091	0.001685166	biological_process	0.023939463
NONMMUT018575.2	GO:0046592	polyamine oxidase activity	2	205	13	49955	37.8491853	ENSMUST00000110180;ENSMUST00000129143	0.001685166	molecular_function	0.023939463
NONMMUT018575.2	GO:0052901	spermine:oxygen oxidoreductase (spermidine-forming) activity	2	205	13	49955	37.8491853	ENSMUST00000110180;ENSMUST00000129143	0.001685166	molecular_function	0.023939463
NONMMUT094860.1	GO:0043687	post-translational protein modification	2	205	13	49955	37.8491853	ENSMUST00000120674;ENSMUST00000135934	0.001685166	biological_process	0.031673747
NONMMUT105416.1	GO:0001503	ossification	3	50	231	49955	13.7397071	ENSMUST00000006005;ENSMUST00000124072;ENSMUST00000069929	0.001685822	biological_process	0.030030669
NONMMUT117241.1	GO:0001756	somitogenesis	4	175	140	49955	8.323308271	ENSMUST00000152909;ENSMUST00000149719;ENSMUST00000106341;ENSMUST00000202187	0.001685871	biological_process	0.026232156
NONMMUT116090.1	GO:0045668	negative regulation of osteoblast differentiation	4	184	133	49955	8.324477861	ENSMUST00000131254;ENSMUST00000152909;ENSMUST00000118294;ENSMUST00000113502	0.00168612	biological_process	0.043618791
NONMMUT015179.2	GO:0051145	smooth muscle cell differentiation	3	160	70	49955	13.61737944	ENSMUST00000063278;ENSMUST00000115809;ENSMUST00000056715	0.001686148	biological_process	0.026541219
NONMMUT068239.2	GO:0005730	nucleolus	13	135	1857	49955	2.759933614	ENSMUST00000033991;ENSMUST00000107814;ENSMUST00000120674;ENSMUST00000190226;ENSMUST00000066708;ENSMUST00000188994;ENSMUST00000107117;ENSMUST00000164648;ENSMUST00000126698;ENSMUST00000106425;ENSMUST00000065976;ENSMUST00000021968;ENSMUST00000129327	0.001686648	cellular_component	0.039274799
NONMMUT004848.2	GO:0044212	transcription regulatory region DNA binding	11	226	833	49955	3.017069153	ENSMUST00000131254;ENSMUST00000174411;ENSMUST00000105341;ENSMUST00000039978;ENSMUST00000021787;ENSMUST00000128184;ENSMUST00000124072;ENSMUST00000187811;ENSMUST00000106341;ENSMUST00000185767;ENSMUST00000184072	0.001687382	molecular_function	0.025329262
NONMMUT077006.1	GO:0044212	transcription regulatory region DNA binding	11	226	833	49955	3.017069153	ENSMUST00000131254;ENSMUST00000174411;ENSMUST00000105341;ENSMUST00000039978;ENSMUST00000120105;ENSMUST00000021787;ENSMUST00000124072;ENSMUST00000187811;ENSMUST00000106341;ENSMUST00000184072;ENSMUST00000153888	0.001687382	molecular_function	0.024414308
TCONS_00018627	GO:0030145	manganese ion binding	3	94	121	49955	13.5775134	ENSMUST00000033991;ENSMUST00000136568;ENSMUST00000147305	0.001688067	molecular_function	0.024443692
NONMMUT076810.1	GO:0070016	armadillo repeat domain binding	3	180	62	49955	13.63942045	ENSMUST00000152909;ENSMUST00000106341;ENSMUST00000153888	0.001688076	molecular_function	0.025379343
NONMMUT090497.1	GO:0086003	cardiac muscle cell contraction	2	170	16	49955	37.15699405	ENSMUST00000137048;ENSMUST00000069309	0.00168816	biological_process	0.015149017
NONMMUT135938.1	GO:0086003	cardiac muscle cell contraction	2	170	16	49955	37.15699405	ENSMUST00000154004;ENSMUST00000143286	0.00168816	biological_process	0.031512324
NONMMUT025018.2	GO:0072583	clathrin-mediated endocytosis	2	58	50	49955	35.64642857	ENSMUST00000208684;ENSMUST00000151237	0.001688513	biological_process	0.046844892
NONMMUT027957.2	GO:0010596	negative regulation of endothelial cell migration	3	192	58	49955	13.65544609	ENSMUST00000208081;ENSMUST00000089565;ENSMUST00000119063	0.00168893	biological_process	0.021949871
NONMMUT027957.2	GO:0016857	racemase and epimerase activity, acting on carbohydrates and derivatives	2	192	14	49955	37.54962406	ENSMUST00000102540;ENSMUST00000113995	0.001689223	molecular_function	0.021949871
NONMMUT072375.2	GO:2000675	negative regulation of type B pancreatic cell apoptotic process	2	101	28	49955	36.02236652	ENSMUST00000166339;ENSMUST00000111652	0.001690032	biological_process	0.037376387
NONMMUT128838.1	GO:0030833	regulation of actin filament polymerization	3	146	77	49955	13.58950141	ENSMUST00000055190;ENSMUST00000112868;ENSMUST00000021950	0.001690113	biological_process	0.046245117
NONMMUT012484.2	GO:0043983	histone H4-K12 acetylation	2	89	32	49955	35.86422414	ENSMUST00000106171;ENSMUST00000107733	0.001690659	biological_process	0.035843039
NONMMUT086348.1	GO:0045736	negative regulation of cyclin-dependent protein serine/threonine kinase activity	3	158	71	49955	13.59854612	ENSMUST00000208081;ENSMUST00000113502;ENSMUST00000122348	0.001691723	biological_process	0.012593941
TCONS_00014176	GO:0045736	negative regulation of cyclin-dependent protein serine/threonine kinase activity	3	158	71	49955	13.59854612	ENSMUST00000208081;ENSMUST00000113502;ENSMUST00000122348	0.001691723	biological_process	0.016392007
NONMMUT014101.2	GO:0032925	regulation of activin receptor signaling pathway	2	161	17	49955	36.95005549	ENSMUST00000174411;ENSMUST00000113502	0.001691984	biological_process	0.026507753
NONMMUT014101.2	GO:0060674	placenta blood vessel development	2	161	17	49955	36.95005549	ENSMUST00000208081;ENSMUST00000089565	0.001691984	biological_process	0.026507753
NONMMUT031969.2	GO:0060674	placenta blood vessel development	2	161	17	49955	36.95005549	ENSMUST00000208081;ENSMUST00000089565	0.001691984	biological_process	0.033271515
NONMMUT071960.2	GO:0032876	negative regulation of DNA endoreduplication	2	161	17	49955	36.95005549	ENSMUST00000136568;ENSMUST00000147305	0.001691984	biological_process	0.026982696
NONMMUT071960.2	GO:0060674	placenta blood vessel development	2	161	17	49955	36.95005549	ENSMUST00000208081;ENSMUST00000089565	0.001691984	biological_process	0.026982696
NONMMUT120667.1	GO:0032876	negative regulation of DNA endoreduplication	2	161	17	49955	36.95005549	ENSMUST00000136568;ENSMUST00000115072	0.001691984	biological_process	0.021749535
NONMMUT120667.1	GO:0070324	thyroid hormone binding	2	161	17	49955	36.95005549	ENSMUST00000124072;ENSMUST00000075312	0.001691984	molecular_function	0.021749535
TCONS_00129096	GO:0032876	negative regulation of DNA endoreduplication	2	161	17	49955	36.95005549	ENSMUST00000136568;ENSMUST00000115072	0.001691984	biological_process	0.025964715
TCONS_00129096	GO:0070324	thyroid hormone binding	2	161	17	49955	36.95005549	ENSMUST00000124072;ENSMUST00000075312	0.001691984	molecular_function	0.025964715
NONMMUT004036.2	GO:2001237	negative regulation of extrinsic apoptotic signaling pathway	3	66	174	49955	13.62370005	ENSMUST00000092576;ENSMUST00000069333;ENSMUST00000178826	0.001692221	biological_process	0.033563507
NONMMUT004848.2	GO:0032508	DNA duplex unwinding	3	226	49	49955	13.70165645	ENSMUST00000033991;ENSMUST00000136568;ENSMUST00000141046	0.001692968	biological_process	0.025329262
NONMMUT105460.1	GO:0060070	canonical Wnt signaling pathway	4	106	234	49955	8.33266298	ENSMUST00000111657;ENSMUST00000137048;ENSMUST00000069309;ENSMUST00000139365	0.001693375	biological_process	0.013599917
NONMMUT098973.1	GO:0045893	positive regulation of transcription, DNA-templated	13	137	1830	49955	2.757028909	ENSMUST00000063278;ENSMUST00000169010;ENSMUST00000208081;ENSMUST00000119504;ENSMUST00000092576;ENSMUST00000089565;ENSMUST00000115809;ENSMUST00000113326;ENSMUST00000106341;ENSMUST00000187721;ENSMUST00000148930;ENSMUST00000100500;ENSMUST00000117083	0.001694089	biological_process	0.033235316
NONMMUT009162.2	GO:0030234	enzyme regulator activity	2	57	51	49955	35.58217469	ENSMUST00000142401;ENSMUST00000149532	0.001694175	molecular_function	0.029569811
NONMMUT033853.2	GO:0030234	enzyme regulator activity	2	57	51	49955	35.58217469	ENSMUST00000149532;ENSMUST00000178826	0.001694175	molecular_function	0.034787152
NONMMUT062058.2	GO:0045666	positive regulation of neuron differentiation	7	207	404	49955	4.292784653	ENSMUST00000133921;ENSMUST00000105341;ENSMUST00000163816;ENSMUST00000156294;ENSMUST00000141034;ENSMUST00000191544;ENSMUST00000184072	0.00169464	biological_process	0.025305414
NONMMUT042327.2	GO:0044212	transcription regulatory region DNA binding	9	161	833	49955	3.491644026	ENSMUST00000131254;ENSMUST00000105341;ENSMUST00000039978;ENSMUST00000021787;ENSMUST00000154381;ENSMUST00000209085;ENSMUST00000187811;ENSMUST00000184072;ENSMUST00000144900	0.001694769	molecular_function	0.027630463
NONMMUT120667.1	GO:0044212	transcription regulatory region DNA binding	9	161	833	49955	3.491644026	ENSMUST00000105341;ENSMUST00000021787;ENSMUST00000124072;ENSMUST00000187811;ENSMUST00000106341;ENSMUST00000129514;ENSMUST00000113502;ENSMUST00000184072;ENSMUST00000144900	0.001694769	molecular_function	0.021749535
NONMMUT026270.2	GO:0001077	transcriptional activator activity, RNA polymerase II core promoter proximal region sequence-specific binding	11	203	930	49955	3.020133289	ENSMUST00000131254;ENSMUST00000105341;ENSMUST00000021787;ENSMUST00000176330;ENSMUST00000124115;ENSMUST00000186364;ENSMUST00000106341;ENSMUST00000148930;ENSMUST00000177540;ENSMUST00000184072;ENSMUST00000144900	0.001696382	molecular_function	0.025094757
NONMMUT096759.1	GO:0005667	transcription factor complex	11	203	930	49955	3.020133289	ENSMUST00000174411;ENSMUST00000105341;ENSMUST00000021787;ENSMUST00000167546;ENSMUST00000111657;ENSMUST00000176330;ENSMUST00000169879;ENSMUST00000187811;ENSMUST00000167156;ENSMUST00000184072;ENSMUST00000144900	0.001696382	cellular_component	0.04411516
NONMMUT006693.2	GO:0046621	negative regulation of organ growth	2	63	46	49955	35.57305773	ENSMUST00000111657;ENSMUST00000113502	0.0016966	biological_process	0.042075675
NONMMUT108896.1	GO:0005740	mitochondrial envelope	2	63	46	49955	35.57305773	ENSMUST00000199350;ENSMUST00000134357	0.0016966	cellular_component	0.034403609
NONMMUT091456.1	GO:0071558	histone demethylase activity (H3-K27 specific)	2	153	18	49955	36.74540103	ENSMUST00000154004;ENSMUST00000143286	0.001697437	molecular_function	0.024035702
NONMMUT050141.2	GO:0000307	cyclin-dependent protein kinase holoenzyme complex	2	54	54	49955	35.54202279	ENSMUST00000201902;ENSMUST00000122348	0.001697737	cellular_component	0.009934905
NONMMUT001854.2	GO:0042562	hormone binding	3	199	56	49955	13.63857507	ENSMUST00000124115;ENSMUST00000075312;ENSMUST00000128862	0.001698497	molecular_function	0.033688936
NONMMUT033402.2	GO:0042562	hormone binding	3	199	56	49955	13.63857507	ENSMUST00000124115;ENSMUST00000075312;ENSMUST00000128862	0.001698497	molecular_function	0.030171093
NONMMUT055318.2	GO:0042562	hormone binding	3	199	56	49955	13.63857507	ENSMUST00000124115;ENSMUST00000075312;ENSMUST00000128862	0.001698497	molecular_function	0.036662272
NONMMUT107112.1	GO:0042562	hormone binding	3	199	56	49955	13.63857507	ENSMUST00000124115;ENSMUST00000075312;ENSMUST00000128862	0.001698497	molecular_function	0.020004513
NONMMUT112430.1	GO:0042562	hormone binding	3	199	56	49955	13.63857507	ENSMUST00000124115;ENSMUST00000075312;ENSMUST00000128862	0.001698497	molecular_function	0.026203824
TCONS_00062504	GO:0042562	hormone binding	3	199	56	49955	13.63857507	ENSMUST00000124115;ENSMUST00000075312;ENSMUST00000128862	0.001698497	molecular_function	0.0264882
NONMMUT020793.2	GO:0045647	negative regulation of erythrocyte differentiation	2	98	29	49955	35.86637931	ENSMUST00000170926;ENSMUST00000185355	0.001700267	biological_process	0.028806949
NONMMUT057762.2	GO:0045721	negative regulation of gluconeogenesis	2	98	29	49955	35.86637931	ENSMUST00000022853;ENSMUST00000110523	0.001700267	biological_process	0.038984698
NONMMUT001113.2	GO:1901223	negative regulation of NIK/NF-kappaB signaling	2	92	31	49955	35.78781362	ENSMUST00000133921;ENSMUST00000118294	0.001700582	biological_process	0.032774859
NONMMUT100750.1	GO:0032869	cellular response to insulin stimulus	3	58	199	49955	13.63800822	ENSMUST00000135846;ENSMUST00000167546;ENSMUST00000019843	0.001700831	biological_process	0.04207926
NONMMUT054272.2	GO:0043687	post-translational protein modification	2	206	13	49955	37.66365008	ENSMUST00000120674;ENSMUST00000135934	0.001701327	biological_process	0.025753998
TCONS_00020468	GO:0043687	post-translational protein modification	2	206	13	49955	37.66365008	ENSMUST00000120674;ENSMUST00000135934	0.001701327	biological_process	0.030247592
NONMMUT015980.2	GO:0055114	oxidation-reduction process	8	73	1517	49955	3.929861569	ENSMUST00000147349;ENSMUST00000154004;ENSMUST00000142808;ENSMUST00000097228;ENSMUST00000128873;ENSMUST00000129143;ENSMUST00000124282;ENSMUST00000173091	0.001701478	biological_process	0.044951173
NONMMUT062162.2	GO:0006351	transcription, DNA-templated	36	195	5561	49955	1.807493562	ENSMUST00000131254;ENSMUST00000174411;ENSMUST00000133921;ENSMUST00000105341;ENSMUST00000022474;ENSMUST00000107814;ENSMUST00000039978;ENSMUST00000120674;ENSMUST00000138995;ENSMUST00000125289;ENSMUST00000115333;ENSMUST00000021787;ENSMUST00000169010;ENSMUST00000167546;ENSMUST00000208081;ENSMUST00000107117;ENSMUST00000118294;ENSMUST00000176330;ENSMUST00000106171;ENSMUST00000089565;ENSMUST00000124115;…	0.001701825	biological_process	0.023885084
TCONS_00014176	GO:0000790	nuclear chromatin	8	158	686	49955	3.830437318	ENSMUST00000183992;ENSMUST00000105341;ENSMUST00000125289;ENSMUST00000187811;ENSMUST00000136568;ENSMUST00000113502;ENSMUST00000184072;ENSMUST00000147305	0.001701902	cellular_component	0.016392007
NONMMUT134778.1	GO:0009411	response to UV	4	193	127	49955	8.303628713	ENSMUST00000167546;ENSMUST00000129249;ENSMUST00000113502;ENSMUST00000122348	0.001702607	biological_process	0.012400764
NONMMUT004850.2	GO:0005856	cytoskeleton	26	197	3536	49955	1.996001032	ENSMUST00000113054;ENSMUST00000044217;ENSMUST00000014990;ENSMUST00000205786;ENSMUST00000055190;ENSMUST00000149719;ENSMUST00000142401;ENSMUST00000069929;ENSMUST00000163779;ENSMUST00000124115;ENSMUST00000150387;ENSMUST00000169748;ENSMUST00000134357;ENSMUST00000129249;ENSMUST00000034928;ENSMUST00000137363;ENSMUST00000177811;ENSMUST00000081393;ENSMUST00000117083;ENSMUST00000161795;ENSMUST00000162727;…	0.001703039	cellular_component	0.027862095
NONMMUT128838.1	GO:0043401	steroid hormone mediated signaling pathway	4	146	169	49955	8.298358197	ENSMUST00000124072;ENSMUST00000089565;ENSMUST00000124115;ENSMUST00000128862	0.001703764	biological_process	0.046245117
NONMMUT019440.2	GO:0016568	chromatin modification	11	189	1001	49955	3.022224966	ENSMUST00000131254;ENSMUST00000022474;ENSMUST00000154004;ENSMUST00000138995;ENSMUST00000137048;ENSMUST00000118294;ENSMUST00000106171;ENSMUST00000189069;ENSMUST00000069309;ENSMUST00000113502;ENSMUST00000055032	0.001704485		0.01207957
NONMMUT118308.1	GO:0005522	profilin binding	2	74	39	49955	35.55270655	ENSMUST00000078719;ENSMUST00000021950	0.001704932	molecular_function	0.045651472
NONMMUT002918.2	GO:0006807	nitrogen compound metabolic process	3	214	52	49955	13.6446409	ENSMUST00000155919;ENSMUST00000115274;ENSMUST00000201182	0.001705054	biological_process	0.020878899
NONMMUT036043.2	GO:0005903	brush border	4	93	268	49955	8.332550729	ENSMUST00000115629;ENSMUST00000114541;ENSMUST00000191544;ENSMUST00000100241	0.001705222	cellular_component	0.046487197
NONMMUT100702.1	GO:0055114	oxidation-reduction process	12	145	1517	49955	2.880913556	ENSMUST00000147349;ENSMUST00000154004;ENSMUST00000135302;ENSMUST00000144472;ENSMUST00000128873;ENSMUST00000139365;ENSMUST00000147619;ENSMUST00000129143;ENSMUST00000173091;ENSMUST00000089759;ENSMUST00000055032;ENSMUST00000144034	0.001705774	biological_process	0.02944704
NONMMUT002149.2	GO:0009411	response to UV	3	90	127	49955	13.52918816	ENSMUST00000167546;ENSMUST00000113502;ENSMUST00000122348	0.001706141	biological_process	0.02269168
NONMMUT027839.2	GO:0030593	neutrophil chemotaxis	3	90	127	49955	13.52918816	ENSMUST00000069960;ENSMUST00000031243;ENSMUST00000112748	0.001706141	biological_process	0.043299854
NONMMUT078460.1	GO:0030593	neutrophil chemotaxis	3	90	127	49955	13.52918816	ENSMUST00000069960;ENSMUST00000031243;ENSMUST00000112748	0.001706141	biological_process	0.022772637
NONMMUT134778.1	GO:0030870	Mre11 complex	2	193	14	49955	37.35302917	ENSMUST00000136568;ENSMUST00000147305	0.001706527	cellular_component	0.012400764
NONMMUT134778.1	GO:0031860	telomeric 3' overhang formation	2	193	14	49955	37.35302917	ENSMUST00000136568;ENSMUST00000147305	0.001706527	biological_process	0.012400764
NONMMUT091966.1	GO:0006366	transcription from RNA polymerase II promoter	6	166	372	49955	4.99828629	ENSMUST00000124072;ENSMUST00000187811;ENSMUST00000106341;ENSMUST00000185355;ENSMUST00000129249;ENSMUST00000117083	0.001706809	biological_process	0.027380059
NONMMUT030837.2	GO:0071557	histone H3-K27 demethylation	2	133	21	49955	36.30243548	ENSMUST00000137048;ENSMUST00000069309	0.001706882	biological_process	0.026058394
NONMMUT106820.1	GO:0005826	actomyosin contractile ring	2	133	21	49955	36.30243548	ENSMUST00000142401;ENSMUST00000149532	0.001706882	cellular_component	0.041191499
NONMMUT120448.1	GO:0004128	cytochrome-b5 reductase activity, acting on NAD(P)H	2	133	21	49955	36.30243548	ENSMUST00000106760;ENSMUST00000162834	0.001706882	molecular_function	0.032076108
NONMMUT002918.2	GO:0001701	in utero embryonic development	11	214	882	49955	3.014884443	ENSMUST00000154004;ENSMUST00000208081;ENSMUST00000106702;ENSMUST00000089565;ENSMUST00000113326;ENSMUST00000119063;ENSMUST00000169879;ENSMUST00000156837;ENSMUST00000129249;ENSMUST00000115274;ENSMUST00000143286	0.001707387	biological_process	0.020878899
NONMMUT013862.2	GO:0086003	cardiac muscle cell contraction	2	171	16	49955	36.93713018	ENSMUST00000154004;ENSMUST00000143286	0.001707709	biological_process	0.023893728
NONMMUT128838.1	GO:0097324	melanocyte migration	2	146	19	49955	36.50292398	ENSMUST00000144270;ENSMUST00000202187	0.001707895	biological_process	0.046245117
TCONS_00105862	GO:2001237	negative regulation of extrinsic apoptotic signaling pathway	4	142	174	49955	8.29268699	ENSMUST00000092576;ENSMUST00000069333;ENSMUST00000153888;ENSMUST00000178826	0.001708414	biological_process	0.029308734
NONMMUT102431.1	GO:0005654	nucleoplasm	24	127	4991	49955	2.099188248	ENSMUST00000131254;ENSMUST00000143582;ENSMUST00000138083;ENSMUST00000033991;ENSMUST00000022474;ENSMUST00000143951;ENSMUST00000111214;ENSMUST00000021787;ENSMUST00000180008;ENSMUST00000111267;ENSMUST00000188994;ENSMUST00000176330;ENSMUST00000140362;ENSMUST00000209085;ENSMUST00000106760;ENSMUST00000136568;ENSMUST00000152587;ENSMUST00000065976;ENSMUST00000020562;ENSMUST00000127904;ENSMUST00000053927;…	0.001709153	cellular_component	0.038578015
NONMMUT064971.2	GO:0003682	chromatin binding	7	55	1579	49955	4.467912181	ENSMUST00000113326;ENSMUST00000186075;ENSMUST00000160696;ENSMUST00000106341;ENSMUST00000185355;ENSMUST00000200593;ENSMUST00000178666	0.001709706	molecular_function	0.029863875
NONMMUT062162.2	GO:0000790	nuclear chromatin	9	195	686	49955	3.475195147	ENSMUST00000131254;ENSMUST00000105341;ENSMUST00000125289;ENSMUST00000209085;ENSMUST00000187811;ENSMUST00000136568;ENSMUST00000113502;ENSMUST00000184072;ENSMUST00000147305	0.001710381	cellular_component	0.023885084
NONMMUT058534.2	GO:0001893	maternal placenta development	2	109	26	49955	35.89432063	ENSMUST00000208081;ENSMUST00000089565	0.001710928	biological_process	0.027802577
NONMMUT058534.2	GO:0001972	retinoic acid binding	2	109	26	49955	35.89432063	ENSMUST00000208081;ENSMUST00000089565	0.001710928	molecular_function	0.027802577
NONMMUT058534.2	GO:0008301	DNA binding, bending	2	109	26	49955	35.89432063	ENSMUST00000106341;ENSMUST00000105098	0.001710928	molecular_function	0.027802577
NONMMUT058534.2	GO:0010388	cullin deneddylation	2	109	26	49955	35.89432063	ENSMUST00000186882;ENSMUST00000156837	0.001710928		0.027802577
NONMMUT058534.2	GO:0021847	ventricular zone neuroblast division	2	109	26	49955	35.89432063	ENSMUST00000022725;ENSMUST00000179592	0.001710928	biological_process	0.027802577
NONMMUT118013.1	GO:0001893	maternal placenta development	2	109	26	49955	35.89432063	ENSMUST00000208081;ENSMUST00000089565	0.001710928	biological_process	0.036323249
NONMMUT118013.1	GO:0001972	retinoic acid binding	2	109	26	49955	35.89432063	ENSMUST00000208081;ENSMUST00000089565	0.001710928	molecular_function	0.036323249
NONMMUT124096.1	GO:0021847	ventricular zone neuroblast division	2	109	26	49955	35.89432063	ENSMUST00000022725;ENSMUST00000179592	0.001710928	biological_process	0.018759102
NONMMUT124096.1	GO:1990075	periciliary membrane compartment	2	109	26	49955	35.89432063	ENSMUST00000095585;ENSMUST00000115391	0.001710928	cellular_component	0.018759102
NONMMUT096362.1	GO:0046982	protein heterodimerization activity	12	148	1486	49955	2.877978782	ENSMUST00000183992;ENSMUST00000105341;ENSMUST00000039978;ENSMUST00000125289;ENSMUST00000166617;ENSMUST00000023797;ENSMUST00000124115;ENSMUST00000075312;ENSMUST00000128862;ENSMUST00000072841;ENSMUST00000167156;ENSMUST00000184072	0.001711174	molecular_function	0.023408856
NONMMUT041599.2	GO:0005856	cytoskeleton	29	228	3536	49955	1.913059358	ENSMUST00000102507;ENSMUST00000113054;ENSMUST00000044217;ENSMUST00000090750;ENSMUST00000014990;ENSMUST00000205786;ENSMUST00000055190;ENSMUST00000142401;ENSMUST00000069929;ENSMUST00000163779;ENSMUST00000124115;ENSMUST00000169748;ENSMUST00000200386;ENSMUST00000129249;ENSMUST00000034928;ENSMUST00000176485;ENSMUST00000137363;ENSMUST00000177811;ENSMUST00000081393;ENSMUST00000117083;ENSMUST00000161795;…	0.001711194	cellular_component	0.019115285
NONMMUT037758.2	GO:0007052	mitotic spindle organization	3	116	98	49955	13.50650172	ENSMUST00000189262;ENSMUST00000149045;ENSMUST00000203545	0.001711492	biological_process	0.038081131
NONMMUT051900.2	GO:0004518	nuclease activity	5	134	313	49955	6.147311588	ENSMUST00000033991;ENSMUST00000173995;ENSMUST00000194816;ENSMUST00000136568;ENSMUST00000147305	0.001711776	molecular_function	0.024663566
NONMMUT008123.2	GO:0005520	insulin-like growth factor binding	2	78	37	49955	35.50355619	ENSMUST00000023807;ENSMUST00000026234	0.001712579	molecular_function	0.0379214
NONMMUT038453.2	GO:0032876	negative regulation of DNA endoreduplication	2	162	17	49955	36.71911765	ENSMUST00000136568;ENSMUST00000147305	0.00171268	biological_process	0.041452301
NONMMUT100568.1	GO:0060674	placenta blood vessel development	2	162	17	49955	36.71911765	ENSMUST00000208081;ENSMUST00000089565	0.00171268	biological_process	0.029245069
NONMMUT027957.2	GO:0000785	chromatin	6	192	321	49955	4.987840418	ENSMUST00000201066;ENSMUST00000187811;ENSMUST00000146312;ENSMUST00000113502;ENSMUST00000115072;ENSMUST00000150217	0.00171397	cellular_component	0.021949871
NONMMUT028579.2	GO:0016301	kinase activity	5	24	1866	49955	6.781886388	ENSMUST00000161048;ENSMUST00000106485;ENSMUST00000019843;ENSMUST00000159333;ENSMUST00000136962	0.001714022	molecular_function	0.007336013
NONMMUT020793.2	GO:0001764	neuron migration	5	98	431	49955	6.177681311	ENSMUST00000122356;ENSMUST00000208081;ENSMUST00000089565;ENSMUST00000115809;ENSMUST00000187721	0.001714319	biological_process	0.028806949
NONMMUT077282.1	GO:0005654	nucleoplasm	30	171	4991	49955	1.916811964	ENSMUST00000131254;ENSMUST00000136720;ENSMUST00000152909;ENSMUST00000139611;ENSMUST00000201066;ENSMUST00000111214;ENSMUST00000021787;ENSMUST00000169010;ENSMUST00000161072;ENSMUST00000167546;ENSMUST00000042576;ENSMUST00000111657;ENSMUST00000108382;ENSMUST00000176330;ENSMUST00000106171;ENSMUST00000187811;ENSMUST00000150387;ENSMUST00000146312;ENSMUST00000106760;ENSMUST00000106720;ENSMUST00000128658;…	0.001716181	cellular_component	0.044048657
NONMMUT003881.2	GO:0004407	histone deacetylase activity	3	168	67	49955	13.53812754	ENSMUST00000131254;ENSMUST00000118294;ENSMUST00000169879	0.001717037	molecular_function	0.045610496
NONMMUT072752.2	GO:0004407	histone deacetylase activity	3	168	67	49955	13.53812754	ENSMUST00000131254;ENSMUST00000118294;ENSMUST00000169879	0.001717037	molecular_function	0.03219901
NONMMUT133164.1	GO:0004407	histone deacetylase activity	3	168	67	49955	13.53812754	ENSMUST00000131254;ENSMUST00000118294;ENSMUST00000169879	0.001717037	molecular_function	0.044520329
NONMMUT049731.2	GO:0005813	centrosome	13	201	1237	49955	2.723361255	ENSMUST00000174411;ENSMUST00000100015;ENSMUST00000033991;ENSMUST00000152909;ENSMUST00000147613;ENSMUST00000021787;ENSMUST00000163816;ENSMUST00000106171;ENSMUST00000169748;ENSMUST00000137363;ENSMUST00000161795;ENSMUST00000020562;ENSMUST00000154552	0.001717074	cellular_component	0.022175852
NONMMUT015141.2	GO:0043687	post-translational protein modification	2	207	13	49955	37.47992495	ENSMUST00000120674;ENSMUST00000135934	0.001717562	biological_process	0.023046474
NONMMUT062058.2	GO:0043687	post-translational protein modification	2	207	13	49955	37.47992495	ENSMUST00000120674;ENSMUST00000135934	0.001717562	biological_process	0.025305414
NONMMUT133201.1	GO:0043687	post-translational protein modification	2	207	13	49955	37.47992495	ENSMUST00000120674;ENSMUST00000135934	0.001717562	biological_process	0.018991329
NONMMUT116090.1	GO:0030695	GTPase regulator activity	3	184	61	49955	13.55692419	ENSMUST00000200386;ENSMUST00000114134;ENSMUST00000100241	0.001718438	molecular_function	0.043618791
NONMMUT013862.2	GO:0008134	transcription factor binding	11	171	1110	49955	3.025309685	ENSMUST00000131254;ENSMUST00000183992;ENSMUST00000105341;ENSMUST00000111214;ENSMUST00000021787;ENSMUST00000118294;ENSMUST00000176330;ENSMUST00000124115;ENSMUST00000187811;ENSMUST00000209191;ENSMUST00000184072	0.001718598	molecular_function	0.023893728
NONMMUT118605.1	GO:0045668	negative regulation of osteoblast differentiation	4	185	133	49955	8.278486271	ENSMUST00000131254;ENSMUST00000152909;ENSMUST00000118294;ENSMUST00000113502	0.00171965	biological_process	0.029084523
NONMMUT034787.2	GO:0003700	transcription factor activity, sequence-specific DNA binding	14	112	2541	49955	2.665654692	ENSMUST00000174411;ENSMUST00000138083;ENSMUST00000001538;ENSMUST00000182319;ENSMUST00000176330;ENSMUST00000089565;ENSMUST00000154381;ENSMUST00000169879;ENSMUST00000207072;ENSMUST00000128862;ENSMUST00000148930;ENSMUST00000184072;ENSMUST00000021968;ENSMUST00000105098	0.001719691	molecular_function	0.042419047
NONMMUT121434.1	GO:0003700	transcription factor activity, sequence-specific DNA binding	14	112	2541	49955	2.665654692	ENSMUST00000174411;ENSMUST00000001538;ENSMUST00000004392;ENSMUST00000089565;ENSMUST00000124115;ENSMUST00000115809;ENSMUST00000169879;ENSMUST00000207072;ENSMUST00000106341;ENSMUST00000148930;ENSMUST00000119879;ENSMUST00000205685;ENSMUST00000105098;ENSMUST00000153888	0.001719691	molecular_function	0.037103469
NONMMUT000686.2	GO:0005737	cytoplasm	98	208	18451	49955	1.521175004	ENSMUST00000131254;ENSMUST00000174411;ENSMUST00000102507;ENSMUST00000100015;ENSMUST00000138989;ENSMUST00000044783;ENSMUST00000113054;ENSMUST00000105341;ENSMUST00000112958;ENSMUST00000044217;ENSMUST00000151674;ENSMUST00000033991;ENSMUST00000152909;ENSMUST00000115830;ENSMUST00000166291;ENSMUST00000085096;ENSMUST00000120674;ENSMUST00000190226;ENSMUST00000014990;ENSMUST00000076136;ENSMUST00000171770;…	0.001719965	cellular_component	0.030908122
NONMMUT035977.2	GO:0051015	actin filament binding	7	176	478	49955	4.28732886	ENSMUST00000102507;ENSMUST00000113054;ENSMUST00000044217;ENSMUST00000018800;ENSMUST00000151276;ENSMUST00000034928;ENSMUST00000191544	0.001722124	molecular_function	0.027591745
NONMMUT064445.2	GO:0001190	transcriptional activator activity, RNA polymerase II transcription factor binding	3	223	50	49955	13.61045455	ENSMUST00000170926;ENSMUST00000187811;ENSMUST00000021968	0.00172215	molecular_function	0.019622073
NONMMUT022758.2	GO:0045737	positive regulation of cyclin-dependent protein serine/threonine kinase activity	3	159	71	49955	13.51137595	ENSMUST00000201066;ENSMUST00000120679;ENSMUST00000183044	0.001722343	biological_process	0.021802158
NONMMUT048950.2	GO:0042562	hormone binding	3	200	56	49955	13.56934373	ENSMUST00000124115;ENSMUST00000075312;ENSMUST00000128862	0.001722833	molecular_function	0.018968225
NONMMUT070299.2	GO:0042562	hormone binding	3	200	56	49955	13.56934373	ENSMUST00000124115;ENSMUST00000075312;ENSMUST00000128862	0.001722833	molecular_function	0.016530989
NONMMUT073718.2	GO:0042562	hormone binding	3	200	56	49955	13.56934373	ENSMUST00000124115;ENSMUST00000075312;ENSMUST00000128862	0.001722833	molecular_function	0.029139411
NONMMUT079987.1	GO:0042562	hormone binding	3	200	56	49955	13.56934373	ENSMUST00000124115;ENSMUST00000075312;ENSMUST00000128862	0.001722833	molecular_function	0.01351761
NONMMUT058009.2	GO:0047391	alkylglycerophosphoethanolamine phosphodiesterase activity	2	102	28	49955	35.66214286	ENSMUST00000109083;ENSMUST00000177094	0.001723124	molecular_function	0.027825611
NONMMUT067860.2	GO:0031462	Cul2-RING ubiquitin ligase complex	2	128	22	49955	36.02669553	ENSMUST00000044751;ENSMUST00000161317	0.00172403	cellular_component	0.020959222
NONMMUT090664.1	GO:0032930	positive regulation of superoxide anion generation	2	128	22	49955	36.02669553	ENSMUST00000063278;ENSMUST00000022185	0.00172403	biological_process	0.041355624
TCONS_00063265	GO:0031462	Cul2-RING ubiquitin ligase complex	2	128	22	49955	36.02669553	ENSMUST00000044751;ENSMUST00000161317	0.00172403	cellular_component	0.035552596
NONMMUT068941.2	GO:0005515	protein binding	68	184	13404	49955	1.59851151	ENSMUST00000131254;ENSMUST00000174411;ENSMUST00000034566;ENSMUST00000134942;ENSMUST00000138989;ENSMUST00000105341;ENSMUST00000095585;ENSMUST00000090750;ENSMUST00000152909;ENSMUST00000085096;ENSMUST00000122356;ENSMUST00000147744;ENSMUST00000205786;ENSMUST00000125289;ENSMUST00000120105;ENSMUST00000201066;ENSMUST00000115604;ENSMUST00000021787;ENSMUST00000167546;ENSMUST00000124072;ENSMUST00000179592;…	0.001724313	molecular_function	0.030115917
NONMMUT030181.2	GO:0007601	visual perception	5	118	357	49955	6.147343893	ENSMUST00000045028;ENSMUST00000095585;ENSMUST00000027089;ENSMUST00000078623;ENSMUST00000119627	0.001724654	biological_process	0.011678372
NONMMUT094425.1	GO:0006351	transcription, DNA-templated	39	216	5561	49955	1.758987379	ENSMUST00000131254;ENSMUST00000174411;ENSMUST00000105341;ENSMUST00000107814;ENSMUST00000039978;ENSMUST00000120674;ENSMUST00000138995;ENSMUST00000125289;ENSMUST00000115333;ENSMUST00000021787;ENSMUST00000169010;ENSMUST00000124072;ENSMUST00000208081;ENSMUST00000107117;ENSMUST00000118294;ENSMUST00000176330;ENSMUST00000004392;ENSMUST00000106171;ENSMUST00000089565;ENSMUST00000124115;ENSMUST00000115321;…	0.001724669	biological_process	0.023285391
NONMMUT009826.2	GO:2000811	negative regulation of anoikis	2	61	48	49955	35.2450565	ENSMUST00000092576;ENSMUST00000134357	0.001725995	biological_process	0.034956675
NONMMUT002422.2	GO:0008134	transcription factor binding	8	99	1110	49955	3.868527869	ENSMUST00000183992;ENSMUST00000111214;ENSMUST00000021787;ENSMUST00000111657;ENSMUST00000118294;ENSMUST00000176330;ENSMUST00000187811;ENSMUST00000209191	0.001726742	molecular_function	0.034800486
NONMMUT045160.2	GO:0002690	positive regulation of leukocyte chemotaxis	2	140	20	49955	36.18478261	ENSMUST00000022185;ENSMUST00000031318	0.001726794	biological_process	0.041912859
NONMMUT045160.2	GO:0031274	positive regulation of pseudopodium assembly	2	140	20	49955	36.18478261	ENSMUST00000022185;ENSMUST00000144270	0.001726794	biological_process	0.041912859
NONMMUT097040.1	GO:0048406	nerve growth factor binding	2	140	20	49955	36.18478261	ENSMUST00000032203;ENSMUST00000176209	0.001726794	molecular_function	0.04217906
NONMMUT004850.2	GO:0008134	transcription factor binding	12	197	1110	49955	2.854346238	ENSMUST00000131254;ENSMUST00000105341;ENSMUST00000120105;ENSMUST00000021787;ENSMUST00000124072;ENSMUST00000149719;ENSMUST00000124115;ENSMUST00000169879;ENSMUST00000187811;ENSMUST00000106341;ENSMUST00000148930;ENSMUST00000184072	0.001726951	molecular_function	0.027862095
NONMMUT064817.2	GO:0000790	nuclear chromatin	10	234	686	49955	3.206281237	ENSMUST00000131254;ENSMUST00000105341;ENSMUST00000125289;ENSMUST00000187811;ENSMUST00000185355;ENSMUST00000136568;ENSMUST00000184072;ENSMUST00000147305;ENSMUST00000205685;ENSMUST00000153888	0.001727094	cellular_component	0.024696653
NONMMUT112752.1	GO:0042771	intrinsic apoptotic signaling pathway in response to DNA damage by p53 class mediator	3	94	122	49955	13.46595208	ENSMUST00000127896;ENSMUST00000142873;ENSMUST00000137303	0.00172724	biological_process	0.041885917
NONMMUT028472.2	GO:0003065	positive regulation of heart rate by epinephrine	2	172	16	49955	36.71985294	ENSMUST00000113705;ENSMUST00000034928	0.001727365	biological_process	0.02225833
NONMMUT028472.2	GO:0035356	cellular triglyceride homeostasis	2	172	16	49955	36.71985294	ENSMUST00000022853;ENSMUST00000110523	0.001727365	biological_process	0.02225833
NONMMUT042986.2	GO:0043983	histone H4-K12 acetylation	2	90	32	49955	35.45667614	ENSMUST00000106171;ENSMUST00000107733	0.001728281	biological_process	0.036159222
NONMMUT074034.2	GO:0043983	histone H4-K12 acetylation	2	90	32	49955	35.45667614	ENSMUST00000106171;ENSMUST00000107733	0.001728281	biological_process	0.036159222
NONMMUT078460.1	GO:0007062	sister chromatid cohesion	2	90	32	49955	35.45667614	ENSMUST00000136568;ENSMUST00000147305	0.001728281	biological_process	0.022772637
NONMMUT126133.1	GO:0007062	sister chromatid cohesion	2	90	32	49955	35.45667614	ENSMUST00000136568;ENSMUST00000115072	0.001728281	biological_process	0.044673199
NONMMUT126133.1	GO:0042572	retinol metabolic process	2	90	32	49955	35.45667614	ENSMUST00000142808;ENSMUST00000075312	0.001728281	biological_process	0.044673199
NONMMUT024276.2	GO:0031513	nonmotile primary cilium	3	151	75	49955	13.48108108	ENSMUST00000142401;ENSMUST00000149532;ENSMUST00000081393	0.001729722		0.040564889
NONMMUT114852.1	GO:0005634	nucleus	71	164	16026	49955	1.616297576	ENSMUST00000131254;ENSMUST00000174411;ENSMUST00000133921;ENSMUST00000134942;ENSMUST00000162973;ENSMUST00000100015;ENSMUST00000120119;ENSMUST00000138083;ENSMUST00000044217;ENSMUST00000152909;ENSMUST00000022474;ENSMUST00000190226;ENSMUST00000138995;ENSMUST00000086643;ENSMUST00000128499;ENSMUST00000205786;ENSMUST00000120105;ENSMUST00000201066;ENSMUST00000111214;ENSMUST00000021787;ENSMUST00000167546;…	0.001730404	cellular_component	0.020393096
NONMMUT013862.2	GO:0071480	cellular response to gamma radiation	3	171	66	49955	13.49810606	ENSMUST00000033991;ENSMUST00000134902;ENSMUST00000092537	0.001732476	biological_process	0.023893728
NONMMUT015171.2	GO:0001102	RNA polymerase II activating transcription factor binding	4	167	148	49955	8.258497762	ENSMUST00000176330;ENSMUST00000170926;ENSMUST00000169879;ENSMUST00000185355	0.001732609	molecular_function	0.028217937
NONMMUT015171.2	GO:0001105	RNA polymerase II transcription coactivator activity	4	167	148	49955	8.258497762	ENSMUST00000021787;ENSMUST00000176330;ENSMUST00000115809;ENSMUST00000209085	0.001732609	molecular_function	0.028217937
NONMMUT004848.2	GO:0003677	DNA binding	37	226	4952	49955	1.779101598	ENSMUST00000174411;ENSMUST00000143582;ENSMUST00000105341;ENSMUST00000033991;ENSMUST00000107814;ENSMUST00000138995;ENSMUST00000001538;ENSMUST00000115333;ENSMUST00000021787;ENSMUST00000128184;ENSMUST00000124072;ENSMUST00000208081;ENSMUST00000107117;ENSMUST00000176330;ENSMUST00000089565;ENSMUST00000124115;ENSMUST00000113326;ENSMUST00000170926;ENSMUST00000169879;ENSMUST00000187811;ENSMUST00000160696;…	0.001733298	molecular_function	0.025329262
NONMMUT120852.1	GO:0046982	protein heterodimerization activity	10	110	1486	49955	3.261709287	ENSMUST00000162466;ENSMUST00000105341;ENSMUST00000161354;ENSMUST00000125289;ENSMUST00000124072;ENSMUST00000175769;ENSMUST00000113326;ENSMUST00000129514;ENSMUST00000128862;ENSMUST00000167156	0.001733393	molecular_function	0.030145966
NONMMUT114984.1	GO:0045901	positive regulation of translational elongation	2	163	17	49955	36.49104859	ENSMUST00000119504;ENSMUST00000108612	0.001733497	biological_process	0.033408937
NONMMUT114984.1	GO:0060674	placenta blood vessel development	2	163	17	49955	36.49104859	ENSMUST00000208081;ENSMUST00000089565	0.001733497	biological_process	0.033408937
NONMMUT000378.2	GO:0043687	post-translational protein modification	2	208	13	49955	37.29798357	ENSMUST00000120674;ENSMUST00000135934	0.00173387	biological_process	0.014015451
NONMMUT000378.2	GO:0046592	polyamine oxidase activity	2	208	13	49955	37.29798357	ENSMUST00000110180;ENSMUST00000129143	0.00173387	molecular_function	0.014015451
NONMMUT000378.2	GO:0052901	spermine:oxygen oxidoreductase (spermidine-forming) activity	2	208	13	49955	37.29798357	ENSMUST00000110180;ENSMUST00000129143	0.00173387	molecular_function	0.014015451
NONMMUT000686.2	GO:0043687	post-translational protein modification	2	208	13	49955	37.29798357	ENSMUST00000120674;ENSMUST00000135934	0.00173387	biological_process	0.030908122
NONMMUT000686.2	GO:0046624	sphingolipid transporter activity	2	208	13	49955	37.29798357	ENSMUST00000144940;ENSMUST00000134776	0.00173387	molecular_function	0.030908122
NONMMUT040295.2	GO:0043687	post-translational protein modification	2	208	13	49955	37.29798357	ENSMUST00000120674;ENSMUST00000135934	0.00173387	biological_process	0.02734756
NONMMUT040295.2	GO:0046624	sphingolipid transporter activity	2	208	13	49955	37.29798357	ENSMUST00000144940;ENSMUST00000134776	0.00173387	molecular_function	0.02734756
TCONS_00037210	GO:0002036	regulation of L-glutamate transport	2	208	13	49955	37.29798357	ENSMUST00000142401;ENSMUST00000149532	0.00173387	biological_process	0.034194006
NONMMUT004850.2	GO:0060325	face morphogenesis	4	197	125	49955	8.261968912	ENSMUST00000001538;ENSMUST00000021787;ENSMUST00000186075;ENSMUST00000106341	0.001733907	biological_process	0.027862095
NONMMUT099606.1	GO:0008630	intrinsic apoptotic signaling pathway in response to DNA damage	3	79	146	49955	13.46674477	ENSMUST00000076136;ENSMUST00000142873;ENSMUST00000137303	0.001734194	biological_process	0.036058105
NONMMUT067860.2	GO:0045747	positive regulation of Notch signaling pathway	3	128	89	49955	13.44701124	ENSMUST00000046750;ENSMUST00000144270;ENSMUST00000017808	0.001734556	biological_process	0.020959222
TCONS_00028757	GO:0043234	protein complex	10	86	1917	49955	3.297229772	ENSMUST00000112532;ENSMUST00000019684;ENSMUST00000169879;ENSMUST00000138184;ENSMUST00000150387;ENSMUST00000199350;ENSMUST00000187721;ENSMUST00000034928;ENSMUST00000107029;ENSMUST00000109504	0.001734558	cellular_component	0.035116243
NONMMUT022390.2	GO:0045647	negative regulation of erythrocyte differentiation	2	99	29	49955	35.49662282	ENSMUST00000170926;ENSMUST00000185355	0.001734588	biological_process	0.028014263
NONMMUT055195.2	GO:0045647	negative regulation of erythrocyte differentiation	2	99	29	49955	35.49662282	ENSMUST00000170926;ENSMUST00000185355	0.001734588	biological_process	0.028014263
NONMMUT020370.2	GO:0019902	phosphatase binding	3	75	154	49955	13.47429654	ENSMUST00000161048;ENSMUST00000106485;ENSMUST00000166885	0.00173476	molecular_function	0.011615351
NONMMUT074761.2	GO:0019902	phosphatase binding	3	75	154	49955	13.47429654	ENSMUST00000161048;ENSMUST00000106485;ENSMUST00000166885	0.00173476	molecular_function	0.011709631
NONMMUT084277.1	GO:0048514	blood vessel morphogenesis	3	142	80	49955	13.45548561	ENSMUST00000208081;ENSMUST00000089565;ENSMUST00000115809	0.001735522	biological_process	0.036564648
NONMMUT027015.2	GO:0004862	cAMP-dependent protein kinase inhibitor activity	2	68	43	49955	35.17406624	ENSMUST00000106677;ENSMUST00000126182	0.001735749	molecular_function	0.043122702
NONMMUT019440.2	GO:0005737	cytoplasm	90	189	18451	49955	1.552219392	ENSMUST00000162901;ENSMUST00000131254;ENSMUST00000174411;ENSMUST00000162053;ENSMUST00000034566;ENSMUST00000100015;ENSMUST00000138989;ENSMUST00000206048;ENSMUST00000022725;ENSMUST00000113054;ENSMUST00000105341;ENSMUST00000095585;ENSMUST00000044217;ENSMUST00000151674;ENSMUST00000090750;ENSMUST00000152909;ENSMUST00000006005;ENSMUST00000190226;ENSMUST00000014990;ENSMUST00000147744;ENSMUST00000076136;…	0.001736871	cellular_component	0.01207957
NONMMUT008320.2	GO:0010909	positive regulation of heparan sulfate proteoglycan biosynthetic process	2	93	31	49955	35.39454094	ENSMUST00000111657;ENSMUST00000111652	0.001737174	biological_process	0.00754138
NONMMUT008320.2	GO:0015909	long-chain fatty acid transport	2	93	31	49955	35.39454094	ENSMUST00000174710;ENSMUST00000173739	0.001737174	biological_process	0.00754138
NONMMUT008320.2	GO:0034375	high-density lipoprotein particle remodeling	2	93	31	49955	35.39454094	ENSMUST00000174710;ENSMUST00000173739	0.001737174	biological_process	0.00754138
NONMMUT008320.2	GO:1902430	negative regulation of beta-amyloid formation	2	93	31	49955	35.39454094	ENSMUST00000174710;ENSMUST00000173739	0.001737174	biological_process	0.00754138
NONMMUT104181.1	GO:1901223	negative regulation of NIK/NF-kappaB signaling	2	93	31	49955	35.39454094	ENSMUST00000133921;ENSMUST00000118294	0.001737174	biological_process	0.024943712
NONMMUT132887.1	GO:0071638	negative regulation of monocyte chemotactic protein-1 production	2	183	15	49955	36.78821363	ENSMUST00000022853;ENSMUST00000110523	0.001738081	biological_process	0.030303059
NONMMUT135523.1	GO:0071638	negative regulation of monocyte chemotactic protein-1 production	2	183	15	49955	36.78821363	ENSMUST00000022853;ENSMUST00000110523	0.001738081	biological_process	0.032128522
NONMMUT013574.2	GO:0060325	face morphogenesis	3	92	125	49955	13.43730337	ENSMUST00000186075;ENSMUST00000106341;ENSMUST00000155919	0.001738096	biological_process	0.037834584
NONMMUT020309.2	GO:0048073	regulation of eye pigmentation	1	29	2	49955	892.0178571	ENSMUST00000144940	0.001739582	biological_process	0.039111903
NONMMUT118013.1	GO:0005856	cytoskeleton	17	109	3536	49955	2.425742057	ENSMUST00000102507;ENSMUST00000106435;ENSMUST00000205786;ENSMUST00000147613;ENSMUST00000167671;ENSMUST00000106485;ENSMUST00000150387;ENSMUST00000151276;ENSMUST00000034928;ENSMUST00000063502;ENSMUST00000177811;ENSMUST00000117083;ENSMUST00000167607;ENSMUST00000191544;ENSMUST00000194371;ENSMUST00000114015;ENSMUST00000200785	0.001740731	cellular_component	0.036323249
NONMMUT013763.2	GO:0031115	negative regulation of microtubule polymerization	2	73	40	49955	35.15140845	ENSMUST00000102507;ENSMUST00000150387	0.001741124	biological_process	0.043875643
NONMMUT060394.2	GO:0035411	catenin import into nucleus	2	155	18	49955	36.26506899	ENSMUST00000063278;ENSMUST00000111652	0.001741283	biological_process	0.038715194
NONMMUT082664.1	GO:0071558	histone demethylase activity (H3-K27 specific)	2	155	18	49955	36.26506899	ENSMUST00000154004;ENSMUST00000143286	0.001741283	molecular_function	0.024087748
NONMMUT062162.2	GO:0030870	Mre11 complex	2	195	14	49955	36.96595115	ENSMUST00000136568;ENSMUST00000147305	0.001741388	cellular_component	0.023885084
NONMMUT062162.2	GO:0031860	telomeric 3' overhang formation	2	195	14	49955	36.96595115	ENSMUST00000136568;ENSMUST00000147305	0.001741388	biological_process	0.023885084
NONMMUT087634.1	GO:0030870	Mre11 complex	2	195	14	49955	36.96595115	ENSMUST00000136568;ENSMUST00000147305	0.001741388	cellular_component	0.030809174
NONMMUT112682.1	GO:0016857	racemase and epimerase activity, acting on carbohydrates and derivatives	2	195	14	49955	36.96595115	ENSMUST00000102540;ENSMUST00000113995	0.001741388	molecular_function	0.026609113
NONMMUT112682.1	GO:0030870	Mre11 complex	2	195	14	49955	36.96595115	ENSMUST00000136568;ENSMUST00000147305	0.001741388	cellular_component	0.026609113
NONMMUT112682.1	GO:0031860	telomeric 3' overhang formation	2	195	14	49955	36.96595115	ENSMUST00000136568;ENSMUST00000147305	0.001741388	biological_process	0.026609113
NONMMUT129088.1	GO:0016857	racemase and epimerase activity, acting on carbohydrates and derivatives	2	195	14	49955	36.96595115	ENSMUST00000102540;ENSMUST00000113995	0.001741388	molecular_function	0.030517375
NONMMUT129088.1	GO:0030870	Mre11 complex	2	195	14	49955	36.96595115	ENSMUST00000136568;ENSMUST00000147305	0.001741388	cellular_component	0.030517375
NONMMUT129088.1	GO:0031860	telomeric 3' overhang formation	2	195	14	49955	36.96595115	ENSMUST00000136568;ENSMUST00000147305	0.001741388	biological_process	0.030517375
NONMMUT132846.1	GO:0016857	racemase and epimerase activity, acting on carbohydrates and derivatives	2	195	14	49955	36.96595115	ENSMUST00000102540;ENSMUST00000113995	0.001741388	molecular_function	0.025925886
NONMMUT132846.1	GO:0031860	telomeric 3' overhang formation	2	195	14	49955	36.96595115	ENSMUST00000063502;ENSMUST00000136568	0.001741388	biological_process	0.025925886
TCONS_00028757	GO:0005739	mitochondrion	16	86	4133	49955	2.53413985	ENSMUST00000120732;ENSMUST00000178383;ENSMUST00000159016;ENSMUST00000108253;ENSMUST00000120310;ENSMUST00000149122;ENSMUST00000092576;ENSMUST00000109147;ENSMUST00000138184;ENSMUST00000150387;ENSMUST00000127562;ENSMUST00000199350;ENSMUST00000134357;ENSMUST00000162834;ENSMUST00000045699;ENSMUST00000109504	0.0017415	cellular_component	0.035116243
NONMMUT001442.2	GO:0001893	maternal placenta development	2	110	26	49955	35.56196581	ENSMUST00000208081;ENSMUST00000089565	0.001741942	biological_process	0.029032332
NONMMUT001442.2	GO:0001972	retinoic acid binding	2	110	26	49955	35.56196581	ENSMUST00000208081;ENSMUST00000089565	0.001741942	molecular_function	0.029032332
NONMMUT001442.2	GO:0008301	DNA binding, bending	2	110	26	49955	35.56196581	ENSMUST00000106341;ENSMUST00000105098	0.001741942	molecular_function	0.029032332
NONMMUT067602.2	GO:0005774	vacuolar membrane	2	110	26	49955	35.56196581	ENSMUST00000171218;ENSMUST00000166885	0.001741942	cellular_component	0.016995709
NONMMUT135286.1	GO:0016853	isomerase activity	5	176	238	49955	6.108039707	ENSMUST00000022725;ENSMUST00000102540;ENSMUST00000113995;ENSMUST00000150387;ENSMUST00000107400	0.001742747	molecular_function	0.022475428
NONMMUT085629.1	GO:0033700	phospholipid efflux	2	83	35	49955	35.21693122	ENSMUST00000173739;ENSMUST00000134776	0.001743393	biological_process	0.044364931
TCONS_00003734	GO:0046889	positive regulation of lipid biosynthetic process	3	191	59	49955	13.49513163	ENSMUST00000187811;ENSMUST00000173739;ENSMUST00000153888	0.001743813	biological_process	0.023785349
NONMMUT083797.1	GO:0001190	transcriptional activator activity, RNA polymerase II transcription factor binding	3	224	50	49955	13.54886878	ENSMUST00000170926;ENSMUST00000187811;ENSMUST00000021968	0.001744135	molecular_function	0.017833776
NONMMUT131031.1	GO:0045944	positive regulation of transcription from RNA polymerase II promoter	21	168	3085	49955	2.170409817	ENSMUST00000131254;ENSMUST00000143582;ENSMUST00000105341;ENSMUST00000039978;ENSMUST00000001538;ENSMUST00000021787;ENSMUST00000128184;ENSMUST00000022185;ENSMUST00000092822;ENSMUST00000176330;ENSMUST00000165027;ENSMUST00000124115;ENSMUST00000115809;ENSMUST00000170926;ENSMUST00000169879;ENSMUST00000209085;ENSMUST00000185355;ENSMUST00000129249;ENSMUST00000148930;ENSMUST00000021968;ENSMUST00000105098	0.00174425	biological_process	0.041105441
NONMMUT072396.2	GO:0032781	positive regulation of ATPase activity	3	144	79	49955	13.43280366	ENSMUST00000113705;ENSMUST00000018800;ENSMUST00000034928	0.001744301	biological_process	0.022151926
NONMMUT035977.2	GO:0003700	transcription factor activity, sequence-specific DNA binding	19	176	2541	49955	2.258166076	ENSMUST00000174411;ENSMUST00000138083;ENSMUST00000001538;ENSMUST00000021787;ENSMUST00000167546;ENSMUST00000208081;ENSMUST00000182319;ENSMUST00000176330;ENSMUST00000089565;ENSMUST00000124115;ENSMUST00000115809;ENSMUST00000154381;ENSMUST00000169879;ENSMUST00000207072;ENSMUST00000128862;ENSMUST00000148930;ENSMUST00000077422;ENSMUST00000184072;ENSMUST00000105098	0.001745321	molecular_function	0.027591745
NONMMUT082997.1	GO:0086003	cardiac muscle cell contraction	2	173	16	49955	36.50511696	ENSMUST00000154004;ENSMUST00000143286	0.001747128	biological_process	0.018419725
NONMMUT086348.1	GO:0045184	establishment of protein localization	4	158	157	49955	8.238563984	ENSMUST00000095585;ENSMUST00000154004;ENSMUST00000137048;ENSMUST00000139365	0.001747337	biological_process	0.012656383
TCONS_00014176	GO:0045184	establishment of protein localization	4	158	157	49955	8.238563984	ENSMUST00000095585;ENSMUST00000154004;ENSMUST00000139365;ENSMUST00000143286	0.001747337	biological_process	0.016398081
NONMMUT012392.2	GO:0042562	hormone binding	3	201	56	49955	13.50081169	ENSMUST00000124115;ENSMUST00000075312;ENSMUST00000128862	0.001747385	molecular_function	0.026024145
NONMMUT028830.2	GO:0042562	hormone binding	3	201	56	49955	13.50081169	ENSMUST00000124115;ENSMUST00000075312;ENSMUST00000128862	0.001747385	molecular_function	0.028359503
NONMMUT049731.2	GO:0042562	hormone binding	3	201	56	49955	13.50081169	ENSMUST00000124115;ENSMUST00000075312;ENSMUST00000128862	0.001747385	molecular_function	0.022175852
NONMMUT089813.1	GO:0042562	hormone binding	3	201	56	49955	13.50081169	ENSMUST00000124115;ENSMUST00000075312;ENSMUST00000128862	0.001747385	molecular_function	0.014430424
NONMMUT032410.2	GO:0040018	positive regulation of multicellular organism growth	4	216	114	49955	8.249089705	ENSMUST00000063278;ENSMUST00000176330;ENSMUST00000112532;ENSMUST00000187811	0.001747844	biological_process	0.021574948
NONMMUT065977.2	GO:0006351	transcription, DNA-templated	28	141	5561	49955	1.978112423	ENSMUST00000137713;ENSMUST00000125176;ENSMUST00000183992;ENSMUST00000105341;ENSMUST00000107814;ENSMUST00000039978;ENSMUST00000125289;ENSMUST00000115333;ENSMUST00000021787;ENSMUST00000118294;ENSMUST00000176330;ENSMUST00000164648;ENSMUST00000124115;ENSMUST00000171646;ENSMUST00000106263;ENSMUST00000034783;ENSMUST00000133346;ENSMUST00000187811;ENSMUST00000129249;ENSMUST00000209191;ENSMUST00000128862;…	0.001748296	biological_process	0.021798249
NONMMUT087266.1	GO:0003682	chromatin binding	14	178	1579	49955	2.615363228	ENSMUST00000131254;ENSMUST00000138995;ENSMUST00000021787;ENSMUST00000169010;ENSMUST00000118294;ENSMUST00000176330;ENSMUST00000124115;ENSMUST00000113326;ENSMUST00000133346;ENSMUST00000146312;ENSMUST00000128658;ENSMUST00000113502;ENSMUST00000177540;ENSMUST00000115072	0.001749148	molecular_function	0.044595394
NONMMUT017617.2	GO:0045780	positive regulation of bone resorption	2	64	46	49955	34.99929874	ENSMUST00000031243;ENSMUST00000112748	0.00175019	biological_process	0.033593821
NONMMUT040794.2	GO:0005740	mitochondrial envelope	2	64	46	49955	34.99929874	ENSMUST00000199350;ENSMUST00000134357	0.00175019	cellular_component	0.037322847
NONMMUT019073.2	GO:0031462	Cul2-RING ubiquitin ligase complex	2	129	22	49955	35.74302076	ENSMUST00000044751;ENSMUST00000161317	0.0017506	cellular_component	0.035891709
NONMMUT091923.1	GO:0031462	Cul2-RING ubiquitin ligase complex	2	129	22	49955	35.74302076	ENSMUST00000044751;ENSMUST00000161317	0.0017506	cellular_component	0.023131437
NONMMUT002305.2	GO:0008332	low voltage-gated calcium channel activity	2	141	20	49955	35.92446043	ENSMUST00000021234;ENSMUST00000161035	0.001751106	molecular_function	0.029068358
NONMMUT002305.2	GO:0019208	phosphatase regulator activity	2	141	20	49955	35.92446043	ENSMUST00000171218;ENSMUST00000166885	0.001751106	molecular_function	0.029068358
NONMMUT065977.2	GO:0019208	phosphatase regulator activity	2	141	20	49955	35.92446043	ENSMUST00000171218;ENSMUST00000166885	0.001751106	molecular_function	0.021798249
NONMMUT067602.2	GO:0005813	centrosome	9	110	1237	49955	3.50946477	ENSMUST00000100015;ENSMUST00000033991;ENSMUST00000106435;ENSMUST00000134902;ENSMUST00000147613;ENSMUST00000021787;ENSMUST00000163816;ENSMUST00000020562;ENSMUST00000109072	0.001753198	cellular_component	0.016995709
NONMMUT132392.1	GO:0045737	positive regulation of cyclin-dependent protein serine/threonine kinase activity	3	160	71	49955	13.42531623	ENSMUST00000201066;ENSMUST00000120679;ENSMUST00000183044	0.001753306	biological_process	0.021867452
NONMMUT000613.2	GO:0001701	in utero embryonic development	9	153	882	49955	3.477395125	ENSMUST00000208081;ENSMUST00000089565;ENSMUST00000115809;ENSMUST00000113326;ENSMUST00000169879;ENSMUST00000134357;ENSMUST00000156837;ENSMUST00000129249;ENSMUST00000034928	0.001753318	biological_process	0.032103951
NONMMUT025019.2	GO:0045668	negative regulation of osteoblast differentiation	4	186	133	49955	8.233000083	ENSMUST00000131254;ENSMUST00000152909;ENSMUST00000118294;ENSMUST00000113502	0.00175364	biological_process	0.017743856
TCONS_00042873	GO:0005739	mitochondrion	17	94	4133	49955	2.447748719	ENSMUST00000178383;ENSMUST00000159016;ENSMUST00000108253;ENSMUST00000120310;ENSMUST00000149122;ENSMUST00000092576;ENSMUST00000124115;ENSMUST00000109147;ENSMUST00000138184;ENSMUST00000109830;ENSMUST00000150387;ENSMUST00000127562;ENSMUST00000199350;ENSMUST00000134357;ENSMUST00000162834;ENSMUST00000107915;ENSMUST00000178384	0.001754476	cellular_component	0.043696846
NONMMUT029538.2	GO:0007200	phospholipase C-activating G-protein coupled receptor signaling pathway	3	101	114	49955	13.38372718	ENSMUST00000006005;ENSMUST00000169713;ENSMUST00000177094	0.001755468	biological_process	0.02352417
NONMMUT041033.2	GO:0007200	phospholipase C-activating G-protein coupled receptor signaling pathway	3	101	114	49955	13.38372718	ENSMUST00000006005;ENSMUST00000169713;ENSMUST00000177094	0.001755468	biological_process	0.026735165
NONMMUT072375.2	GO:0040018	positive regulation of multicellular organism growth	3	101	114	49955	13.38372718	ENSMUST00000063278;ENSMUST00000112532;ENSMUST00000187811	0.001755468	biological_process	0.037376387
NONMMUT124663.1	GO:0007200	phospholipase C-activating G-protein coupled receptor signaling pathway	3	101	114	49955	13.38372718	ENSMUST00000006005;ENSMUST00000169713;ENSMUST00000177094	0.001755468	biological_process	0.026735165
NONMMUT069029.2	GO:0006006	glucose metabolic process	3	73	159	49955	13.42210243	ENSMUST00000167546;ENSMUST00000111657;ENSMUST00000136962	0.001755573	biological_process	0.040524477
NONMMUT090984.1	GO:0017127	cholesterol transporter activity	2	79	37	49955	35.04247104	ENSMUST00000161354;ENSMUST00000173739	0.00175613	molecular_function	0.031888764
NONMMUT068941.2	GO:0006598	polyamine catabolic process	2	184	15	49955	36.58608059	ENSMUST00000110180;ENSMUST00000129143	0.001756762	biological_process	0.030115917
NONMMUT068941.2	GO:0046208	spermine catabolic process	2	184	15	49955	36.58608059	ENSMUST00000110180;ENSMUST00000129143	0.001756762	biological_process	0.030115917
NONMMUT025019.2	GO:0005730	nucleolus	16	186	1857	49955	2.437733219	ENSMUST00000033991;ENSMUST00000107814;ENSMUST00000120674;ENSMUST00000190226;ENSMUST00000066708;ENSMUST00000125289;ENSMUST00000201066;ENSMUST00000111214;ENSMUST00000107117;ENSMUST00000106171;ENSMUST00000164648;ENSMUST00000126698;ENSMUST00000176485;ENSMUST00000151446;ENSMUST00000115072;ENSMUST00000161317	0.001757379	cellular_component	0.017743856
NONMMUT083219.1	GO:0004003	ATP-dependent DNA helicase activity	3	198	57	49955	13.46774629	ENSMUST00000129249;ENSMUST00000136568;ENSMUST00000147305	0.001757415	molecular_function	0.028708963
NONMMUT090664.1	GO:0005856	cytoskeleton	19	128	3536	49955	2.288287704	ENSMUST00000113054;ENSMUST00000014990;ENSMUST00000205786;ENSMUST00000170476;ENSMUST00000055190;ENSMUST00000149719;ENSMUST00000142401;ENSMUST00000069929;ENSMUST00000163779;ENSMUST00000134357;ENSMUST00000034928;ENSMUST00000137363;ENSMUST00000177811;ENSMUST00000081393;ENSMUST00000117083;ENSMUST00000162727;ENSMUST00000167607;ENSMUST00000194371;ENSMUST00000200785	0.00175852	cellular_component	0.041355624
NONMMUT056782.2	GO:0006974	cellular response to DNA damage stimulus	11	156	1223	49955	3.022821214	ENSMUST00000076136;ENSMUST00000125289;ENSMUST00000169010;ENSMUST00000204827;ENSMUST00000127896;ENSMUST00000129249;ENSMUST00000142873;ENSMUST00000040261;ENSMUST00000113502;ENSMUST00000137303;ENSMUST00000033292	0.001758543	biological_process	0.022509349
NONMMUT028830.2	GO:0042803	protein homodimerization activity	19	201	2218	49955	2.246858867	ENSMUST00000105341;ENSMUST00000102540;ENSMUST00000033991;ENSMUST00000125289;ENSMUST00000115604;ENSMUST00000166617;ENSMUST00000208081;ENSMUST00000113995;ENSMUST00000089565;ENSMUST00000124115;ENSMUST00000144270;ENSMUST00000113326;ENSMUST00000185355;ENSMUST00000032203;ENSMUST00000128862;ENSMUST00000173739;ENSMUST00000167156;ENSMUST00000166885;ENSMUST00000184072	0.001758597	molecular_function	0.028359503
NONMMUT049731.2	GO:0042803	protein homodimerization activity	19	201	2218	49955	2.246858867	ENSMUST00000133921;ENSMUST00000105341;ENSMUST00000033991;ENSMUST00000125289;ENSMUST00000115604;ENSMUST00000167546;ENSMUST00000166617;ENSMUST00000208081;ENSMUST00000113995;ENSMUST00000089565;ENSMUST00000124115;ENSMUST00000113326;ENSMUST00000185355;ENSMUST00000034928;ENSMUST00000032203;ENSMUST00000128862;ENSMUST00000167156;ENSMUST00000166885;ENSMUST00000184072	0.001758597	molecular_function	0.022175852
NONMMUT100689.1	GO:0006366	transcription from RNA polymerase II promoter	6	167	372	49955	4.967241034	ENSMUST00000124072;ENSMUST00000187811;ENSMUST00000106341;ENSMUST00000185355;ENSMUST00000129249;ENSMUST00000117083	0.001759212	biological_process	0.03174959
NONMMUT134778.1	GO:0000785	chromatin	6	193	321	49955	4.961167475	ENSMUST00000201066;ENSMUST00000201902;ENSMUST00000187811;ENSMUST00000113502;ENSMUST00000115072;ENSMUST00000150217	0.00175928	cellular_component	0.012506188
TCONS_00012376	GO:0001843	neural tube closure	5	152	277	49955	6.10010069	ENSMUST00000021787;ENSMUST00000177811;ENSMUST00000136390;ENSMUST00000167156;ENSMUST00000142682	0.001759339	biological_process	0.011285116
NONMMUT110378.1	GO:0010718	positive regulation of epithelial to mesenchymal transition	3	122	94	49955	13.37234043	ENSMUST00000137713;ENSMUST00000152909;ENSMUST00000167156	0.001760275	biological_process	0.030108355
NONMMUT045172.2	GO:0000307	cyclin-dependent protein kinase holoenzyme complex	2	55	54	49955	34.87141859	ENSMUST00000120679;ENSMUST00000183044	0.00176047	cellular_component	0.029171252
NONMMUT047448.2	GO:0050840	extracellular matrix binding	2	55	54	49955	34.87141859	ENSMUST00000066708;ENSMUST00000031243	0.00176047	molecular_function	0.034288971
NONMMUT135975.1	GO:0000307	cyclin-dependent protein kinase holoenzyme complex	2	55	54	49955	34.87141859	ENSMUST00000120679;ENSMUST00000183044	0.00176047	cellular_component	0.029171252
NONMMUT004848.2	GO:0006366	transcription from RNA polymerase II promoter	7	226	372	49955	4.260335346	ENSMUST00000124072;ENSMUST00000133346;ENSMUST00000187811;ENSMUST00000106341;ENSMUST00000185355;ENSMUST00000129249;ENSMUST00000117083	0.001760767	biological_process	0.025329262
NONMMUT117241.1	GO:0007059	chromosome segregation	5	175	240	49955	6.09252451	ENSMUST00000092537;ENSMUST00000149045;ENSMUST00000129249;ENSMUST00000146312;ENSMUST00000115072	0.001761879	biological_process	0.02636042
NONMMUT113580.1	GO:0071345	cellular response to cytokine stimulus	3	152	75	49955	13.39060403	ENSMUST00000138083;ENSMUST00000120105;ENSMUST00000106341	0.001762486	biological_process	0.019646536
NONMMUT010059.2	GO:0001228	transcriptional activator activity, RNA polymerase II transcription regulatory region sequence-specific binding	5	151	279	49955	6.097608877	ENSMUST00000021787;ENSMUST00000130313;ENSMUST00000146312;ENSMUST00000115072;ENSMUST00000167156	0.001762819	molecular_function	0.030106467
NONMMUT136129.1	GO:0042803	protein homodimerization activity	18	186	2218	49955	2.305986732	ENSMUST00000105341;ENSMUST00000102540;ENSMUST00000161354;ENSMUST00000125289;ENSMUST00000115604;ENSMUST00000167546;ENSMUST00000124072;ENSMUST00000208081;ENSMUST00000179592;ENSMUST00000089565;ENSMUST00000124115;ENSMUST00000144270;ENSMUST00000113326;ENSMUST00000185355;ENSMUST00000034928;ENSMUST00000032203;ENSMUST00000128862;ENSMUST00000184072	0.001763222	molecular_function	0.02285234
NONMMUT093467.1	GO:0071558	histone demethylase activity (H3-K27 specific)	2	156	18	49955	36.02958153	ENSMUST00000154004;ENSMUST00000143286	0.001763407	molecular_function	0.047041302
NONMMUT062162.2	GO:0010596	negative regulation of endothelial cell migration	3	195	58	49955	13.44207974	ENSMUST00000208081;ENSMUST00000089565;ENSMUST00000119063	0.001764908	biological_process	0.023885084
NONMMUT112682.1	GO:0010596	negative regulation of endothelial cell migration	3	195	58	49955	13.44207974	ENSMUST00000208081;ENSMUST00000089565;ENSMUST00000119063	0.001764908	biological_process	0.026609113
NONMMUT132846.1	GO:0010596	negative regulation of endothelial cell migration	3	195	58	49955	13.44207974	ENSMUST00000208081;ENSMUST00000089565;ENSMUST00000200386	0.001764908	biological_process	0.025925886
NONMMUT048950.2	GO:0005515	protein binding	73	200	13404	49955	1.567414945	ENSMUST00000131254;ENSMUST00000174411;ENSMUST00000034566;ENSMUST00000138989;ENSMUST00000120119;ENSMUST00000105341;ENSMUST00000095585;ENSMUST00000090750;ENSMUST00000152909;ENSMUST00000107814;ENSMUST00000085096;ENSMUST00000154004;ENSMUST00000147744;ENSMUST00000145738;ENSMUST00000125289;ENSMUST00000201066;ENSMUST00000021787;ENSMUST00000124072;ENSMUST00000107117;ENSMUST00000118294;ENSMUST00000175769;…	0.001765659	molecular_function	0.018968225
NONMMUT051093.2	GO:0051321	meiotic cell cycle	5	189	222	49955	6.087568547	ENSMUST00000136568;ENSMUST00000115082;ENSMUST00000115072;ENSMUST00000191544;ENSMUST00000147305	0.00176597	biological_process	0.034348113
NONMMUT081298.1	GO:0051321	meiotic cell cycle	5	189	222	49955	6.087568547	ENSMUST00000194816;ENSMUST00000136568;ENSMUST00000115082;ENSMUST00000115072;ENSMUST00000147305	0.00176597	biological_process	0.035928977
NONMMUT083219.1	GO:0001822	kidney development	6	198	313	49955	4.956269968	ENSMUST00000166339;ENSMUST00000063278;ENSMUST00000125289;ENSMUST00000021787;ENSMUST00000144189;ENSMUST00000115274	0.001766429	biological_process	0.028708963
NONMMUT110351.1	GO:0005737	cytoplasm	73	149	18451	49955	1.640042331	ENSMUST00000131254;ENSMUST00000133921;ENSMUST00000102507;ENSMUST00000100015;ENSMUST00000138989;ENSMUST00000138083;ENSMUST00000024889;ENSMUST00000044217;ENSMUST00000151674;ENSMUST00000106435;ENSMUST00000166291;ENSMUST00000120674;ENSMUST00000190226;ENSMUST00000066708;ENSMUST00000147613;ENSMUST00000111214;ENSMUST00000021787;ENSMUST00000167671;ENSMUST00000141662;ENSMUST00000199470;ENSMUST00000163816;…	0.001766437	cellular_component	0.048158445
NONMMUT071192.2	GO:0005741	mitochondrial outer membrane	4	62	410	49955	8.333894029	ENSMUST00000138184;ENSMUST00000199350;ENSMUST00000134357;ENSMUST00000162834	0.001767277	cellular_component	0.033614976
NONMMUT036772.2	GO:0003779	actin binding	12	185	1187	49955	2.849832725	ENSMUST00000034566;ENSMUST00000102507;ENSMUST00000113054;ENSMUST00000044217;ENSMUST00000055190;ENSMUST00000115809;ENSMUST00000159924;ENSMUST00000056715;ENSMUST00000034928;ENSMUST00000177811;ENSMUST00000191544;ENSMUST00000106199	0.001767509	molecular_function	0.022138744
NONMMUT135523.1	GO:0070016	armadillo repeat domain binding	3	183	62	49955	13.41209677	ENSMUST00000152909;ENSMUST00000108771;ENSMUST00000153888	0.001769192	molecular_function	0.032128522
NONMMUT052556.2	GO:0006413	translational initiation	3	76	153	49955	13.37684663	ENSMUST00000091197;ENSMUST00000141034;ENSMUST00000091190	0.001769312	biological_process	0.048380202
NONMMUT073547.2	GO:0006413	translational initiation	3	76	153	49955	13.37684663	ENSMUST00000091197;ENSMUST00000141034;ENSMUST00000091190	0.001769312	biological_process	0.046356266
NONMMUT034071.2	GO:0061298	retina vasculature development in camera-type eye	2	107	27	49955	35.22257496	ENSMUST00000119063;ENSMUST00000115274	0.001769433	biological_process	0.040048122
NONMMUT112621.1	GO:0022841	potassium ion leak channel activity	2	107	27	49955	35.22257496	ENSMUST00000110920;ENSMUST00000120327	0.001769433	molecular_function	0.02256027
NONMMUT131031.1	GO:0001102	RNA polymerase II activating transcription factor binding	4	168	148	49955	8.208141068	ENSMUST00000176330;ENSMUST00000170926;ENSMUST00000169879;ENSMUST00000185355	0.001770607	molecular_function	0.041105441
NONMMUT131031.1	GO:0001105	RNA polymerase II transcription coactivator activity	4	168	148	49955	8.208141068	ENSMUST00000021787;ENSMUST00000176330;ENSMUST00000115809;ENSMUST00000209085	0.001770607	molecular_function	0.041105441
NONMMUT118873.1	GO:0042562	hormone binding	3	202	56	49955	13.43296841	ENSMUST00000124115;ENSMUST00000075312;ENSMUST00000128862	0.001772154	molecular_function	0.021403636
NONMMUT061095.2	GO:0008283	cell proliferation	8	179	608	49955	3.797091413	ENSMUST00000152909;ENSMUST00000120674;ENSMUST00000106677;ENSMUST00000208684;ENSMUST00000129249;ENSMUST00000177094;ENSMUST00000136568;ENSMUST00000147305	0.00177236	biological_process	0.027149331
TCONS_00032390	GO:0001893	maternal placenta development	2	111	26	49955	35.23570924	ENSMUST00000208081;ENSMUST00000089565	0.001773222	biological_process	0.03812428
TCONS_00032390	GO:0001972	retinoic acid binding	2	111	26	49955	35.23570924	ENSMUST00000208081;ENSMUST00000089565	0.001773222	molecular_function	0.03812428
NONMMUT091923.1	GO:0045747	positive regulation of Notch signaling pathway	3	129	89	49955	13.34028892	ENSMUST00000046750;ENSMUST00000144270;ENSMUST00000017808	0.00177341	biological_process	0.023131437
NONMMUT111504.1	GO:0006974	cellular response to DNA damage stimulus	13	204	1223	49955	2.712050447	ENSMUST00000120119;ENSMUST00000033991;ENSMUST00000076136;ENSMUST00000125289;ENSMUST00000169010;ENSMUST00000092537;ENSMUST00000129249;ENSMUST00000136568;ENSMUST00000040261;ENSMUST00000113502;ENSMUST00000137303;ENSMUST00000127904;ENSMUST00000147305	0.001773719	biological_process	0.029748236
NONMMUT022758.2	GO:0046983	protein dimerization activity	7	159	533	49955	4.270193542	ENSMUST00000105341;ENSMUST00000021787;ENSMUST00000124072;ENSMUST00000124115;ENSMUST00000173091;ENSMUST00000184072;ENSMUST00000144900	0.001773984	molecular_function	0.021802158
TCONS_00018627	GO:1901223	negative regulation of NIK/NF-kappaB signaling	2	94	31	49955	35.00981767	ENSMUST00000133921;ENSMUST00000118294	0.001774139	biological_process	0.024443692
TCONS_00021578	GO:0045944	positive regulation of transcription from RNA polymerase II promoter	11	64	3085	49955	3.153236904	ENSMUST00000137713;ENSMUST00000125176;ENSMUST00000183992;ENSMUST00000105341;ENSMUST00000119063;ENSMUST00000130313;ENSMUST00000209191;ENSMUST00000138553;ENSMUST00000185767;ENSMUST00000167156;ENSMUST00000120679	0.001774873	biological_process	0.041543896
NONMMUT126178.1	GO:2000480	negative regulation of cAMP-dependent protein kinase activity	2	72	41	49955	34.78327526	ENSMUST00000106677;ENSMUST00000126182	0.00177539	biological_process	0.04396569
NONMMUT036772.2	GO:0035886	vascular smooth muscle cell differentiation	2	185	15	49955	36.38615665	ENSMUST00000115809;ENSMUST00000056715	0.001775538	biological_process	0.022138744
NONMMUT084277.1	GO:0044389	ubiquitin-like protein ligase binding	2	142	20	49955	35.66785714	ENSMUST00000130774;ENSMUST00000117083	0.001775581	molecular_function	0.036564648
NONMMUT084277.1	GO:0048406	nerve growth factor binding	2	142	20	49955	35.66785714	ENSMUST00000032203;ENSMUST00000176209	0.001775581	molecular_function	0.036564648
NONMMUT090497.1	GO:0004407	histone deacetylase activity	3	170	67	49955	13.37599428	ENSMUST00000131254;ENSMUST00000118294;ENSMUST00000169879	0.001775735	molecular_function	0.01528467
NONMMUT037739.2	GO:0040018	positive regulation of multicellular organism growth	4	217	114	49955	8.210361585	ENSMUST00000063278;ENSMUST00000176330;ENSMUST00000112532;ENSMUST00000187811	0.001777345	biological_process	0.026373981
NONMMUT111879.1	GO:0051015	actin filament binding	7	177	478	49955	4.262109279	ENSMUST00000102507;ENSMUST00000044217;ENSMUST00000018800;ENSMUST00000199470;ENSMUST00000162273;ENSMUST00000034928;ENSMUST00000191544	0.001778215	molecular_function	0.029325371
NONMMUT022758.2	GO:0003682	chromatin binding	13	159	1579	49955	2.727962036	ENSMUST00000105341;ENSMUST00000138995;ENSMUST00000021787;ENSMUST00000169010;ENSMUST00000118294;ENSMUST00000124115;ENSMUST00000113326;ENSMUST00000133346;ENSMUST00000160696;ENSMUST00000146312;ENSMUST00000113502;ENSMUST00000115072;ENSMUST00000178666	0.001778424	molecular_function	0.021802158
NONMMUT067602.2	GO:0016568	chromatin modification	8	110	1001	49955	3.835693718	ENSMUST00000131254;ENSMUST00000022474;ENSMUST00000154004;ENSMUST00000118294;ENSMUST00000092537;ENSMUST00000069309;ENSMUST00000143286;ENSMUST00000055032	0.001779956		0.016995709
NONMMUT062054.2	GO:0043588	skin development	4	174	143	49955	8.196133278	ENSMUST00000021787;ENSMUST00000109083;ENSMUST00000129249;ENSMUST00000153888	0.001780237	biological_process	0.024211223
NONMMUT127258.1	GO:0031648	protein destabilization	3	111	104	49955	13.31490385	ENSMUST00000085096;ENSMUST00000092576;ENSMUST00000163779	0.001780259	biological_process	0.03790905
NONMMUT086424.1	GO:0043734	DNA-N1-methyladenine dioxygenase activity	3	120	96	49955	13.3170406	ENSMUST00000137048;ENSMUST00000189069;ENSMUST00000055032	0.001780261	molecular_function	0.025813781
NONMMUT006923.2	GO:0048066	developmental pigmentation	2	62	48	49955	34.65763889	ENSMUST00000144270;ENSMUST00000202187	0.001782321	biological_process	0.031289636
NONMMUT053420.2	GO:2000811	negative regulation of anoikis	2	62	48	49955	34.65763889	ENSMUST00000092576;ENSMUST00000134357	0.001782321	biological_process	0.036968296
NONMMUT071192.2	GO:2000811	negative regulation of anoikis	2	62	48	49955	34.65763889	ENSMUST00000092576;ENSMUST00000134357	0.001782321	biological_process	0.033614976
NONMMUT092388.1	GO:0048066	developmental pigmentation	2	62	48	49955	34.65763889	ENSMUST00000144270;ENSMUST00000202187	0.001782321	biological_process	0.029830426
NONMMUT001854.2	GO:0004003	ATP-dependent DNA helicase activity	3	199	57	49955	13.3990333	ENSMUST00000129249;ENSMUST00000136568;ENSMUST00000147305	0.001782705	molecular_function	0.033688936
NONMMUT025824.2	GO:0043687	post-translational protein modification	2	211	13	49955	36.76260582	ENSMUST00000120674;ENSMUST00000135934	0.001783236	biological_process	0.029661161
NONMMUT025824.2	GO:0046624	sphingolipid transporter activity	2	211	13	49955	36.76260582	ENSMUST00000144940;ENSMUST00000134776	0.001783236	molecular_function	0.029661161
NONMMUT103353.1	GO:0046592	polyamine oxidase activity	2	211	13	49955	36.76260582	ENSMUST00000110180;ENSMUST00000129143	0.001783236	molecular_function	0.02440486
NONMMUT103353.1	GO:0052901	spermine:oxygen oxidoreductase (spermidine-forming) activity	2	211	13	49955	36.76260582	ENSMUST00000110180;ENSMUST00000129143	0.001783236	molecular_function	0.02440486
NONMMUT085012.1	GO:0007006	mitochondrial membrane organization	2	136	21	49955	35.48969439	ENSMUST00000112532;ENSMUST00000163779	0.001783348	biological_process	0.041438438
NONMMUT022125.2	GO:0000790	nuclear chromatin	6	92	686	49955	5.010746491	ENSMUST00000105341;ENSMUST00000125289;ENSMUST00000187811;ENSMUST00000129514;ENSMUST00000136568;ENSMUST00000113502	0.001783949	cellular_component	0.022483698
TCONS_00021578	GO:0046332	SMAD binding	3	64	183	49955	13.3759742	ENSMUST00000137713;ENSMUST00000183992;ENSMUST00000119063	0.001784264	molecular_function	0.041543896
NONMMUT014101.2	GO:0045736	negative regulation of cyclin-dependent protein serine/threonine kinase activity	3	161	71	49955	13.34034587	ENSMUST00000208081;ENSMUST00000089565;ENSMUST00000113502	0.001784614	biological_process	0.026840597
NONMMUT042327.2	GO:0031214	biomineral tissue development	3	161	71	49955	13.34034587	ENSMUST00000066708;ENSMUST00000031243;ENSMUST00000107542	0.001784614	biological_process	0.027630463
NONMMUT071960.2	GO:0045736	negative regulation of cyclin-dependent protein serine/threonine kinase activity	3	161	71	49955	13.34034587	ENSMUST00000128184;ENSMUST00000208081;ENSMUST00000089565	0.001784614	biological_process	0.027036905
TCONS_00129096	GO:0045737	positive regulation of cyclin-dependent protein serine/threonine kinase activity	3	161	71	49955	13.34034587	ENSMUST00000201066;ENSMUST00000120679;ENSMUST00000183044	0.001784614	biological_process	0.025964715
NONMMUT031833.2	GO:0008409	5'-3' exonuclease activity	2	84	35	49955	34.78745645	ENSMUST00000173995;ENSMUST00000194816	0.001785015	molecular_function	0.039716575
NONMMUT063355.2	GO:0031573	intra-S DNA damage checkpoint	2	84	35	49955	34.78745645	ENSMUST00000136568;ENSMUST00000147305	0.001785015	biological_process	0.024276199
NONMMUT101430.1	GO:0005813	centrosome	10	132	1237	49955	3.228196191	ENSMUST00000174411;ENSMUST00000100015;ENSMUST00000147613;ENSMUST00000169748;ENSMUST00000130774;ENSMUST00000063502;ENSMUST00000194371;ENSMUST00000020562;ENSMUST00000154552;ENSMUST00000200785	0.001785529	cellular_component	0.019910236
NONMMUT111879.1	GO:0016853	isomerase activity	5	177	238	49955	6.072527848	ENSMUST00000185990;ENSMUST00000113995;ENSMUST00000072585;ENSMUST00000150387;ENSMUST00000107400	0.001786286	molecular_function	0.029325371
NONMMUT064817.2	GO:0003707	steroid hormone receptor activity	5	234	179	49955	6.071576688	ENSMUST00000124072;ENSMUST00000208081;ENSMUST00000089565;ENSMUST00000124115;ENSMUST00000128862	0.001786295	molecular_function	0.024696653
NONMMUT041588.2	GO:0032869	cellular response to insulin stimulus	3	59	199	49955	13.39447236	ENSMUST00000135846;ENSMUST00000167546;ENSMUST00000019843	0.001786553	biological_process	0.041853863
NONMMUT009209.2	GO:0045668	negative regulation of osteoblast differentiation	4	187	133	49955	8.188011011	ENSMUST00000131254;ENSMUST00000152909;ENSMUST00000118294;ENSMUST00000113502	0.001788092	biological_process	0.02156655
NONMMUT091415.1	GO:0045668	negative regulation of osteoblast differentiation	4	187	133	49955	8.188011011	ENSMUST00000131254;ENSMUST00000152909;ENSMUST00000118294;ENSMUST00000113502	0.001788092	biological_process	0.03549261
NONMMUT004848.2	GO:0001190	transcriptional activator activity, RNA polymerase II transcription factor binding	3	226	50	49955	13.42735426	ENSMUST00000170926;ENSMUST00000187811;ENSMUST00000021968	0.001788627	molecular_function	0.025329262
NONMMUT001510.2	GO:0008190	eukaryotic initiation factor 4E binding	2	104	28	49955	34.96288515	ENSMUST00000044783;ENSMUST00000128184	0.001790229	molecular_function	0.028161276
NONMMUT001510.2	GO:0047391	alkylglycerophosphoethanolamine phosphodiesterase activity	2	104	28	49955	34.96288515	ENSMUST00000109083;ENSMUST00000177094	0.001790229	molecular_function	0.028161276
NONMMUT091757.1	GO:0000785	chromatin	4	79	321	49955	8.246562825	ENSMUST00000201066;ENSMUST00000187811;ENSMUST00000146312;ENSMUST00000113502	0.001790377	cellular_component	0.02753771
NONMMUT114852.1	GO:0005654	nucleoplasm	29	164	4991	49955	1.935270153	ENSMUST00000085894;ENSMUST00000131254;ENSMUST00000174411;ENSMUST00000138083;ENSMUST00000152909;ENSMUST00000022474;ENSMUST00000128499;ENSMUST00000076136;ENSMUST00000120105;ENSMUST00000201066;ENSMUST00000111214;ENSMUST00000021787;ENSMUST00000167546;ENSMUST00000054252;ENSMUST00000042576;ENSMUST00000081747;ENSMUST00000176330;ENSMUST00000079896;ENSMUST00000169879;ENSMUST00000209085;ENSMUST00000156837;…	0.001790422	cellular_component	0.020393096
NONMMUT037739.2	GO:0005654	nucleoplasm	36	217	4991	49955	1.791848532	ENSMUST00000131254;ENSMUST00000174411;ENSMUST00000143582;ENSMUST00000033991;ENSMUST00000152909;ENSMUST00000076136;ENSMUST00000201066;ENSMUST00000021787;ENSMUST00000169010;ENSMUST00000111267;ENSMUST00000176330;ENSMUST00000106171;ENSMUST00000124115;ENSMUST00000153976;ENSMUST00000128256;ENSMUST00000169879;ENSMUST00000187811;ENSMUST00000204907;ENSMUST00000150387;ENSMUST00000160696;ENSMUST00000130313;…	0.0017912	cellular_component	0.026373981
NONMMUT133201.1	GO:0003007	heart morphogenesis	5	207	203	49955	6.066429303	ENSMUST00000022474;ENSMUST00000144189;ENSMUST00000115809;ENSMUST00000069309;ENSMUST00000143286	0.001791338	biological_process	0.019256886
NONMMUT022390.2	GO:0001764	neuron migration	5	99	431	49955	6.111961297	ENSMUST00000122356;ENSMUST00000208081;ENSMUST00000089565;ENSMUST00000115809;ENSMUST00000187721	0.00179264	biological_process	0.028014263
NONMMUT055195.2	GO:0001764	neuron migration	5	99	431	49955	6.111961297	ENSMUST00000122356;ENSMUST00000208081;ENSMUST00000089565;ENSMUST00000115809;ENSMUST00000187721	0.00179264	biological_process	0.028014263
NONMMUT104181.1	GO:0000978	RNA polymerase II core promoter proximal region sequence-specific DNA binding	8	93	1191	49955	3.853528918	ENSMUST00000154004;ENSMUST00000111214;ENSMUST00000021787;ENSMUST00000111657;ENSMUST00000176330;ENSMUST00000164648;ENSMUST00000184072;ENSMUST00000143286	0.001792678	molecular_function	0.024943712
NONMMUT007185.2	GO:0006355	regulation of transcription, DNA-templated	34	167	6077	49955	1.845800943	ENSMUST00000131254;ENSMUST00000174411;ENSMUST00000152909;ENSMUST00000120674;ENSMUST00000138995;ENSMUST00000001538;ENSMUST00000120105;ENSMUST00000021787;ENSMUST00000169010;ENSMUST00000167546;ENSMUST00000208081;ENSMUST00000107117;ENSMUST00000176407;ENSMUST00000004392;ENSMUST00000089565;ENSMUST00000124115;ENSMUST00000115809;ENSMUST00000113326;ENSMUST00000186075;ENSMUST00000047793;ENSMUST00000169879;…	0.001793805	biological_process	0.032802364
NONMMUT015171.2	GO:0006355	regulation of transcription, DNA-templated	34	167	6077	49955	1.845800943	ENSMUST00000131254;ENSMUST00000174411;ENSMUST00000138083;ENSMUST00000152909;ENSMUST00000039978;ENSMUST00000120674;ENSMUST00000001538;ENSMUST00000125289;ENSMUST00000120105;ENSMUST00000021787;ENSMUST00000208081;ENSMUST00000107117;ENSMUST00000092822;ENSMUST00000176407;ENSMUST00000176330;ENSMUST00000089565;ENSMUST00000124115;ENSMUST00000115809;ENSMUST00000113326;ENSMUST00000169879;ENSMUST00000209085;…	0.001793805	biological_process	0.028217937
NONMMUT118873.1	GO:0005813	centrosome	13	202	1237	49955	2.708951936	ENSMUST00000174411;ENSMUST00000100015;ENSMUST00000152909;ENSMUST00000147613;ENSMUST00000021787;ENSMUST00000106171;ENSMUST00000169748;ENSMUST00000130774;ENSMUST00000137363;ENSMUST00000194371;ENSMUST00000020562;ENSMUST00000154552;ENSMUST00000200785	0.001793946	cellular_component	0.021403636
NONMMUT083219.1	GO:0030870	Mre11 complex	2	198	14	49955	36.40014577	ENSMUST00000136568;ENSMUST00000147305	0.00179431	cellular_component	0.028708963
NONMMUT083219.1	GO:0031860	telomeric 3' overhang formation	2	198	14	49955	36.40014577	ENSMUST00000136568;ENSMUST00000147305	0.00179431	biological_process	0.028708963
NONMMUT083219.1	GO:0050663	cytokine secretion	2	198	14	49955	36.40014577	ENSMUST00000167497;ENSMUST00000063278	0.00179431	biological_process	0.028708963
NONMMUT107942.1	GO:0030870	Mre11 complex	2	198	14	49955	36.40014577	ENSMUST00000136568;ENSMUST00000147305	0.00179431	cellular_component	0.030492972
NONMMUT107942.1	GO:0031860	telomeric 3' overhang formation	2	198	14	49955	36.40014577	ENSMUST00000136568;ENSMUST00000147305	0.00179431	biological_process	0.030492972
NONMMUT113673.1	GO:0016857	racemase and epimerase activity, acting on carbohydrates and derivatives	2	198	14	49955	36.40014577	ENSMUST00000102540;ENSMUST00000113995	0.00179431	molecular_function	0.026583092
NONMMUT136129.1	GO:0006598	polyamine catabolic process	2	186	15	49955	36.1884058	ENSMUST00000110180;ENSMUST00000129143	0.00179441	biological_process	0.02285234
NONMMUT136129.1	GO:0035886	vascular smooth muscle cell differentiation	2	186	15	49955	36.1884058	ENSMUST00000115809;ENSMUST00000056715	0.00179441	biological_process	0.02285234
NONMMUT136129.1	GO:0046208	spermine catabolic process	2	186	15	49955	36.1884058	ENSMUST00000110180;ENSMUST00000129143	0.00179441	biological_process	0.02285234
NONMMUT137470.1	GO:0006598	polyamine catabolic process	2	186	15	49955	36.1884058	ENSMUST00000110180;ENSMUST00000129143	0.00179441	biological_process	0.029840375
NONMMUT137470.1	GO:0046208	spermine catabolic process	2	186	15	49955	36.1884058	ENSMUST00000110180;ENSMUST00000129143	0.00179441	biological_process	0.029840375
NONMMUT010059.2	GO:0030335	positive regulation of cell migration	7	151	563	49955	4.264653641	ENSMUST00000044217;ENSMUST00000021787;ENSMUST00000175769;ENSMUST00000144270;ENSMUST00000167545;ENSMUST00000134776;ENSMUST00000115274	0.001794739	biological_process	0.030106467
NONMMUT098121.1	GO:0005528	FK506 binding	2	82	36	49955	34.66597222	ENSMUST00000150387;ENSMUST00000107400	0.001794903	molecular_function	0.034968912
NONMMUT000613.2	GO:0071345	cellular response to cytokine stimulus	3	153	75	49955	13.30133333	ENSMUST00000138083;ENSMUST00000120105;ENSMUST00000106341	0.001795634	biological_process	0.032103951
NONMMUT004921.2	GO:0031513	nonmotile primary cilium	3	153	75	49955	13.30133333	ENSMUST00000142401;ENSMUST00000149532;ENSMUST00000081393	0.001795634		0.043387279
TCONS_00033917	GO:0005737	cytoplasm	57	112	18451	49955	1.769530107	ENSMUST00000044783;ENSMUST00000105341;ENSMUST00000112958;ENSMUST00000033991;ENSMUST00000115830;ENSMUST00000184826;ENSMUST00000166291;ENSMUST00000085096;ENSMUST00000120674;ENSMUST00000172509;ENSMUST00000175799;ENSMUST00000109083;ENSMUST00000128184;ENSMUST00000111267;ENSMUST00000092822;ENSMUST00000169094;ENSMUST00000069960;ENSMUST00000108612;ENSMUST00000175769;ENSMUST00000106702;ENSMUST00000106677;…	0.001795814	cellular_component	0.048307736
NONMMUT000240.2	GO:0005856	cytoskeleton	27	208	3536	49955	1.958252606	ENSMUST00000102507;ENSMUST00000113054;ENSMUST00000044217;ENSMUST00000090750;ENSMUST00000014990;ENSMUST00000145738;ENSMUST00000147613;ENSMUST00000106485;ENSMUST00000055190;ENSMUST00000142401;ENSMUST00000124115;ENSMUST00000127382;ENSMUST00000137846;ENSMUST00000169748;ENSMUST00000200386;ENSMUST00000129249;ENSMUST00000176485;ENSMUST00000137363;ENSMUST00000114594;ENSMUST00000177811;ENSMUST00000117083;…	0.001795997	cellular_component	0.013691994
NONMMUT091966.1	GO:0060674	placenta blood vessel development	2	166	17	49955	35.82352941	ENSMUST00000208081;ENSMUST00000089565	0.001796666	biological_process	0.027668657
NONMMUT065266.2	GO:0006506	GPI anchor biosynthetic process	3	118	98	49955	13.27160603	ENSMUST00000142873;ENSMUST00000137303;ENSMUST00000033292	0.001796914	biological_process	0.026218603
NONMMUT052556.2	GO:0005522	profilin binding	2	76	39	49955	34.59182259	ENSMUST00000115629;ENSMUST00000177811	0.001796981	molecular_function	0.048380202
NONMMUT087535.1	GO:0005522	profilin binding	2	76	39	49955	34.59182259	ENSMUST00000078719;ENSMUST00000021950	0.001796981	molecular_function	0.043484922
NONMMUT096759.1	GO:0042562	hormone binding	3	203	56	49955	13.36580357	ENSMUST00000124115;ENSMUST00000075312;ENSMUST00000128862	0.001797141	molecular_function	0.04411516
NONMMUT083797.1	GO:0001843	neural tube closure	6	224	277	49955	4.936044779	ENSMUST00000113054;ENSMUST00000201809;ENSMUST00000021787;ENSMUST00000078719;ENSMUST00000177811;ENSMUST00000167156	0.001797339	biological_process	0.017929555
NONMMUT051764.2	GO:0005829	cytosol	13	68	3825	49955	2.850576352	ENSMUST00000144847;ENSMUST00000108382;ENSMUST00000092576;ENSMUST00000112532;ENSMUST00000186364;ENSMUST00000072585;ENSMUST00000127562;ENSMUST00000199350;ENSMUST00000168451;ENSMUST00000134357;ENSMUST00000170361;ENSMUST00000178384;ENSMUST00000140382	0.001797764	cellular_component	0.034096234
NONMMUT081298.1	GO:0051301	cell division	11	189	1008	49955	3.000808142	ENSMUST00000189262;ENSMUST00000151674;ENSMUST00000125289;ENSMUST00000201066;ENSMUST00000142401;ENSMUST00000119504;ENSMUST00000149532;ENSMUST00000149045;ENSMUST00000146312;ENSMUST00000115072;ENSMUST00000183044	0.00179842	biological_process	0.035928977
NONMMUT008236.2	GO:0048568	embryonic organ development	3	101	115	49955	13.26708075	ENSMUST00000069309;ENSMUST00000056715;ENSMUST00000143286	0.001798643	biological_process	0.034653851
NONMMUT028472.2	GO:0008134	transcription factor binding	11	172	1110	49955	3.006518941	ENSMUST00000105341;ENSMUST00000128184;ENSMUST00000124072;ENSMUST00000149719;ENSMUST00000124115;ENSMUST00000169879;ENSMUST00000106341;ENSMUST00000148930;ENSMUST00000184072;ENSMUST00000205685;ENSMUST00000153888	0.001799447	molecular_function	0.022275213
NONMMUT047985.2	GO:0022604	regulation of cell morphogenesis	2	41	74	49955	34.56756757	ENSMUST00000102507;ENSMUST00000050719	0.001799449	biological_process	0.037197339
NONMMUT017165.2	GO:0070782	phosphatidylserine exposure on apoptotic cell surface	1	18	4	49955	734.5735294	ENSMUST00000186364	0.001799748	biological_process	0.016760859
NONMMUT051885.2	GO:0031935	regulation of chromatin silencing	1	15	5	49955	713.5714286	ENSMUST00000137048	0.00179982	biological_process	0.013928244
NONMMUT015181.2	GO:0043687	post-translational protein modification	2	212	13	49955	36.58754579	ENSMUST00000120674;ENSMUST00000135934	0.001799838	biological_process	0.020336752
NONMMUT002077.2	GO:0032902	nerve growth factor production	1	9	9	49955	693.6944444	ENSMUST00000176209	0.0018	biological_process	0.011339997
NONMMUT006837.2	GO:1901797	negative regulation of signal transduction by p53 class mediator	1	6	14	49955	713.4428571	ENSMUST00000126660	0.001800144	biological_process	0.0116266
NONMMUT015847.2	GO:0019208	phosphatase regulator activity	2	143	20	49955	35.41489362	ENSMUST00000171218;ENSMUST00000166885	0.001800218	molecular_function	0.044918291
NONMMUT059307.2	GO:0005884	actin filament	3	47	252	49955	13.44778139	ENSMUST00000102507;ENSMUST00000151276;ENSMUST00000191544	0.001800859	cellular_component	0.038167613
NONMMUT063101.2	GO:0047485	protein N-terminus binding	7	187	453	49955	4.249619818	ENSMUST00000113705;ENSMUST00000108612;ENSMUST00000175769;ENSMUST00000163779;ENSMUST00000129249;ENSMUST00000034928;ENSMUST00000170361	0.001800868	molecular_function	0.02699142
NONMMUT021749.2	GO:0010718	positive regulation of epithelial to mesenchymal transition	3	123	94	49955	13.26090426	ENSMUST00000152909;ENSMUST00000175769;ENSMUST00000167156	0.001801664	biological_process	0.021980303
NONMMUT085012.1	GO:0005730	nucleolus	13	136	1857	49955	2.737495129	ENSMUST00000174411;ENSMUST00000139611;ENSMUST00000201066;ENSMUST00000161072;ENSMUST00000142401;ENSMUST00000143991;ENSMUST00000106171;ENSMUST00000174653;ENSMUST00000186364;ENSMUST00000064513;ENSMUST00000204827;ENSMUST00000106720;ENSMUST00000151446	0.001802123	cellular_component	0.041438438
NONMMUT032410.2	GO:0048468	cell development	4	216	115	49955	8.177194422	ENSMUST00000022725;ENSMUST00000105341;ENSMUST00000112532;ENSMUST00000106341	0.001802616	biological_process	0.021576762
NONMMUT029538.2	GO:0045647	negative regulation of erythrocyte differentiation	2	101	29	49955	34.77951933	ENSMUST00000170926;ENSMUST00000185355	0.001804214	biological_process	0.02352417
NONMMUT041033.2	GO:0045647	negative regulation of erythrocyte differentiation	2	101	29	49955	34.77951933	ENSMUST00000170926;ENSMUST00000185355	0.001804214	biological_process	0.026735165
NONMMUT072375.2	GO:0060371	regulation of atrial cardiac muscle cell membrane depolarization	2	101	29	49955	34.77951933	ENSMUST00000021234;ENSMUST00000049941	0.001804214	biological_process	0.037376387
NONMMUT124663.1	GO:0045647	negative regulation of erythrocyte differentiation	2	101	29	49955	34.77951933	ENSMUST00000170926;ENSMUST00000185355	0.001804214	biological_process	0.026735165
NONMMUT031106.2	GO:0005740	mitochondrial envelope	2	65	46	49955	34.44375431	ENSMUST00000199350;ENSMUST00000134357	0.001804578	cellular_component	0.03468738
NONMMUT043897.2	GO:0005740	mitochondrial envelope	2	65	46	49955	34.44375431	ENSMUST00000199350;ENSMUST00000134357	0.001804578	cellular_component	0.043270037
NONMMUT022125.2	GO:0007062	sister chromatid cohesion	2	92	32	49955	34.66875	ENSMUST00000136568;ENSMUST00000115072	0.001804712	biological_process	0.022483698
NONMMUT022125.2	GO:0043983	histone H4-K12 acetylation	2	92	32	49955	34.66875	ENSMUST00000106171;ENSMUST00000107733	0.001804712	biological_process	0.022483698
NONMMUT096938.1	GO:0021847	ventricular zone neuroblast division	2	112	26	49955	34.91538462	ENSMUST00000022725;ENSMUST00000179592	0.001804769	biological_process	0.044252544
NONMMUT100166.1	GO:0005774	vacuolar membrane	2	112	26	49955	34.91538462	ENSMUST00000171218;ENSMUST00000166885	0.001804769	cellular_component	0.013406854
NONMMUT121434.1	GO:0008301	DNA binding, bending	2	112	26	49955	34.91538462	ENSMUST00000106341;ENSMUST00000105098	0.001804769	molecular_function	0.037103469
NONMMUT104410.1	GO:0033344	cholesterol efflux	3	171	67	49955	13.29637527	ENSMUST00000161354;ENSMUST00000188027;ENSMUST00000173739	0.001805546	biological_process	0.046961247
NONMMUT034790.2	GO:0048514	blood vessel morphogenesis	3	144	80	49955	13.26462766	ENSMUST00000208081;ENSMUST00000089565;ENSMUST00000115809	0.00180593	biological_process	0.025384322
NONMMUT052129.2	GO:0048514	blood vessel morphogenesis	3	144	80	49955	13.26462766	ENSMUST00000208081;ENSMUST00000089565;ENSMUST00000119063	0.00180593	biological_process	0.025599757
NONMMUT072396.2	GO:0048514	blood vessel morphogenesis	3	144	80	49955	13.26462766	ENSMUST00000208081;ENSMUST00000089565;ENSMUST00000119063	0.00180593	biological_process	0.022151926
NONMMUT041599.2	GO:0044212	transcription regulatory region DNA binding	11	228	833	49955	2.989262064	ENSMUST00000131254;ENSMUST00000174411;ENSMUST00000105341;ENSMUST00000120105;ENSMUST00000021787;ENSMUST00000124072;ENSMUST00000187811;ENSMUST00000106341;ENSMUST00000113502;ENSMUST00000184072;ENSMUST00000144900	0.001807797	molecular_function	0.019713599
NONMMUT072892.2	GO:0045893	positive regulation of transcription, DNA-templated	13	138	1830	49955	2.734972678	ENSMUST00000063278;ENSMUST00000169010;ENSMUST00000167546;ENSMUST00000208081;ENSMUST00000115809;ENSMUST00000113326;ENSMUST00000106341;ENSMUST00000056715;ENSMUST00000187721;ENSMUST00000148930;ENSMUST00000117083;ENSMUST00000184072;ENSMUST00000144900	0.00180822	biological_process	0.040903333
NONMMUT079987.1	GO:0004003	ATP-dependent DNA helicase activity	3	200	57	49955	13.3310179	ENSMUST00000033991;ENSMUST00000129249;ENSMUST00000136568	0.001808221	molecular_function	0.013658133
NONMMUT098973.1	GO:0004128	cytochrome-b5 reductase activity, acting on NAD(P)H	2	137	21	49955	35.22680776	ENSMUST00000106760;ENSMUST00000162834	0.001809193	molecular_function	0.033235316
NONMMUT098973.1	GO:0007006	mitochondrial membrane organization	2	137	21	49955	35.22680776	ENSMUST00000112532;ENSMUST00000163779	0.001809193	biological_process	0.033235316
NONMMUT001854.2	GO:0001822	kidney development	6	199	313	49955	4.930589813	ENSMUST00000166339;ENSMUST00000063278;ENSMUST00000125289;ENSMUST00000021787;ENSMUST00000144189;ENSMUST00000115274	0.00181162	biological_process	0.033688936
NONMMUT033402.2	GO:0001822	kidney development	6	199	313	49955	4.930589813	ENSMUST00000166339;ENSMUST00000063278;ENSMUST00000125289;ENSMUST00000021787;ENSMUST00000144189;ENSMUST00000115274	0.00181162	biological_process	0.030171093
NONMMUT107112.1	GO:0001822	kidney development	6	199	313	49955	4.930589813	ENSMUST00000166339;ENSMUST00000125289;ENSMUST00000021787;ENSMUST00000144189;ENSMUST00000155919;ENSMUST00000115274	0.00181162	biological_process	0.020004513
NONMMUT102039.1	GO:0000014	single-stranded DNA endodeoxyribonuclease activity	2	121	24	49955	34.96568627	ENSMUST00000136568;ENSMUST00000147305	0.00181179	molecular_function	0.033038518
NONMMUT102039.1	GO:0033674	positive regulation of kinase activity	2	121	24	49955	34.96568627	ENSMUST00000136568;ENSMUST00000147305	0.00181179	biological_process	0.033038518
NONMMUT014294.2	GO:0005730	nucleolus	17	204	1857	49955	2.354628678	ENSMUST00000174411;ENSMUST00000033991;ENSMUST00000107814;ENSMUST00000120674;ENSMUST00000190226;ENSMUST00000139611;ENSMUST00000125289;ENSMUST00000201066;ENSMUST00000142401;ENSMUST00000107117;ENSMUST00000106171;ENSMUST00000174653;ENSMUST00000176485;ENSMUST00000151446;ENSMUST00000115072;ENSMUST00000161317;ENSMUST00000114293	0.001811833	cellular_component	0.029875025
NONMMUT035294.2	GO:0005730	nucleolus	17	204	1857	49955	2.354628678	ENSMUST00000174411;ENSMUST00000033991;ENSMUST00000107814;ENSMUST00000120674;ENSMUST00000190226;ENSMUST00000139611;ENSMUST00000125289;ENSMUST00000201066;ENSMUST00000142401;ENSMUST00000107117;ENSMUST00000106171;ENSMUST00000174653;ENSMUST00000176485;ENSMUST00000151446;ENSMUST00000115072;ENSMUST00000161317;ENSMUST00000114293	0.001811833	cellular_component	0.027994165
NONMMUT001854.2	GO:0030870	Mre11 complex	2	199	14	49955	36.21537346	ENSMUST00000136568;ENSMUST00000147305	0.001812119	cellular_component	0.033688936
NONMMUT001854.2	GO:0031860	telomeric 3' overhang formation	2	199	14	49955	36.21537346	ENSMUST00000136568;ENSMUST00000147305	0.001812119	biological_process	0.033688936
NONMMUT001854.2	GO:0050663	cytokine secretion	2	199	14	49955	36.21537346	ENSMUST00000167497;ENSMUST00000063278	0.001812119	biological_process	0.033688936
NONMMUT033402.2	GO:0030870	Mre11 complex	2	199	14	49955	36.21537346	ENSMUST00000136568;ENSMUST00000147305	0.001812119	cellular_component	0.030171093
NONMMUT033402.2	GO:0031860	telomeric 3' overhang formation	2	199	14	49955	36.21537346	ENSMUST00000136568;ENSMUST00000147305	0.001812119	biological_process	0.030171093
NONMMUT055318.2	GO:0016857	racemase and epimerase activity, acting on carbohydrates and derivatives	2	199	14	49955	36.21537346	ENSMUST00000102540;ENSMUST00000113995	0.001812119	molecular_function	0.036662272
NONMMUT055318.2	GO:0050663	cytokine secretion	2	199	14	49955	36.21537346	ENSMUST00000167497;ENSMUST00000063278	0.001812119	biological_process	0.036662272
NONMMUT107112.1	GO:0016857	racemase and epimerase activity, acting on carbohydrates and derivatives	2	199	14	49955	36.21537346	ENSMUST00000102540;ENSMUST00000113995	0.001812119	molecular_function	0.020004513
NONMMUT107112.1	GO:0032374	regulation of cholesterol transport	2	199	14	49955	36.21537346	ENSMUST00000174710;ENSMUST00000173739	0.001812119	biological_process	0.020004513
NONMMUT107112.1	GO:0034447	very-low-density lipoprotein particle clearance	2	199	14	49955	36.21537346	ENSMUST00000174710;ENSMUST00000173739	0.001812119	biological_process	0.020004513
NONMMUT107112.1	GO:0070326	very-low-density lipoprotein particle receptor binding	2	199	14	49955	36.21537346	ENSMUST00000174710;ENSMUST00000173739	0.001812119	molecular_function	0.020004513
NONMMUT112430.1	GO:0030870	Mre11 complex	2	199	14	49955	36.21537346	ENSMUST00000136568;ENSMUST00000147305	0.001812119	cellular_component	0.026203824
NONMMUT112430.1	GO:0031860	telomeric 3' overhang formation	2	199	14	49955	36.21537346	ENSMUST00000136568;ENSMUST00000147305	0.001812119	biological_process	0.026203824
TCONS_00062504	GO:0030870	Mre11 complex	2	199	14	49955	36.21537346	ENSMUST00000136568;ENSMUST00000147305	0.001812119	cellular_component	0.0264882
TCONS_00062504	GO:0031860	telomeric 3' overhang formation	2	199	14	49955	36.21537346	ENSMUST00000136568;ENSMUST00000147305	0.001812119	biological_process	0.0264882
NONMMUT003881.2	GO:0006366	transcription from RNA polymerase II promoter	6	168	372	49955	4.936579052	ENSMUST00000138083;ENSMUST00000167546;ENSMUST00000133346;ENSMUST00000187811;ENSMUST00000129249;ENSMUST00000117083	0.001812824	biological_process	0.045610496
NONMMUT009209.2	GO:0071638	negative regulation of monocyte chemotactic protein-1 production	2	187	15	49955	35.99279279	ENSMUST00000110523;ENSMUST00000053927	0.001813377	biological_process	0.02156655
NONMMUT063101.2	GO:0071638	negative regulation of monocyte chemotactic protein-1 production	2	187	15	49955	35.99279279	ENSMUST00000022853;ENSMUST00000110523	0.001813377	biological_process	0.02699142
NONMMUT126852.1	GO:0014824	artery smooth muscle contraction	2	126	23	49955	35.01542777	ENSMUST00000063278;ENSMUST00000021234	0.001813832	biological_process	0.044081414
TCONS_00012376	GO:0001228	transcriptional activator activity, RNA polymerase II transcription regulatory region sequence-specific binding	5	152	279	49955	6.056128545	ENSMUST00000021787;ENSMUST00000130313;ENSMUST00000146312;ENSMUST00000115072;ENSMUST00000167156	0.001814319	molecular_function	0.011285116
NONMMUT035551.2	GO:0003705	transcription factor activity, RNA polymerase II distal enhancer sequence-specific binding	4	126	200	49955	8.156557377	ENSMUST00000124072;ENSMUST00000113326;ENSMUST00000187811;ENSMUST00000106341	0.001815997	molecular_function	0.031304325
NONMMUT004850.2	GO:0010596	negative regulation of endothelial cell migration	3	197	58	49955	13.3035016	ENSMUST00000208081;ENSMUST00000089565;ENSMUST00000119063	0.001816723	biological_process	0.028219763
NONMMUT007185.2	GO:0060674	placenta blood vessel development	2	167	17	49955	35.60641711	ENSMUST00000208081;ENSMUST00000089565	0.001817962	biological_process	0.032802364
NONMMUT015171.2	GO:0060674	placenta blood vessel development	2	167	17	49955	35.60641711	ENSMUST00000208081;ENSMUST00000089565	0.001817962	biological_process	0.028217937
NONMMUT070629.2	GO:0032876	negative regulation of DNA endoreduplication	2	167	17	49955	35.60641711	ENSMUST00000136568;ENSMUST00000115072	0.001817962	biological_process	0.024502971
NONMMUT070629.2	GO:0070324	thyroid hormone binding	2	167	17	49955	35.60641711	ENSMUST00000124072;ENSMUST00000075312	0.001817962	molecular_function	0.024502971
NONMMUT126852.1	GO:0051276	chromosome organization	3	126	92	49955	13.21924708	ENSMUST00000136568;ENSMUST00000118368;ENSMUST00000147305	0.001817973	biological_process	0.044081414
NONMMUT064445.2	GO:0001228	transcriptional activator activity, RNA polymerase II transcription regulatory region sequence-specific binding	6	223	279	49955	4.92304643	ENSMUST00000143582;ENSMUST00000001538;ENSMUST00000021787;ENSMUST00000170926;ENSMUST00000106341;ENSMUST00000130313	0.00182075	molecular_function	0.02013535
NONMMUT107695.1	GO:0001228	transcriptional activator activity, RNA polymerase II transcription regulatory region sequence-specific binding	6	223	279	49955	4.92304643	ENSMUST00000143582;ENSMUST00000021787;ENSMUST00000170926;ENSMUST00000130313;ENSMUST00000115072;ENSMUST00000167156	0.00182075	molecular_function	0.013945287
NONMMUT122282.1	GO:0003700	transcription factor activity, sequence-specific DNA binding	20	190	2541	49955	2.19524504	ENSMUST00000174411;ENSMUST00000105341;ENSMUST00000138083;ENSMUST00000001538;ENSMUST00000115333;ENSMUST00000021787;ENSMUST00000208081;ENSMUST00000176330;ENSMUST00000089565;ENSMUST00000124115;ENSMUST00000154381;ENSMUST00000169879;ENSMUST00000207072;ENSMUST00000128862;ENSMUST00000148930;ENSMUST00000184072;ENSMUST00000021968;ENSMUST00000205685;ENSMUST00000105098;ENSMUST00000153888	0.001821618	molecular_function	0.026522512
NONMMUT014294.2	GO:0042562	hormone binding	3	204	56	49955	13.29930704	ENSMUST00000124115;ENSMUST00000075312;ENSMUST00000128862	0.001822346	molecular_function	0.029875025
NONMMUT035294.2	GO:0042562	hormone binding	3	204	56	49955	13.29930704	ENSMUST00000124115;ENSMUST00000075312;ENSMUST00000128862	0.001822346	molecular_function	0.027994165
NONMMUT111504.1	GO:0042562	hormone binding	3	204	56	49955	13.29930704	ENSMUST00000124115;ENSMUST00000075312;ENSMUST00000128862	0.001822346	molecular_function	0.029748236
NONMMUT056782.2	GO:0009790	embryo development	5	156	272	49955	6.048281067	ENSMUST00000113705;ENSMUST00000125289;ENSMUST00000113326;ENSMUST00000056110;ENSMUST00000113502	0.001822725	biological_process	0.022578274
NONMMUT039247.2	GO:0045668	negative regulation of osteoblast differentiation	4	188	133	49955	8.143510951	ENSMUST00000152909;ENSMUST00000179592;ENSMUST00000186075;ENSMUST00000113502	0.001823009	biological_process	0.028244837
NONMMUT017617.2	GO:0045598	regulation of fat cell differentiation	2	64	47	49955	34.25394647	ENSMUST00000141662;ENSMUST00000166617	0.001823165	biological_process	0.033593821
NONMMUT045172.2	GO:0016209	antioxidant activity	2	55	55	49955	34.23670669	ENSMUST00000173739;ENSMUST00000173091	0.001823203	molecular_function	0.029171252
NONMMUT047448.2	GO:0045095	keratin filament	2	55	55	49955	34.23670669	ENSMUST00000106435;ENSMUST00000023797	0.001823203	cellular_component	0.034288971
NONMMUT135975.1	GO:0016209	antioxidant activity	2	55	55	49955	34.23670669	ENSMUST00000173739;ENSMUST00000173091	0.001823203	molecular_function	0.029171252
NONMMUT006134.2	GO:0008190	eukaryotic initiation factor 4E binding	2	105	28	49955	34.62343967	ENSMUST00000044783;ENSMUST00000128184	0.001824241	molecular_function	0.048895983
NONMMUT006134.2	GO:0047391	alkylglycerophosphoethanolamine phosphodiesterase activity	2	105	28	49955	34.62343967	ENSMUST00000109083;ENSMUST00000177094	0.001824241	molecular_function	0.048895983
NONMMUT068322.2	GO:2000675	negative regulation of type B pancreatic cell apoptotic process	2	105	28	49955	34.62343967	ENSMUST00000166339;ENSMUST00000111657	0.001824241	biological_process	0.048675123
NONMMUT026083.2	GO:0050840	extracellular matrix binding	2	56	54	49955	34.22565158	ENSMUST00000066708;ENSMUST00000031243	0.001824292	molecular_function	0.044764269
NONMMUT043325.2	GO:0098609	cell-cell adhesion	2	56	54	49955	34.22565158	ENSMUST00000122356;ENSMUST00000144189	0.001824292	biological_process	0.038792434
NONMMUT015980.2	GO:0035497	cAMP response element binding	2	73	41	49955	34.29336998	ENSMUST00000183992;ENSMUST00000187811	0.001824336	molecular_function	0.044951173
NONMMUT135265.1	GO:0000413	protein peptidyl-prolyl isomerization	2	73	41	49955	34.29336998	ENSMUST00000185990;ENSMUST00000150387	0.001824336	biological_process	0.032942052
NONMMUT010059.2	GO:0097324	melanocyte migration	2	151	19	49955	35.27799364	ENSMUST00000144270;ENSMUST00000202187	0.001824634	biological_process	0.030106467
NONMMUT034790.2	GO:0048625	myoblast fate commitment	2	144	20	49955	35.16549296	ENSMUST00000021968;ENSMUST00000153888	0.001825017	biological_process	0.025384322
NONMMUT072396.2	GO:0005862	muscle thin filament tropomyosin	2	144	20	49955	35.16549296	ENSMUST00000113705;ENSMUST00000034928	0.001825017	cellular_component	0.022151926
NONMMUT072396.2	GO:0031274	positive regulation of pseudopodium assembly	2	144	20	49955	35.16549296	ENSMUST00000022185;ENSMUST00000144270	0.001825017	biological_process	0.022151926
NONMMUT098495.1	GO:0019208	phosphatase regulator activity	2	144	20	49955	35.16549296	ENSMUST00000171218;ENSMUST00000166885	0.001825017	molecular_function	0.014268312
NONMMUT098495.1	GO:0034720	histone H3-K4 demethylation	2	144	20	49955	35.16549296	ENSMUST00000189069;ENSMUST00000055032	0.001825017	biological_process	0.014268312
NONMMUT114852.1	GO:0006413	translational initiation	4	164	153	49955	8.137581699	ENSMUST00000091197;ENSMUST00000141034;ENSMUST00000200724;ENSMUST00000091190	0.0018254	biological_process	0.020393096
NONMMUT072232.2	GO:0031648	protein destabilization	3	112	104	49955	13.19274876	ENSMUST00000085096;ENSMUST00000191916;ENSMUST00000163779	0.001826332	biological_process	0.035613468
NONMMUT096938.1	GO:0043473	pigmentation	3	112	104	49955	13.19274876	ENSMUST00000022725;ENSMUST00000144270;ENSMUST00000029123	0.001826332	biological_process	0.044252544
TCONS_00033917	GO:0031648	protein destabilization	3	112	104	49955	13.19274876	ENSMUST00000085096;ENSMUST00000191916;ENSMUST00000163779	0.001826332	biological_process	0.048307736
NONMMUT042530.2	GO:0042438	melanin biosynthetic process	2	85	35	49955	34.36833046	ENSMUST00000022725;ENSMUST00000029123	0.001827106	biological_process	0.036492132
NONMMUT133871.1	GO:0035356	cellular triglyceride homeostasis	2	177	16	49955	35.67071429	ENSMUST00000022853;ENSMUST00000110523	0.001827255	biological_process	0.02617307
NONMMUT037847.2	GO:0043523	regulation of neuron apoptotic process	4	161	156	49955	8.133104687	ENSMUST00000162466;ENSMUST00000108382;ENSMUST00000163779;ENSMUST00000136232	0.001828921	biological_process	0.040727814
NONMMUT120667.1	GO:0043523	regulation of neuron apoptotic process	4	161	156	49955	8.133104687	ENSMUST00000162466;ENSMUST00000108382;ENSMUST00000163779;ENSMUST00000136232	0.001828921	biological_process	0.022714019
NONMMUT048950.2	GO:0016857	racemase and epimerase activity, acting on carbohydrates and derivatives	2	200	14	49955	36.03246753	ENSMUST00000102540;ENSMUST00000113995	0.001830011	molecular_function	0.019113452
NONMMUT070299.2	GO:0016857	racemase and epimerase activity, acting on carbohydrates and derivatives	2	200	14	49955	36.03246753	ENSMUST00000102540;ENSMUST00000113995	0.001830011	molecular_function	0.017151037
NONMMUT073718.2	GO:0016857	racemase and epimerase activity, acting on carbohydrates and derivatives	2	200	14	49955	36.03246753	ENSMUST00000102540;ENSMUST00000113995	0.001830011	molecular_function	0.029139411
NONMMUT073718.2	GO:0030870	Mre11 complex	2	200	14	49955	36.03246753	ENSMUST00000136568;ENSMUST00000147305	0.001830011	cellular_component	0.029139411
NONMMUT073718.2	GO:0031860	telomeric 3' overhang formation	2	200	14	49955	36.03246753	ENSMUST00000136568;ENSMUST00000147305	0.001830011	biological_process	0.029139411
NONMMUT079987.1	GO:0016857	racemase and epimerase activity, acting on carbohydrates and derivatives	2	200	14	49955	36.03246753	ENSMUST00000102540;ENSMUST00000113995	0.001830011	molecular_function	0.013658133
NONMMUT078460.1	GO:0004520	endodeoxyribonuclease activity	2	90	33	49955	34.3815427	ENSMUST00000136568;ENSMUST00000147305	0.001830885	molecular_function	0.022784346
NONMMUT094860.1	GO:0005667	transcription factor complex	11	205	930	49955	2.988997894	ENSMUST00000174411;ENSMUST00000105341;ENSMUST00000120674;ENSMUST00000021787;ENSMUST00000176330;ENSMUST00000169879;ENSMUST00000187811;ENSMUST00000185355;ENSMUST00000167156;ENSMUST00000184072;ENSMUST00000144900	0.001831946	cellular_component	0.031673747
NONMMUT039247.2	GO:0006598	polyamine catabolic process	2	188	15	49955	35.79928315	ENSMUST00000110180;ENSMUST00000129143	0.001832439	biological_process	0.028244837
NONMMUT039247.2	GO:0046208	spermine catabolic process	2	188	15	49955	35.79928315	ENSMUST00000110180;ENSMUST00000129143	0.001832439	biological_process	0.028244837
NONMMUT036043.2	GO:0032391	photoreceptor connecting cilium	3	93	126	49955	13.18227513	ENSMUST00000095585;ENSMUST00000142401;ENSMUST00000142682	0.001832829	cellular_component	0.046487197
NONMMUT002918.2	GO:0043687	post-translational protein modification	2	214	13	49955	36.24238026	ENSMUST00000120674;ENSMUST00000135934	0.001833263	biological_process	0.021795456
NONMMUT010842.2	GO:0006351	transcription, DNA-templated	21	96	5561	49955	2.235267038	ENSMUST00000131254;ENSMUST00000174411;ENSMUST00000138083;ENSMUST00000120674;ENSMUST00000001538;ENSMUST00000120105;ENSMUST00000167546;ENSMUST00000208081;ENSMUST00000107117;ENSMUST00000176407;ENSMUST00000089565;ENSMUST00000115809;ENSMUST00000113326;ENSMUST00000047793;ENSMUST00000169879;ENSMUST00000187721;ENSMUST00000148930;ENSMUST00000077422;ENSMUST00000117083;ENSMUST00000154552;ENSMUST00000105098	0.001833436	biological_process	0.029988894
NONMMUT043669.2	GO:0006351	transcription, DNA-templated	21	96	5561	49955	2.235267038	ENSMUST00000131254;ENSMUST00000174411;ENSMUST00000138083;ENSMUST00000120674;ENSMUST00000001538;ENSMUST00000120105;ENSMUST00000167546;ENSMUST00000208081;ENSMUST00000107117;ENSMUST00000176407;ENSMUST00000089565;ENSMUST00000115809;ENSMUST00000113326;ENSMUST00000047793;ENSMUST00000169879;ENSMUST00000187721;ENSMUST00000148930;ENSMUST00000077422;ENSMUST00000117083;ENSMUST00000154552;ENSMUST00000105098	0.001833436	biological_process	0.030276328
NONMMUT074311.2	GO:0006351	transcription, DNA-templated	21	96	5561	49955	2.235267038	ENSMUST00000131254;ENSMUST00000174411;ENSMUST00000138083;ENSMUST00000120674;ENSMUST00000001538;ENSMUST00000120105;ENSMUST00000167546;ENSMUST00000208081;ENSMUST00000107117;ENSMUST00000176407;ENSMUST00000089565;ENSMUST00000115809;ENSMUST00000113326;ENSMUST00000047793;ENSMUST00000169879;ENSMUST00000187721;ENSMUST00000148930;ENSMUST00000077422;ENSMUST00000117083;ENSMUST00000154552;ENSMUST00000105098	0.001833436	biological_process	0.030180517
NONMMUT032179.2	GO:0044212	transcription regulatory region DNA binding	10	195	833	49955	3.187566919	ENSMUST00000131254;ENSMUST00000174411;ENSMUST00000105341;ENSMUST00000039978;ENSMUST00000120105;ENSMUST00000021787;ENSMUST00000128184;ENSMUST00000209085;ENSMUST00000184072;ENSMUST00000153888	0.001833553	molecular_function	0.028603425
NONMMUT012392.2	GO:0004003	ATP-dependent DNA helicase activity	3	201	57	49955	13.26368953	ENSMUST00000129249;ENSMUST00000136568;ENSMUST00000147305	0.001833963	molecular_function	0.026024145
NONMMUT089813.1	GO:0004003	ATP-dependent DNA helicase activity	3	201	57	49955	13.26368953	ENSMUST00000033991;ENSMUST00000129249;ENSMUST00000136568	0.001833963	molecular_function	0.014430424
NONMMUT067229.2	GO:0022841	potassium ion leak channel activity	2	109	27	49955	34.56420907	ENSMUST00000110920;ENSMUST00000120327	0.001835056	molecular_function	0.031292533
NONMMUT137044.1	GO:0005515	protein binding	36	86	13404	49955	1.963348254	ENSMUST00000131254;ENSMUST00000133921;ENSMUST00000102507;ENSMUST00000138989;ENSMUST00000138083;ENSMUST00000024889;ENSMUST00000106435;ENSMUST00000022474;ENSMUST00000122356;ENSMUST00000205786;ENSMUST00000120105;ENSMUST00000147613;ENSMUST00000115604;ENSMUST00000111214;ENSMUST00000167546;ENSMUST00000106485;ENSMUST00000142401;ENSMUST00000176330;ENSMUST00000107785;ENSMUST00000141034;ENSMUST00000140362;…	0.001835969	molecular_function	0.043440395
NONMMUT072379.2	GO:0005874	microtubule	9	133	1025	49955	3.464752164	ENSMUST00000113054;ENSMUST00000014990;ENSMUST00000147613;ENSMUST00000150387;ENSMUST00000169748;ENSMUST00000200386;ENSMUST00000130774;ENSMUST00000194371;ENSMUST00000114015	0.001836146	cellular_component	0.030557902
NONMMUT073456.2	GO:0007507	heart development	6	92	690	49955	4.981294237	ENSMUST00000022474;ENSMUST00000154004;ENSMUST00000137048;ENSMUST00000069309;ENSMUST00000139365;ENSMUST00000143286	0.001836222	biological_process	0.013695156
NONMMUT050489.2	GO:0001701	in utero embryonic development	11	216	882	49955	2.985470936	ENSMUST00000208081;ENSMUST00000106702;ENSMUST00000089565;ENSMUST00000113326;ENSMUST00000119063;ENSMUST00000169879;ENSMUST00000134357;ENSMUST00000156837;ENSMUST00000129249;ENSMUST00000034928;ENSMUST00000115274	0.001836368	biological_process	0.029220502
NONMMUT094425.1	GO:0001701	in utero embryonic development	11	216	882	49955	2.985470936	ENSMUST00000154004;ENSMUST00000208081;ENSMUST00000106702;ENSMUST00000089565;ENSMUST00000113326;ENSMUST00000119063;ENSMUST00000169879;ENSMUST00000156837;ENSMUST00000129249;ENSMUST00000034928;ENSMUST00000115274	0.001836368	biological_process	0.023285391
NONMMUT028472.2	GO:0008630	intrinsic apoptotic signaling pathway in response to DNA damage	4	172	146	49955	8.122798434	ENSMUST00000076136;ENSMUST00000134357;ENSMUST00000150217;ENSMUST00000178384	0.001837579	biological_process	0.022275213
NONMMUT119376.1	GO:0004862	cAMP-dependent protein kinase inhibitor activity	2	70	43	49955	34.13953488	ENSMUST00000106677;ENSMUST00000126182	0.001837894	molecular_function	0.042209213
NONMMUT132392.1	GO:0046983	protein dimerization activity	7	160	533	49955	4.24228378	ENSMUST00000105341;ENSMUST00000021787;ENSMUST00000124072;ENSMUST00000124115;ENSMUST00000173091;ENSMUST00000184072;ENSMUST00000144900	0.001838075	molecular_function	0.021867452
NONMMUT069496.2	GO:0042771	intrinsic apoptotic signaling pathway in response to DNA damage by p53 class mediator	4	205	122	49955	8.128700759	ENSMUST00000120119;ENSMUST00000111214;ENSMUST00000127896;ENSMUST00000122348	0.001838078	biological_process	0.015557913
NONMMUT009464.2	GO:0005528	FK506 binding	2	83	36	49955	34.23799726	ENSMUST00000150387;ENSMUST00000107400	0.00183827	molecular_function	0.035503983
NONMMUT042327.2	GO:0000978	RNA polymerase II core promoter proximal region sequence-specific DNA binding	11	161	1191	49955	3.002541282	ENSMUST00000105341;ENSMUST00000154004;ENSMUST00000111214;ENSMUST00000021787;ENSMUST00000176330;ENSMUST00000164648;ENSMUST00000124115;ENSMUST00000187811;ENSMUST00000184072;ENSMUST00000143286;ENSMUST00000144900	0.001838858	molecular_function	0.027630463
NONMMUT082664.1	GO:0045893	positive regulation of transcription, DNA-templated	14	155	1830	49955	2.611130489	ENSMUST00000183992;ENSMUST00000105341;ENSMUST00000022474;ENSMUST00000021787;ENSMUST00000208081;ENSMUST00000176330;ENSMUST00000119063;ENSMUST00000133346;ENSMUST00000209085;ENSMUST00000187811;ENSMUST00000129249;ENSMUST00000167156;ENSMUST00000184072;ENSMUST00000144900	0.001838954	biological_process	0.024421308
NONMMUT110201.1	GO:0045893	positive regulation of transcription, DNA-templated	14	155	1830	49955	2.611130489	ENSMUST00000022474;ENSMUST00000021787;ENSMUST00000167546;ENSMUST00000208081;ENSMUST00000111657;ENSMUST00000176330;ENSMUST00000133346;ENSMUST00000209085;ENSMUST00000187811;ENSMUST00000056715;ENSMUST00000129249;ENSMUST00000113502;ENSMUST00000167156;ENSMUST00000184072	0.001838954	biological_process	0.01166064
NONMMUT135966.1	GO:0005522	profilin binding	2	80	39	49955	32.81788297	ENSMUST00000115629;ENSMUST00000177811	0.001988007	molecular_function	0.048080592
NONMMUT034790.2	GO:0003707	steroid hormone receptor activity	4	144	179	49955	7.94509178	ENSMUST00000208081;ENSMUST00000089565;ENSMUST00000124115;ENSMUST00000128862	0.001988123	molecular_function	0.026450682
NONMMUT052129.2	GO:0003707	steroid hormone receptor activity	4	144	179	49955	7.94509178	ENSMUST00000208081;ENSMUST00000089565;ENSMUST00000124115;ENSMUST00000128862	0.001988123	molecular_function	0.025599757
NONMMUT111879.1	GO:0005667	transcription factor complex	10	177	930	49955	3.156590046	ENSMUST00000120674;ENSMUST00000021787;ENSMUST00000180008;ENSMUST00000188994;ENSMUST00000176330;ENSMUST00000169879;ENSMUST00000187811;ENSMUST00000167156;ENSMUST00000184072;ENSMUST00000144900	0.001988431	cellular_component	0.029325371
NONMMUT026270.2	GO:0008134	transcription factor binding	12	203	1110	49955	2.764680911	ENSMUST00000131254;ENSMUST00000105341;ENSMUST00000120105;ENSMUST00000021787;ENSMUST00000118294;ENSMUST00000176330;ENSMUST00000124115;ENSMUST00000169879;ENSMUST00000187811;ENSMUST00000106341;ENSMUST00000148930;ENSMUST00000184072	0.00221488	molecular_function	0.025557492
NONMMUT034790.2	GO:0005654	nucleoplasm	26	144	4991	49955	1.985037474	ENSMUST00000131254;ENSMUST00000174411;ENSMUST00000143582;ENSMUST00000138083;ENSMUST00000021787;ENSMUST00000111267;ENSMUST00000124115;ENSMUST00000153976;ENSMUST00000128256;ENSMUST00000140362;ENSMUST00000169879;ENSMUST00000209085;ENSMUST00000204907;ENSMUST00000156837;ENSMUST00000194816;ENSMUST00000106760;ENSMUST00000148930;ENSMUST00000117083;ENSMUST00000065976;ENSMUST00000127904;ENSMUST00000119879;…	0.002215182	cellular_component	0.02824357
NONMMUT086424.1	GO:0030520	intracellular estrogen receptor signaling pathway	2	120	27	49955	31.34212178	ENSMUST00000182800;ENSMUST00000117083	0.002216299	biological_process	0.028279973
NONMMUT022758.2	GO:0008332	low voltage-gated calcium channel activity	2	159	20	49955	31.80573248	ENSMUST00000021234;ENSMUST00000161035	0.002216352	molecular_function	0.022925387
NONMMUT022758.2	GO:0031274	positive regulation of pseudopodium assembly	2	159	20	49955	31.80573248	ENSMUST00000022185;ENSMUST00000144270	0.002216352	biological_process	0.022925387
NONMMUT024262.2	GO:0008332	low voltage-gated calcium channel activity	2	159	20	49955	31.80573248	ENSMUST00000107785;ENSMUST00000161035	0.002216352	molecular_function	0.044322163
NONMMUT024262.2	GO:0048406	nerve growth factor binding	2	159	20	49955	31.80573248	ENSMUST00000032203;ENSMUST00000176209	0.002216352	molecular_function	0.044322163
TCONS_00058260	GO:0008332	low voltage-gated calcium channel activity	2	159	20	49955	31.80573248	ENSMUST00000107785;ENSMUST00000161035	0.002216352	molecular_function	0.036908693
NONMMUT078460.1	GO:0005634	nucleus	42	90	16026	49955	1.852481904	ENSMUST00000133921;ENSMUST00000143582;ENSMUST00000033991;ENSMUST00000107814;ENSMUST00000039978;ENSMUST00000143951;ENSMUST00000066708;ENSMUST00000115333;ENSMUST00000021787;ENSMUST00000185498;ENSMUST00000111991;ENSMUST00000075087;ENSMUST00000162273;ENSMUST00000023797;ENSMUST00000069960;ENSMUST00000176330;ENSMUST00000164648;ENSMUST00000171646;ENSMUST00000106263;ENSMUST00000133346;ENSMUST00000154381;…	0.002746297	cellular_component	0.027173181
NONMMUT034790.2	GO:0010944	negative regulation of transcription by competitive promoter binding	2	144	25	49955	28.12957746	ENSMUST00000174411;ENSMUST00000021787	0.002747103	biological_process	0.033465734
NONMMUT001510.2	GO:0047485	protein N-terminus binding	5	104	453	49955	5.518986777	ENSMUST00000113705;ENSMUST00000108612;ENSMUST00000175769;ENSMUST00000163779;ENSMUST00000034928	0.002747873	molecular_function	0.032581919
NONMMUT034761.2	GO:0045892	negative regulation of transcription, DNA-templated	9	95	1539	49955	3.292261662	ENSMUST00000001538;ENSMUST00000208081;ENSMUST00000089565;ENSMUST00000113326;ENSMUST00000186075;ENSMUST00000169879;ENSMUST00000106341;ENSMUST00000185355;ENSMUST00000105098	0.002748267	biological_process	0.026969876
NONMMUT034790.2	GO:0001893	maternal placenta development	2	144	26	49955	27.04712893	ENSMUST00000208081;ENSMUST00000089565	0.002952859	biological_process	0.033465734
NONMMUT034790.2	GO:0001972	retinoic acid binding	2	144	26	49955	27.04712893	ENSMUST00000208081;ENSMUST00000089565	0.002952859	molecular_function	0.033465734
NONMMUT052129.2	GO:0001893	maternal placenta development	2	144	26	49955	27.04712893	ENSMUST00000208081;ENSMUST00000089565	0.002952859	biological_process	0.02657573
NONMMUT052129.2	GO:0001972	retinoic acid binding	2	144	26	49955	27.04712893	ENSMUST00000208081;ENSMUST00000089565	0.002952859	molecular_function	0.02657573
NONMMUT060889.2	GO:0015095	magnesium ion transmembrane transporter activity	2	108	37	49955	25.45537991	ENSMUST00000099285;ENSMUST00000117812	0.003243157	molecular_function	0.023052994
NONMMUT034790.2	GO:0001103	RNA polymerase II repressing transcription factor binding	3	144	99	49955	10.71480765	ENSMUST00000169879;ENSMUST00000119879;ENSMUST00000153888	0.003243457	molecular_function	0.03453084
NONMMUT041588.2	GO:0005515	protein binding	26	59	13404	49955	2.148445059	ENSMUST00000090293;ENSMUST00000162973;ENSMUST00000189262;ENSMUST00000120119;ENSMUST00000095585;ENSMUST00000162898;ENSMUST00000175779;ENSMUST00000086643;ENSMUST00000115629;ENSMUST00000111214;ENSMUST00000167546;ENSMUST00000019843;ENSMUST00000111657;ENSMUST00000174710;ENSMUST00000202273;ENSMUST00000169470;ENSMUST00000114134;ENSMUST00000056715;ENSMUST00000123399;ENSMUST00000136390;ENSMUST00000171252;…	0.003243635	molecular_function	0.041853863
NONMMUT058681.2	GO:0045944	positive regulation of transcription from RNA polymerase II promoter	19	154	3085	49955	2.138255598	ENSMUST00000143582;ENSMUST00000105341;ENSMUST00000039978;ENSMUST00000021787;ENSMUST00000128184;ENSMUST00000165027;ENSMUST00000124115;ENSMUST00000119063;ENSMUST00000133346;ENSMUST00000154381;ENSMUST00000130313;ENSMUST00000129249;ENSMUST00000138553;ENSMUST00000185767;ENSMUST00000167156;ENSMUST00000184072;ENSMUST00000189553;ENSMUST00000205685;ENSMUST00000153888	0.003243991	biological_process	0.030178373
NONMMUT017069.2	GO:0019904	protein domain specific binding	3	16	953	49955	11.86584874	ENSMUST00000109083;ENSMUST00000132497;ENSMUST00000022140	0.003244898	molecular_function	0.025959187
NONMMUT038351.2	GO:0005925	focal adhesion	11	181	1162	49955	2.717034525	ENSMUST00000166939;ENSMUST00000044217;ENSMUST00000178383;ENSMUST00000199470;ENSMUST00000106702;ENSMUST00000068705;ENSMUST00000177811;ENSMUST00000115274;ENSMUST00000191544;ENSMUST00000183044;ENSMUST00000106199	0.003763252	cellular_component	0.038608093
NONMMUT034790.2	GO:0005634	nucleus	62	144	16026	49955	1.600750914	ENSMUST00000131254;ENSMUST00000141553;ENSMUST00000174411;ENSMUST00000133921;ENSMUST00000100015;ENSMUST00000143582;ENSMUST00000138083;ENSMUST00000107814;ENSMUST00000166291;ENSMUST00000039978;ENSMUST00000120674;ENSMUST00000001538;ENSMUST00000205786;ENSMUST00000021787;ENSMUST00000109083;ENSMUST00000208081;ENSMUST00000107117;ENSMUST00000069960;ENSMUST00000108612;ENSMUST00000198207;ENSMUST00000165027;…	0.003764617	cellular_component	0.03716041
NONMMUT063355.2	GO:0006807	nitrogen compound metabolic process	2	84	52	49955	23.40666041	ENSMUST00000115274;ENSMUST00000201182	0.003765123	biological_process	0.032003549
NONMMUT063355.2	GO:0046597	negative regulation of viral entry into host cell	2	84	52	49955	23.40666041	ENSMUST00000136568;ENSMUST00000147305	0.003765123	biological_process	0.032003549
NONMMUT067229.2	GO:0010942	positive regulation of cell death	3	109	139	49955	10.14307045	ENSMUST00000110920;ENSMUST00000152909;ENSMUST00000150217	0.003765611	biological_process	0.039930337
NONMMUT086424.1	GO:0032391	photoreceptor connecting cilium	3	120	126	49955	10.14021164	ENSMUST00000095585;ENSMUST00000142401;ENSMUST00000142682	0.003765861	cellular_component	0.032732703
NONMMUT030650.2	GO:0000307	cyclin-dependent protein kinase holoenzyme complex	2	81	54	49955	23.39474918	ENSMUST00000201902;ENSMUST00000122348	0.00376632	cellular_component	0.021439052
NONMMUT033291.2	GO:0000307	cyclin-dependent protein kinase holoenzyme complex	2	81	54	49955	23.39474918	ENSMUST00000201902;ENSMUST00000122348	0.00376632	cellular_component	0.021583911
NONMMUT063110.2	GO:0000307	cyclin-dependent protein kinase holoenzyme complex	2	81	54	49955	23.39474918	ENSMUST00000201902;ENSMUST00000122348	0.00376632	cellular_component	0.03936038
NONMMUT054283.2	GO:0008409	5'-3' exonuclease activity	2	123	35	49955	23.57497048	ENSMUST00000173995;ENSMUST00000194816	0.003767267	molecular_function	0.041295044
NONMMUT063101.2	GO:0048514	blood vessel morphogenesis	3	187	80	49955	10.16474185	ENSMUST00000208081;ENSMUST00000089565;ENSMUST00000119063	0.003767592	biological_process	0.031022512
NONMMUT051900.2	GO:0001650	fibrillar center	2	134	32	49955	23.63778409	ENSMUST00000107123;ENSMUST00000107117	0.003767757	cellular_component	0.034098201
NONMMUT051900.2	GO:0007062	sister chromatid cohesion	2	134	32	49955	23.63778409	ENSMUST00000136568;ENSMUST00000147305	0.003767757	biological_process	0.034098201
NONMMUT012484.2	GO:0043981	histone H4-K5 acetylation	2	89	49	49955	23.41355853	ENSMUST00000106171;ENSMUST00000107733	0.003767785	biological_process	0.035843039
NONMMUT012484.2	GO:0043982	histone H4-K8 acetylation	2	89	49	49955	23.41355853	ENSMUST00000106171;ENSMUST00000107733	0.003767785	biological_process	0.035843039
TCONS_00063260	GO:0032508	DNA duplex unwinding	2	89	49	49955	23.41355853	ENSMUST00000033991;ENSMUST00000141046	0.003767785	biological_process	0.045380516
NONMMUT035977.2	GO:0000014	single-stranded DNA endodeoxyribonuclease activity	2	176	24	49955	23.91331418	ENSMUST00000136568;ENSMUST00000147305	0.003768422	molecular_function	0.0346169
NONMMUT035977.2	GO:0033674	positive regulation of kinase activity	2	176	24	49955	23.91331418	ENSMUST00000136568;ENSMUST00000147305	0.003768422	biological_process	0.0346169
NONMMUT018480.2	GO:0031462	Cul2-RING ubiquitin ligase complex	2	191	22	49955	24.01779702	ENSMUST00000044751;ENSMUST00000161317	0.00376938	cellular_component	0.045247238
NONMMUT018480.2	GO:0060373	regulation of ventricular cardiac muscle cell membrane depolarization	2	191	22	49955	24.01779702	ENSMUST00000174411;ENSMUST00000049941	0.00376938	biological_process	0.045247238
NONMMUT046400.2	GO:0031462	Cul2-RING ubiquitin ligase complex	2	191	22	49955	24.01779702	ENSMUST00000044751;ENSMUST00000161317	0.00376938	cellular_component	0.022291331
TCONS_00003734	GO:0031462	Cul2-RING ubiquitin ligase complex	2	191	22	49955	24.01779702	ENSMUST00000044751;ENSMUST00000161317	0.00376938	cellular_component	0.031518429
NONMMUT003599.2	GO:0007095	mitotic G2 DNA damage checkpoint	2	101	43	49955	23.4493775	ENSMUST00000136568;ENSMUST00000147305	0.003771298	biological_process	0.03609191
NONMMUT008236.2	GO:0005212	structural constituent of eye lens	2	101	43	49955	23.4493775	ENSMUST00000061497;ENSMUST00000119627	0.003771298	molecular_function	0.040366855
NONMMUT053008.2	GO:0007095	mitotic G2 DNA damage checkpoint	2	101	43	49955	23.4493775	ENSMUST00000136568;ENSMUST00000147305	0.003771298	biological_process	0.033088945
NONMMUT112752.1	GO:0005096	GTPase activator activity	6	94	782	49955	4.287345966	ENSMUST00000099133;ENSMUST00000156819;ENSMUST00000049780;ENSMUST00000115391;ENSMUST00000027997;ENSMUST00000115013	0.003771392	molecular_function	0.041885917
NONMMUT026270.2	GO:0003779	actin binding	12	203	1187	49955	2.581262102	ENSMUST00000102507;ENSMUST00000113054;ENSMUST00000044217;ENSMUST00000055190;ENSMUST00000115809;ENSMUST00000114541;ENSMUST00000056715;ENSMUST00000034928;ENSMUST00000131415;ENSMUST00000177811;ENSMUST00000191544;ENSMUST00000106199	0.003771731	molecular_function	0.030529668
NONMMUT071960.2	GO:0004518	nuclease activity	5	161	313	49955	5.083353813	ENSMUST00000033991;ENSMUST00000173995;ENSMUST00000194816;ENSMUST00000136568;ENSMUST00000147305	0.00377272	molecular_function	0.033107035
NONMMUT051020.2	GO:0006406	mRNA export from nucleus	2	51	87	49955	23.39573071	ENSMUST00000184826;ENSMUST00000128184	0.003773352	biological_process	0.04658883
NONMMUT006693.2	GO:0030505	inorganic diphosphate transport	1	63	2	49955	402.8467742	ENSMUST00000135846	0.003773958	biological_process	0.042753874
NONMMUT006693.2	GO:0050294	steroid sulfotransferase activity	1	63	2	49955	402.8467742	ENSMUST00000075571	0.003773958	molecular_function	0.042753874
NONMMUT006693.2	GO:0050427	3'-phosphoadenosine 5'-phosphosulfate metabolic process	1	63	2	49955	402.8467742	ENSMUST00000135846	0.003773958	biological_process	0.042753874
NONMMUT006693.2	GO:1903892	negative regulation of ATF6-mediated unfolded protein response	1	63	2	49955	402.8467742	ENSMUST00000166339	0.003773958	biological_process	0.042753874
NONMMUT108896.1	GO:0002019	regulation of renal output by angiotensin	1	63	2	49955	402.8467742	ENSMUST00000063278	0.003773958	biological_process	0.034403609
NONMMUT108896.1	GO:0004610	phosphoacetylglucosamine mutase activity	1	63	2	49955	402.8467742	ENSMUST00000072585	0.003773958	molecular_function	0.034403609
NONMMUT108896.1	GO:0017014	protein nitrosylation	1	63	2	49955	402.8467742	ENSMUST00000120310	0.003773958	biological_process	0.034403609
NONMMUT108896.1	GO:0019826	oxygen sensor activity	1	63	2	49955	402.8467742	ENSMUST00000108382	0.003773958	molecular_function	0.034403609
TCONS_00032390	GO:0004704	NF-kappaB-inducing kinase activity	2	111	39	49955	23.48435662	ENSMUST00000205786;ENSMUST00000165954	0.003775101	molecular_function	0.040683764
TCONS_00032390	GO:0006476	protein deacetylation	2	111	39	49955	23.48435662	ENSMUST00000131254;ENSMUST00000169879	0.003775101	biological_process	0.040683764
TCONS_00093179	GO:0003091	renal water homeostasis	1	27	6	49955	320.1858974	ENSMUST00000166339	0.003775465	biological_process	0.029186014
TCONS_00093179	GO:0008728	GTP diphosphokinase activity	1	27	6	49955	320.1858974	ENSMUST00000206074	0.003775465	molecular_function	0.029186014
TCONS_00093179	GO:0008893	guanosine-3',5'-bis(diphosphate) 3'-diphosphatase activity	1	27	6	49955	320.1858974	ENSMUST00000206074	0.003775465	molecular_function	0.029186014
TCONS_00093179	GO:0015969	guanosine tetraphosphate metabolic process	1	27	6	49955	320.1858974	ENSMUST00000206074	0.003775465	biological_process	0.029186014
NONMMUT072232.2	GO:0047485	protein N-terminus binding	5	112	453	49955	5.106352252	ENSMUST00000113705;ENSMUST00000108612;ENSMUST00000175769;ENSMUST00000163779;ENSMUST00000034928	0.003775595	molecular_function	0.043964744
NONMMUT034029.2	GO:0042127	regulation of cell proliferation	6	116	631	49955	4.263708399	ENSMUST00000120674;ENSMUST00000128184;ENSMUST00000124115;ENSMUST00000128862;ENSMUST00000031318;ENSMUST00000127904	0.003776884	biological_process	0.048652699
NONMMUT062454.2	GO:0016706	oxidoreductase activity, acting on paired donors, with incorporation or reduction of molecular oxygen, 2-oxoglutarate as one donor, and incorporation of one atom each of oxygen into both donors	2	77	57	49955	23.34409357	ENSMUST00000189069;ENSMUST00000055032	0.003779129	molecular_function	0.020198793
NONMMUT105922.1	GO:0016706	oxidoreductase activity, acting on paired donors, with incorporation or reduction of molecular oxygen, 2-oxoglutarate as one donor, and incorporation of one atom each of oxygen into both donors	2	77	57	49955	23.34409357	ENSMUST00000189069;ENSMUST00000055032	0.003779129	molecular_function	0.020198793
NONMMUT113251.1	GO:0016706	oxidoreductase activity, acting on paired donors, with incorporation or reduction of molecular oxygen, 2-oxoglutarate as one donor, and incorporation of one atom each of oxygen into both donors	2	77	57	49955	23.34409357	ENSMUST00000189069;ENSMUST00000055032	0.003779129	molecular_function	0.03779129
NONMMUT132392.1	GO:0010718	positive regulation of epithelial to mesenchymal transition	3	160	94	49955	10.135723	ENSMUST00000152909;ENSMUST00000175769;ENSMUST00000167156	0.00378023	biological_process	0.029521793
NONMMUT002305.2	GO:0005719	nuclear euchromatin	3	141	107	49955	10.12759041	ENSMUST00000143951;ENSMUST00000133346;ENSMUST00000187811	0.003780886	cellular_component	0.035457828
NONMMUT065977.2	GO:0005719	nuclear euchromatin	3	141	107	49955	10.12759041	ENSMUST00000143951;ENSMUST00000133346;ENSMUST00000187811	0.003780886	cellular_component	0.029671735
NONMMUT107695.1	GO:0055114	oxidation-reduction process	15	223	1517	49955	2.302653263	ENSMUST00000120674;ENSMUST00000154004;ENSMUST00000115604;ENSMUST00000137048;ENSMUST00000110180;ENSMUST00000189069;ENSMUST00000135302;ENSMUST00000069309;ENSMUST00000106760;ENSMUST00000144472;ENSMUST00000147619;ENSMUST00000129143;ENSMUST00000089759;ENSMUST00000055032;ENSMUST00000144034	0.003781016	biological_process	0.019402926
NONMMUT103353.1	GO:0005654	nucleoplasm	34	211	4991	49955	1.73054549	ENSMUST00000131254;ENSMUST00000174411;ENSMUST00000143582;ENSMUST00000152909;ENSMUST00000139611;ENSMUST00000076136;ENSMUST00000201066;ENSMUST00000021787;ENSMUST00000169010;ENSMUST00000055190;ENSMUST00000042576;ENSMUST00000081747;ENSMUST00000176330;ENSMUST00000106171;ENSMUST00000124115;ENSMUST00000169879;ENSMUST00000187811;ENSMUST00000160696;ENSMUST00000130313;ENSMUST00000156837;ENSMUST00000146312;…	0.00378251	cellular_component	0.03233567
NONMMUT065642.2	GO:0033138	positive regulation of peptidyl-serine phosphorylation	3	65	236	49955	10.1938901	ENSMUST00000076136;ENSMUST00000163779;ENSMUST00000108242	0.003782694	biological_process	0.032623663
NONMMUT126341.1	GO:0006457	protein folding	4	119	261	49955	6.622555389	ENSMUST00000185990;ENSMUST00000109147;ENSMUST00000150387;ENSMUST00000107400	0.003782872	biological_process	0.040387873
NONMMUT086424.1	GO:0003084	positive regulation of systemic arterial blood pressure	2	120	36	49955	23.50235405	ENSMUST00000161048;ENSMUST00000208081	0.003783964	biological_process	0.032732703
NONMMUT087634.1	GO:0006366	transcription from RNA polymerase II promoter	6	195	372	49955	4.231353473	ENSMUST00000138083;ENSMUST00000167546;ENSMUST00000187811;ENSMUST00000185355;ENSMUST00000129249;ENSMUST00000117083	0.003784	biological_process	0.037650276
NONMMUT132846.1	GO:0006366	transcription from RNA polymerase II promoter	6	195	372	49955	4.231353473	ENSMUST00000167546;ENSMUST00000187811;ENSMUST00000106341;ENSMUST00000185355;ENSMUST00000129249;ENSMUST00000117083	0.003784	biological_process	0.03681814
NONMMUT113503.1	GO:0032012	regulation of ARF protein signal transduction	2	91	48	49955	23.36470037	ENSMUST00000144847;ENSMUST00000115716	0.003784753	biological_process	0.047711767
NONMMUT113503.1	GO:0048066	developmental pigmentation	2	91	48	49955	23.36470037	ENSMUST00000144270;ENSMUST00000202187	0.003784753	biological_process	0.047711767
NONMMUT085629.1	GO:0042803	protein homodimerization activity	10	83	2218	49955	2.948293539	ENSMUST00000137713;ENSMUST00000183992;ENSMUST00000105341;ENSMUST00000033991;ENSMUST00000113705;ENSMUST00000125289;ENSMUST00000134902;ENSMUST00000175769;ENSMUST00000173739;ENSMUST00000167156	0.003784952	molecular_function	0.044364931
NONMMUT031833.2	GO:0008283	cell proliferation	5	84	608	49955	5.136887908	ENSMUST00000128184;ENSMUST00000208684;ENSMUST00000147305;ENSMUST00000205685;ENSMUST00000153888	0.003785293	biological_process	0.048164485
NONMMUT022390.2	GO:0060707	trophoblast giant cell differentiation	2	99	44	49955	23.38847235	ENSMUST00000208081;ENSMUST00000089565	0.003787098	biological_process	0.028014263
NONMMUT055195.2	GO:0060707	trophoblast giant cell differentiation	2	99	44	49955	23.38847235	ENSMUST00000208081;ENSMUST00000089565	0.003787098	biological_process	0.028014263
NONMMUT014294.2	GO:0001701	in utero embryonic development	10	204	882	49955	2.867954742	ENSMUST00000154004;ENSMUST00000208081;ENSMUST00000106702;ENSMUST00000089565;ENSMUST00000113326;ENSMUST00000119063;ENSMUST00000169879;ENSMUST00000156837;ENSMUST00000129249;ENSMUST00000115274	0.003787396	biological_process	0.036496724
NONMMUT110633.1	GO:0032183	SUMO binding	2	114	38	49955	23.45723684	ENSMUST00000119685;ENSMUST00000115258	0.003787889	molecular_function	0.038044787
NONMMUT018575.2	GO:0043425	bHLH transcription factor binding	4	205	150	49955	6.607628524	ENSMUST00000105341;ENSMUST00000167546;ENSMUST00000170926;ENSMUST00000184072	0.00378792	molecular_function	0.03154023
NONMMUT037758.2	GO:0005903	brush border	4	116	268	49955	6.621401919	ENSMUST00000102507;ENSMUST00000108771;ENSMUST00000114541;ENSMUST00000100241	0.003788904	cellular_component	0.038081131
NONMMUT052128.2	GO:0000790	nuclear chromatin	8	180	686	49955	3.340497661	ENSMUST00000105341;ENSMUST00000125289;ENSMUST00000185355;ENSMUST00000136568;ENSMUST00000184072;ENSMUST00000147305;ENSMUST00000205685;ENSMUST00000153888	0.003789113	cellular_component	0.034280872
NONMMUT059199.2	GO:2000480	negative regulation of cAMP-dependent protein kinase activity	2	106	41	49955	23.41181989	ENSMUST00000106677;ENSMUST00000126182	0.003789589	biological_process	0.040865905
NONMMUT073984.2	GO:2000480	negative regulation of cAMP-dependent protein kinase activity	2	106	41	49955	23.41181989	ENSMUST00000106677;ENSMUST00000126182	0.003789589	biological_process	0.042508092
NONMMUT135741.1	GO:0015095	magnesium ion transmembrane transporter activity	2	117	37	49955	23.46321974	ENSMUST00000099285;ENSMUST00000117812	0.003790847	molecular_function	0.029499967
NONMMUT135741.1	GO:0050927	positive regulation of positive chemotaxis	2	117	37	49955	23.46321974	ENSMUST00000022185;ENSMUST00000136962	0.003790847	biological_process	0.029499967
NONMMUT086348.1	GO:0019870	potassium channel inhibitor activity	2	158	27	49955	23.70750237	ENSMUST00000110920;ENSMUST00000161048	0.003792341	molecular_function	0.022544306
NONMMUT025824.2	GO:0016853	isomerase activity	5	211	238	49955	5.07026597	ENSMUST00000102540;ENSMUST00000185990;ENSMUST00000113995;ENSMUST00000150387;ENSMUST00000107400	0.003792379	molecular_function	0.034849113
NONMMUT022571.2	GO:0036179	osteoclast maturation	1	95	1	49955	531.4255319	ENSMUST00000026972	0.003792639	biological_process	0.045081528
NONMMUT022571.2	GO:0097187	dentinogenesis	1	95	1	49955	531.4255319	ENSMUST00000026972	0.003792639	biological_process	0.045081528
NONMMUT031089.2	GO:0035926	chemokine (C-C motif) ligand 2 secretion	1	95	1	49955	531.4255319	ENSMUST00000022185	0.003792639	biological_process	0.025464861
NONMMUT031089.2	GO:0036179	osteoclast maturation	1	95	1	49955	531.4255319	ENSMUST00000026972	0.003792639	biological_process	0.025464861
NONMMUT031089.2	GO:0048021	regulation of melanin biosynthetic process	1	95	1	49955	531.4255319	ENSMUST00000070353	0.003792639	biological_process	0.025464861
NONMMUT031089.2	GO:0060678	dichotomous subdivision of terminal units involved in ureteric bud branching	1	95	1	49955	531.4255319	ENSMUST00000105098	0.003792639	biological_process	0.025464861
NONMMUT031089.2	GO:0070661	leukocyte proliferation	1	95	1	49955	531.4255319	ENSMUST00000022185	0.003792639	biological_process	0.025464861
NONMMUT031089.2	GO:0070963	positive regulation of neutrophil mediated killing of gram-negative bacterium	1	95	1	49955	531.4255319	ENSMUST00000022185	0.003792639	biological_process	0.025464861
NONMMUT031089.2	GO:0072076	nephrogenic mesenchyme development	1	95	1	49955	531.4255319	ENSMUST00000105098	0.003792639	biological_process	0.025464861
NONMMUT031089.2	GO:0072213	metanephric capsule development	1	95	1	49955	531.4255319	ENSMUST00000105098	0.003792639	biological_process	0.025464861
NONMMUT031089.2	GO:0072267	metanephric capsule specification	1	95	1	49955	531.4255319	ENSMUST00000105098	0.003792639	biological_process	0.025464861
NONMMUT031089.2	GO:0072608	interleukin-10 secretion	1	95	1	49955	531.4255319	ENSMUST00000022185	0.003792639	biological_process	0.025464861
NONMMUT031089.2	GO:0090195	chemokine secretion	1	95	1	49955	531.4255319	ENSMUST00000022185	0.003792639	biological_process	0.025464861
NONMMUT031089.2	GO:0090198	negative regulation of chemokine secretion	1	95	1	49955	531.4255319	ENSMUST00000022185	0.003792639	biological_process	0.025464861
NONMMUT031089.2	GO:0097187	dentinogenesis	1	95	1	49955	531.4255319	ENSMUST00000026972	0.003792639	biological_process	0.025464861
NONMMUT034761.2	GO:0035926	chemokine (C-C motif) ligand 2 secretion	1	95	1	49955	531.4255319	ENSMUST00000022185	0.003792639	biological_process	0.026969876
NONMMUT034761.2	GO:0036179	osteoclast maturation	1	95	1	49955	531.4255319	ENSMUST00000026972	0.003792639	biological_process	0.026969876
NONMMUT034761.2	GO:0048021	regulation of melanin biosynthetic process	1	95	1	49955	531.4255319	ENSMUST00000070353	0.003792639	biological_process	0.026969876
NONMMUT034761.2	GO:0060678	dichotomous subdivision of terminal units involved in ureteric bud branching	1	95	1	49955	531.4255319	ENSMUST00000105098	0.003792639	biological_process	0.026969876
NONMMUT034761.2	GO:0070661	leukocyte proliferation	1	95	1	49955	531.4255319	ENSMUST00000022185	0.003792639	biological_process	0.026969876
NONMMUT034761.2	GO:0070963	positive regulation of neutrophil mediated killing of gram-negative bacterium	1	95	1	49955	531.4255319	ENSMUST00000022185	0.003792639	biological_process	0.026969876
NONMMUT034761.2	GO:0072076	nephrogenic mesenchyme development	1	95	1	49955	531.4255319	ENSMUST00000105098	0.003792639	biological_process	0.026969876
NONMMUT034761.2	GO:0072213	metanephric capsule development	1	95	1	49955	531.4255319	ENSMUST00000105098	0.003792639	biological_process	0.026969876
NONMMUT034761.2	GO:0072267	metanephric capsule specification	1	95	1	49955	531.4255319	ENSMUST00000105098	0.003792639	biological_process	0.026969876
NONMMUT034761.2	GO:0072608	interleukin-10 secretion	1	95	1	49955	531.4255319	ENSMUST00000022185	0.003792639	biological_process	0.026969876
NONMMUT034761.2	GO:0090195	chemokine secretion	1	95	1	49955	531.4255319	ENSMUST00000022185	0.003792639	biological_process	0.026969876
NONMMUT034761.2	GO:0090198	negative regulation of chemokine secretion	1	95	1	49955	531.4255319	ENSMUST00000022185	0.003792639	biological_process	0.026969876
NONMMUT034761.2	GO:0097187	dentinogenesis	1	95	1	49955	531.4255319	ENSMUST00000026972	0.003792639	biological_process	0.026969876
NONMMUT090892.1	GO:0048021	regulation of melanin biosynthetic process	1	95	1	49955	531.4255319	ENSMUST00000070353	0.003792639	biological_process	0.031375467
NONMMUT031106.2	GO:2001243	negative regulation of intrinsic apoptotic signaling pathway	2	65	68	49955	23.28991597	ENSMUST00000092576;ENSMUST00000134357	0.003793139	biological_process	0.03468738
NONMMUT043897.2	GO:2001243	negative regulation of intrinsic apoptotic signaling pathway	2	65	68	49955	23.28991597	ENSMUST00000092576;ENSMUST00000134357	0.003793139	biological_process	0.043270037
NONMMUT000490.2	GO:0043524	negative regulation of neuron apoptotic process	6	157	464	49955	4.238210779	ENSMUST00000166339;ENSMUST00000063278;ENSMUST00000134357;ENSMUST00000131415;ENSMUST00000045699;ENSMUST00000178826	0.003793508	biological_process	0.042434879
NONMMUT043520.2	GO:0002153	steroid receptor RNA activator RNA binding	1	38	4	49955	337.5067568	ENSMUST00000124072	0.00379491	molecular_function	0.028925771
NONMMUT043520.2	GO:0003974	UDP-N-acetylglucosamine 4-epimerase activity	1	38	4	49955	337.5067568	ENSMUST00000102540	0.00379491	molecular_function	0.028925771
NONMMUT043520.2	GO:0003978	UDP-glucose 4-epimerase activity	1	38	4	49955	337.5067568	ENSMUST00000102540	0.00379491	molecular_function	0.028925771
NONMMUT043520.2	GO:0017055	negative regulation of RNA polymerase II transcriptional preinitiation complex assembly	1	38	4	49955	337.5067568	ENSMUST00000124072	0.00379491	biological_process	0.028925771
NONMMUT043520.2	GO:0019781	NEDD8 activating enzyme activity	1	38	4	49955	337.5067568	ENSMUST00000162466	0.00379491	molecular_function	0.028925771
NONMMUT043520.2	GO:0031779	melanocortin receptor binding	1	38	4	49955	337.5067568	ENSMUST00000029123	0.00379491	molecular_function	0.028925771
NONMMUT043520.2	GO:2000143	negative regulation of DNA-templated transcription, initiation	1	38	4	49955	337.5067568	ENSMUST00000124072	0.00379491	biological_process	0.028925771
NONMMUT008320.2	GO:0034364	high-density lipoprotein particle	2	93	47	49955	23.33785364	ENSMUST00000174710;ENSMUST00000173739	0.003795186	cellular_component	0.012731123
NONMMUT009625.2	GO:0016973	poly(A)+ mRNA export from nucleus	2	93	47	49955	23.33785364	ENSMUST00000184826;ENSMUST00000128184	0.003795186	biological_process	0.048441663
NONMMUT036553.2	GO:0032206	positive regulation of telomere maintenance	2	93	47	49955	23.33785364	ENSMUST00000136568;ENSMUST00000147305	0.003795186	biological_process	0.037096046
NONMMUT043394.2	GO:0045843	negative regulation of striated muscle tissue development	2	93	47	49955	23.33785364	ENSMUST00000131254;ENSMUST00000106341	0.003795186	biological_process	0.027119764
NONMMUT044108.2	GO:0016973	poly(A)+ mRNA export from nucleus	2	93	47	49955	23.33785364	ENSMUST00000184826;ENSMUST00000128184	0.003795186	biological_process	0.048441663
NONMMUT057839.2	GO:0016973	poly(A)+ mRNA export from nucleus	2	93	47	49955	23.33785364	ENSMUST00000184826;ENSMUST00000128184	0.003795186	biological_process	0.048441663
NONMMUT104181.1	GO:0032206	positive regulation of telomere maintenance	2	93	47	49955	23.33785364	ENSMUST00000136568;ENSMUST00000147305	0.003795186	biological_process	0.030069198
NONMMUT104181.1	GO:0045843	negative regulation of striated muscle tissue development	2	93	47	49955	23.33785364	ENSMUST00000131254;ENSMUST00000118294	0.003795186	biological_process	0.030069198
NONMMUT118583.1	GO:0032206	positive regulation of telomere maintenance	2	93	47	49955	23.33785364	ENSMUST00000136568;ENSMUST00000147305	0.003795186	biological_process	0.033240591
NONMMUT118583.1	GO:0045598	regulation of fat cell differentiation	2	93	47	49955	23.33785364	ENSMUST00000141662;ENSMUST00000166617	0.003795186	biological_process	0.033240591
NONMMUT090497.1	GO:0010944	negative regulation of transcription by competitive promoter binding	2	170	25	49955	23.77619048	ENSMUST00000174411;ENSMUST00000021787	0.003796053	biological_process	0.023115254
NONMMUT135938.1	GO:0010944	negative regulation of transcription by competitive promoter binding	2	170	25	49955	23.77619048	ENSMUST00000021787;ENSMUST00000187811	0.003796053	biological_process	0.038063279
NONMMUT077282.1	GO:0007067	mitotic nuclear division	8	171	723	49955	3.342039389	ENSMUST00000189262;ENSMUST00000151674;ENSMUST00000142401;ENSMUST00000149532;ENSMUST00000149045;ENSMUST00000146312;ENSMUST00000203545;ENSMUST00000115072	0.003796127	biological_process	0.04433996
NONMMUT127447.1	GO:0051301	cell division	10	179	1008	49955	2.873285902	ENSMUST00000189262;ENSMUST00000151674;ENSMUST00000175779;ENSMUST00000125289;ENSMUST00000201066;ENSMUST00000142401;ENSMUST00000149045;ENSMUST00000146312;ENSMUST00000115072;ENSMUST00000183044	0.003796697	biological_process	0.044882386
NONMMUT037739.2	GO:0008134	transcription factor binding	12	217	1110	49955	2.575873434	ENSMUST00000131254;ENSMUST00000105341;ENSMUST00000021787;ENSMUST00000149719;ENSMUST00000118294;ENSMUST00000176330;ENSMUST00000124115;ENSMUST00000169879;ENSMUST00000187811;ENSMUST00000184072;ENSMUST00000205685;ENSMUST00000153888	0.003798011	molecular_function	0.034497961
NONMMUT008238.2	GO:0030234	enzyme regulator activity	2	86	51	49955	23.29785247	ENSMUST00000142401;ENSMUST00000199699	0.003800142	molecular_function	0.030709259
NONMMUT043989.2	GO:2000179	positive regulation of neural precursor cell proliferation	2	86	51	49955	23.29785247	ENSMUST00000131254;ENSMUST00000143951	0.003800142	biological_process	0.030297767
NONMMUT137044.1	GO:0030234	enzyme regulator activity	2	86	51	49955	23.29785247	ENSMUST00000142401;ENSMUST00000199699	0.003800142	molecular_function	0.043440395
NONMMUT072822.2	GO:0003677	DNA binding	28	166	4952	49955	1.843910234	ENSMUST00000143582;ENSMUST00000183992;ENSMUST00000105341;ENSMUST00000033991;ENSMUST00000022474;ENSMUST00000107814;ENSMUST00000115333;ENSMUST00000021787;ENSMUST00000208081;ENSMUST00000107117;ENSMUST00000176330;ENSMUST00000164648;ENSMUST00000124115;ENSMUST00000171646;ENSMUST00000106263;ENSMUST00000209085;ENSMUST00000187811;ENSMUST00000130313;ENSMUST00000129249;ENSMUST00000128862;ENSMUST00000136568;…	0.003800874	molecular_function	0.028851692
TCONS_00063265	GO:0000978	RNA polymerase II core promoter proximal region sequence-specific DNA binding	9	128	1191	49955	3.096585738	ENSMUST00000111214;ENSMUST00000021787;ENSMUST00000176330;ENSMUST00000164648;ENSMUST00000124115;ENSMUST00000187811;ENSMUST00000184072;ENSMUST00000143286;ENSMUST00000144900	0.003803739	molecular_function	0.041381547
NONMMUT097065.1	GO:0005774	vacuolar membrane	2	164	26	49955	23.70797721	ENSMUST00000171218;ENSMUST00000166885	0.003804047	cellular_component	0.035164835
NONMMUT094860.1	GO:0005874	microtubule	11	205	1025	49955	2.706713603	ENSMUST00000113054;ENSMUST00000154401;ENSMUST00000014990;ENSMUST00000147613;ENSMUST00000141662;ENSMUST00000150387;ENSMUST00000169748;ENSMUST00000200386;ENSMUST00000173739;ENSMUST00000137363;ENSMUST00000020562	0.003804276	cellular_component	0.0350895
NONMMUT134160.1	GO:0032435	negative regulation of proteasomal ubiquitin-dependent protein catabolic process	3	154	98	49955	10.10751453	ENSMUST00000169010;ENSMUST00000175769;ENSMUST00000185767	0.003806092	biological_process	0.041001768
NONMMUT097694.1	GO:0005086	ARF guanyl-nucleotide exchange factor activity	3	190	79	49955	10.12847763	ENSMUST00000113560;ENSMUST00000115716;ENSMUST00000019999	0.003806354	molecular_function	0.035127207
NONMMUT000240.2	GO:0001102	RNA polymerase II activating transcription factor binding	4	208	148	49955	6.598701643	ENSMUST00000176330;ENSMUST00000170926;ENSMUST00000187811;ENSMUST00000185355	0.003806367	molecular_function	0.018460878
NONMMUT000240.2	GO:0001105	RNA polymerase II transcription coactivator activity	4	208	148	49955	6.598701643	ENSMUST00000021787;ENSMUST00000176330;ENSMUST00000209085;ENSMUST00000056715	0.003806367	molecular_function	0.018460878
NONMMUT000378.2	GO:0001105	RNA polymerase II transcription coactivator activity	4	208	148	49955	6.598701643	ENSMUST00000021787;ENSMUST00000176330;ENSMUST00000115809;ENSMUST00000209085	0.003806367	molecular_function	0.022376822
NONMMUT000686.2	GO:0001102	RNA polymerase II activating transcription factor binding	4	208	148	49955	6.598701643	ENSMUST00000176330;ENSMUST00000170926;ENSMUST00000169879;ENSMUST00000185355	0.003806367	molecular_function	0.033204475
NONMMUT040295.2	GO:0001102	RNA polymerase II activating transcription factor binding	4	208	148	49955	6.598701643	ENSMUST00000176330;ENSMUST00000169879;ENSMUST00000187811;ENSMUST00000185355	0.003806367	molecular_function	0.034743219
NONMMUT064445.2	GO:0004407	histone deacetylase activity	3	223	67	49955	10.15359566	ENSMUST00000131254;ENSMUST00000118294;ENSMUST00000169879	0.003807625	molecular_function	0.02863334
NONMMUT107695.1	GO:0004407	histone deacetylase activity	3	223	67	49955	10.15359566	ENSMUST00000131254;ENSMUST00000118294;ENSMUST00000169879	0.003807625	molecular_function	0.019402926
NONMMUT027957.2	GO:0031462	Cul2-RING ubiquitin ligase complex	2	192	22	49955	23.89138756	ENSMUST00000044751;ENSMUST00000161317	0.0038078	cellular_component	0.03286297
NONMMUT000613.2	GO:0047391	alkylglycerophosphoethanolamine phosphodiesterase activity	2	153	28	49955	23.61731315	ENSMUST00000109083;ENSMUST00000177094	0.003809272	molecular_function	0.032103951
NONMMUT004850.2	GO:0003677	DNA binding	32	197	4952	49955	1.762490821	ENSMUST00000174411;ENSMUST00000105341;ENSMUST00000107814;ENSMUST00000138995;ENSMUST00000001538;ENSMUST00000120105;ENSMUST00000021787;ENSMUST00000124072;ENSMUST00000208081;ENSMUST00000107117;ENSMUST00000004392;ENSMUST00000089565;ENSMUST00000124115;ENSMUST00000115321;ENSMUST00000113326;ENSMUST00000186075;ENSMUST00000047793;ENSMUST00000170926;ENSMUST00000169879;ENSMUST00000064513;ENSMUST00000187811;…	0.003809901	molecular_function	0.036729753
NONMMUT088316.1	GO:0000014	single-stranded DNA endodeoxyribonuclease activity	2	177	24	49955	23.77666667	ENSMUST00000136568;ENSMUST00000147305	0.003810131	molecular_function	0.030152575
NONMMUT088316.1	GO:0033674	positive regulation of kinase activity	2	177	24	49955	23.77666667	ENSMUST00000136568;ENSMUST00000147305	0.003810131	biological_process	0.030152575
NONMMUT088316.1	GO:0051683	establishment of Golgi localization	2	177	24	49955	23.77666667	ENSMUST00000114594;ENSMUST00000125783	0.003810131	biological_process	0.030152575
NONMMUT111879.1	GO:0000014	single-stranded DNA endodeoxyribonuclease activity	2	177	24	49955	23.77666667	ENSMUST00000136568;ENSMUST00000147305	0.003810131	molecular_function	0.037351055
NONMMUT111879.1	GO:0033674	positive regulation of kinase activity	2	177	24	49955	23.77666667	ENSMUST00000136568;ENSMUST00000147305	0.003810131	biological_process	0.037351055
NONMMUT133871.1	GO:0000014	single-stranded DNA endodeoxyribonuclease activity	2	177	24	49955	23.77666667	ENSMUST00000136568;ENSMUST00000147305	0.003810131	molecular_function	0.02984884
NONMMUT133871.1	GO:0033674	positive regulation of kinase activity	2	177	24	49955	23.77666667	ENSMUST00000136568;ENSMUST00000147305	0.003810131	biological_process	0.02984884
NONMMUT133871.1	GO:0051683	establishment of Golgi localization	2	177	24	49955	23.77666667	ENSMUST00000114594;ENSMUST00000125783	0.003810131	biological_process	0.02984884
NONMMUT088316.1	GO:0008026	ATP-dependent helicase activity	3	177	85	49955	10.11561866	ENSMUST00000033991;ENSMUST00000111991;ENSMUST00000129249	0.00381049	molecular_function	0.030152575
NONMMUT133871.1	GO:0006139	nucleobase-containing compound metabolic process	3	177	85	49955	10.11561866	ENSMUST00000033991;ENSMUST00000129249;ENSMUST00000194816	0.00381049	biological_process	0.02984884
NONMMUT006349.2	GO:0031175	neuron projection development	4	71	443	49955	6.672551464	ENSMUST00000142401;ENSMUST00000115809;ENSMUST00000056715;ENSMUST00000154552	0.003812983	biological_process	0.033740335
NONMMUT003599.2	GO:0004527	exonuclease activity	3	101	151	49955	10.09676983	ENSMUST00000033991;ENSMUST00000136568;ENSMUST00000147305	0.00381731	molecular_function	0.03609191
NONMMUT053008.2	GO:0004527	exonuclease activity	3	101	151	49955	10.09676983	ENSMUST00000033991;ENSMUST00000136568;ENSMUST00000147305	0.00381731	molecular_function	0.033088945
NONMMUT025824.2	GO:0045736	negative regulation of cyclin-dependent protein serine/threonine kinase activity	3	211	71	49955	10.13353196	ENSMUST00000208081;ENSMUST00000089565;ENSMUST00000113502	0.003817672	biological_process	0.034849113
NONMMUT103353.1	GO:0045736	negative regulation of cyclin-dependent protein serine/threonine kinase activity	3	211	71	49955	10.13353196	ENSMUST00000208081;ENSMUST00000089565;ENSMUST00000113502	0.003817672	biological_process	0.03233567
NONMMUT072379.2	GO:0007200	phospholipase C-activating G-protein coupled receptor signaling pathway	3	133	114	49955	10.08927126	ENSMUST00000006005;ENSMUST00000169713;ENSMUST00000177094	0.003818338	biological_process	0.03584866
NONMMUT120448.1	GO:0040018	positive regulation of multicellular organism growth	3	133	114	49955	10.08927126	ENSMUST00000138083;ENSMUST00000063278;ENSMUST00000112532	0.003818338	biological_process	0.036671377
NONMMUT082548.1	GO:0007010	cytoskeleton organization	4	91	344	49955	6.630713713	ENSMUST00000102507;ENSMUST00000023797;ENSMUST00000114296;ENSMUST00000050719	0.00381909	biological_process	0.043925478
TCONS_00105138	GO:0007010	cytoskeleton organization	4	91	344	49955	6.630713713	ENSMUST00000102507;ENSMUST00000106485;ENSMUST00000114296;ENSMUST00000050719	0.00381909	biological_process	0.044988901
NONMMUT131190.1	GO:0032041	NAD-dependent histone deacetylase activity (H3-K14 specific)	2	104	42	49955	23.30205415	ENSMUST00000131254;ENSMUST00000118294	0.003820233	molecular_function	0.025729599
NONMMUT058534.2	GO:0031115	negative regulation of microtubule polymerization	2	109	40	49955	23.32476636	ENSMUST00000163779;ENSMUST00000150387	0.003820495	biological_process	0.031577826
NONMMUT067229.2	GO:0043537	negative regulation of blood vessel endothelial cell migration	2	109	40	49955	23.32476636	ENSMUST00000119063;ENSMUST00000173739	0.003820495	biological_process	0.039930337
NONMMUT118013.1	GO:0031115	negative regulation of microtubule polymerization	2	109	40	49955	23.32476636	ENSMUST00000102507;ENSMUST00000150387	0.003820495	biological_process	0.042039946
NONMMUT068239.2	GO:0007062	sister chromatid cohesion	2	135	32	49955	23.46005639	ENSMUST00000136568;ENSMUST00000147305	0.003822646	biological_process	0.048747498
NONMMUT068239.2	GO:0048096	chromatin-mediated maintenance of transcription	2	135	32	49955	23.46005639	ENSMUST00000143951;ENSMUST00000124115	0.003822646	biological_process	0.048747498
NONMMUT059546.2	GO:0055114	oxidation-reduction process	8	83	1517	49955	3.405880026	ENSMUST00000154004;ENSMUST00000137048;ENSMUST00000189069;ENSMUST00000135302;ENSMUST00000069309;ENSMUST00000139365;ENSMUST00000147619;ENSMUST00000055032	0.003822701	biological_process	0.024610514
NONMMUT118605.1	GO:0001047	core promoter binding	4	185	167	49955	6.588546664	ENSMUST00000131254;ENSMUST00000111214;ENSMUST00000133346;ENSMUST00000204282	0.003822802	molecular_function	0.039324182
NONMMUT039247.2	GO:0048514	blood vessel morphogenesis	3	188	80	49955	10.1097973	ENSMUST00000208081;ENSMUST00000179592;ENSMUST00000119063	0.00382395	biological_process	0.036368207
NONMMUT049731.2	GO:0071557	histone H3-K27 demethylation	2	201	21	49955	23.89758315	ENSMUST00000154004;ENSMUST00000143286	0.003824985	biological_process	0.031556129
NONMMUT110351.1	GO:0044212	transcription regulatory region DNA binding	8	149	833	49955	3.345814922	ENSMUST00000131254;ENSMUST00000039978;ENSMUST00000021787;ENSMUST00000188994;ENSMUST00000182319;ENSMUST00000154381;ENSMUST00000209085;ENSMUST00000184072	0.003825256	molecular_function	0.048158445
NONMMUT078460.1	GO:0006302	double-strand break repair	3	90	170	49955	10.09837728	ENSMUST00000033991;ENSMUST00000136568;ENSMUST00000147305	0.003825971	biological_process	0.02942352
NONMMUT005303.2	GO:0006357	regulation of transcription from RNA polymerase II promoter	7	92	1073	49955	3.751702209	ENSMUST00000105341;ENSMUST00000109083;ENSMUST00000128184;ENSMUST00000004392;ENSMUST00000089565;ENSMUST00000133635;ENSMUST00000153888	0.003825997	biological_process	0.046559327
NONMMUT002918.2	GO:0000118	histone deacetylase complex	4	214	144	49955	6.588756614	ENSMUST00000131254;ENSMUST00000138995;ENSMUST00000111267;ENSMUST00000118294	0.003827864	cellular_component	0.030345632
NONMMUT101430.1	GO:0048568	embryonic organ development	3	132	115	49955	10.07886754	ENSMUST00000115809;ENSMUST00000069309;ENSMUST00000056715	0.003828936	biological_process	0.023598898
NONMMUT113673.1	GO:0005737	cytoplasm	92	198	18451	49955	1.481930212	ENSMUST00000131254;ENSMUST00000174411;ENSMUST00000034566;ENSMUST00000138989;ENSMUST00000206048;ENSMUST00000022725;ENSMUST00000113054;ENSMUST00000105341;ENSMUST00000095585;ENSMUST00000044217;ENSMUST00000154401;ENSMUST00000151674;ENSMUST00000090750;ENSMUST00000152909;ENSMUST00000063278;ENSMUST00000085096;ENSMUST00000014990;ENSMUST00000147744;ENSMUST00000139611;ENSMUST00000113560;ENSMUST00000076136;…	0.00382897	cellular_component	0.034548976
NONMMUT059457.2	GO:0001764	neuron migration	5	118	431	49955	5.084286389	ENSMUST00000122356;ENSMUST00000208081;ENSMUST00000089565;ENSMUST00000115809;ENSMUST00000187721	0.003829472	biological_process	0.036497365
NONMMUT032179.2	GO:0043234	protein complex	16	195	1917	49955	2.239905812	ENSMUST00000131254;ENSMUST00000174411;ENSMUST00000105341;ENSMUST00000152909;ENSMUST00000106677;ENSMUST00000124115;ENSMUST00000170926;ENSMUST00000169879;ENSMUST00000185355;ENSMUST00000075312;ENSMUST00000034928;ENSMUST00000136086;ENSMUST00000114015;ENSMUST00000201182;ENSMUST00000205685;ENSMUST00000109504	0.003832349	cellular_component	0.037370802
NONMMUT062162.2	GO:0043234	protein complex	16	195	1917	49955	2.239905812	ENSMUST00000131254;ENSMUST00000174411;ENSMUST00000105341;ENSMUST00000152909;ENSMUST00000154004;ENSMUST00000106677;ENSMUST00000124115;ENSMUST00000169879;ENSMUST00000150387;ENSMUST00000075312;ENSMUST00000034928;ENSMUST00000136232;ENSMUST00000113502;ENSMUST00000201182;ENSMUST00000143286;ENSMUST00000109504	0.003832349	cellular_component	0.031864117
NONMMUT010842.2	GO:0035926	chemokine (C-C motif) ligand 2 secretion	1	96	1	49955	525.8315789	ENSMUST00000022185	0.003832447	biological_process	0.029988894
NONMMUT010842.2	GO:0036179	osteoclast maturation	1	96	1	49955	525.8315789	ENSMUST00000026972	0.003832447	biological_process	0.029988894
NONMMUT010842.2	GO:0048021	regulation of melanin biosynthetic process	1	96	1	49955	525.8315789	ENSMUST00000070353	0.003832447	biological_process	0.029988894
NONMMUT010842.2	GO:0060678	dichotomous subdivision of terminal units involved in ureteric bud branching	1	96	1	49955	525.8315789	ENSMUST00000105098	0.003832447	biological_process	0.029988894
NONMMUT010842.2	GO:0070661	leukocyte proliferation	1	96	1	49955	525.8315789	ENSMUST00000022185	0.003832447	biological_process	0.029988894
NONMMUT010842.2	GO:0070963	positive regulation of neutrophil mediated killing of gram-negative bacterium	1	96	1	49955	525.8315789	ENSMUST00000022185	0.003832447	biological_process	0.029988894
NONMMUT010842.2	GO:0072076	nephrogenic mesenchyme development	1	96	1	49955	525.8315789	ENSMUST00000105098	0.003832447	biological_process	0.029988894
NONMMUT010842.2	GO:0072213	metanephric capsule development	1	96	1	49955	525.8315789	ENSMUST00000105098	0.003832447	biological_process	0.029988894
NONMMUT010842.2	GO:0072267	metanephric capsule specification	1	96	1	49955	525.8315789	ENSMUST00000105098	0.003832447	biological_process	0.029988894
NONMMUT010842.2	GO:0072608	interleukin-10 secretion	1	96	1	49955	525.8315789	ENSMUST00000022185	0.003832447	biological_process	0.029988894
NONMMUT010842.2	GO:0090195	chemokine secretion	1	96	1	49955	525.8315789	ENSMUST00000022185	0.003832447	biological_process	0.029988894
NONMMUT010842.2	GO:0090198	negative regulation of chemokine secretion	1	96	1	49955	525.8315789	ENSMUST00000022185	0.003832447	biological_process	0.029988894
NONMMUT010842.2	GO:0097187	dentinogenesis	1	96	1	49955	525.8315789	ENSMUST00000026972	0.003832447	biological_process	0.029988894
NONMMUT043669.2	GO:0035926	chemokine (C-C motif) ligand 2 secretion	1	96	1	49955	525.8315789	ENSMUST00000022185	0.003832447	biological_process	0.030276328
NONMMUT043669.2	GO:0036179	osteoclast maturation	1	96	1	49955	525.8315789	ENSMUST00000026972	0.003832447	biological_process	0.030276328
NONMMUT043669.2	GO:0048021	regulation of melanin biosynthetic process	1	96	1	49955	525.8315789	ENSMUST00000070353	0.003832447	biological_process	0.030276328
NONMMUT043669.2	GO:0060678	dichotomous subdivision of terminal units involved in ureteric bud branching	1	96	1	49955	525.8315789	ENSMUST00000105098	0.003832447	biological_process	0.030276328
NONMMUT043669.2	GO:0070661	leukocyte proliferation	1	96	1	49955	525.8315789	ENSMUST00000022185	0.003832447	biological_process	0.030276328
NONMMUT043669.2	GO:0070963	positive regulation of neutrophil mediated killing of gram-negative bacterium	1	96	1	49955	525.8315789	ENSMUST00000022185	0.003832447	biological_process	0.030276328
NONMMUT043669.2	GO:0072076	nephrogenic mesenchyme development	1	96	1	49955	525.8315789	ENSMUST00000105098	0.003832447	biological_process	0.030276328
NONMMUT043669.2	GO:0072213	metanephric capsule development	1	96	1	49955	525.8315789	ENSMUST00000105098	0.003832447	biological_process	0.030276328
NONMMUT043669.2	GO:0072267	metanephric capsule specification	1	96	1	49955	525.8315789	ENSMUST00000105098	0.003832447	biological_process	0.030276328
NONMMUT043669.2	GO:0072608	interleukin-10 secretion	1	96	1	49955	525.8315789	ENSMUST00000022185	0.003832447	biological_process	0.030276328
NONMMUT043669.2	GO:0090195	chemokine secretion	1	96	1	49955	525.8315789	ENSMUST00000022185	0.003832447	biological_process	0.030276328
NONMMUT043669.2	GO:0090198	negative regulation of chemokine secretion	1	96	1	49955	525.8315789	ENSMUST00000022185	0.003832447	biological_process	0.030276328
NONMMUT043669.2	GO:0097187	dentinogenesis	1	96	1	49955	525.8315789	ENSMUST00000026972	0.003832447	biological_process	0.030276328
NONMMUT053706.2	GO:0048021	regulation of melanin biosynthetic process	1	96	1	49955	525.8315789	ENSMUST00000070353	0.003832447	biological_process	0.039145704
NONMMUT074311.2	GO:0035926	chemokine (C-C motif) ligand 2 secretion	1	96	1	49955	525.8315789	ENSMUST00000022185	0.003832447	biological_process	0.030180517
NONMMUT074311.2	GO:0036179	osteoclast maturation	1	96	1	49955	525.8315789	ENSMUST00000026972	0.003832447	biological_process	0.030180517
NONMMUT074311.2	GO:0048021	regulation of melanin biosynthetic process	1	96	1	49955	525.8315789	ENSMUST00000070353	0.003832447	biological_process	0.030180517
NONMMUT074311.2	GO:0060678	dichotomous subdivision of terminal units involved in ureteric bud branching	1	96	1	49955	525.8315789	ENSMUST00000105098	0.003832447	biological_process	0.030180517
NONMMUT074311.2	GO:0070661	leukocyte proliferation	1	96	1	49955	525.8315789	ENSMUST00000022185	0.003832447	biological_process	0.030180517
NONMMUT074311.2	GO:0070963	positive regulation of neutrophil mediated killing of gram-negative bacterium	1	96	1	49955	525.8315789	ENSMUST00000022185	0.003832447	biological_process	0.030180517
NONMMUT074311.2	GO:0072076	nephrogenic mesenchyme development	1	96	1	49955	525.8315789	ENSMUST00000105098	0.003832447	biological_process	0.030180517
NONMMUT074311.2	GO:0072213	metanephric capsule development	1	96	1	49955	525.8315789	ENSMUST00000105098	0.003832447	biological_process	0.030180517
NONMMUT074311.2	GO:0072267	metanephric capsule specification	1	96	1	49955	525.8315789	ENSMUST00000105098	0.003832447	biological_process	0.030180517
NONMMUT074311.2	GO:0072608	interleukin-10 secretion	1	96	1	49955	525.8315789	ENSMUST00000022185	0.003832447	biological_process	0.030180517
NONMMUT074311.2	GO:0090195	chemokine secretion	1	96	1	49955	525.8315789	ENSMUST00000022185	0.003832447	biological_process	0.030180517
NONMMUT074311.2	GO:0090198	negative regulation of chemokine secretion	1	96	1	49955	525.8315789	ENSMUST00000022185	0.003832447	biological_process	0.030180517
NONMMUT074311.2	GO:0097187	dentinogenesis	1	96	1	49955	525.8315789	ENSMUST00000026972	0.003832447	biological_process	0.030180517
NONMMUT133538.1	GO:0035926	chemokine (C-C motif) ligand 2 secretion	1	96	1	49955	525.8315789	ENSMUST00000022185	0.003832447	biological_process	0.028000324
NONMMUT133538.1	GO:0036179	osteoclast maturation	1	96	1	49955	525.8315789	ENSMUST00000026972	0.003832447	biological_process	0.028000324
NONMMUT133538.1	GO:0048021	regulation of melanin biosynthetic process	1	96	1	49955	525.8315789	ENSMUST00000070353	0.003832447	biological_process	0.028000324
NONMMUT133538.1	GO:0060678	dichotomous subdivision of terminal units involved in ureteric bud branching	1	96	1	49955	525.8315789	ENSMUST00000105098	0.003832447	biological_process	0.028000324
NONMMUT133538.1	GO:0070661	leukocyte proliferation	1	96	1	49955	525.8315789	ENSMUST00000022185	0.003832447	biological_process	0.028000324
NONMMUT133538.1	GO:0070963	positive regulation of neutrophil mediated killing of gram-negative bacterium	1	96	1	49955	525.8315789	ENSMUST00000022185	0.003832447	biological_process	0.028000324
NONMMUT133538.1	GO:0072076	nephrogenic mesenchyme development	1	96	1	49955	525.8315789	ENSMUST00000105098	0.003832447	biological_process	0.028000324
NONMMUT133538.1	GO:0072213	metanephric capsule development	1	96	1	49955	525.8315789	ENSMUST00000105098	0.003832447	biological_process	0.028000324
NONMMUT133538.1	GO:0072267	metanephric capsule specification	1	96	1	49955	525.8315789	ENSMUST00000105098	0.003832447	biological_process	0.028000324
NONMMUT133538.1	GO:0072608	interleukin-10 secretion	1	96	1	49955	525.8315789	ENSMUST00000022185	0.003832447	biological_process	0.028000324
NONMMUT133538.1	GO:0090195	chemokine secretion	1	96	1	49955	525.8315789	ENSMUST00000022185	0.003832447	biological_process	0.028000324
NONMMUT133538.1	GO:0090198	negative regulation of chemokine secretion	1	96	1	49955	525.8315789	ENSMUST00000022185	0.003832447	biological_process	0.028000324
NONMMUT133538.1	GO:0097187	dentinogenesis	1	96	1	49955	525.8315789	ENSMUST00000026972	0.003832447	biological_process	0.028000324
NONMMUT098973.1	GO:0005856	cytoskeleton	19	137	3536	49955	2.113757286	ENSMUST00000113054;ENSMUST00000014990;ENSMUST00000205786;ENSMUST00000055190;ENSMUST00000149719;ENSMUST00000092576;ENSMUST00000069929;ENSMUST00000163779;ENSMUST00000124115;ENSMUST00000150387;ENSMUST00000134357;ENSMUST00000034928;ENSMUST00000177811;ENSMUST00000081393;ENSMUST00000117083;ENSMUST00000162727;ENSMUST00000167607;ENSMUST00000194371;ENSMUST00000200785	0.003833331	cellular_component	0.033295776
NONMMUT017617.2	GO:0045113	regulation of integrin biosynthetic process	1	64	2	49955	396.452381	ENSMUST00000069960	0.003833709	biological_process	0.036869275
NONMMUT017617.2	GO:0070173	regulation of enamel mineralization	1	64	2	49955	396.452381	ENSMUST00000066708	0.003833709	biological_process	0.036869275
NONMMUT040794.2	GO:0002019	regulation of renal output by angiotensin	1	64	2	49955	396.452381	ENSMUST00000063278	0.003833709	biological_process	0.037322847
NONMMUT040794.2	GO:0004610	phosphoacetylglucosamine mutase activity	1	64	2	49955	396.452381	ENSMUST00000072585	0.003833709	molecular_function	0.037322847
NONMMUT040794.2	GO:0017014	protein nitrosylation	1	64	2	49955	396.452381	ENSMUST00000120310	0.003833709	biological_process	0.037322847
NONMMUT040794.2	GO:0019826	oxygen sensor activity	1	64	2	49955	396.452381	ENSMUST00000108382	0.003833709	molecular_function	0.037322847
TCONS_00021578	GO:0033798	thyroxine 5-deiodinase activity	1	64	2	49955	396.452381	ENSMUST00000097228	0.003833709	molecular_function	0.041543896
NONMMUT132887.1	GO:0043401	steroid hormone mediated signaling pathway	4	183	169	49955	6.583055106	ENSMUST00000208081;ENSMUST00000089565;ENSMUST00000124115;ENSMUST00000128862	0.003833714	biological_process	0.035203949
NONMMUT135523.1	GO:0043401	steroid hormone mediated signaling pathway	4	183	169	49955	6.583055106	ENSMUST00000208081;ENSMUST00000089565;ENSMUST00000124115;ENSMUST00000128862	0.003833714	biological_process	0.038145687
NONMMUT006810.2	GO:0003920	GMP reductase activity	1	48	3	49955	354.2695035	ENSMUST00000128873	0.003834359	molecular_function	0.037572987
NONMMUT006810.2	GO:0008448	N-acetylglucosamine-6-phosphate deacetylase activity	1	48	3	49955	354.2695035	ENSMUST00000138685	0.003834359	molecular_function	0.037572987
NONMMUT006810.2	GO:0042404	thyroid hormone catabolic process	1	48	3	49955	354.2695035	ENSMUST00000097228	0.003834359	biological_process	0.037572987
NONMMUT006810.2	GO:1902560	GMP reductase complex	1	48	3	49955	354.2695035	ENSMUST00000128873	0.003834359	cellular_component	0.037572987
NONMMUT046794.2	GO:2000659	regulation of interleukin-1-mediated signaling pathway	1	48	3	49955	354.2695035	ENSMUST00000109504	0.003834359	biological_process	0.03794377
NONMMUT072389.2	GO:0070488	neutrophil aggregation	1	48	3	49955	354.2695035	ENSMUST00000069960	0.003834359	biological_process	0.030674873
NONMMUT025508.2	GO:0006583	melanin biosynthetic process from tyrosine	1	32	5	49955	322.2580645	ENSMUST00000022725	0.003835048	biological_process	0.03006241
NONMMUT025508.2	GO:0031056	regulation of histone modification	1	32	5	49955	322.2580645	ENSMUST00000120105	0.003835048	biological_process	0.03006241
NONMMUT025508.2	GO:0035226	glutamate-cysteine ligase catalytic subunit binding	1	32	5	49955	322.2580645	ENSMUST00000199699	0.003835048	molecular_function	0.03006241
NONMMUT025508.2	GO:0035229	positive regulation of glutamate-cysteine ligase activity	1	32	5	49955	322.2580645	ENSMUST00000199699	0.003835048	biological_process	0.03006241
NONMMUT025508.2	GO:0044818	mitotic G2/M transition checkpoint	1	32	5	49955	322.2580645	ENSMUST00000130774	0.003835048	biological_process	0.03006241
NONMMUT035204.2	GO:0004175	endopeptidase activity	4	150	207	49955	6.584342532	ENSMUST00000133921;ENSMUST00000134942;ENSMUST00000187824;ENSMUST00000176209	0.003836112	molecular_function	0.036646136
NONMMUT006837.2	GO:0010762	regulation of fibroblast migration	1	6	31	49955	322.0903226	ENSMUST00000126660	0.003837041	biological_process	0.013977792
NONMMUT107112.1	GO:0003824	catalytic activity	12	199	1214	49955	2.576412443	ENSMUST00000162053;ENSMUST00000135846;ENSMUST00000113995;ENSMUST00000164189;ENSMUST00000204472;ENSMUST00000128873;ENSMUST00000147619;ENSMUST00000187306;ENSMUST00000155919;ENSMUST00000028748;ENSMUST00000089759;ENSMUST00000201407	0.00383709	molecular_function	0.020741028
NONMMUT003881.2	GO:0045893	positive regulation of transcription, DNA-templated	14	168	1830	49955	2.390710383	ENSMUST00000022474;ENSMUST00000063278;ENSMUST00000021787;ENSMUST00000167546;ENSMUST00000208081;ENSMUST00000188994;ENSMUST00000176330;ENSMUST00000133346;ENSMUST00000187811;ENSMUST00000129249;ENSMUST00000117083;ENSMUST00000184072;ENSMUST00000028748;ENSMUST00000144900	0.003838154	biological_process	0.045610496
NONMMUT120104.1	GO:0045893	positive regulation of transcription, DNA-templated	14	168	1830	49955	2.390710383	ENSMUST00000105341;ENSMUST00000021787;ENSMUST00000169010;ENSMUST00000208081;ENSMUST00000089565;ENSMUST00000119063;ENSMUST00000208684;ENSMUST00000133346;ENSMUST00000187811;ENSMUST00000129249;ENSMUST00000167156;ENSMUST00000184072;ENSMUST00000205685;ENSMUST00000153888	0.003838154	biological_process	0.034854955
NONMMUT133164.1	GO:0045893	positive regulation of transcription, DNA-templated	14	168	1830	49955	2.390710383	ENSMUST00000063278;ENSMUST00000021787;ENSMUST00000169010;ENSMUST00000167546;ENSMUST00000208081;ENSMUST00000176330;ENSMUST00000113326;ENSMUST00000187811;ENSMUST00000056715;ENSMUST00000129249;ENSMUST00000117083;ENSMUST00000184072;ENSMUST00000028748;ENSMUST00000144900	0.003838154	biological_process	0.044650275
NONMMUT013862.2	GO:0010944	negative regulation of transcription by competitive promoter binding	2	171	25	49955	23.63550296	ENSMUST00000021787;ENSMUST00000187811	0.003839557	biological_process	0.033767813
NONMMUT077282.1	GO:0010944	negative regulation of transcription by competitive promoter binding	2	171	25	49955	23.63550296	ENSMUST00000021787;ENSMUST00000187811	0.003839557	biological_process	0.04433996
NONMMUT118605.1	GO:0014824	artery smooth muscle contraction	2	185	23	49955	23.72630078	ENSMUST00000063278;ENSMUST00000021234	0.003841437	biological_process	0.039324182
NONMMUT007055.2	GO:0005522	profilin binding	2	112	39	49955	23.27086247	ENSMUST00000115629;ENSMUST00000177811	0.003841605	molecular_function	0.045676364
NONMMUT034787.2	GO:0006476	protein deacetylation	2	112	39	49955	23.27086247	ENSMUST00000131254;ENSMUST00000169879	0.003841605	biological_process	0.048911198
NONMMUT072232.2	GO:0030049	muscle filament sliding	2	112	39	49955	23.27086247	ENSMUST00000113705;ENSMUST00000034928	0.003841605	biological_process	0.043964744
NONMMUT134522.1	GO:0001822	kidney development	4	100	313	49955	6.608359957	ENSMUST00000125289;ENSMUST00000021787;ENSMUST00000169133;ENSMUST00000155919	0.003842044	biological_process	0.0219174
NONMMUT091456.1	GO:0010811	positive regulation of cell-substrate adhesion	3	153	99	49955	10.07191919	ENSMUST00000066708;ENSMUST00000031243;ENSMUST00000112748	0.003842298	biological_process	0.028336947
NONMMUT002305.2	GO:0001701	in utero embryonic development	8	141	882	49955	3.346665985	ENSMUST00000137713;ENSMUST00000154004;ENSMUST00000134902;ENSMUST00000106702;ENSMUST00000119063;ENSMUST00000129249;ENSMUST00000115274;ENSMUST00000143286	0.003844825	biological_process	0.035457828
NONMMUT018815.2	GO:0003084	positive regulation of systemic arterial blood pressure	2	121	36	49955	23.30485528	ENSMUST00000208081;ENSMUST00000089565	0.003845577	biological_process	0.036330519
NONMMUT018815.2	GO:0033558	protein deacetylase activity	2	121	36	49955	23.30485528	ENSMUST00000131254;ENSMUST00000169879	0.003845577	molecular_function	0.036330519
NONMMUT134778.1	GO:0031462	Cul2-RING ubiquitin ligase complex	2	193	22	49955	23.76630176	ENSMUST00000044751;ENSMUST00000161317	0.003846402	cellular_component	0.021318197
NONMMUT014101.2	GO:0010718	positive regulation of epithelial to mesenchymal transition	3	161	94	49955	10.07157285	ENSMUST00000152909;ENSMUST00000175769;ENSMUST00000106341	0.003846442	biological_process	0.037083649
NONMMUT071960.2	GO:0010718	positive regulation of epithelial to mesenchymal transition	3	161	94	49955	10.07157285	ENSMUST00000152909;ENSMUST00000175769;ENSMUST00000167156	0.003846442	biological_process	0.033107035
TCONS_00129096	GO:0010718	positive regulation of epithelial to mesenchymal transition	3	161	94	49955	10.07157285	ENSMUST00000152909;ENSMUST00000175769;ENSMUST00000167156	0.003846442	biological_process	0.034724827
NONMMUT025824.2	GO:0010830	regulation of myotube differentiation	2	211	20	49955	23.8923445	ENSMUST00000131254;ENSMUST00000037923	0.003847877	biological_process	0.034849113
NONMMUT025824.2	GO:0010873	positive regulation of cholesterol esterification	2	211	20	49955	23.8923445	ENSMUST00000063278;ENSMUST00000173739	0.003847877	biological_process	0.034849113
NONMMUT025824.2	GO:0031274	positive regulation of pseudopodium assembly	2	211	20	49955	23.8923445	ENSMUST00000022185;ENSMUST00000144270	0.003847877	biological_process	0.034849113
NONMMUT103353.1	GO:0010830	regulation of myotube differentiation	2	211	20	49955	23.8923445	ENSMUST00000131254;ENSMUST00000037923	0.003847877	biological_process	0.03233567
NONMMUT103353.1	GO:0010873	positive regulation of cholesterol esterification	2	211	20	49955	23.8923445	ENSMUST00000063278;ENSMUST00000173739	0.003847877	biological_process	0.03233567
NONMMUT103353.1	GO:0031274	positive regulation of pseudopodium assembly	2	211	20	49955	23.8923445	ENSMUST00000022185;ENSMUST00000144270	0.003847877	biological_process	0.03233567
NONMMUT100166.1	GO:0001228	transcriptional activator activity, RNA polymerase II transcription regulatory region sequence-specific binding	4	112	279	49955	6.594451082	ENSMUST00000021787;ENSMUST00000130313;ENSMUST00000115072;ENSMUST00000167156	0.003848579	molecular_function	0.02438645
NONMMUT042986.2	GO:0043981	histone H4-K5 acetylation	2	90	49	49955	23.14749536	ENSMUST00000106171;ENSMUST00000107733	0.003850766	biological_process	0.036159222
NONMMUT042986.2	GO:0043982	histone H4-K8 acetylation	2	90	49	49955	23.14749536	ENSMUST00000106171;ENSMUST00000107733	0.003850766	biological_process	0.036159222
NONMMUT074034.2	GO:0043981	histone H4-K5 acetylation	2	90	49	49955	23.14749536	ENSMUST00000106171;ENSMUST00000107733	0.003850766	biological_process	0.036159222
NONMMUT074034.2	GO:0043982	histone H4-K8 acetylation	2	90	49	49955	23.14749536	ENSMUST00000106171;ENSMUST00000107733	0.003850766	biological_process	0.036159222
NONMMUT126133.1	GO:0008408	3'-5' exonuclease activity	2	90	49	49955	23.14749536	ENSMUST00000033991;ENSMUST00000136568	0.003850766	molecular_function	0.044673199
NONMMUT126133.1	GO:0032508	DNA duplex unwinding	2	90	49	49955	23.14749536	ENSMUST00000033991;ENSMUST00000136568	0.003850766	biological_process	0.044673199
NONMMUT118873.1	GO:0006413	translational initiation	4	202	153	49955	6.575823595	ENSMUST00000091197;ENSMUST00000141034;ENSMUST00000200724;ENSMUST00000091190	0.003850847	biological_process	0.029608735
NONMMUT087266.1	GO:0016272	prefoldin complex	2	178	24	49955	23.64157197	ENSMUST00000075087;ENSMUST00000109147	0.003852054	cellular_component	0.044595394
NONMMUT022596.2	GO:0043065	positive regulation of apoptotic process	7	115	855	49955	3.722113927	ENSMUST00000004392;ENSMUST00000187811;ENSMUST00000129514;ENSMUST00000113502;ENSMUST00000111652;ENSMUST00000150217;ENSMUST00000178384	0.003854046	biological_process	0.044734461
NONMMUT010059.2	GO:0051301	cell division	9	151	1008	49955	3.077653421	ENSMUST00000151674;ENSMUST00000125289;ENSMUST00000201066;ENSMUST00000149045;ENSMUST00000146312;ENSMUST00000046948;ENSMUST00000115072;ENSMUST00000118368;ENSMUST00000183044	0.003854347	biological_process	0.035830572
NONMMUT095331.1	GO:0051301	cell division	9	151	1008	49955	3.077653421	ENSMUST00000151674;ENSMUST00000201066;ENSMUST00000119504;ENSMUST00000149532;ENSMUST00000149045;ENSMUST00000146312;ENSMUST00000046948;ENSMUST00000203545;ENSMUST00000115072	0.003854347	biological_process	0.04168229
NONMMUT053420.2	GO:0042149	cellular response to glucose starvation	2	62	72	49955	23.09398148	ENSMUST00000128256;ENSMUST00000199350	0.003855473	biological_process	0.036968296
NONMMUT071192.2	GO:0030521	androgen receptor signaling pathway	2	62	72	49955	23.09398148	ENSMUST00000150387;ENSMUST00000100500	0.003855473	biological_process	0.033614976
NONMMUT071192.2	GO:0042149	cellular response to glucose starvation	2	62	72	49955	23.09398148	ENSMUST00000128256;ENSMUST00000199350	0.003855473	biological_process	0.033614976
NONMMUT073718.2	GO:0042803	protein homodimerization activity	18	200	2218	49955	2.128603137	ENSMUST00000105341;ENSMUST00000102540;ENSMUST00000033991;ENSMUST00000125289;ENSMUST00000166617;ENSMUST00000208081;ENSMUST00000113995;ENSMUST00000089565;ENSMUST00000124115;ENSMUST00000144270;ENSMUST00000113326;ENSMUST00000185355;ENSMUST00000032203;ENSMUST00000128862;ENSMUST00000173739;ENSMUST00000167156;ENSMUST00000166885;ENSMUST00000184072	0.003856068	molecular_function	0.03843922
NONMMUT128838.1	GO:0031648	protein destabilization	3	146	104	49955	10.0560113	ENSMUST00000085096;ENSMUST00000191916;ENSMUST00000163779	0.003856105	biological_process	0.046245117
NONMMUT039008.2	GO:0000307	cyclin-dependent protein kinase holoenzyme complex	2	82	54	49955	23.10231481	ENSMUST00000201902;ENSMUST00000122348	0.003857567	cellular_component	0.022551931
NONMMUT074760.2	GO:0000307	cyclin-dependent protein kinase holoenzyme complex	2	82	54	49955	23.10231481	ENSMUST00000201902;ENSMUST00000122348	0.003857567	cellular_component	0.022551931
TCONS_00039827	GO:0000307	cyclin-dependent protein kinase holoenzyme complex	2	82	54	49955	23.10231481	ENSMUST00000201066;ENSMUST00000183044	0.003857567	cellular_component	0.046797411
NONMMUT058681.2	GO:0008190	eukaryotic initiation factor 4E binding	2	154	28	49955	23.46193609	ENSMUST00000044783;ENSMUST00000128184	0.003857813	molecular_function	0.031488098
NONMMUT058681.2	GO:0047391	alkylglycerophosphoethanolamine phosphodiesterase activity	2	154	28	49955	23.46193609	ENSMUST00000109083;ENSMUST00000177094	0.003857813	molecular_function	0.031488098
NONMMUT134160.1	GO:0008190	eukaryotic initiation factor 4E binding	2	154	28	49955	23.46193609	ENSMUST00000044783;ENSMUST00000128184	0.003857813	molecular_function	0.041001768
NONMMUT135938.1	GO:0021983	pituitary gland development	3	170	89	49955	10.06512817	ENSMUST00000111657;ENSMUST00000176330;ENSMUST00000187811	0.003858122	biological_process	0.038063279
NONMMUT025019.2	GO:0045893	positive regulation of transcription, DNA-templated	15	186	1830	49955	2.306825808	ENSMUST00000183992;ENSMUST00000105341;ENSMUST00000022474;ENSMUST00000021787;ENSMUST00000208081;ENSMUST00000176330;ENSMUST00000119063;ENSMUST00000133346;ENSMUST00000209085;ENSMUST00000187811;ENSMUST00000129249;ENSMUST00000113502;ENSMUST00000167156;ENSMUST00000184072;ENSMUST00000144900	0.003858134	biological_process	0.028083626
NONMMUT061807.2	GO:0045111	intermediate filament cytoskeleton	4	166	187	49955	6.571334258	ENSMUST00000044217;ENSMUST00000023797;ENSMUST00000209085;ENSMUST00000115072	0.003858172	cellular_component	0.026914131
NONMMUT072822.2	GO:0045111	intermediate filament cytoskeleton	4	166	187	49955	6.571334258	ENSMUST00000044217;ENSMUST00000023797;ENSMUST00000209085;ENSMUST00000115072	0.003858172	cellular_component	0.028851692
NONMMUT053627.2	GO:0045184	establishment of protein localization	2	29	157	49955	23.49516395	ENSMUST00000069309;ENSMUST00000143286	0.003858562	biological_process	0.023151371
NONMMUT000263.2	GO:0000413	protein peptidyl-prolyl isomerization	2	107	41	49955	23.18885017	ENSMUST00000185990;ENSMUST00000150387	0.003859525	biological_process	0.042008255
NONMMUT034071.2	GO:0000413	protein peptidyl-prolyl isomerization	2	107	41	49955	23.18885017	ENSMUST00000185990;ENSMUST00000150387	0.003859525	biological_process	0.040048122
NONMMUT034071.2	GO:0000421	autophagosome membrane	2	107	41	49955	23.18885017	ENSMUST00000143991;ENSMUST00000199350	0.003859525	cellular_component	0.040048122
NONMMUT081362.1	GO:2000480	negative regulation of cAMP-dependent protein kinase activity	2	107	41	49955	23.18885017	ENSMUST00000106677;ENSMUST00000126182	0.003859525	biological_process	0.040595682
NONMMUT111022.1	GO:2000480	negative regulation of cAMP-dependent protein kinase activity	2	107	41	49955	23.18885017	ENSMUST00000106677;ENSMUST00000126182	0.003859525	biological_process	0.04130986
NONMMUT065156.2	GO:0043570	maintenance of DNA repeat elements	2	149	29	49955	23.42294159	ENSMUST00000152909;ENSMUST00000111657	0.003859984	biological_process	0.046367603
NONMMUT028919.2	GO:0030511	positive regulation of transforming growth factor beta receptor signaling pathway	2	56	80	49955	23.09027778	ENSMUST00000175769;ENSMUST00000113502	0.003861464	biological_process	0.034202858
NONMMUT036818.2	GO:0030511	positive regulation of transforming growth factor beta receptor signaling pathway	2	56	80	49955	23.09027778	ENSMUST00000175769;ENSMUST00000113502	0.003861464	biological_process	0.034202858
NONMMUT052391.2	GO:0030511	positive regulation of transforming growth factor beta receptor signaling pathway	2	56	80	49955	23.09027778	ENSMUST00000175769;ENSMUST00000113502	0.003861464	biological_process	0.034202858
NONMMUT072212.2	GO:0030511	positive regulation of transforming growth factor beta receptor signaling pathway	2	56	80	49955	23.09027778	ENSMUST00000175769;ENSMUST00000113502	0.003861464	biological_process	0.034202858
NONMMUT013443.2	GO:0031625	ubiquitin protein ligase binding	4	39	823	49955	6.822704392	ENSMUST00000191368;ENSMUST00000162624;ENSMUST00000079924;ENSMUST00000045699	0.003861747	molecular_function	0.036357093
NONMMUT008957.2	GO:0009790	embryo development	3	57	272	49955	10.14767157	ENSMUST00000113705;ENSMUST00000125289;ENSMUST00000113502	0.003864806	biological_process	0.030038278
NONMMUT046014.2	GO:0009790	embryo development	3	57	272	49955	10.14767157	ENSMUST00000113705;ENSMUST00000125289;ENSMUST00000113502	0.003864806	biological_process	0.035009648
NONMMUT061782.2	GO:0009790	embryo development	3	57	272	49955	10.14767157	ENSMUST00000113705;ENSMUST00000125289;ENSMUST00000113502	0.003864806	biological_process	0.035009648
NONMMUT001442.2	GO:0043524	negative regulation of neuron apoptotic process	5	110	464	49955	5.079125616	ENSMUST00000063278;ENSMUST00000199699;ENSMUST00000134357;ENSMUST00000045699;ENSMUST00000136086	0.003865258	biological_process	0.029032332
NONMMUT013574.2	GO:0032012	regulation of ARF protein signal transduction	2	92	48	49955	23.10509259	ENSMUST00000115716;ENSMUST00000019999	0.003866249	biological_process	0.037834584
NONMMUT013574.2	GO:0048066	developmental pigmentation	2	92	48	49955	23.10509259	ENSMUST00000022725;ENSMUST00000144270	0.003866249	biological_process	0.037834584
NONMMUT022125.2	GO:0048066	developmental pigmentation	2	92	48	49955	23.10509259	ENSMUST00000144270;ENSMUST00000202187	0.003866249	biological_process	0.038766435
NONMMUT128298.1	GO:0032012	regulation of ARF protein signal transduction	2	92	48	49955	23.10509259	ENSMUST00000115716;ENSMUST00000019999	0.003866249	biological_process	0.040749308
NONMMUT128298.1	GO:0048066	developmental pigmentation	2	92	48	49955	23.10509259	ENSMUST00000144270;ENSMUST00000202187	0.003866249	biological_process	0.040749308
NONMMUT128298.1	GO:1902230	negative regulation of intrinsic apoptotic signaling pathway in response to DNA damage	2	92	48	49955	23.10509259	ENSMUST00000142873;ENSMUST00000137303	0.003866249	biological_process	0.040749308
TCONS_00105862	GO:0003713	transcription coactivator activity	6	142	516	49955	4.227000684	ENSMUST00000119504;ENSMUST00000124115;ENSMUST00000115809;ENSMUST00000100500;ENSMUST00000117083;ENSMUST00000205685	0.003866852	molecular_function	0.032260083
NONMMUT036553.2	GO:0016491	oxidoreductase activity	8	93	1352	49955	3.383431953	ENSMUST00000154004;ENSMUST00000142808;ENSMUST00000097228;ENSMUST00000128873;ENSMUST00000129143;ENSMUST00000124282;ENSMUST00000089759;ENSMUST00000144034	0.003868242	molecular_function	0.037096046
NONMMUT086348.1	GO:0000785	chromatin	5	158	321	49955	5.053040946	ENSMUST00000201902;ENSMUST00000187811;ENSMUST00000113502;ENSMUST00000115072;ENSMUST00000150217	0.003869545	cellular_component	0.022544306
NONMMUT031106.2	GO:0016853	isomerase activity	3	65	238	49955	10.10782055	ENSMUST00000185990;ENSMUST00000072585;ENSMUST00000150387	0.003871733	molecular_function	0.03468738
NONMMUT069029.2	GO:0030695	GTPase regulator activity	2	73	61	49955	23.04040637	ENSMUST00000114134;ENSMUST00000100241	0.003872045	molecular_function	0.047635064
NONMMUT001686.2	GO:0048021	regulation of melanin biosynthetic process	1	97	1	49955	520.3541667	ENSMUST00000070353	0.003872252	biological_process	0.022699407
NONMMUT083219.1	GO:0015630	microtubule cytoskeleton	7	198	492	49955	3.684512408	ENSMUST00000078947;ENSMUST00000152909;ENSMUST00000125289;ENSMUST00000163816;ENSMUST00000142401;ENSMUST00000149532;ENSMUST00000137363	0.003873297	cellular_component	0.040202871
NONMMUT013649.2	GO:0045956	positive regulation of calcium ion-dependent exocytosis	2	94	47	49955	23.08418131	ENSMUST00000021234;ENSMUST00000161035	0.003875126	biological_process	0.040799669
TCONS_00018627	GO:0032206	positive regulation of telomere maintenance	2	94	47	49955	23.08418131	ENSMUST00000136568;ENSMUST00000147305	0.003875126	biological_process	0.034018429
TCONS_00018627	GO:0045598	regulation of fat cell differentiation	2	94	47	49955	23.08418131	ENSMUST00000141662;ENSMUST00000166617	0.003875126	biological_process	0.034018429
TCONS_00037210	GO:0005925	focal adhesion	12	208	1162	49955	2.570848994	ENSMUST00000166939;ENSMUST00000189262;ENSMUST00000044217;ENSMUST00000178383;ENSMUST00000199470;ENSMUST00000106702;ENSMUST00000068705;ENSMUST00000177811;ENSMUST00000115274;ENSMUST00000191544;ENSMUST00000183044;ENSMUST00000106199	0.003876521	cellular_component	0.043735108
NONMMUT019440.2	GO:0048514	blood vessel morphogenesis	3	189	80	49955	10.05544355	ENSMUST00000208081;ENSMUST00000089565;ENSMUST00000056715	0.003880819	biological_process	0.018548032
NONMMUT007055.2	GO:0018105	peptidyl-serine phosphorylation	5	112	456	49955	5.072450402	ENSMUST00000206048;ENSMUST00000019843;ENSMUST00000092537;ENSMUST00000123399;ENSMUST00000136962	0.003880998	biological_process	0.045676364
NONMMUT136129.1	GO:0014824	artery smooth muscle contraction	2	186	23	49955	23.5973535	ENSMUST00000063278;ENSMUST00000107785	0.003881859	biological_process	0.034302955
NONMMUT137470.1	GO:0014824	artery smooth muscle contraction	2	186	23	49955	23.5973535	ENSMUST00000063278;ENSMUST00000021234	0.003881859	biological_process	0.038306785
NONMMUT089181.1	GO:0003700	transcription factor activity, sequence-specific DNA binding	19	189	2541	49955	2.085482788	ENSMUST00000174411;ENSMUST00000105341;ENSMUST00000001538;ENSMUST00000208081;ENSMUST00000004392;ENSMUST00000089565;ENSMUST00000124115;ENSMUST00000115809;ENSMUST00000113326;ENSMUST00000181391;ENSMUST00000169879;ENSMUST00000187811;ENSMUST00000207072;ENSMUST00000106341;ENSMUST00000128862;ENSMUST00000148930;ENSMUST00000184072;ENSMUST00000205685;ENSMUST00000153888	0.003883162	molecular_function	0.035644749
NONMMUT015181.2	GO:0010830	regulation of myotube differentiation	2	212	20	49955	23.77857143	ENSMUST00000131254;ENSMUST00000037923	0.003883345	biological_process	0.027839642
NONMMUT015181.2	GO:0010873	positive regulation of cholesterol esterification	2	212	20	49955	23.77857143	ENSMUST00000063278;ENSMUST00000173739	0.003883345	biological_process	0.027839642
NONMMUT015181.2	GO:0031274	positive regulation of pseudopodium assembly	2	212	20	49955	23.77857143	ENSMUST00000022185;ENSMUST00000144270	0.003883345	biological_process	0.027839642
NONMMUT032632.2	GO:0001503	ossification	3	67	231	49955	10.0900974	ENSMUST00000006005;ENSMUST00000124072;ENSMUST00000069929	0.003883405	biological_process	0.033963068
NONMMUT006810.2	GO:0010718	positive regulation of epithelial to mesenchymal transition	2	48	94	49955	23.06244218	ENSMUST00000137713;ENSMUST00000167156	0.003884608	biological_process	0.037572987
NONMMUT046614.2	GO:0031105	septin complex	2	160	27	49955	23.40740741	ENSMUST00000142401;ENSMUST00000149532	0.003886185	cellular_component	0.043829696
NONMMUT049533.2	GO:0030234	enzyme regulator activity	2	87	51	49955	23.02376009	ENSMUST00000142401;ENSMUST00000149532	0.003886779	molecular_function	0.035486262
NONMMUT064782.2	GO:0030234	enzyme regulator activity	2	87	51	49955	23.02376009	ENSMUST00000142401;ENSMUST00000149532	0.003886779	molecular_function	0.035237956
NONMMUT001442.2	GO:0031115	negative regulation of microtubule polymerization	2	110	40	49955	23.1087963	ENSMUST00000102507;ENSMUST00000150387	0.003889033	biological_process	0.029032332
NONMMUT120852.1	GO:0060509	Type I pneumocyte differentiation	2	110	40	49955	23.1087963	ENSMUST00000124072;ENSMUST00000187811	0.003889033	biological_process	0.039416163
NONMMUT037016.2	GO:0001503	ossification	2	20	231	49955	23.91726792	ENSMUST00000066708;ENSMUST00000031243	0.003890897	biological_process	0.025588986
NONMMUT064817.2	GO:0035411	catenin import into nucleus	2	234	18	49955	23.91618774	ENSMUST00000063278;ENSMUST00000153888	0.003891033	biological_process	0.03047976
NONMMUT013862.2	GO:0005813	centrosome	11	171	1237	49955	2.707649555	ENSMUST00000100015;ENSMUST00000033991;ENSMUST00000152909;ENSMUST00000134902;ENSMUST00000147613;ENSMUST00000021787;ENSMUST00000163816;ENSMUST00000106171;ENSMUST00000161795;ENSMUST00000020562;ENSMUST00000109072	0.00389141	cellular_component	0.033767813
NONMMUT031106.2	GO:0002019	regulation of renal output by angiotensin	1	65	2	49955	390.2578125	ENSMUST00000063278	0.003893455	biological_process	0.03468738
NONMMUT031106.2	GO:0004610	phosphoacetylglucosamine mutase activity	1	65	2	49955	390.2578125	ENSMUST00000072585	0.003893455	molecular_function	0.03468738
NONMMUT031106.2	GO:0017014	protein nitrosylation	1	65	2	49955	390.2578125	ENSMUST00000120310	0.003893455	biological_process	0.03468738
NONMMUT043897.2	GO:0004610	phosphoacetylglucosamine mutase activity	1	65	2	49955	390.2578125	ENSMUST00000072585	0.003893455	molecular_function	0.043270037
NONMMUT043897.2	GO:0017014	protein nitrosylation	1	65	2	49955	390.2578125	ENSMUST00000120310	0.003893455	biological_process	0.043270037
NONMMUT065642.2	GO:0002371	dendritic cell cytokine production	1	65	2	49955	390.2578125	ENSMUST00000144270	0.003893455	biological_process	0.032623663
NONMMUT065642.2	GO:0005020	stem cell factor receptor activity	1	65	2	49955	390.2578125	ENSMUST00000144270	0.003893455	molecular_function	0.032623663
NONMMUT065642.2	GO:0010517	regulation of phospholipase activity	1	65	2	49955	390.2578125	ENSMUST00000163779	0.003893455	biological_process	0.032623663
NONMMUT065642.2	GO:0032769	negative regulation of monooxygenase activity	1	65	2	49955	390.2578125	ENSMUST00000163779	0.003893455	biological_process	0.032623663
NONMMUT065642.2	GO:0038162	erythropoietin-mediated signaling pathway	1	65	2	49955	390.2578125	ENSMUST00000144270	0.003893455	biological_process	0.032623663
NONMMUT065642.2	GO:0050812	regulation of acyl-CoA biosynthetic process	1	65	2	49955	390.2578125	ENSMUST00000163779	0.003893455	biological_process	0.032623663
NONMMUT065642.2	GO:0051585	negative regulation of dopamine uptake involved in synaptic transmission	1	65	2	49955	390.2578125	ENSMUST00000163779	0.003893455	biological_process	0.032623663
NONMMUT065642.2	GO:0051622	negative regulation of norepinephrine uptake	1	65	2	49955	390.2578125	ENSMUST00000163779	0.003893455	biological_process	0.032623663
NONMMUT065642.2	GO:0070495	negative regulation of thrombin receptor signaling pathway	1	65	2	49955	390.2578125	ENSMUST00000163779	0.003893455	biological_process	0.032623663
NONMMUT065642.2	GO:0097326	melanocyte adhesion	1	65	2	49955	390.2578125	ENSMUST00000144270	0.003893455	biological_process	0.032623663
NONMMUT065642.2	GO:1903284	positive regulation of glutathione peroxidase activity	1	65	2	49955	390.2578125	ENSMUST00000163779	0.003893455	biological_process	0.032623663
NONMMUT065642.2	GO:1903285	positive regulation of hydrogen peroxide catabolic process	1	65	2	49955	390.2578125	ENSMUST00000163779	0.003893455	biological_process	0.032623663
NONMMUT065642.2	GO:1905065	positive regulation of vascular smooth muscle cell differentiation	1	65	2	49955	390.2578125	ENSMUST00000144270	0.003893455	biological_process	0.032623663
NONMMUT082549.1	GO:0070173	regulation of enamel mineralization	1	65	2	49955	390.2578125	ENSMUST00000066708	0.003893455	biological_process	0.039627833
NONMMUT082549.1	GO:1900242	regulation of synaptic vesicle endocytosis	1	65	2	49955	390.2578125	ENSMUST00000079924	0.003893455	biological_process	0.039627833
NONMMUT012883.2	GO:0000014	single-stranded DNA endodeoxyribonuclease activity	2	179	24	49955	23.50800377	ENSMUST00000136568;ENSMUST00000147305	0.003894191	molecular_function	0.037301756
NONMMUT012883.2	GO:0033674	positive regulation of kinase activity	2	179	24	49955	23.50800377	ENSMUST00000136568;ENSMUST00000147305	0.003894191	biological_process	0.037301756
NONMMUT012883.2	GO:0051683	establishment of Golgi localization	2	179	24	49955	23.50800377	ENSMUST00000114594;ENSMUST00000125783	0.003894191	biological_process	0.037301756
NONMMUT061095.2	GO:0000014	single-stranded DNA endodeoxyribonuclease activity	2	179	24	49955	23.50800377	ENSMUST00000136568;ENSMUST00000147305	0.003894191	molecular_function	0.032492722
NONMMUT061095.2	GO:0033674	positive regulation of kinase activity	2	179	24	49955	23.50800377	ENSMUST00000136568;ENSMUST00000147305	0.003894191	biological_process	0.032492722
NONMMUT013443.2	GO:0008457	beta-galactosyl-N-acetylglucosaminylgalactosylglucosyl-ceramide beta-1,3-acetylglucosaminyltransferase activity	1	39	4	49955	328.625	ENSMUST00000119468	0.003894543	molecular_function	0.036357093
NONMMUT013443.2	GO:0042748	circadian sleep/wake cycle, non-REM sleep	1	39	4	49955	328.625	ENSMUST00000079924	0.003894543	biological_process	0.036357093
NONMMUT013443.2	GO:0047256	lactosylceramide 1,3-N-acetyl-beta-D-glucosaminyltransferase activity	1	39	4	49955	328.625	ENSMUST00000119468	0.003894543	molecular_function	0.036357093
NONMMUT061807.2	GO:0005774	vacuolar membrane	2	166	26	49955	23.41885553	ENSMUST00000171218;ENSMUST00000166885	0.003894697	cellular_component	0.026914131
NONMMUT072822.2	GO:0005774	vacuolar membrane	2	166	26	49955	23.41885553	ENSMUST00000171218;ENSMUST00000166885	0.003894697	cellular_component	0.028851692
NONMMUT091966.1	GO:0001893	maternal placenta development	2	166	26	49955	23.41885553	ENSMUST00000208081;ENSMUST00000089565	0.003894697	biological_process	0.042841672
NONMMUT091966.1	GO:0001972	retinoic acid binding	2	166	26	49955	23.41885553	ENSMUST00000208081;ENSMUST00000089565	0.003894697	molecular_function	0.042841672
NONMMUT091966.1	GO:0010388	cullin deneddylation	2	166	26	49955	23.41885553	ENSMUST00000186882;ENSMUST00000156837	0.003894697		0.042841672
NONMMUT091966.1	GO:0021847	ventricular zone neuroblast division	2	166	26	49955	23.41885553	ENSMUST00000022725;ENSMUST00000179592	0.003894697	biological_process	0.042841672
NONMMUT137470.1	GO:1901215	negative regulation of neuron death	4	186	167	49955	6.552345858	ENSMUST00000118294;ENSMUST00000163779;ENSMUST00000187811;ENSMUST00000173739	0.003896326	biological_process	0.038306785
NONMMUT100750.1	GO:0005903	brush border	3	58	268	49955	10.11268657	ENSMUST00000115629;ENSMUST00000114541;ENSMUST00000100241	0.003896513	cellular_component	0.04207926
NONMMUT137389.1	GO:1901142	insulin metabolic process	1	5	38	49955	328.4013158	ENSMUST00000111652	0.003897189	biological_process	0.012387494
NONMMUT039890.2	GO:0007200	phospholipase C-activating G-protein coupled receptor signaling pathway	3	134	114	49955	10.01225392	ENSMUST00000006005;ENSMUST00000169713;ENSMUST00000177094	0.003898985	biological_process	0.033208789
NONMMUT031969.2	GO:0008283	cell proliferation	7	161	608	49955	3.689219498	ENSMUST00000152909;ENSMUST00000119685;ENSMUST00000120674;ENSMUST00000106677;ENSMUST00000130774;ENSMUST00000129249;ENSMUST00000177094	0.003899555	biological_process	0.033751206
NONMMUT031833.2	GO:0019001	guanyl nucleotide binding	2	84	53	49955	22.96456512	ENSMUST00000109083;ENSMUST00000106702	0.003902962	molecular_function	0.048164485
NONMMUT036772.2	GO:0030900	forebrain development	5	185	274	49955	5.036597729	ENSMUST00000208081;ENSMUST00000089565;ENSMUST00000115809;ENSMUST00000056715;ENSMUST00000150217	0.003904791	biological_process	0.033115147
NONMMUT082997.1	GO:0006974	cellular response to DNA damage stimulus	11	173	1223	49955	2.705611581	ENSMUST00000120119;ENSMUST00000033991;ENSMUST00000125289;ENSMUST00000092537;ENSMUST00000127896;ENSMUST00000129249;ENSMUST00000136568;ENSMUST00000113502;ENSMUST00000118368;ENSMUST00000147305;ENSMUST00000122348	0.003905419	biological_process	0.026305833
NONMMUT107695.1	GO:0000403	Y-form DNA binding	2	223	19	49955	23.78471065	ENSMUST00000033991;ENSMUST00000113502	0.003905455	molecular_function	0.019402926
NONMMUT077006.1	GO:0006351	transcription, DNA-templated	39	226	5561	49955	1.664923883	ENSMUST00000131254;ENSMUST00000174411;ENSMUST00000105341;ENSMUST00000107814;ENSMUST00000039978;ENSMUST00000120674;ENSMUST00000138995;ENSMUST00000001538;ENSMUST00000125289;ENSMUST00000120105;ENSMUST00000021787;ENSMUST00000169010;ENSMUST00000124072;ENSMUST00000208081;ENSMUST00000107117;ENSMUST00000176407;ENSMUST00000176330;ENSMUST00000004392;ENSMUST00000106171;ENSMUST00000089565;ENSMUST00000124115;…	0.003905562	biological_process	0.034118401
NONMMUT060394.2	GO:2000675	negative regulation of type B pancreatic cell apoptotic process	2	155	28	49955	23.3085901	ENSMUST00000166339;ENSMUST00000111652	0.003906642	biological_process	0.038715194
NONMMUT021173.2	GO:0005515	protein binding	47	123	13404	49955	1.686355408	ENSMUST00000034566;ENSMUST00000105341;ENSMUST00000090750;ENSMUST00000152909;ENSMUST00000085096;ENSMUST00000147744;ENSMUST00000125289;ENSMUST00000201066;ENSMUST00000124072;ENSMUST00000179592;ENSMUST00000186882;ENSMUST00000106702;ENSMUST00000106677;ENSMUST00000004392;ENSMUST00000069929;ENSMUST00000163779;ENSMUST00000144270;ENSMUST00000113326;ENSMUST00000187824;ENSMUST00000186075;ENSMUST00000156819;…	0.003906679	molecular_function	0.04309999
NONMMUT116521.1	GO:0006366	transcription from RNA polymerase II promoter	5	137	372	49955	5.048774031	ENSMUST00000124072;ENSMUST00000187811;ENSMUST00000106341;ENSMUST00000185355;ENSMUST00000117083	0.003907078	biological_process	0.044989653
NONMMUT047448.2	GO:0090544	BAF-type complex	2	55	82	49955	22.95121951	ENSMUST00000022474;ENSMUST00000209085	0.003907359	cellular_component	0.034288971
NONMMUT064971.2	GO:0050806	positive regulation of synaptic transmission	2	55	82	49955	22.95121951	ENSMUST00000163779;ENSMUST00000035027	0.003907359	biological_process	0.029863875
NONMMUT110378.1	GO:0051864	histone demethylase activity (H3-K36 specific)	2	122	36	49955	23.11064815	ENSMUST00000154004;ENSMUST00000143286	0.003907654	molecular_function	0.039282208
NONMMUT038351.2	GO:0045666	positive regulation of neuron differentiation	6	181	404	49955	4.205176803	ENSMUST00000183992;ENSMUST00000105341;ENSMUST00000163816;ENSMUST00000156294;ENSMUST00000191544;ENSMUST00000184072	0.003907983	biological_process	0.038608093
NONMMUT004036.2	GO:2001243	negative regulation of intrinsic apoptotic signaling pathway	2	66	68	49955	22.92601103	ENSMUST00000092576;ENSMUST00000134357	0.003907999	biological_process	0.033563507
NONMMUT024790.2	GO:0021846	cell proliferation in forebrain	2	66	68	49955	22.92601103	ENSMUST00000034566;ENSMUST00000202187	0.003907999	biological_process	0.031121238
NONMMUT051097.2	GO:0035869	ciliary transition zone	2	60	75	49955	22.93333333	ENSMUST00000154383;ENSMUST00000149532	0.00390814	cellular_component	0.033056596
NONMMUT068941.2	GO:0043401	steroid hormone mediated signaling pathway	4	184	169	49955	6.546482577	ENSMUST00000124072;ENSMUST00000208081;ENSMUST00000089565;ENSMUST00000128862	0.003908259	biological_process	0.040295237
NONMMUT050540.2	GO:0005522	profilin binding	2	113	39	49955	23.06121506	ENSMUST00000078719;ENSMUST00000021950	0.003908652	molecular_function	0.040508149
NONMMUT030837.2	GO:0048568	embryonic organ development	3	133	115	49955	10.00133779	ENSMUST00000128184;ENSMUST00000137048;ENSMUST00000069309	0.003910422	biological_process	0.04470077
NONMMUT112631.1	GO:0043570	maintenance of DNA repeat elements	2	150	29	49955	23.26467847	ENSMUST00000152909;ENSMUST00000153888	0.003910492	biological_process	0.038740833
NONMMUT112631.1	GO:0045721	negative regulation of gluconeogenesis	2	150	29	49955	23.26467847	ENSMUST00000022853;ENSMUST00000110523	0.003910492	biological_process	0.038740833
NONMMUT056782.2	GO:0003705	transcription factor activity, RNA polymerase II distal enhancer sequence-specific binding	4	156	200	49955	6.546710526	ENSMUST00000124072;ENSMUST00000113326;ENSMUST00000187811;ENSMUST00000106341	0.003910862	molecular_function	0.034432798
NONMMUT025824.2	GO:0003743	translation initiation factor activity	4	211	147	49955	6.547438299	ENSMUST00000044783;ENSMUST00000140796;ENSMUST00000141034;ENSMUST00000200724	0.003910923	molecular_function	0.034849113
NONMMUT015114.2	GO:0005737	cytoplasm	47	92	18451	49955	1.783327612	ENSMUST00000044783;ENSMUST00000105341;ENSMUST00000112958;ENSMUST00000115830;ENSMUST00000113705;ENSMUST00000184826;ENSMUST00000166291;ENSMUST00000085096;ENSMUST00000172509;ENSMUST00000175799;ENSMUST00000109083;ENSMUST00000128184;ENSMUST00000111267;ENSMUST00000108612;ENSMUST00000175769;ENSMUST00000106702;ENSMUST00000149122;ENSMUST00000112868;ENSMUST00000023807;ENSMUST00000124115;ENSMUST00000126182;…	0.003911038	cellular_component	0.047835355
NONMMUT010059.2	GO:0016592	mediator complex	3	151	101	49955	10.00548568	ENSMUST00000100500;ENSMUST00000133635;ENSMUST00000120679	0.003911131	cellular_component	0.035830572
NONMMUT037739.2	GO:0003700	transcription factor activity, sequence-specific DNA binding	21	217	2541	49955	1.999241019	ENSMUST00000174411;ENSMUST00000105341;ENSMUST00000115333;ENSMUST00000021787;ENSMUST00000208081;ENSMUST00000176330;ENSMUST00000004392;ENSMUST00000089565;ENSMUST00000124115;ENSMUST00000113326;ENSMUST00000154381;ENSMUST00000181391;ENSMUST00000169879;ENSMUST00000187811;ENSMUST00000207072;ENSMUST00000128862;ENSMUST00000167156;ENSMUST00000184072;ENSMUST00000144900;ENSMUST00000205685;ENSMUST00000153888	0.003911761	molecular_function	0.034497961
NONMMUT020793.2	GO:0035926	chemokine (C-C motif) ligand 2 secretion	1	98	1	49955	514.9896907	ENSMUST00000022185	0.003912055	biological_process	0.028806949
NONMMUT020793.2	GO:0036179	osteoclast maturation	1	98	1	49955	514.9896907	ENSMUST00000026972	0.003912055	biological_process	0.028806949
NONMMUT020793.2	GO:0048021	regulation of melanin biosynthetic process	1	98	1	49955	514.9896907	ENSMUST00000070353	0.003912055	biological_process	0.028806949
NONMMUT020793.2	GO:0060678	dichotomous subdivision of terminal units involved in ureteric bud branching	1	98	1	49955	514.9896907	ENSMUST00000105098	0.003912055	biological_process	0.028806949
NONMMUT020793.2	GO:0070661	leukocyte proliferation	1	98	1	49955	514.9896907	ENSMUST00000022185	0.003912055	biological_process	0.028806949
NONMMUT020793.2	GO:0070963	positive regulation of neutrophil mediated killing of gram-negative bacterium	1	98	1	49955	514.9896907	ENSMUST00000022185	0.003912055	biological_process	0.028806949
NONMMUT020793.2	GO:0072076	nephrogenic mesenchyme development	1	98	1	49955	514.9896907	ENSMUST00000105098	0.003912055	biological_process	0.028806949
NONMMUT020793.2	GO:0072213	metanephric capsule development	1	98	1	49955	514.9896907	ENSMUST00000105098	0.003912055	biological_process	0.028806949
NONMMUT020793.2	GO:0072267	metanephric capsule specification	1	98	1	49955	514.9896907	ENSMUST00000105098	0.003912055	biological_process	0.028806949
NONMMUT020793.2	GO:0072608	interleukin-10 secretion	1	98	1	49955	514.9896907	ENSMUST00000022185	0.003912055	biological_process	0.028806949
NONMMUT020793.2	GO:0090195	chemokine secretion	1	98	1	49955	514.9896907	ENSMUST00000022185	0.003912055	biological_process	0.028806949
NONMMUT020793.2	GO:0090198	negative regulation of chemokine secretion	1	98	1	49955	514.9896907	ENSMUST00000022185	0.003912055	biological_process	0.028806949
NONMMUT020793.2	GO:0097187	dentinogenesis	1	98	1	49955	514.9896907	ENSMUST00000026972	0.003912055	biological_process	0.028806949
NONMMUT029372.2	GO:0070951	regulation of neutrophil mediated killing of gram-negative bacterium	1	98	1	49955	514.9896907	ENSMUST00000031318	0.003912055	biological_process	0.049122884
NONMMUT057762.2	GO:0001999	renal response to blood flow involved in circulatory renin-angiotensin regulation of systemic arterial blood pressure	1	98	1	49955	514.9896907	ENSMUST00000063278	0.003912055	biological_process	0.044902332
NONMMUT057762.2	GO:0031703	type 2 angiotensin receptor binding	1	98	1	49955	514.9896907	ENSMUST00000063278	0.003912055	molecular_function	0.044902332
NONMMUT057762.2	GO:0034104	negative regulation of tissue remodeling	1	98	1	49955	514.9896907	ENSMUST00000063278	0.003912055	biological_process	0.044902332
NONMMUT057762.2	GO:0051969	regulation of transmission of nerve impulse	1	98	1	49955	514.9896907	ENSMUST00000063278	0.003912055	biological_process	0.044902332
NONMMUT057762.2	GO:0070471	uterine smooth muscle contraction	1	98	1	49955	514.9896907	ENSMUST00000063278	0.003912055	biological_process	0.044902332
NONMMUT057762.2	GO:1902632	positive regulation of membrane hyperpolarization	1	98	1	49955	514.9896907	ENSMUST00000063278	0.003912055	biological_process	0.044902332
NONMMUT057762.2	GO:1902828	positive regulation of L-arginine import into cell	1	98	1	49955	514.9896907	ENSMUST00000063278	0.003912055	biological_process	0.044902332
NONMMUT057762.2	GO:1905010	positive regulation of L-lysine import into cell	1	98	1	49955	514.9896907	ENSMUST00000063278	0.003912055	biological_process	0.044902332
NONMMUT038351.2	GO:0016568	chromatin modification	10	181	1001	49955	2.85994707	ENSMUST00000131254;ENSMUST00000154004;ENSMUST00000138995;ENSMUST00000169010;ENSMUST00000118294;ENSMUST00000106171;ENSMUST00000124115;ENSMUST00000092537;ENSMUST00000113502;ENSMUST00000143286	0.003912449		0.038608093
NONMMUT049378.2	GO:0046982	protein heterodimerization activity	8	85	1486	49955	3.388788869	ENSMUST00000162466;ENSMUST00000105341;ENSMUST00000161354;ENSMUST00000125289;ENSMUST00000124072;ENSMUST00000175769;ENSMUST00000129514;ENSMUST00000167156	0.003912547	molecular_function	0.042333613
NONMMUT026270.2	GO:0003700	transcription factor activity, sequence-specific DNA binding	20	203	2541	49955	2.039298671	ENSMUST00000174411;ENSMUST00000105341;ENSMUST00000021787;ENSMUST00000167546;ENSMUST00000208081;ENSMUST00000176330;ENSMUST00000004392;ENSMUST00000089565;ENSMUST00000124115;ENSMUST00000115809;ENSMUST00000113326;ENSMUST00000169879;ENSMUST00000187811;ENSMUST00000106341;ENSMUST00000056715;ENSMUST00000128862;ENSMUST00000148930;ENSMUST00000109967;ENSMUST00000184072;ENSMUST00000144900	0.003913061	molecular_function	0.031087095
NONMMUT038453.2	GO:0010718	positive regulation of epithelial to mesenchymal transition	3	162	94	49955	10.00822963	ENSMUST00000152909;ENSMUST00000175769;ENSMUST00000167156	0.003913357	biological_process	0.041452301
NONMMUT100568.1	GO:0010718	positive regulation of epithelial to mesenchymal transition	3	162	94	49955	10.00822963	ENSMUST00000152909;ENSMUST00000175769;ENSMUST00000106341	0.003913357	biological_process	0.033708232
NONMMUT090984.1	GO:0005794	Golgi apparatus	12	79	3151	49955	2.660363685	ENSMUST00000090750;ENSMUST00000152909;ENSMUST00000143406;ENSMUST00000017808;ENSMUST00000130313;ENSMUST00000142873;ENSMUST00000173739;ENSMUST00000035027;ENSMUST00000137303;ENSMUST00000033292;ENSMUST00000167156;ENSMUST00000115013	0.003913919	cellular_component	0.040971561
NONMMUT068239.2	GO:0005654	nucleoplasm	24	135	4991	49955	1.947895401	ENSMUST00000131254;ENSMUST00000143582;ENSMUST00000138083;ENSMUST00000033991;ENSMUST00000022474;ENSMUST00000143951;ENSMUST00000021787;ENSMUST00000180008;ENSMUST00000111267;ENSMUST00000188994;ENSMUST00000176330;ENSMUST00000124115;ENSMUST00000140362;ENSMUST00000209085;ENSMUST00000156837;ENSMUST00000106760;ENSMUST00000136568;ENSMUST00000152587;ENSMUST00000065976;ENSMUST00000127904;ENSMUST00000053927;…	0.003914333	cellular_component	0.048747498
NONMMUT107695.1	GO:0045893	positive regulation of transcription, DNA-templated	17	223	1830	49955	2.170207969	ENSMUST00000105341;ENSMUST00000022474;ENSMUST00000021787;ENSMUST00000167546;ENSMUST00000208081;ENSMUST00000176330;ENSMUST00000089565;ENSMUST00000113326;ENSMUST00000119063;ENSMUST00000133346;ENSMUST00000209085;ENSMUST00000187811;ENSMUST00000129249;ENSMUST00000113502;ENSMUST00000117083;ENSMUST00000167156;ENSMUST00000184072	0.00391513	biological_process	0.019402926
NONMMUT019073.2	GO:1902004	positive regulation of beta-amyloid formation	2	129	34	49955	23.12227883	ENSMUST00000208684;ENSMUST00000173739	0.003916052	biological_process	0.040031878
NONMMUT134522.1	GO:0019902	phosphatase binding	3	100	154	49955	10.0015397	ENSMUST00000161048;ENSMUST00000106485;ENSMUST00000166885	0.003918194	molecular_function	0.0219174
NONMMUT043127.2	GO:0003700	transcription factor activity, sequence-specific DNA binding	11	85	2541	49955	2.773721774	ENSMUST00000174411;ENSMUST00000001538;ENSMUST00000167546;ENSMUST00000208081;ENSMUST00000115809;ENSMUST00000113326;ENSMUST00000169879;ENSMUST00000207072;ENSMUST00000148930;ENSMUST00000077422;ENSMUST00000105098	0.003918732	molecular_function	0.040258321
NONMMUT012484.2	GO:0005856	cytoskeleton	14	89	3536	49955	2.450475113	ENSMUST00000078947;ENSMUST00000189262;ENSMUST00000154401;ENSMUST00000154383;ENSMUST00000113560;ENSMUST00000199470;ENSMUST00000108253;ENSMUST00000162273;ENSMUST00000142401;ENSMUST00000149532;ENSMUST00000092537;ENSMUST00000150387;ENSMUST00000131415;ENSMUST00000137363	0.00391885	cellular_component	0.035843039
NONMMUT094860.1	GO:0001701	in utero embryonic development	10	205	882	49955	2.853247282	ENSMUST00000154004;ENSMUST00000208081;ENSMUST00000106702;ENSMUST00000089565;ENSMUST00000113326;ENSMUST00000119063;ENSMUST00000169879;ENSMUST00000156837;ENSMUST00000129249;ENSMUST00000115274	0.00391932	biological_process	0.0350895
NONMMUT133201.1	GO:0043425	bHLH transcription factor binding	4	207	150	49955	6.542528736	ENSMUST00000105341;ENSMUST00000167546;ENSMUST00000170926;ENSMUST00000184072	0.003920007	molecular_function	0.027582596
NONMMUT015181.2	GO:0005515	protein binding	75	212	13404	49955	1.492813454	ENSMUST00000131254;ENSMUST00000174411;ENSMUST00000034566;ENSMUST00000102507;ENSMUST00000138989;ENSMUST00000143582;ENSMUST00000120119;ENSMUST00000105341;ENSMUST00000110920;ENSMUST00000033991;ENSMUST00000152909;ENSMUST00000022474;ENSMUST00000107814;ENSMUST00000085096;ENSMUST00000154004;ENSMUST00000147744;ENSMUST00000139611;ENSMUST00000113560;ENSMUST00000145738;ENSMUST00000125289;ENSMUST00000201066;…	0.003920282	molecular_function	0.027839642
NONMMUT131190.1	GO:0001105	RNA polymerase II transcription coactivator activity	3	104	148	49955	9.996052984	ENSMUST00000021787;ENSMUST00000176330;ENSMUST00000209085	0.003921343	molecular_function	0.025729599
NONMMUT077282.1	GO:0021983	pituitary gland development	3	171	89	49955	10.00521669	ENSMUST00000111657;ENSMUST00000176330;ENSMUST00000187811	0.003921636	biological_process	0.04433996
NONMMUT053192.2	GO:0005881	cytoplasmic microtubule	4	180	173	49955	6.539936942	ENSMUST00000189262;ENSMUST00000152909;ENSMUST00000108771;ENSMUST00000137363	0.003921647	cellular_component	0.041839821
NONMMUT063101.2	GO:0045540	regulation of cholesterol biosynthetic process	2	187	23	49955	23.46980024	ENSMUST00000191916;ENSMUST00000144034	0.003922478	biological_process	0.031547716
NONMMUT091415.1	GO:0014824	artery smooth muscle contraction	2	187	23	49955	23.46980024	ENSMUST00000063278;ENSMUST00000021234	0.003922478	biological_process	0.044065409
NONMMUT058009.2	GO:0004527	exonuclease activity	3	102	151	49955	9.99478226	ENSMUST00000173995;ENSMUST00000194816;ENSMUST00000147305	0.003923991	molecular_function	0.042862052
NONMMUT062162.2	GO:0031462	Cul2-RING ubiquitin ligase complex	2	195	22	49955	23.52001884	ENSMUST00000044751;ENSMUST00000161317	0.003924152	cellular_component	0.031864117
NONMMUT062162.2	GO:0032930	positive regulation of superoxide anion generation	2	195	22	49955	23.52001884	ENSMUST00000063278;ENSMUST00000022185	0.003924152	biological_process	0.031864117
NONMMUT062162.2	GO:0060373	regulation of ventricular cardiac muscle cell membrane depolarization	2	195	22	49955	23.52001884	ENSMUST00000174411;ENSMUST00000049941	0.003924152	biological_process	0.031864117
NONMMUT087634.1	GO:0031462	Cul2-RING ubiquitin ligase complex	2	195	22	49955	23.52001884	ENSMUST00000044751;ENSMUST00000161317	0.003924152	cellular_component	0.037650276
NONMMUT087634.1	GO:0032930	positive regulation of superoxide anion generation	2	195	22	49955	23.52001884	ENSMUST00000063278;ENSMUST00000022185	0.003924152	biological_process	0.037650276
NONMMUT087634.1	GO:0060373	regulation of ventricular cardiac muscle cell membrane depolarization	2	195	22	49955	23.52001884	ENSMUST00000174411;ENSMUST00000049941	0.003924152	biological_process	0.037650276
NONMMUT112682.1	GO:0031462	Cul2-RING ubiquitin ligase complex	2	195	22	49955	23.52001884	ENSMUST00000044751;ENSMUST00000161317	0.003924152	cellular_component	0.036298097
NONMMUT112682.1	GO:0032930	positive regulation of superoxide anion generation	2	195	22	49955	23.52001884	ENSMUST00000063278;ENSMUST00000022185	0.003924152	biological_process	0.036298097
NONMMUT129088.1	GO:0031462	Cul2-RING ubiquitin ligase complex	2	195	22	49955	23.52001884	ENSMUST00000044751;ENSMUST00000161317	0.003924152	cellular_component	0.040429356
NONMMUT129088.1	GO:0032930	positive regulation of superoxide anion generation	2	195	22	49955	23.52001884	ENSMUST00000063278;ENSMUST00000022185	0.003924152	biological_process	0.040429356
NONMMUT132846.1	GO:0031462	Cul2-RING ubiquitin ligase complex	2	195	22	49955	23.52001884	ENSMUST00000044751;ENSMUST00000161317	0.003924152	cellular_component	0.03681814
NONMMUT132846.1	GO:0032930	positive regulation of superoxide anion generation	2	195	22	49955	23.52001884	ENSMUST00000063278;ENSMUST00000022185	0.003924152	biological_process	0.03681814
NONMMUT084277.1	GO:0006351	transcription, DNA-templated	27	142	5561	49955	1.874292237	ENSMUST00000131254;ENSMUST00000174411;ENSMUST00000120674;ENSMUST00000138995;ENSMUST00000001538;ENSMUST00000120105;ENSMUST00000167546;ENSMUST00000208081;ENSMUST00000107117;ENSMUST00000176407;ENSMUST00000089565;ENSMUST00000115809;ENSMUST00000113326;ENSMUST00000186075;ENSMUST00000047793;ENSMUST00000169879;ENSMUST00000106341;ENSMUST00000187721;ENSMUST00000129249;ENSMUST00000146740;ENSMUST00000128862;…	0.003926625	biological_process	0.036564648
NONMMUT004850.2	GO:0043027	cysteine-type endopeptidase inhibitor activity involved in apoptotic process	3	197	77	49955	10.01700361	ENSMUST00000163779;ENSMUST00000106341;ENSMUST00000134357	0.003927224	molecular_function	0.036729753
NONMMUT033620.2	GO:0000183	chromatin silencing at rDNA	2	173	25	49955	23.35906433	ENSMUST00000107123;ENSMUST00000107117	0.003927258	biological_process	0.043753531
NONMMUT033620.2	GO:0010944	negative regulation of transcription by competitive promoter binding	2	173	25	49955	23.35906433	ENSMUST00000021787;ENSMUST00000187811	0.003927258	biological_process	0.043753531
NONMMUT082997.1	GO:0010944	negative regulation of transcription by competitive promoter binding	2	173	25	49955	23.35906433	ENSMUST00000021787;ENSMUST00000187811	0.003927258	biological_process	0.026305833
NONMMUT031166.2	GO:0000413	protein peptidyl-prolyl isomerization	2	108	41	49955	22.97008744	ENSMUST00000185990;ENSMUST00000150387	0.003930059	biological_process	0.028086966
NONMMUT106820.1	GO:0038180	nerve growth factor signaling pathway	2	133	33	49955	23.09599815	ENSMUST00000095087;ENSMUST00000131415	0.003931462	biological_process	0.041191499
NONMMUT012883.2	GO:0006139	nucleobase-containing compound metabolic process	3	179	85	49955	10.00066845	ENSMUST00000033991;ENSMUST00000129249;ENSMUST00000194816	0.003931548	biological_process	0.037301756
NONMMUT097065.1	GO:0000907	sulfonate dioxygenase activity	3	164	93	49955	9.990382689	ENSMUST00000120674;ENSMUST00000154004;ENSMUST00000143286	0.003933409	molecular_function	0.035164835
NONMMUT097065.1	GO:0018602	2,4-dichlorophenoxyacetate alpha-ketoglutarate dioxygenase activity	3	164	93	49955	9.990382689	ENSMUST00000120674;ENSMUST00000154004;ENSMUST00000143286	0.003933409	molecular_function	0.035164835
NONMMUT097065.1	GO:0019798	procollagen-proline dioxygenase activity	3	164	93	49955	9.990382689	ENSMUST00000120674;ENSMUST00000154004;ENSMUST00000143286	0.003933409	molecular_function	0.035164835
NONMMUT097065.1	GO:0034792	hypophosphite dioxygenase activity	3	164	93	49955	9.990382689	ENSMUST00000120674;ENSMUST00000154004;ENSMUST00000143286	0.003933409	molecular_function	0.035164835
NONMMUT097065.1	GO:0052634	C-19 gibberellin 2-beta-dioxygenase activity	3	164	93	49955	9.990382689	ENSMUST00000120674;ENSMUST00000154004;ENSMUST00000143286	0.003933409	molecular_function	0.035164835
NONMMUT097065.1	GO:0052635	C-20 gibberellin 2-beta-dioxygenase activity	3	164	93	49955	9.990382689	ENSMUST00000120674;ENSMUST00000154004;ENSMUST00000143286	0.003933409	molecular_function	0.035164835
NONMMUT042327.2	GO:0051645	Golgi localization	2	161	27	49955	23.26019101	ENSMUST00000147613;ENSMUST00000114594	0.003933509	biological_process	0.027796797
NONMMUT042327.2	GO:0061298	retina vasculature development in camera-type eye	2	161	27	49955	23.26019101	ENSMUST00000119063;ENSMUST00000115274	0.003933509	biological_process	0.027796797
NONMMUT071960.2	GO:0051645	Golgi localization	2	161	27	49955	23.26019101	ENSMUST00000147613;ENSMUST00000114594	0.003933509	biological_process	0.033107035
NONMMUT053730.2	GO:0007062	sister chromatid cohesion	2	137	32	49955	23.1125	ENSMUST00000136568;ENSMUST00000147305	0.003933537	biological_process	0.039275232
NONMMUT072375.2	GO:0000776	kinetochore	4	101	312	49955	6.561326989	ENSMUST00000189262;ENSMUST00000142401;ENSMUST00000149532;ENSMUST00000149045	0.003936353	cellular_component	0.037376387
NONMMUT058145.2	GO:0001965	G-protein alpha-subunit binding	3	130	118	49955	9.976711597	ENSMUST00000022185;ENSMUST00000156819;ENSMUST00000114134	0.003936397	molecular_function	0.037835743
NONMMUT052128.2	GO:0000014	single-stranded DNA endodeoxyribonuclease activity	2	180	24	49955	23.37593633	ENSMUST00000136568;ENSMUST00000147305	0.003936542	molecular_function	0.034280872
NONMMUT052128.2	GO:0033674	positive regulation of kinase activity	2	180	24	49955	23.37593633	ENSMUST00000136568;ENSMUST00000147305	0.003936542	biological_process	0.034280872
NONMMUT053192.2	GO:0000014	single-stranded DNA endodeoxyribonuclease activity	2	180	24	49955	23.37593633	ENSMUST00000136568;ENSMUST00000147305	0.003936542	molecular_function	0.041839821
NONMMUT053192.2	GO:0016272	prefoldin complex	2	180	24	49955	23.37593633	ENSMUST00000075087;ENSMUST00000109147	0.003936542	cellular_component	0.041839821
NONMMUT053192.2	GO:0033674	positive regulation of kinase activity	2	180	24	49955	23.37593633	ENSMUST00000136568;ENSMUST00000147305	0.003936542	biological_process	0.041839821
NONMMUT076810.1	GO:0001164	RNA polymerase I CORE element sequence-specific DNA binding	2	180	24	49955	23.37593633	ENSMUST00000107123;ENSMUST00000107117	0.003936542	molecular_function	0.033562175
NONMMUT042530.2	GO:0006366	transcription from RNA polymerase II promoter	4	85	372	49955	6.582105403	ENSMUST00000124072;ENSMUST00000106341;ENSMUST00000185355;ENSMUST00000117083	0.003936807	biological_process	0.036492132
NONMMUT030650.2	GO:0043234	protein complex	9	81	1917	49955	3.132368284	ENSMUST00000034566;ENSMUST00000154004;ENSMUST00000137048;ENSMUST00000170926;ENSMUST00000137846;ENSMUST00000200386;ENSMUST00000069309;ENSMUST00000139365;ENSMUST00000171252	0.003936876	cellular_component	0.021579913
NONMMUT029538.2	GO:0060707	trophoblast giant cell differentiation	2	101	44	49955	22.91597796	ENSMUST00000208081;ENSMUST00000089565	0.003937556	biological_process	0.027628656
NONMMUT041033.2	GO:0060707	trophoblast giant cell differentiation	2	101	44	49955	22.91597796	ENSMUST00000208081;ENSMUST00000089565	0.003937556	biological_process	0.027111378
NONMMUT072375.2	GO:0042770	signal transduction in response to DNA damage	2	101	44	49955	22.91597796	ENSMUST00000120119;ENSMUST00000204282	0.003937556	biological_process	0.037376387
NONMMUT124663.1	GO:0060707	trophoblast giant cell differentiation	2	101	44	49955	22.91597796	ENSMUST00000208081;ENSMUST00000089565	0.003937556	biological_process	0.027111378
NONMMUT122282.1	GO:0048514	blood vessel morphogenesis	3	190	80	49955	10.00167112	ENSMUST00000208081;ENSMUST00000089565;ENSMUST00000119063	0.0039382	biological_process	0.030637146
NONMMUT070336.2	GO:0005923	bicellular tight junction	3	39	404	49955	10.22091584	ENSMUST00000022140;ENSMUST00000107029;ENSMUST00000136086	0.003938747	cellular_component	0.037888905
NONMMUT100166.1	GO:0001701	in utero embryonic development	7	112	882	49955	3.709221466	ENSMUST00000154004;ENSMUST00000134902;ENSMUST00000137048;ENSMUST00000069309;ENSMUST00000129249;ENSMUST00000139365;ENSMUST00000143286	0.00393935	biological_process	0.02438645
NONMMUT083797.1	GO:0050544	arachidonic acid binding	2	224	19	49955	23.67757231	ENSMUST00000069960;ENSMUST00000163779	0.003939495	molecular_function	0.025435109
NONMMUT120852.1	GO:0001756	somitogenesis	3	110	140	49955	9.976301736	ENSMUST00000152909;ENSMUST00000106341;ENSMUST00000202187	0.003939559	biological_process	0.039416163
NONMMUT014294.2	GO:0008283	cell proliferation	8	204	608	49955	3.312768528	ENSMUST00000152909;ENSMUST00000119685;ENSMUST00000120674;ENSMUST00000106677;ENSMUST00000129249;ENSMUST00000177094;ENSMUST00000136568;ENSMUST00000147305	0.003939635	biological_process	0.037060891
NONMMUT035294.2	GO:0008283	cell proliferation	8	204	608	49955	3.312768528	ENSMUST00000152909;ENSMUST00000119685;ENSMUST00000120674;ENSMUST00000106677;ENSMUST00000129249;ENSMUST00000177094;ENSMUST00000136568;ENSMUST00000147305	0.003939635	biological_process	0.034786138
NONMMUT111504.1	GO:0008283	cell proliferation	8	204	608	49955	3.312768528	ENSMUST00000152909;ENSMUST00000120674;ENSMUST00000106677;ENSMUST00000208684;ENSMUST00000129249;ENSMUST00000177094;ENSMUST00000136568;ENSMUST00000147305	0.003939635	biological_process	0.038896454
NONMMUT083797.1	GO:0055114	oxidation-reduction process	15	224	1517	49955	2.291635783	ENSMUST00000120674;ENSMUST00000154004;ENSMUST00000115604;ENSMUST00000163779;ENSMUST00000189069;ENSMUST00000135302;ENSMUST00000069309;ENSMUST00000106760;ENSMUST00000144472;ENSMUST00000147619;ENSMUST00000129143;ENSMUST00000089759;ENSMUST00000143286;ENSMUST00000055032;ENSMUST00000144034	0.003940255	biological_process	0.025435109
NONMMUT007185.2	GO:0001893	maternal placenta development	2	167	26	49955	23.27692308	ENSMUST00000208081;ENSMUST00000089565	0.003940396	biological_process	0.038345455
NONMMUT007185.2	GO:0001972	retinoic acid binding	2	167	26	49955	23.27692308	ENSMUST00000208081;ENSMUST00000089565	0.003940396	molecular_function	0.038345455
NONMMUT007185.2	GO:0008301	DNA binding, bending	2	167	26	49955	23.27692308	ENSMUST00000106341;ENSMUST00000105098	0.003940396	molecular_function	0.038345455
NONMMUT007185.2	GO:0021847	ventricular zone neuroblast division	2	167	26	49955	23.27692308	ENSMUST00000022725;ENSMUST00000179592	0.003940396	biological_process	0.038345455
NONMMUT015171.2	GO:0001893	maternal placenta development	2	167	26	49955	23.27692308	ENSMUST00000208081;ENSMUST00000089565	0.003940396	biological_process	0.036666262
NONMMUT015171.2	GO:0001972	retinoic acid binding	2	167	26	49955	23.27692308	ENSMUST00000208081;ENSMUST00000089565	0.003940396	molecular_function	0.036666262
NONMMUT100689.1	GO:0010388	cullin deneddylation	2	167	26	49955	23.27692308	ENSMUST00000186882;ENSMUST00000156837	0.003940396		0.042668863
NONMMUT021646.2	GO:0051321	meiotic cell cycle	5	228	222	49955	5.022926514	ENSMUST00000194816;ENSMUST00000136568;ENSMUST00000115072;ENSMUST00000191544;ENSMUST00000147305	0.003940565	biological_process	0.035666871
NONMMUT043989.2	GO:0046597	negative regulation of viral entry into host cell	2	86	52	49955	22.84935897	ENSMUST00000136568;ENSMUST00000147305	0.003941914	biological_process	0.030297767
NONMMUT043989.2	GO:2000648	positive regulation of stem cell proliferation	2	86	52	49955	22.84935897	ENSMUST00000131254;ENSMUST00000143951	0.003941914	biological_process	0.030297767
NONMMUT055723.2	GO:0046597	negative regulation of viral entry into host cell	2	86	52	49955	22.84935897	ENSMUST00000136568;ENSMUST00000147305	0.003941914	biological_process	0.034885353
NONMMUT137364.1	GO:0006807	nitrogen compound metabolic process	2	86	52	49955	22.84935897	ENSMUST00000115274;ENSMUST00000201182	0.003941914	biological_process	0.027987587
NONMMUT137364.1	GO:0046597	negative regulation of viral entry into host cell	2	86	52	49955	22.84935897	ENSMUST00000136568;ENSMUST00000147305	0.003941914	biological_process	0.027987587
NONMMUT035204.2	GO:0001937	negative regulation of endothelial cell proliferation	3	150	102	49955	9.974589836	ENSMUST00000208081;ENSMUST00000089565;ENSMUST00000200386	0.003943713	biological_process	0.036646136
NONMMUT112631.1	GO:0001937	negative regulation of endothelial cell proliferation	3	150	102	49955	9.974589836	ENSMUST00000208081;ENSMUST00000089565;ENSMUST00000119063	0.003943713	biological_process	0.038740833
NONMMUT112631.1	GO:0030282	bone mineralization	3	150	102	49955	9.974589836	ENSMUST00000152909;ENSMUST00000129249;ENSMUST00000153888	0.003943713	biological_process	0.038740833
NONMMUT008654.2	GO:0005634	nucleus	66	155	16026	49955	1.570000715	ENSMUST00000174411;ENSMUST00000134942;ENSMUST00000162466;ENSMUST00000105341;ENSMUST00000090750;ENSMUST00000152909;ENSMUST00000006005;ENSMUST00000190226;ENSMUST00000138995;ENSMUST00000128499;ENSMUST00000147744;ENSMUST00000125289;ENSMUST00000120105;ENSMUST00000021787;ENSMUST00000124072;ENSMUST00000208081;ENSMUST00000179592;ENSMUST00000042576;ENSMUST00000107117;ENSMUST00000165027;ENSMUST00000110180;…	0.003943852	cellular_component	0.036954053
TCONS_00020468	GO:0005874	microtubule	11	206	1025	49955	2.692833021	ENSMUST00000113054;ENSMUST00000154401;ENSMUST00000014990;ENSMUST00000147613;ENSMUST00000141662;ENSMUST00000150387;ENSMUST00000169748;ENSMUST00000200386;ENSMUST00000173739;ENSMUST00000137363;ENSMUST00000020562	0.003945276	cellular_component	0.036372505
NONMMUT056782.2	GO:0006506	GPI anchor biosynthetic process	3	156	98	49955	9.975390156	ENSMUST00000142873;ENSMUST00000137303;ENSMUST00000033292	0.003945425	biological_process	0.034432798
NONMMUT056782.2	GO:0032435	negative regulation of proteasomal ubiquitin-dependent protein catabolic process	3	156	98	49955	9.975390156	ENSMUST00000169010;ENSMUST00000175769;ENSMUST00000185767	0.003945425	biological_process	0.034432798
NONMMUT002422.2	GO:0016568	chromatin modification	7	99	1001	49955	3.72103983	ENSMUST00000022474;ENSMUST00000154004;ENSMUST00000118294;ENSMUST00000092537;ENSMUST00000113502;ENSMUST00000107733;ENSMUST00000143286	0.003945809		0.040828687
NONMMUT114852.1	GO:0005667	transcription factor complex	9	164	930	49955	3.060874089	ENSMUST00000174411;ENSMUST00000086643;ENSMUST00000021787;ENSMUST00000167546;ENSMUST00000176330;ENSMUST00000170926;ENSMUST00000169879;ENSMUST00000185355;ENSMUST00000184072	0.003947016	cellular_component	0.027886524
NONMMUT126852.1	GO:0008409	5'-3' exonuclease activity	2	126	35	49955	23.00460829	ENSMUST00000173995;ENSMUST00000194816	0.003948094	molecular_function	0.044081414
NONMMUT126852.1	GO:0031573	intra-S DNA damage checkpoint	2	126	35	49955	23.00460829	ENSMUST00000136568;ENSMUST00000147305	0.003948094	biological_process	0.044081414
NONMMUT003170.2	GO:0042578	phosphoric ester hydrolase activity	3	96	161	49955	9.976758165	ENSMUST00000033991;ENSMUST00000151237;ENSMUST00000194816	0.003948275	molecular_function	0.047495867
NONMMUT057726.2	GO:0042578	phosphoric ester hydrolase activity	3	96	161	49955	9.976758165	ENSMUST00000033991;ENSMUST00000151237;ENSMUST00000194816	0.003948275	molecular_function	0.04774567
NONMMUT008320.2	GO:0045295	gamma-catenin binding	2	93	48	49955	22.85119048	ENSMUST00000111657;ENSMUST00000111652	0.003948557	molecular_function	0.013057427
NONMMUT036553.2	GO:1902230	negative regulation of intrinsic apoptotic signaling pathway in response to DNA damage	2	93	48	49955	22.85119048	ENSMUST00000134902;ENSMUST00000033292	0.003948557	biological_process	0.037096046
NONMMUT104181.1	GO:1902230	negative regulation of intrinsic apoptotic signaling pathway in response to DNA damage	2	93	48	49955	22.85119048	ENSMUST00000120119;ENSMUST00000134902	0.003948557	biological_process	0.030069198
NONMMUT102431.1	GO:0030145	manganese ion binding	3	127	121	49955	9.964142895	ENSMUST00000033991;ENSMUST00000136568;ENSMUST00000147305	0.003949753	molecular_function	0.045188906
TCONS_00003041	GO:0030145	manganese ion binding	3	127	121	49955	9.964142895	ENSMUST00000033991;ENSMUST00000026972;ENSMUST00000147305	0.003949753	molecular_function	0.049452168
NONMMUT007170.2	GO:0050840	extracellular matrix binding	2	83	54	49955	22.81710105	ENSMUST00000066708;ENSMUST00000031243	0.003949836	molecular_function	0.043896496
NONMMUT059546.2	GO:0000307	cyclin-dependent protein kinase holoenzyme complex	2	83	54	49955	22.81710105	ENSMUST00000201902;ENSMUST00000122348	0.003949836	cellular_component	0.024610514
NONMMUT002422.2	GO:0002089	lens morphogenesis in camera-type eye	2	99	45	49955	22.86827033	ENSMUST00000021787;ENSMUST00000019192	0.003950337	biological_process	0.040828687
NONMMUT061807.2	GO:0051276	chromosome organization	3	166	92	49955	9.975260069	ENSMUST00000136568;ENSMUST00000118368;ENSMUST00000147305	0.003950698	biological_process	0.026914131
NONMMUT072822.2	GO:0051276	chromosome organization	3	166	92	49955	9.975260069	ENSMUST00000136568;ENSMUST00000118368;ENSMUST00000147305	0.003950698	biological_process	0.028851692
NONMMUT022390.2	GO:0035926	chemokine (C-C motif) ligand 2 secretion	1	99	1	49955	509.7346939	ENSMUST00000022185	0.003951855	biological_process	0.028014263
NONMMUT022390.2	GO:0036179	osteoclast maturation	1	99	1	49955	509.7346939	ENSMUST00000026972	0.003951855	biological_process	0.028014263
NONMMUT022390.2	GO:0048021	regulation of melanin biosynthetic process	1	99	1	49955	509.7346939	ENSMUST00000070353	0.003951855	biological_process	0.028014263
NONMMUT022390.2	GO:0060678	dichotomous subdivision of terminal units involved in ureteric bud branching	1	99	1	49955	509.7346939	ENSMUST00000105098	0.003951855	biological_process	0.028014263
NONMMUT022390.2	GO:0070661	leukocyte proliferation	1	99	1	49955	509.7346939	ENSMUST00000022185	0.003951855	biological_process	0.028014263
NONMMUT022390.2	GO:0070963	positive regulation of neutrophil mediated killing of gram-negative bacterium	1	99	1	49955	509.7346939	ENSMUST00000022185	0.003951855	biological_process	0.028014263
NONMMUT022390.2	GO:0072076	nephrogenic mesenchyme development	1	99	1	49955	509.7346939	ENSMUST00000105098	0.003951855	biological_process	0.028014263
NONMMUT022390.2	GO:0072213	metanephric capsule development	1	99	1	49955	509.7346939	ENSMUST00000105098	0.003951855	biological_process	0.028014263
NONMMUT022390.2	GO:0072267	metanephric capsule specification	1	99	1	49955	509.7346939	ENSMUST00000105098	0.003951855	biological_process	0.028014263
NONMMUT022390.2	GO:0072608	interleukin-10 secretion	1	99	1	49955	509.7346939	ENSMUST00000022185	0.003951855	biological_process	0.028014263
NONMMUT022390.2	GO:0090195	chemokine secretion	1	99	1	49955	509.7346939	ENSMUST00000022185	0.003951855	biological_process	0.028014263
NONMMUT022390.2	GO:0090198	negative regulation of chemokine secretion	1	99	1	49955	509.7346939	ENSMUST00000022185	0.003951855	biological_process	0.028014263
NONMMUT022390.2	GO:0097187	dentinogenesis	1	99	1	49955	509.7346939	ENSMUST00000026972	0.003951855	biological_process	0.028014263
NONMMUT055195.2	GO:0035926	chemokine (C-C motif) ligand 2 secretion	1	99	1	49955	509.7346939	ENSMUST00000022185	0.003951855	biological_process	0.028014263
NONMMUT055195.2	GO:0036179	osteoclast maturation	1	99	1	49955	509.7346939	ENSMUST00000026972	0.003951855	biological_process	0.028014263
NONMMUT055195.2	GO:0048021	regulation of melanin biosynthetic process	1	99	1	49955	509.7346939	ENSMUST00000070353	0.003951855	biological_process	0.028014263
NONMMUT055195.2	GO:0060678	dichotomous subdivision of terminal units involved in ureteric bud branching	1	99	1	49955	509.7346939	ENSMUST00000105098	0.003951855	biological_process	0.028014263
NONMMUT055195.2	GO:0070661	leukocyte proliferation	1	99	1	49955	509.7346939	ENSMUST00000022185	0.003951855	biological_process	0.028014263
NONMMUT055195.2	GO:0070963	positive regulation of neutrophil mediated killing of gram-negative bacterium	1	99	1	49955	509.7346939	ENSMUST00000022185	0.003951855	biological_process	0.028014263
NONMMUT055195.2	GO:0072076	nephrogenic mesenchyme development	1	99	1	49955	509.7346939	ENSMUST00000105098	0.003951855	biological_process	0.028014263
NONMMUT055195.2	GO:0072213	metanephric capsule development	1	99	1	49955	509.7346939	ENSMUST00000105098	0.003951855	biological_process	0.028014263
NONMMUT055195.2	GO:0072267	metanephric capsule specification	1	99	1	49955	509.7346939	ENSMUST00000105098	0.003951855	biological_process	0.028014263
NONMMUT055195.2	GO:0072608	interleukin-10 secretion	1	99	1	49955	509.7346939	ENSMUST00000022185	0.003951855	biological_process	0.028014263
NONMMUT055195.2	GO:0090195	chemokine secretion	1	99	1	49955	509.7346939	ENSMUST00000022185	0.003951855	biological_process	0.028014263
NONMMUT055195.2	GO:0090198	negative regulation of chemokine secretion	1	99	1	49955	509.7346939	ENSMUST00000022185	0.003951855	biological_process	0.028014263
NONMMUT055195.2	GO:0097187	dentinogenesis	1	99	1	49955	509.7346939	ENSMUST00000026972	0.003951855	biological_process	0.028014263
NONMMUT087634.1	GO:0003755	peptidyl-prolyl cis-trans isomerase activity	3	195	78	49955	9.991386218	ENSMUST00000185990;ENSMUST00000150387;ENSMUST00000107400	0.003952921	molecular_function	0.037650276
NONMMUT132846.1	GO:0003755	peptidyl-prolyl cis-trans isomerase activity	3	195	78	49955	9.991386218	ENSMUST00000185990;ENSMUST00000150387;ENSMUST00000107400	0.003952921	molecular_function	0.03681814
NONMMUT003698.2	GO:0045113	regulation of integrin biosynthetic process	1	66	2	49955	384.2538462	ENSMUST00000069960	0.003953196	biological_process	0.04123208
NONMMUT003698.2	GO:0061011	hepatic duct development	1	66	2	49955	384.2538462	ENSMUST00000128184	0.003953196	biological_process	0.04123208
NONMMUT003698.2	GO:0071103	DNA conformation change	1	66	2	49955	384.2538462	ENSMUST00000128184	0.003953196	biological_process	0.04123208
NONMMUT004036.2	GO:0002019	regulation of renal output by angiotensin	1	66	2	49955	384.2538462	ENSMUST00000063278	0.003953196	biological_process	0.033563507
NONMMUT004036.2	GO:0004610	phosphoacetylglucosamine mutase activity	1	66	2	49955	384.2538462	ENSMUST00000072585	0.003953196	molecular_function	0.033563507
NONMMUT004036.2	GO:0017014	protein nitrosylation	1	66	2	49955	384.2538462	ENSMUST00000120310	0.003953196	biological_process	0.033563507
NONMMUT024790.2	GO:0002371	dendritic cell cytokine production	1	66	2	49955	384.2538462	ENSMUST00000144270	0.003953196	biological_process	0.031121238
NONMMUT024790.2	GO:0005020	stem cell factor receptor activity	1	66	2	49955	384.2538462	ENSMUST00000144270	0.003953196	molecular_function	0.031121238
NONMMUT024790.2	GO:0038162	erythropoietin-mediated signaling pathway	1	66	2	49955	384.2538462	ENSMUST00000144270	0.003953196	biological_process	0.031121238
NONMMUT024790.2	GO:0097326	melanocyte adhesion	1	66	2	49955	384.2538462	ENSMUST00000144270	0.003953196	biological_process	0.031121238
NONMMUT024790.2	GO:1905065	positive regulation of vascular smooth muscle cell differentiation	1	66	2	49955	384.2538462	ENSMUST00000144270	0.003953196	biological_process	0.031121238
NONMMUT034713.2	GO:0061011	hepatic duct development	1	66	2	49955	384.2538462	ENSMUST00000128184	0.003953196	biological_process	0.04057142
NONMMUT034713.2	GO:0071103	DNA conformation change	1	66	2	49955	384.2538462	ENSMUST00000128184	0.003953196	biological_process	0.04057142
NONMMUT055857.2	GO:0061011	hepatic duct development	1	66	2	49955	384.2538462	ENSMUST00000128184	0.003953196	biological_process	0.037638546
NONMMUT055857.2	GO:0071103	DNA conformation change	1	66	2	49955	384.2538462	ENSMUST00000128184	0.003953196	biological_process	0.037638546
NONMMUT116545.1	GO:0031935	regulation of chromatin silencing	1	33	5	49955	312.1875	ENSMUST00000143286	0.003954617	biological_process	0.038055924
NONMMUT002918.2	GO:0010830	regulation of myotube differentiation	2	214	20	49955	23.55424528	ENSMUST00000131254;ENSMUST00000037923	0.003954735	biological_process	0.030345632
NONMMUT002918.2	GO:0010873	positive regulation of cholesterol esterification	2	214	20	49955	23.55424528	ENSMUST00000063278;ENSMUST00000173739	0.003954735	biological_process	0.030345632
NONMMUT002918.2	GO:0031274	positive regulation of pseudopodium assembly	2	214	20	49955	23.55424528	ENSMUST00000022185;ENSMUST00000144270	0.003954735	biological_process	0.030345632
NONMMUT004432.2	GO:0031545	peptidyl-proline 4-dioxygenase activity	1	18	10	49955	293.7941176	ENSMUST00000108382	0.003955407	molecular_function	0.031060568
NONMMUT004432.2	GO:0060528	secretory columnal luminar epithelial cell differentiation involved in prostate glandular acinus development	1	18	10	49955	293.7941176	ENSMUST00000129514	0.003955407	biological_process	0.031060568
NONMMUT004432.2	GO:2001271	negative regulation of cysteine-type endopeptidase activity involved in execution phase of apoptosis	1	18	10	49955	293.7941176	ENSMUST00000126660	0.003955407	biological_process	0.031060568
NONMMUT017165.2	GO:0001030	RNA polymerase III type 1 promoter DNA binding	1	18	10	49955	293.7941176	ENSMUST00000161072	0.003955407	molecular_function	0.01724529
NONMMUT017165.2	GO:0001031	RNA polymerase III type 2 promoter DNA binding	1	18	10	49955	293.7941176	ENSMUST00000161072	0.003955407	molecular_function	0.01724529
NONMMUT017165.2	GO:0001032	RNA polymerase III type 3 promoter DNA binding	1	18	10	49955	293.7941176	ENSMUST00000161072	0.003955407	molecular_function	0.01724529
NONMMUT097784.1	GO:0060528	secretory columnal luminar epithelial cell differentiation involved in prostate glandular acinus development	1	18	10	49955	293.7941176	ENSMUST00000129514	0.003955407	biological_process	0.033076244
NONMMUT097784.1	GO:2001271	negative regulation of cysteine-type endopeptidase activity involved in execution phase of apoptosis	1	18	10	49955	293.7941176	ENSMUST00000126660	0.003955407	biological_process	0.033076244
TCONS_00044201	GO:0000118	histone deacetylase complex	4	216	144	49955	6.526598532	ENSMUST00000131254;ENSMUST00000138995;ENSMUST00000111267;ENSMUST00000118294	0.003955564	cellular_component	0.032594761
NONMMUT020370.2	GO:0007507	heart development	5	75	690	49955	5.09989648	ENSMUST00000022474;ENSMUST00000154004;ENSMUST00000137048;ENSMUST00000069309;ENSMUST00000139365	0.003955821	biological_process	0.019651497
NONMMUT074761.2	GO:0007507	heart development	5	75	690	49955	5.09989648	ENSMUST00000022474;ENSMUST00000154004;ENSMUST00000137048;ENSMUST00000069309;ENSMUST00000139365	0.003955821	biological_process	0.020026343
NONMMUT031089.2	GO:0045843	negative regulation of striated muscle tissue development	2	95	47	49955	22.83596431	ENSMUST00000131254;ENSMUST00000106341	0.003955844	biological_process	0.026029456
NONMMUT066267.2	GO:0031988	membrane-bounded vesicle	2	62	73	49955	22.77716895	ENSMUST00000031243;ENSMUST00000107542	0.003957954		0.041595357
NONMMUT104047.1	GO:0031115	negative regulation of microtubule polymerization	2	111	40	49955	22.89678899	ENSMUST00000102507;ENSMUST00000150387	0.00395814	biological_process	0.040991303
NONMMUT127258.1	GO:0031115	negative regulation of microtubule polymerization	2	111	40	49955	22.89678899	ENSMUST00000163779;ENSMUST00000150387	0.00395814	biological_process	0.039107263
NONMMUT059307.2	GO:0007616	long-term memory	2	47	97	49955	22.84444444	ENSMUST00000024889;ENSMUST00000079924	0.003958319	biological_process	0.038167613
NONMMUT024276.2	GO:0043570	maintenance of DNA repeat elements	2	151	29	49955	23.10853969	ENSMUST00000152909;ENSMUST00000111652	0.003961307	biological_process	0.040822298
NONMMUT024276.2	GO:0060371	regulation of atrial cardiac muscle cell membrane depolarization	2	151	29	49955	23.10853969	ENSMUST00000021234;ENSMUST00000049941	0.003961307	biological_process	0.040822298
NONMMUT095331.1	GO:0060371	regulation of atrial cardiac muscle cell membrane depolarization	2	151	29	49955	23.10853969	ENSMUST00000021234;ENSMUST00000049941	0.003961307	biological_process	0.04168229
NONMMUT007170.2	GO:0045111	intermediate filament cytoskeleton	3	83	187	49955	9.980213904	ENSMUST00000024889;ENSMUST00000023797;ENSMUST00000209085	0.003961644	cellular_component	0.043896496
NONMMUT010059.2	GO:0045893	positive regulation of transcription, DNA-templated	13	151	1830	49955	2.477330324	ENSMUST00000105341;ENSMUST00000021787;ENSMUST00000169010;ENSMUST00000208081;ENSMUST00000119063;ENSMUST00000133346;ENSMUST00000187811;ENSMUST00000129249;ENSMUST00000100500;ENSMUST00000113502;ENSMUST00000167156;ENSMUST00000184072;ENSMUST00000144900	0.003962076	biological_process	0.035830572
NONMMUT073984.2	GO:0003678	DNA helicase activity	2	106	42	49955	22.85393773	ENSMUST00000033991;ENSMUST00000141046	0.003964583	molecular_function	0.042508092
TCONS_00038873	GO:0005640	nuclear outer membrane	2	106	42	49955	22.85393773	ENSMUST00000044217;ENSMUST00000144034	0.003964583	cellular_component	0.042194866
NONMMUT083797.1	GO:0030036	actin cytoskeleton organization	7	224	436	49955	3.663731873	ENSMUST00000113054;ENSMUST00000112868;ENSMUST00000137846;ENSMUST00000208482;ENSMUST00000078719;ENSMUST00000177811;ENSMUST00000106199	0.003968736	biological_process	0.025435109
NONMMUT032179.2	GO:0001085	RNA polymerase II transcription factor binding	4	195	160	49955	6.517670157	ENSMUST00000131254;ENSMUST00000176330;ENSMUST00000021968;ENSMUST00000205685	0.003969367	molecular_function	0.037370802
NONMMUT002918.2	GO:0045736	negative regulation of cyclin-dependent protein serine/threonine kinase activity	3	214	71	49955	9.989453308	ENSMUST00000208081;ENSMUST00000089565;ENSMUST00000113502	0.003970456	biological_process	0.030345632
NONMMUT009209.2	GO:1901215	negative regulation of neuron death	4	187	167	49955	6.516540689	ENSMUST00000118294;ENSMUST00000187811;ENSMUST00000173739;ENSMUST00000134776	0.003970799	biological_process	0.033063638
NONMMUT042071.2	GO:0010944	negative regulation of transcription by competitive promoter binding	2	174	25	49955	23.22325581	ENSMUST00000174411;ENSMUST00000187811	0.003971455	biological_process	0.04131678
NONMMUT062054.2	GO:0010944	negative regulation of transcription by competitive promoter binding	2	174	25	49955	23.22325581	ENSMUST00000174411;ENSMUST00000021787	0.003971455	biological_process	0.035405041
NONMMUT019034.2	GO:0016706	oxidoreductase activity, acting on paired donors, with incorporation or reduction of molecular oxygen, 2-oxoglutarate as one donor, and incorporation of one atom each of oxygen into both donors	2	79	57	49955	22.73775347	ENSMUST00000189069;ENSMUST00000055032	0.003973008	molecular_function	0.033224023
NONMMUT028382.2	GO:0016706	oxidoreductase activity, acting on paired donors, with incorporation or reduction of molecular oxygen, 2-oxoglutarate as one donor, and incorporation of one atom each of oxygen into both donors	2	79	57	49955	22.73775347	ENSMUST00000189069;ENSMUST00000055032	0.003973008	molecular_function	0.021851543
NONMMUT058145.2	GO:0010812	negative regulation of cell-substrate adhesion	2	130	34	49955	22.94163603	ENSMUST00000186271;ENSMUST00000113502	0.003975296	biological_process	0.037835743
NONMMUT091456.1	GO:0000978	RNA polymerase II core promoter proximal region sequence-specific DNA binding	10	153	1191	49955	2.863198934	ENSMUST00000105341;ENSMUST00000154004;ENSMUST00000021787;ENSMUST00000176330;ENSMUST00000164648;ENSMUST00000124115;ENSMUST00000187811;ENSMUST00000184072;ENSMUST00000143286;ENSMUST00000144900	0.003975429	molecular_function	0.028720448
NONMMUT004850.2	GO:0006366	transcription from RNA polymerase II promoter	6	197	372	49955	4.187046107	ENSMUST00000124072;ENSMUST00000187811;ENSMUST00000106341;ENSMUST00000185355;ENSMUST00000129249;ENSMUST00000117083	0.003975598	biological_process	0.036729753
NONMMUT032179.2	GO:0001077	transcriptional activator activity, RNA polymerase II core promoter proximal region sequence-specific binding	10	195	930	49955	2.849462366	ENSMUST00000131254;ENSMUST00000105341;ENSMUST00000021787;ENSMUST00000176330;ENSMUST00000124115;ENSMUST00000148930;ENSMUST00000184072;ENSMUST00000021968;ENSMUST00000105098;ENSMUST00000153888	0.003975668	molecular_function	0.037370802
NONMMUT087634.1	GO:0001077	transcriptional activator activity, RNA polymerase II core promoter proximal region sequence-specific binding	10	195	930	49955	2.849462366	ENSMUST00000131254;ENSMUST00000105341;ENSMUST00000138083;ENSMUST00000021787;ENSMUST00000176330;ENSMUST00000124115;ENSMUST00000148930;ENSMUST00000184072;ENSMUST00000144900;ENSMUST00000105098	0.003975668	molecular_function	0.037650276
NONMMUT132846.1	GO:0001077	transcriptional activator activity, RNA polymerase II core promoter proximal region sequence-specific binding	10	195	930	49955	2.849462366	ENSMUST00000131254;ENSMUST00000105341;ENSMUST00000021787;ENSMUST00000176330;ENSMUST00000124115;ENSMUST00000106341;ENSMUST00000148930;ENSMUST00000184072;ENSMUST00000144900;ENSMUST00000105098	0.003975668	molecular_function	0.03681814
TCONS_00038873	GO:0030425	dendrite	9	106	1455	49955	3.092783505	ENSMUST00000147744;ENSMUST00000115716;ENSMUST00000119063;ENSMUST00000156146;ENSMUST00000156819;ENSMUST00000163569;ENSMUST00000021234;ENSMUST00000173739;ENSMUST00000161035	0.003975808	cellular_component	0.042194866
NONMMUT018832.2	GO:0030695	GTPase regulator activity	2	74	61	49955	22.72040073	ENSMUST00000114134;ENSMUST00000100241	0.003976232	molecular_function	0.045863672
NONMMUT084277.1	GO:0016926	protein desumoylation	2	142	31	49955	23.00645161	ENSMUST00000134942;ENSMUST00000119685	0.003976513	biological_process	0.036564648
TCONS_00105862	GO:0016281	eukaryotic translation initiation factor 4F complex	2	142	31	49955	23.00645161	ENSMUST00000044783;ENSMUST00000141034	0.003976513	cellular_component	0.032260083
NONMMUT034787.2	GO:0006355	regulation of transcription, DNA-templated	24	112	6077	49955	1.969183359	ENSMUST00000131254;ENSMUST00000174411;ENSMUST00000133921;ENSMUST00000138083;ENSMUST00000039978;ENSMUST00000120674;ENSMUST00000001538;ENSMUST00000180008;ENSMUST00000111267;ENSMUST00000188994;ENSMUST00000107117;ENSMUST00000092822;ENSMUST00000182319;ENSMUST00000176330;ENSMUST00000089565;ENSMUST00000169879;ENSMUST00000209085;ENSMUST00000207072;ENSMUST00000128862;ENSMUST00000148930;ENSMUST00000184072;…	0.003977127	biological_process	0.048911198
NONMMUT108896.1	GO:0042149	cellular response to glucose starvation	2	63	72	49955	22.71539162	ENSMUST00000128256;ENSMUST00000199350	0.003977931	biological_process	0.034403609
NONMMUT038351.2	GO:0000014	single-stranded DNA endodeoxyribonuclease activity	2	181	24	49955	23.24534451	ENSMUST00000136568;ENSMUST00000147305	0.003979107	molecular_function	0.038608093
NONMMUT038351.2	GO:0033674	positive regulation of kinase activity	2	181	24	49955	23.24534451	ENSMUST00000136568;ENSMUST00000147305	0.003979107	biological_process	0.038608093
NONMMUT108726.1	GO:0000978	RNA polymerase II core promoter proximal region sequence-specific DNA binding	11	178	1191	49955	2.696893367	ENSMUST00000105341;ENSMUST00000154004;ENSMUST00000021787;ENSMUST00000137048;ENSMUST00000176330;ENSMUST00000113326;ENSMUST00000187811;ENSMUST00000069309;ENSMUST00000139365;ENSMUST00000184072;ENSMUST00000143286	0.003979727	molecular_function	0.022653833
NONMMUT083797.1	GO:0010942	positive regulation of cell death	4	224	139	49955	6.516154349	ENSMUST00000110920;ENSMUST00000152909;ENSMUST00000150217;ENSMUST00000122348	0.003980066	biological_process	0.025435109
NONMMUT038453.2	GO:0061298	retina vasculature development in camera-type eye	2	162	27	49955	23.11481481	ENSMUST00000119063;ENSMUST00000115274	0.0039811	biological_process	0.041452301
NONMMUT013649.2	GO:0001755	neural crest cell migration	3	94	165	49955	9.948051948	ENSMUST00000106341;ENSMUST00000202187;ENSMUST00000167156	0.003981509	biological_process	0.040799669
NONMMUT028472.2	GO:0007229	integrin-mediated signaling pathway	4	172	182	49955	6.511381476	ENSMUST00000171770;ENSMUST00000092576;ENSMUST00000119365;ENSMUST00000059888	0.00398164	biological_process	0.028951527
NONMMUT112682.1	GO:0000139	Golgi membrane	6	195	376	49955	4.186001351	ENSMUST00000120119;ENSMUST00000139611;ENSMUST00000099285;ENSMUST00000137303;ENSMUST00000033292;ENSMUST00000191544	0.003981679	cellular_component	0.036298097
NONMMUT129088.1	GO:0000139	Golgi membrane	6	195	376	49955	4.186001351	ENSMUST00000120119;ENSMUST00000139611;ENSMUST00000142873;ENSMUST00000137303;ENSMUST00000033292;ENSMUST00000191544	0.003981679	cellular_component	0.040429356
NONMMUT026903.2	GO:0008283	cell proliferation	5	85	608	49955	5.072676809	ENSMUST00000128184;ENSMUST00000208684;ENSMUST00000147305;ENSMUST00000205685;ENSMUST00000153888	0.003981779	biological_process	0.046109115
NONMMUT086424.1	GO:0000079	regulation of cyclin-dependent protein serine/threonine kinase activity	2	120	37	49955	22.86669721	ENSMUST00000130774;ENSMUST00000122348	0.003982278	biological_process	0.032732703
NONMMUT086424.1	GO:0050927	positive regulation of positive chemotaxis	2	120	37	49955	22.86669721	ENSMUST00000022185;ENSMUST00000136962	0.003982278	biological_process	0.032732703
NONMMUT113673.1	GO:0043027	cysteine-type endopeptidase inhibitor activity involved in apoptotic process	3	198	77	49955	9.965634366	ENSMUST00000163779;ENSMUST00000106341;ENSMUST00000173091	0.003982886	molecular_function	0.034548976
NONMMUT036772.2	GO:0043401	steroid hormone mediated signaling pathway	4	185	169	49955	6.510314165	ENSMUST00000124072;ENSMUST00000208081;ENSMUST00000089565;ENSMUST00000128862	0.003983777	biological_process	0.033115147
NONMMUT082997.1	GO:0001701	in utero embryonic development	9	173	882	49955	3.053322549	ENSMUST00000154004;ENSMUST00000134902;ENSMUST00000208081;ENSMUST00000106702;ENSMUST00000156837;ENSMUST00000129249;ENSMUST00000115274;ENSMUST00000143286;ENSMUST00000115013	0.003983988	biological_process	0.026305833
NONMMUT062054.2	GO:0005634	nucleus	73	174	16026	49955	1.530197217	ENSMUST00000141553;ENSMUST00000174411;ENSMUST00000134942;ENSMUST00000143582;ENSMUST00000105341;ENSMUST00000152909;ENSMUST00000107814;ENSMUST00000166291;ENSMUST00000006005;ENSMUST00000120674;ENSMUST00000001538;ENSMUST00000128499;ENSMUST00000205786;ENSMUST00000120105;ENSMUST00000021787;ENSMUST00000109083;ENSMUST00000128184;ENSMUST00000124072;ENSMUST00000208081;ENSMUST00000107117;ENSMUST00000092822;…	0.003984848	cellular_component	0.035405041
NONMMUT073455.2	GO:0003779	actin binding	7	84	1187	49955	3.735008042	ENSMUST00000034566;ENSMUST00000150592;ENSMUST00000137846;ENSMUST00000078719;ENSMUST00000115391;ENSMUST00000191544;ENSMUST00000106199	0.003984913	molecular_function	0.023681149
NONMMUT051097.2	GO:0006457	protein folding	3	60	261	49955	10.02097197	ENSMUST00000185990;ENSMUST00000109147;ENSMUST00000150387	0.003985353	biological_process	0.033056596
NONMMUT031182.2	GO:0000139	Golgi membrane	3	42	376	49955	10.14300327	ENSMUST00000142873;ENSMUST00000137303;ENSMUST00000033292	0.003985398	cellular_component	0.035793396
NONMMUT116090.1	GO:0005730	nucleolus	15	184	1857	49955	2.298897821	ENSMUST00000174411;ENSMUST00000139611;ENSMUST00000125289;ENSMUST00000201066;ENSMUST00000161072;ENSMUST00000142401;ENSMUST00000143991;ENSMUST00000106171;ENSMUST00000174653;ENSMUST00000186364;ENSMUST00000106720;ENSMUST00000151446;ENSMUST00000115072;ENSMUST00000161317;ENSMUST00000114293	0.00398555	cellular_component	0.043618791
NONMMUT122282.1	GO:0006979	response to oxidative stress	5	190	268	49955	5.010790641	ENSMUST00000033991;ENSMUST00000006303;ENSMUST00000129249;ENSMUST00000134776;ENSMUST00000165954	0.003986274	biological_process	0.030637146
NONMMUT120104.1	GO:0001893	maternal placenta development	2	168	26	49955	23.13670065	ENSMUST00000208081;ENSMUST00000089565	0.003986344	biological_process	0.034854955
NONMMUT120104.1	GO:0001972	retinoic acid binding	2	168	26	49955	23.13670065	ENSMUST00000208081;ENSMUST00000089565	0.003986344	molecular_function	0.034854955
NONMMUT131031.1	GO:0001893	maternal placenta development	2	168	26	49955	23.13670065	ENSMUST00000208081;ENSMUST00000089565	0.003986344	biological_process	0.041105441
NONMMUT131031.1	GO:0001972	retinoic acid binding	2	168	26	49955	23.13670065	ENSMUST00000208081;ENSMUST00000089565	0.003986344	molecular_function	0.041105441
NONMMUT131031.1	GO:0008301	DNA binding, bending	2	168	26	49955	23.13670065	ENSMUST00000128184;ENSMUST00000105098	0.003986344	molecular_function	0.041105441
NONMMUT000240.2	GO:0043425	bHLH transcription factor binding	4	208	150	49955	6.510457516	ENSMUST00000105341;ENSMUST00000167546;ENSMUST00000170926;ENSMUST00000184072	0.003987202	molecular_function	0.019020913
NONMMUT000378.2	GO:0043425	bHLH transcription factor binding	4	208	150	49955	6.510457516	ENSMUST00000105341;ENSMUST00000167546;ENSMUST00000170926;ENSMUST00000184072	0.003987202	molecular_function	0.023090063
NONMMUT000686.2	GO:0030183	B cell differentiation	4	208	150	49955	6.510457516	ENSMUST00000131254;ENSMUST00000128184;ENSMUST00000118294;ENSMUST00000176330	0.003987202	biological_process	0.034057347
NONMMUT097065.1	GO:0005515	protein binding	60	164	13404	49955	1.573195717	ENSMUST00000162901;ENSMUST00000131254;ENSMUST00000133921;ENSMUST00000102507;ENSMUST00000138989;ENSMUST00000143582;ENSMUST00000120119;ENSMUST00000138083;ENSMUST00000024889;ENSMUST00000033991;ENSMUST00000152909;ENSMUST00000106435;ENSMUST00000022474;ENSMUST00000107814;ENSMUST00000154004;ENSMUST00000113560;ENSMUST00000147613;ENSMUST00000111214;ENSMUST00000021787;ENSMUST00000167546;ENSMUST00000106485;…	0.00398744	molecular_function	0.035164835
NONMMUT051900.2	GO:0004520	endodeoxyribonuclease activity	2	134	33	49955	22.92102847	ENSMUST00000136568;ENSMUST00000147305	0.003989131	molecular_function	0.03441548
NONMMUT027447.2	GO:0007062	sister chromatid cohesion	2	138	32	49955	22.94255515	ENSMUST00000136568;ENSMUST00000147305	0.003989537	biological_process	0.046306764
NONMMUT102309.1	GO:0007062	sister chromatid cohesion	2	138	32	49955	22.94255515	ENSMUST00000136568;ENSMUST00000147305	0.003989537	biological_process	0.046361172
NONMMUT107355.1	GO:0007062	sister chromatid cohesion	2	138	32	49955	22.94255515	ENSMUST00000136568;ENSMUST00000147305	0.003989537	biological_process	0.047158831
NONMMUT107355.1	GO:0048096	chromatin-mediated maintenance of transcription	2	138	32	49955	22.94255515	ENSMUST00000143951;ENSMUST00000124115	0.003989537	biological_process	0.047158831
NONMMUT116323.1	GO:0007062	sister chromatid cohesion	2	138	32	49955	22.94255515	ENSMUST00000136568;ENSMUST00000115072	0.003989537	biological_process	0.035806095
NONMMUT118873.1	GO:0005730	nucleolus	16	202	1857	49955	2.228035738	ENSMUST00000174411;ENSMUST00000134942;ENSMUST00000107814;ENSMUST00000120674;ENSMUST00000190226;ENSMUST00000125289;ENSMUST00000201066;ENSMUST00000142401;ENSMUST00000107117;ENSMUST00000106171;ENSMUST00000174653;ENSMUST00000176485;ENSMUST00000151446;ENSMUST00000161317;ENSMUST00000114015;ENSMUST00000114293	0.00399027	cellular_component	0.030013769
NONMMUT046360.2	GO:0001999	renal response to blood flow involved in circulatory renin-angiotensin regulation of systemic arterial blood pressure	1	100	1	49955	504.5858586	ENSMUST00000063278	0.003991653	biological_process	0.042566638
NONMMUT046360.2	GO:0031703	type 2 angiotensin receptor binding	1	100	1	49955	504.5858586	ENSMUST00000063278	0.003991653	molecular_function	0.042566638
NONMMUT046360.2	GO:0034104	negative regulation of tissue remodeling	1	100	1	49955	504.5858586	ENSMUST00000063278	0.003991653	biological_process	0.042566638
NONMMUT046360.2	GO:0051969	regulation of transmission of nerve impulse	1	100	1	49955	504.5858586	ENSMUST00000063278	0.003991653	biological_process	0.042566638
NONMMUT046360.2	GO:0070471	uterine smooth muscle contraction	1	100	1	49955	504.5858586	ENSMUST00000063278	0.003991653	biological_process	0.042566638
NONMMUT046360.2	GO:1902632	positive regulation of membrane hyperpolarization	1	100	1	49955	504.5858586	ENSMUST00000063278	0.003991653	biological_process	0.042566638
NONMMUT046360.2	GO:1902828	positive regulation of L-arginine import into cell	1	100	1	49955	504.5858586	ENSMUST00000063278	0.003991653	biological_process	0.042566638
NONMMUT046360.2	GO:1905010	positive regulation of L-lysine import into cell	1	100	1	49955	504.5858586	ENSMUST00000063278	0.003991653	biological_process	0.042566638
NONMMUT062054.2	GO:0042254	ribosome biogenesis	4	174	180	49955	6.506535948	ENSMUST00000120674;ENSMUST00000054252;ENSMUST00000174653;ENSMUST00000200593	0.003991745	biological_process	0.035405041
NONMMUT110737.1	GO:0007095	mitotic G2 DNA damage checkpoint	2	104	43	49955	22.75968992	ENSMUST00000136568;ENSMUST00000147305	0.003992522	biological_process	0.034905536
NONMMUT131190.1	GO:0007095	mitotic G2 DNA damage checkpoint	2	104	43	49955	22.75968992	ENSMUST00000136568;ENSMUST00000147305	0.003992522	biological_process	0.025729599
NONMMUT052128.2	GO:0006139	nucleobase-containing compound metabolic process	3	180	85	49955	9.944167498	ENSMUST00000033991;ENSMUST00000129249;ENSMUST00000194816	0.003992942	biological_process	0.034280872
NONMMUT052128.2	GO:0008026	ATP-dependent helicase activity	3	180	85	49955	9.944167498	ENSMUST00000033991;ENSMUST00000129249;ENSMUST00000200593	0.003992942	molecular_function	0.034280872
NONMMUT051900.2	GO:0090575	RNA polymerase II transcription factor complex	3	134	115	49955	9.924991703	ENSMUST00000105341;ENSMUST00000184072;ENSMUST00000205685	0.003992956	cellular_component	0.03441548
NONMMUT013763.2	GO:0007565	female pregnancy	2	73	62	49955	22.66833258	ENSMUST00000138083;ENSMUST00000032203	0.003993192	biological_process	0.043875643
NONMMUT015980.2	GO:0002076	osteoblast development	2	73	62	49955	22.66833258	ENSMUST00000137713;ENSMUST00000113502	0.003993192	biological_process	0.044951173
NONMMUT105416.1	GO:0005943	phosphatidylinositol 3-kinase complex, class IA	1	50	3	49955	339.8095238	ENSMUST00000108242	0.003993725	cellular_component	0.030030669
NONMMUT105416.1	GO:0032762	mast cell cytokine production	1	50	3	49955	339.8095238	ENSMUST00000144270	0.003993725	biological_process	0.030030669
NONMMUT105416.1	GO:0043311	positive regulation of eosinophil degranulation	1	50	3	49955	339.8095238	ENSMUST00000022185	0.003993725	biological_process	0.030030669
NONMMUT105416.1	GO:0044029	hypomethylation of CpG island	1	50	3	49955	339.8095238	ENSMUST00000108242	0.003993725	biological_process	0.030030669
NONMMUT105416.1	GO:0044092	negative regulation of molecular function	1	50	3	49955	339.8095238	ENSMUST00000186075	0.003993725	biological_process	0.030030669
NONMMUT105416.1	GO:0047874	dolichyldiphosphatase activity	1	50	3	49955	339.8095238	ENSMUST00000113612	0.003993725	molecular_function	0.030030669
NONMMUT008320.2	GO:1901215	negative regulation of neuron death	3	93	167	49955	9.937724551	ENSMUST00000174710;ENSMUST00000187811;ENSMUST00000173739	0.003993919	biological_process	0.013057427
NONMMUT036553.2	GO:1901215	negative regulation of neuron death	3	93	167	49955	9.937724551	ENSMUST00000118294;ENSMUST00000187811;ENSMUST00000173739	0.003993919	biological_process	0.037096046
NONMMUT104181.1	GO:0001047	core promoter binding	3	93	167	49955	9.937724551	ENSMUST00000131254;ENSMUST00000111214;ENSMUST00000133346	0.003993919	molecular_function	0.030069198
NONMMUT065156.2	GO:0005730	nucleolus	13	149	1857	49955	2.475822801	ENSMUST00000086643;ENSMUST00000139611;ENSMUST00000201066;ENSMUST00000111214;ENSMUST00000161072;ENSMUST00000142401;ENSMUST00000143991;ENSMUST00000106171;ENSMUST00000186364;ENSMUST00000106720;ENSMUST00000151446;ENSMUST00000115072;ENSMUST00000114293	0.003994063	cellular_component	0.046367603
NONMMUT110351.1	GO:0005730	nucleolus	13	149	1857	49955	2.475822801	ENSMUST00000107814;ENSMUST00000120674;ENSMUST00000190226;ENSMUST00000066708;ENSMUST00000111214;ENSMUST00000188994;ENSMUST00000107117;ENSMUST00000164648;ENSMUST00000126698;ENSMUST00000106425;ENSMUST00000161317;ENSMUST00000065976;ENSMUST00000129327	0.003994063	cellular_component	0.048158445
NONMMUT073197.2	GO:0033313	meiotic cell cycle checkpoint	1	40	4	49955	320.1987179	ENSMUST00000176485	0.003994163	biological_process	0.019728747
NONMMUT073197.2	GO:0070557	PCNA-p21 complex	1	40	4	49955	320.1987179	ENSMUST00000122348	0.003994163	cellular_component	0.019728747
NONMMUT073197.2	GO:0072331	signal transduction by p53 class mediator	1	40	4	49955	320.1987179	ENSMUST00000122348	0.003994163	biological_process	0.019728747
NONMMUT073197.2	GO:0072509	divalent inorganic cation transmembrane transporter activity	1	40	4	49955	320.1987179	ENSMUST00000126617	0.003994163	molecular_function	0.019728747
TCONS_00093179	GO:0005811	lipid particle	2	27	172	49955	23.15488372	ENSMUST00000132144;ENSMUST00000140382	0.003994181	cellular_component	0.029186014
NONMMUT136129.1	GO:0030900	forebrain development	5	186	274	49955	5.008771222	ENSMUST00000208081;ENSMUST00000089565;ENSMUST00000115809;ENSMUST00000056715;ENSMUST00000150217	0.003994464	biological_process	0.034592056
NONMMUT028253.2	GO:0051409	response to nitrosative stress	1	25	7	49955	297.3095238	ENSMUST00000199699	0.003994881	biological_process	0.025880618
NONMMUT102431.1	GO:0045666	positive regulation of neuron differentiation	5	127	404	49955	5.026679922	ENSMUST00000133921;ENSMUST00000163816;ENSMUST00000156294;ENSMUST00000191544;ENSMUST00000184072	0.003995115	biological_process	0.045188906
NONMMUT046400.2	GO:0048514	blood vessel morphogenesis	3	191	80	49955	9.948470745	ENSMUST00000208081;ENSMUST00000089565;ENSMUST00000119063	0.003996094	biological_process	0.02323153
TCONS_00003734	GO:0048514	blood vessel morphogenesis	3	191	80	49955	9.948470745	ENSMUST00000208081;ENSMUST00000089565;ENSMUST00000119063	0.003996094	biological_process	0.031655308
NONMMUT050489.2	GO:0047485	protein N-terminus binding	7	216	453	49955	3.659959652	ENSMUST00000108612;ENSMUST00000175769;ENSMUST00000112532;ENSMUST00000163779;ENSMUST00000129249;ENSMUST00000034928;ENSMUST00000170361	0.003996122	molecular_function	0.036111686
NONMMUT006349.2	GO:0005654	nucleoplasm	15	71	4991	49955	2.413129347	ENSMUST00000085894;ENSMUST00000174411;ENSMUST00000128499;ENSMUST00000076136;ENSMUST00000120105;ENSMUST00000167546;ENSMUST00000054252;ENSMUST00000042576;ENSMUST00000081747;ENSMUST00000169879;ENSMUST00000156837;ENSMUST00000148930;ENSMUST00000182800;ENSMUST00000117083;ENSMUST00000154552	0.003996326	cellular_component	0.033740335
NONMMUT021646.2	GO:0000785	chromatin	6	228	321	49955	4.179001431	ENSMUST00000201066;ENSMUST00000169879;ENSMUST00000187811;ENSMUST00000113502;ENSMUST00000115072;ENSMUST00000150217	0.003996564	cellular_component	0.035666871
NONMMUT015181.2	GO:0006351	transcription, DNA-templated	37	212	5561	49955	1.687854702	ENSMUST00000131254;ENSMUST00000174411;ENSMUST00000105341;ENSMUST00000022474;ENSMUST00000107814;ENSMUST00000039978;ENSMUST00000120674;ENSMUST00000138995;ENSMUST00000125289;ENSMUST00000115333;ENSMUST00000021787;ENSMUST00000169010;ENSMUST00000208081;ENSMUST00000107117;ENSMUST00000118294;ENSMUST00000176330;ENSMUST00000004392;ENSMUST00000106171;ENSMUST00000089565;ENSMUST00000124115;ENSMUST00000113326;…	0.003996599	biological_process	0.027839642
NONMMUT008957.2	GO:0030511	positive regulation of transforming growth factor beta receptor signaling pathway	2	57	80	49955	22.67045455	ENSMUST00000175769;ENSMUST00000113502	0.003997486	biological_process	0.030038278
NONMMUT046014.2	GO:0030511	positive regulation of transforming growth factor beta receptor signaling pathway	2	57	80	49955	22.67045455	ENSMUST00000175769;ENSMUST00000113502	0.003997486	biological_process	0.035009648
NONMMUT061782.2	GO:0030511	positive regulation of transforming growth factor beta receptor signaling pathway	2	57	80	49955	22.67045455	ENSMUST00000175769;ENSMUST00000113502	0.003997486	biological_process	0.035009648
NONMMUT134066.1	GO:0048514	blood vessel morphogenesis	2	57	80	49955	22.67045455	ENSMUST00000179592;ENSMUST00000115809	0.003997486	biological_process	0.032136112
NONMMUT078460.1	GO:0016810	hydrolase activity, acting on carbon-nitrogen (but not peptide) bonds	2	90	50	49955	22.68409091	ENSMUST00000138685;ENSMUST00000201182	0.004000133	molecular_function	0.02942352
NONMMUT067229.2	GO:0035497	cAMP response element binding	2	109	41	49955	22.75541372	ENSMUST00000183992;ENSMUST00000187811	0.004001189	molecular_function	0.040512039
NONMMUT004850.2	GO:0031462	Cul2-RING ubiquitin ligase complex	2	197	22	49955	23.27878788	ENSMUST00000044751;ENSMUST00000161317	0.004002627	cellular_component	0.036729753
NONMMUT004850.2	GO:0032930	positive regulation of superoxide anion generation	2	197	22	49955	23.27878788	ENSMUST00000063278;ENSMUST00000022185	0.004002627	biological_process	0.036729753
NONMMUT076810.1	GO:0045944	positive regulation of transcription from RNA polymerase II promoter	21	180	3085	49955	2.006605303	ENSMUST00000105341;ENSMUST00000001538;ENSMUST00000124072;ENSMUST00000022185;ENSMUST00000119504;ENSMUST00000165027;ENSMUST00000004392;ENSMUST00000124115;ENSMUST00000115809;ENSMUST00000113326;ENSMUST00000119063;ENSMUST00000169879;ENSMUST00000106341;ENSMUST00000185355;ENSMUST00000129249;ENSMUST00000202187;ENSMUST00000148930;ENSMUST00000184072;ENSMUST00000189553;ENSMUST00000205685;ENSMUST00000153888	0.004002828	biological_process	0.033562175
TCONS_00135038	GO:0003705	transcription factor activity, RNA polymerase II distal enhancer sequence-specific binding	3	78	200	49955	9.951	ENSMUST00000124072;ENSMUST00000113326;ENSMUST00000106341	0.004003364	molecular_function	0.032412829
NONMMUT005303.2	GO:0043401	steroid hormone mediated signaling pathway	3	92	169	49955	9.930057842	ENSMUST00000089565;ENSMUST00000124115;ENSMUST00000128862	0.004003503	biological_process	0.046559327
NONMMUT015114.2	GO:0043401	steroid hormone mediated signaling pathway	3	92	169	49955	9.930057842	ENSMUST00000089565;ENSMUST00000124115;ENSMUST00000128862	0.004003503	biological_process	0.047835355
NONMMUT017908.2	GO:0043401	steroid hormone mediated signaling pathway	3	92	169	49955	9.930057842	ENSMUST00000089565;ENSMUST00000124115;ENSMUST00000128862	0.004003503	biological_process	0.047110298
NONMMUT021448.2	GO:0043401	steroid hormone mediated signaling pathway	3	92	169	49955	9.930057842	ENSMUST00000089565;ENSMUST00000124115;ENSMUST00000128862	0.004003503	biological_process	0.047010207
NONMMUT057761.2	GO:0043401	steroid hormone mediated signaling pathway	3	92	169	49955	9.930057842	ENSMUST00000089565;ENSMUST00000124115;ENSMUST00000128862	0.004003503	biological_process	0.046863758
NONMMUT070804.2	GO:0043401	steroid hormone mediated signaling pathway	3	92	169	49955	9.930057842	ENSMUST00000089565;ENSMUST00000124115;ENSMUST00000128862	0.004003503	biological_process	0.047110298
NONMMUT025824.2	GO:0001102	RNA polymerase II activating transcription factor binding	4	211	148	49955	6.503068286	ENSMUST00000176330;ENSMUST00000169879;ENSMUST00000187811;ENSMUST00000185355	0.004003616	molecular_function	0.035049196
NONMMUT103353.1	GO:0001102	RNA polymerase II activating transcription factor binding	4	211	148	49955	6.503068286	ENSMUST00000176330;ENSMUST00000169879;ENSMUST00000187811;ENSMUST00000185355	0.004003616	molecular_function	0.033064343
NONMMUT020793.2	GO:0003682	chromatin binding	9	98	1579	49955	3.098134931	ENSMUST00000131254;ENSMUST00000120105;ENSMUST00000113326;ENSMUST00000170926;ENSMUST00000169879;ENSMUST00000106341;ENSMUST00000185355;ENSMUST00000187721;ENSMUST00000148930	0.004004239	molecular_function	0.028830517
NONMMUT051093.2	GO:0014824	artery smooth muscle contraction	2	189	23	49955	23.21878633	ENSMUST00000063278;ENSMUST00000021234	0.004004308	biological_process	0.044981281
NONMMUT081298.1	GO:0014824	artery smooth muscle contraction	2	189	23	49955	23.21878633	ENSMUST00000063278;ENSMUST00000021234	0.004004308	biological_process	0.044585711
NONMMUT015181.2	GO:0007059	chromosome segregation	5	212	240	49955	5.003522544	ENSMUST00000092537;ENSMUST00000149045;ENSMUST00000129249;ENSMUST00000146312;ENSMUST00000115072	0.004004774	biological_process	0.027839642
NONMMUT008123.2	GO:0010596	negative regulation of endothelial cell migration	2	78	58	49955	22.6392922	ENSMUST00000089565;ENSMUST00000119063	0.004005105	biological_process	0.046288995
NONMMUT119621.1	GO:0030168	platelet activation	2	78	58	49955	22.6392922	ENSMUST00000147349;ENSMUST00000106702	0.004005105	biological_process	0.045387911
TCONS_00135038	GO:0060445	branching involved in salivary gland morphogenesis	2	78	58	49955	22.6392922	ENSMUST00000179592;ENSMUST00000043781	0.004005105	biological_process	0.032412829
NONMMUT072977.2	GO:0008190	eukaryotic initiation factor 4E binding	2	157	28	49955	23.0078341	ENSMUST00000044783;ENSMUST00000128184	0.004005159	molecular_function	0.04500856
NONMMUT072977.2	GO:0047391	alkylglycerophosphoethanolamine phosphodiesterase activity	2	157	28	49955	23.0078341	ENSMUST00000109083;ENSMUST00000177094	0.004005159	molecular_function	0.04500856
NONMMUT069496.2	GO:0045893	positive regulation of transcription, DNA-templated	16	205	1830	49955	2.226269986	ENSMUST00000105341;ENSMUST00000022474;ENSMUST00000021787;ENSMUST00000167546;ENSMUST00000208081;ENSMUST00000176330;ENSMUST00000089565;ENSMUST00000133346;ENSMUST00000209085;ENSMUST00000187811;ENSMUST00000129249;ENSMUST00000113502;ENSMUST00000117083;ENSMUST00000167156;ENSMUST00000184072;ENSMUST00000144900	0.004006273	biological_process	0.021633873
NONMMUT065642.2	GO:0043392	negative regulation of DNA binding	2	65	70	49955	22.62358277	ENSMUST00000186075;ENSMUST00000106341	0.004007904	biological_process	0.032623663
NONMMUT077006.1	GO:0045589	regulation of regulatory T cell differentiation	2	226	19	49955	23.46616541	ENSMUST00000204827;ENSMUST00000127904	0.004007989	biological_process	0.034364795
NONMMUT035432.2	GO:0003707	steroid hormone receptor activity	3	87	179	49955	9.931364725	ENSMUST00000089565;ENSMUST00000124115;ENSMUST00000128862	0.004008693	molecular_function	0.048345592
NONMMUT074763.2	GO:0005856	cytoskeleton	13	80	3536	49955	2.547135645	ENSMUST00000090750;ENSMUST00000145738;ENSMUST00000106485;ENSMUST00000127382;ENSMUST00000137846;ENSMUST00000169748;ENSMUST00000200386;ENSMUST00000078719;ENSMUST00000176485;ENSMUST00000191544;ENSMUST00000032146;ENSMUST00000020562;ENSMUST00000202541	0.004009016	cellular_component	0.021308282
NONMMUT102431.1	GO:0031573	intra-S DNA damage checkpoint	2	127	35	49955	22.82057143	ENSMUST00000136568;ENSMUST00000147305	0.004009249	biological_process	0.045188906
TCONS_00003041	GO:0008409	5'-3' exonuclease activity	2	127	35	49955	22.82057143	ENSMUST00000173995;ENSMUST00000194816	0.004009249	molecular_function	0.049452168
TCONS_00003041	GO:0071514	genetic imprinting	2	127	35	49955	22.82057143	ENSMUST00000109083;ENSMUST00000029123	0.004009249	biological_process	0.049452168
NONMMUT062058.2	GO:0004527	exonuclease activity	4	207	151	49955	6.499070238	ENSMUST00000033991;ENSMUST00000063502;ENSMUST00000136568;ENSMUST00000147305	0.004011068	molecular_function	0.035004327
NONMMUT084277.1	GO:0001701	in utero embryonic development	8	142	882	49955	3.321690865	ENSMUST00000208081;ENSMUST00000089565;ENSMUST00000115809;ENSMUST00000113326;ENSMUST00000169879;ENSMUST00000156837;ENSMUST00000129249;ENSMUST00000034928	0.004011982	biological_process	0.036564648
TCONS_00105862	GO:0001701	in utero embryonic development	8	142	882	49955	3.321690865	ENSMUST00000208081;ENSMUST00000089565;ENSMUST00000115809;ENSMUST00000113326;ENSMUST00000119063;ENSMUST00000169879;ENSMUST00000134357;ENSMUST00000034928	0.004011982	biological_process	0.032260083
NONMMUT047449.2	GO:0043570	maintenance of DNA repeat elements	2	152	29	49955	22.95448276	ENSMUST00000152909;ENSMUST00000153888	0.004012427	biological_process	0.034985336
NONMMUT113580.1	GO:0060732	positive regulation of inositol phosphate biosynthetic process	2	152	29	49955	22.95448276	ENSMUST00000006005;ENSMUST00000163779	0.004012427	biological_process	0.031649224
TCONS_00012376	GO:0010544	negative regulation of platelet activation	2	152	29	49955	22.95448276	ENSMUST00000174710;ENSMUST00000173739	0.004012427	biological_process	0.016823189
TCONS_00012376	GO:0019934	cGMP-mediated signaling	2	152	29	49955	22.95448276	ENSMUST00000174710;ENSMUST00000173739	0.004012427	biological_process	0.016823189
TCONS_00012376	GO:0043570	maintenance of DNA repeat elements	2	152	29	49955	22.95448276	ENSMUST00000152909;ENSMUST00000111657	0.004012427	biological_process	0.016823189
TCONS_00012376	GO:0090207	regulation of triglyceride metabolic process	2	152	29	49955	22.95448276	ENSMUST00000174710;ENSMUST00000173739	0.004012427	biological_process	0.016823189
NONMMUT032632.2	GO:0002371	dendritic cell cytokine production	1	67	2	49955	378.4318182	ENSMUST00000144270	0.004012932	biological_process	0.033963068
NONMMUT032632.2	GO:0005020	stem cell factor receptor activity	1	67	2	49955	378.4318182	ENSMUST00000144270	0.004012932	molecular_function	0.033963068
NONMMUT032632.2	GO:0010517	regulation of phospholipase activity	1	67	2	49955	378.4318182	ENSMUST00000163779	0.004012932	biological_process	0.033963068
NONMMUT032632.2	GO:0032769	negative regulation of monooxygenase activity	1	67	2	49955	378.4318182	ENSMUST00000163779	0.004012932	biological_process	0.033963068
NONMMUT032632.2	GO:0038162	erythropoietin-mediated signaling pathway	1	67	2	49955	378.4318182	ENSMUST00000144270	0.004012932	biological_process	0.033963068
NONMMUT032632.2	GO:0050812	regulation of acyl-CoA biosynthetic process	1	67	2	49955	378.4318182	ENSMUST00000163779	0.004012932	biological_process	0.033963068
NONMMUT032632.2	GO:0051585	negative regulation of dopamine uptake involved in synaptic transmission	1	67	2	49955	378.4318182	ENSMUST00000163779	0.004012932	biological_process	0.033963068
NONMMUT032632.2	GO:0051622	negative regulation of norepinephrine uptake	1	67	2	49955	378.4318182	ENSMUST00000163779	0.004012932	biological_process	0.033963068
NONMMUT032632.2	GO:0070495	negative regulation of thrombin receptor signaling pathway	1	67	2	49955	378.4318182	ENSMUST00000163779	0.004012932	biological_process	0.033963068
NONMMUT032632.2	GO:0097326	melanocyte adhesion	1	67	2	49955	378.4318182	ENSMUST00000144270	0.004012932	biological_process	0.033963068
NONMMUT032632.2	GO:1903284	positive regulation of glutathione peroxidase activity	1	67	2	49955	378.4318182	ENSMUST00000163779	0.004012932	biological_process	0.033963068
NONMMUT032632.2	GO:1903285	positive regulation of hydrogen peroxide catabolic process	1	67	2	49955	378.4318182	ENSMUST00000163779	0.004012932	biological_process	0.033963068
NONMMUT032632.2	GO:1905065	positive regulation of vascular smooth muscle cell differentiation	1	67	2	49955	378.4318182	ENSMUST00000144270	0.004012932	biological_process	0.033963068
NONMMUT059025.2	GO:0030505	inorganic diphosphate transport	1	67	2	49955	378.4318182	ENSMUST00000135846	0.004012932	biological_process	0.044368295
NONMMUT059025.2	GO:0050294	steroid sulfotransferase activity	1	67	2	49955	378.4318182	ENSMUST00000075571	0.004012932	molecular_function	0.044368295
NONMMUT059025.2	GO:0050427	3'-phosphoadenosine 5'-phosphosulfate metabolic process	1	67	2	49955	378.4318182	ENSMUST00000135846	0.004012932	biological_process	0.044368295
NONMMUT059025.2	GO:1903892	negative regulation of ATF6-mediated unfolded protein response	1	67	2	49955	378.4318182	ENSMUST00000166339	0.004012932	biological_process	0.044368295
NONMMUT059903.2	GO:0045113	regulation of integrin biosynthetic process	1	67	2	49955	378.4318182	ENSMUST00000069960	0.004012932	biological_process	0.040912098
NONMMUT059903.2	GO:0070173	regulation of enamel mineralization	1	67	2	49955	378.4318182	ENSMUST00000066708	0.004012932	biological_process	0.040912098
NONMMUT101179.1	GO:0001806	type IV hypersensitivity	1	67	2	49955	378.4318182	ENSMUST00000167497	0.004012932	biological_process	0.039449529
NONMMUT101179.1	GO:0004750	ribulose-phosphate 3-epimerase activity	1	67	2	49955	378.4318182	ENSMUST00000113995	0.004012932	molecular_function	0.039449529
NONMMUT101179.1	GO:0019323	pentose catabolic process	1	67	2	49955	378.4318182	ENSMUST00000113995	0.004012932	biological_process	0.039449529
NONMMUT101179.1	GO:0019826	oxygen sensor activity	1	67	2	49955	378.4318182	ENSMUST00000108382	0.004012932	molecular_function	0.039449529
NONMMUT101179.1	GO:0030505	inorganic diphosphate transport	1	67	2	49955	378.4318182	ENSMUST00000135846	0.004012932	biological_process	0.039449529
NONMMUT101179.1	GO:0050294	steroid sulfotransferase activity	1	67	2	49955	378.4318182	ENSMUST00000075571	0.004012932	molecular_function	0.039449529
NONMMUT101179.1	GO:0050427	3'-phosphoadenosine 5'-phosphosulfate metabolic process	1	67	2	49955	378.4318182	ENSMUST00000135846	0.004012932	biological_process	0.039449529
NONMMUT101179.1	GO:1903892	negative regulation of ATF6-mediated unfolded protein response	1	67	2	49955	378.4318182	ENSMUST00000166339	0.004012932	biological_process	0.039449529
NONMMUT034828.2	GO:0042803	protein homodimerization activity	8	58	2218	49955	3.443606853	ENSMUST00000102540;ENSMUST00000113705;ENSMUST00000161354;ENSMUST00000125289;ENSMUST00000124072;ENSMUST00000175769;ENSMUST00000144270;ENSMUST00000173739	0.004013268	molecular_function	0.03429099
NONMMUT019834.2	GO:0006506	GPI anchor biosynthetic process	3	157	98	49955	9.910614895	ENSMUST00000142873;ENSMUST00000137303;ENSMUST00000033292	0.004016238	biological_process	0.036055181
NONMMUT080347.1	GO:0043234	protein complex	6	40	1917	49955	4.422166989	ENSMUST00000170926;ENSMUST00000200386;ENSMUST00000130774;ENSMUST00000185355;ENSMUST00000136086;ENSMUST00000114015	0.004016244	cellular_component	0.032815044
NONMMUT019834.2	GO:0045944	positive regulation of transcription from RNA polymerase II promoter	19	157	3085	49955	2.09177178	ENSMUST00000105341;ENSMUST00000021787;ENSMUST00000119504;ENSMUST00000165027;ENSMUST00000004392;ENSMUST00000124115;ENSMUST00000119063;ENSMUST00000187811;ENSMUST00000130313;ENSMUST00000129249;ENSMUST00000202187;ENSMUST00000129514;ENSMUST00000209191;ENSMUST00000113502;ENSMUST00000167156;ENSMUST00000184072;ENSMUST00000120679;ENSMUST00000135327;ENSMUST00000144900	0.004016758	biological_process	0.036055181
NONMMUT010059.2	GO:0001937	negative regulation of endothelial cell proliferation	3	151	102	49955	9.907193959	ENSMUST00000208081;ENSMUST00000119063;ENSMUST00000173739	0.004017367	biological_process	0.035830572
NONMMUT024276.2	GO:0030282	bone mineralization	3	151	102	49955	9.907193959	ENSMUST00000152909;ENSMUST00000129249;ENSMUST00000111652	0.004017367	biological_process	0.040822298
NONMMUT030181.2	GO:0030036	actin cytoskeleton organization	5	118	436	49955	5.025472924	ENSMUST00000115629;ENSMUST00000137846;ENSMUST00000056715;ENSMUST00000177811;ENSMUST00000106199	0.00401791	biological_process	0.023421898
NONMMUT097066.1	GO:0030036	actin cytoskeleton organization	5	118	436	49955	5.025472924	ENSMUST00000102507;ENSMUST00000113054;ENSMUST00000069929;ENSMUST00000115809;ENSMUST00000177811	0.00401791	biological_process	0.025721303
NONMMUT001113.2	GO:0008408	3'-5' exonuclease activity	2	92	49	49955	22.63310658	ENSMUST00000136568;ENSMUST00000147305	0.004019262	molecular_function	0.036153675
NONMMUT001113.2	GO:0032508	DNA duplex unwinding	2	92	49	49955	22.63310658	ENSMUST00000136568;ENSMUST00000147305	0.004019262	biological_process	0.036153675
NONMMUT017908.2	GO:0008408	3'-5' exonuclease activity	2	92	49	49955	22.63310658	ENSMUST00000033991;ENSMUST00000147305	0.004019262	molecular_function	0.047110298
NONMMUT017908.2	GO:0032508	DNA duplex unwinding	2	92	49	49955	22.63310658	ENSMUST00000033991;ENSMUST00000147305	0.004019262	biological_process	0.047110298
NONMMUT021448.2	GO:0008408	3'-5' exonuclease activity	2	92	49	49955	22.63310658	ENSMUST00000033991;ENSMUST00000147305	0.004019262	molecular_function	0.047010207
NONMMUT021448.2	GO:0032508	DNA duplex unwinding	2	92	49	49955	22.63310658	ENSMUST00000033991;ENSMUST00000147305	0.004019262	biological_process	0.047010207
NONMMUT022125.2	GO:0043981	histone H4-K5 acetylation	2	92	49	49955	22.63310658	ENSMUST00000106171;ENSMUST00000107733	0.004019262	biological_process	0.038766435
NONMMUT022125.2	GO:0043982	histone H4-K8 acetylation	2	92	49	49955	22.63310658	ENSMUST00000106171;ENSMUST00000107733	0.004019262	biological_process	0.038766435
NONMMUT057761.2	GO:0008408	3'-5' exonuclease activity	2	92	49	49955	22.63310658	ENSMUST00000033991;ENSMUST00000147305	0.004019262	molecular_function	0.046863758
NONMMUT057761.2	GO:0032508	DNA duplex unwinding	2	92	49	49955	22.63310658	ENSMUST00000033991;ENSMUST00000147305	0.004019262	biological_process	0.046863758
NONMMUT070804.2	GO:0008408	3'-5' exonuclease activity	2	92	49	49955	22.63310658	ENSMUST00000033991;ENSMUST00000147305	0.004019262	molecular_function	0.047110298
NONMMUT070804.2	GO:0032508	DNA duplex unwinding	2	92	49	49955	22.63310658	ENSMUST00000033991;ENSMUST00000147305	0.004019262	biological_process	0.047110298
NONMMUT128298.1	GO:0010763	positive regulation of fibroblast migration	2	92	49	49955	22.63310658	ENSMUST00000179592;ENSMUST00000112868	0.004019262	biological_process	0.040749308
NONMMUT132887.1	GO:0001228	transcriptional activator activity, RNA polymerase II transcription regulatory region sequence-specific binding	5	183	279	49955	5.001409528	ENSMUST00000143582;ENSMUST00000001538;ENSMUST00000021787;ENSMUST00000167156;ENSMUST00000205685	0.004020043	molecular_function	0.035203949
NONMMUT037739.2	GO:0000118	histone deacetylase complex	4	217	144	49955	6.495957225	ENSMUST00000131254;ENSMUST00000138995;ENSMUST00000111267;ENSMUST00000118294	0.004020478	cellular_component	0.034497961
NONMMUT030435.2	GO:0000981	RNA polymerase II transcription factor activity, sequence-specific DNA binding	5	98	527	49955	5.04254147	ENSMUST00000143582;ENSMUST00000021787;ENSMUST00000176330;ENSMUST00000171646;ENSMUST00000152587	0.004021522	molecular_function	0.035020113
TCONS_00003734	GO:0008134	transcription factor binding	11	191	1110	49955	2.689164164	ENSMUST00000105341;ENSMUST00000021787;ENSMUST00000128184;ENSMUST00000124072;ENSMUST00000124115;ENSMUST00000187811;ENSMUST00000106341;ENSMUST00000184072;ENSMUST00000135327;ENSMUST00000205685;ENSMUST00000153888	0.004022357	molecular_function	0.031655308
NONMMUT018815.2	GO:0045171	intercellular bridge	3	121	128	49955	9.896782309	ENSMUST00000174653;ENSMUST00000169879;ENSMUST00000136086	0.00402364	cellular_component	0.036330519
NONMMUT028714.2	GO:0001921	positive regulation of receptor recycling	2	70	65	49955	22.57466063	ENSMUST00000163779;ENSMUST00000151237	0.004023993	biological_process	0.039888594
NONMMUT111504.1	GO:0005654	nucleoplasm	33	204	4991	49955	1.738582079	ENSMUST00000131254;ENSMUST00000174411;ENSMUST00000143582;ENSMUST00000033991;ENSMUST00000152909;ENSMUST00000076136;ENSMUST00000201066;ENSMUST00000021787;ENSMUST00000169010;ENSMUST00000111267;ENSMUST00000055190;ENSMUST00000042576;ENSMUST00000176330;ENSMUST00000106171;ENSMUST00000124115;ENSMUST00000187811;ENSMUST00000160696;ENSMUST00000130313;ENSMUST00000156837;ENSMUST00000106760;ENSMUST00000136568;…	0.004025241	cellular_component	0.038896454
NONMMUT082664.1	GO:0003007	heart morphogenesis	4	155	203	49955	6.492284605	ENSMUST00000022474;ENSMUST00000154004;ENSMUST00000144189;ENSMUST00000143286	0.004025733	biological_process	0.030305912
NONMMUT032410.2	GO:0008332	low voltage-gated calcium channel activity	2	216	20	49955	23.33411215	ENSMUST00000107785;ENSMUST00000161035	0.004026731	molecular_function	0.035345747
NONMMUT032410.2	GO:0048406	nerve growth factor binding	2	216	20	49955	23.33411215	ENSMUST00000032203;ENSMUST00000176209	0.004026731	molecular_function	0.035345747
NONMMUT050489.2	GO:0031274	positive regulation of pseudopodium assembly	2	216	20	49955	23.33411215	ENSMUST00000022185;ENSMUST00000144270	0.004026731	biological_process	0.036111686
NONMMUT094425.1	GO:0010830	regulation of myotube differentiation	2	216	20	49955	23.33411215	ENSMUST00000131254;ENSMUST00000037923	0.004026731	biological_process	0.030305005
NONMMUT094425.1	GO:0010873	positive regulation of cholesterol esterification	2	216	20	49955	23.33411215	ENSMUST00000063278;ENSMUST00000173739	0.004026731	biological_process	0.030305005
NONMMUT094425.1	GO:0031274	positive regulation of pseudopodium assembly	2	216	20	49955	23.33411215	ENSMUST00000022185;ENSMUST00000144270	0.004026731	biological_process	0.030305005
TCONS_00044201	GO:0005862	muscle thin filament tropomyosin	2	216	20	49955	23.33411215	ENSMUST00000113705;ENSMUST00000034928	0.004026731	cellular_component	0.032594761
TCONS_00044201	GO:0010830	regulation of myotube differentiation	2	216	20	49955	23.33411215	ENSMUST00000131254;ENSMUST00000037923	0.004026731	biological_process	0.032594761
TCONS_00044201	GO:0010873	positive regulation of cholesterol esterification	2	216	20	49955	23.33411215	ENSMUST00000063278;ENSMUST00000173739	0.004026731	biological_process	0.032594761
TCONS_00044201	GO:0031274	positive regulation of pseudopodium assembly	2	216	20	49955	23.33411215	ENSMUST00000022185;ENSMUST00000144270	0.004026731	biological_process	0.032594761
NONMMUT006459.2	GO:0033344	cholesterol efflux	2	68	67	49955	22.56354591	ENSMUST00000161354;ENSMUST00000173739	0.004027683	biological_process	0.034230302
NONMMUT112983.1	GO:0086015	SA node cell action potential	2	112	40	49955	22.68863636	ENSMUST00000021234;ENSMUST00000049941	0.004027816	biological_process	0.026037699
NONMMUT096760.1	GO:0005634	nucleus	60	139	16026	49955	1.607940894	ENSMUST00000131254;ENSMUST00000160356;ENSMUST00000206048;ENSMUST00000120119;ENSMUST00000044217;ENSMUST00000162898;ENSMUST00000107814;ENSMUST00000119685;ENSMUST00000143951;ENSMUST00000139611;ENSMUST00000066708;ENSMUST00000201066;ENSMUST00000114064;ENSMUST00000111214;ENSMUST00000161072;ENSMUST00000075087;ENSMUST00000162273;ENSMUST00000149532;ENSMUST00000023797;ENSMUST00000118294;ENSMUST00000176330;…	0.004028792	cellular_component	0.043193286
NONMMUT114984.1	GO:0061298	retina vasculature development in camera-type eye	2	163	27	49955	22.97124454	ENSMUST00000119063;ENSMUST00000115274	0.004028958	biological_process	0.038133086
NONMMUT028579.2	GO:0030507	spectrin binding	2	24	195	49955	23.1981352	ENSMUST00000127823;ENSMUST00000137846	0.004029593	molecular_function	0.013587111
NONMMUT074757.2	GO:0030507	spectrin binding	2	24	195	49955	23.1981352	ENSMUST00000127823;ENSMUST00000137846	0.004029593	molecular_function	0.022943246
NONMMUT029707.2	GO:0010976	positive regulation of neuron projection development	3	37	430	49955	10.1624487	ENSMUST00000160964;ENSMUST00000187721;ENSMUST00000136086	0.004029905	biological_process	0.028839871
NONMMUT008236.2	GO:0048021	regulation of melanin biosynthetic process	1	101	1	49955	499.54	ENSMUST00000070353	0.004031449	biological_process	0.041610315
NONMMUT029538.2	GO:0035926	chemokine (C-C motif) ligand 2 secretion	1	101	1	49955	499.54	ENSMUST00000022185	0.004031449	biological_process	0.027628656
NONMMUT029538.2	GO:0036179	osteoclast maturation	1	101	1	49955	499.54	ENSMUST00000026972	0.004031449	biological_process	0.027628656
NONMMUT029538.2	GO:0048021	regulation of melanin biosynthetic process	1	101	1	49955	499.54	ENSMUST00000070353	0.004031449	biological_process	0.027628656
NONMMUT029538.2	GO:0060678	dichotomous subdivision of terminal units involved in ureteric bud branching	1	101	1	49955	499.54	ENSMUST00000105098	0.004031449	biological_process	0.027628656
NONMMUT029538.2	GO:0070661	leukocyte proliferation	1	101	1	49955	499.54	ENSMUST00000022185	0.004031449	biological_process	0.027628656
NONMMUT029538.2	GO:0070963	positive regulation of neutrophil mediated killing of gram-negative bacterium	1	101	1	49955	499.54	ENSMUST00000022185	0.004031449	biological_process	0.027628656
NONMMUT029538.2	GO:0072076	nephrogenic mesenchyme development	1	101	1	49955	499.54	ENSMUST00000105098	0.004031449	biological_process	0.027628656
NONMMUT029538.2	GO:0072213	metanephric capsule development	1	101	1	49955	499.54	ENSMUST00000105098	0.004031449	biological_process	0.027628656
NONMMUT029538.2	GO:0072267	metanephric capsule specification	1	101	1	49955	499.54	ENSMUST00000105098	0.004031449	biological_process	0.027628656
NONMMUT029538.2	GO:0072608	interleukin-10 secretion	1	101	1	49955	499.54	ENSMUST00000022185	0.004031449	biological_process	0.027628656
NONMMUT029538.2	GO:0090195	chemokine secretion	1	101	1	49955	499.54	ENSMUST00000022185	0.004031449	biological_process	0.027628656
NONMMUT029538.2	GO:0090198	negative regulation of chemokine secretion	1	101	1	49955	499.54	ENSMUST00000022185	0.004031449	biological_process	0.027628656
NONMMUT029538.2	GO:0097187	dentinogenesis	1	101	1	49955	499.54	ENSMUST00000026972	0.004031449	biological_process	0.027628656
NONMMUT041033.2	GO:0035926	chemokine (C-C motif) ligand 2 secretion	1	101	1	49955	499.54	ENSMUST00000022185	0.004031449	biological_process	0.027111378
NONMMUT041033.2	GO:0036179	osteoclast maturation	1	101	1	49955	499.54	ENSMUST00000026972	0.004031449	biological_process	0.027111378
NONMMUT041033.2	GO:0048021	regulation of melanin biosynthetic process	1	101	1	49955	499.54	ENSMUST00000070353	0.004031449	biological_process	0.027111378
NONMMUT041033.2	GO:0060678	dichotomous subdivision of terminal units involved in ureteric bud branching	1	101	1	49955	499.54	ENSMUST00000105098	0.004031449	biological_process	0.027111378
NONMMUT041033.2	GO:0070661	leukocyte proliferation	1	101	1	49955	499.54	ENSMUST00000022185	0.004031449	biological_process	0.027111378
[truncated: 18,107 more rows]
