# Supplementary material for: A novel lncRNA‐mediated trans‐regulatory mechanism in the development of cleft palate in mouse
Source: Mol Genet Genomic Med. 2018 Dec 12;7(2):e00522. doi: 10.1002/mgg3.522 (PMC6393661; doi:10.1002/mgg3.522)
Supplement: Supplementary file 4 [file MGG3-7-na-s004.csv]

lncRNA	Term_ID	Term_description	ListHit	ListTotal	PopHit	PopTotal	FoldEnrichment	GeneSymbols	P_value	Q_value
NONMMUT000240.2	mmu00100	Steroid biosynthesis	2.0	76.0	45.0	18241.0	10.92852852852853	ENSMUST00000188027;ENSMUST00000144034	0.016279887098157822	0.027908377882556266
NONMMUT000240.2	mmu00510	N-Glycan biosynthesis	4.0	76.0	115.0	18241.0	8.756521739130434	ENSMUST00000171770;ENSMUST00000154819;ENSMUST00000113612;ENSMUST00000135934	0.0015152760787781867	0.009091656472669121
NONMMUT000240.2	mmu04110	Cell cycle	5.0	76.0	341.0	18241.0	3.6966668043451323	ENSMUST00000201066;ENSMUST00000201902;ENSMUST00000115072;ENSMUST00000183044;ENSMUST00000122348	0.014473055543432813	0.027908377882556266
NONMMUT000240.2	mmu04115	p53 signaling pathway	4.0	76.0	209.0	18241.0	4.793195108984583	ENSMUST00000201066;ENSMUST00000201902;ENSMUST00000183044;ENSMUST00000122348	0.011885710443956185	0.027908377882556266
NONMMUT000240.2	mmu04310	Wnt signaling pathway	5.0	76.0	418.0	18241.0	3.002729294426848	ENSMUST00000152909;ENSMUST00000147744;ENSMUST00000201066;ENSMUST00000201902;ENSMUST00000183044	0.031154335401374078	0.037385202481648894
NONMMUT000240.2	mmu04340	Hedgehog signaling pathway	3.0	76.0	143.0	18241.0	5.201072899703036	ENSMUST00000206048;ENSMUST00000201066;ENSMUST00000201902	0.022844515059223004	0.032236449394393726
NONMMUT000240.2	mmu04390	Hippo signaling pathway	5.0	76.0	463.0	18241.0	2.7040428315030574	ENSMUST00000174411;ENSMUST00000152909;ENSMUST00000201066;ENSMUST00000201902;ENSMUST00000183044	0.04493736000298871	0.04493736000298871
NONMMUT000240.2	mmu04630	Jak-STAT signaling pathway	6.0	76.0	411.0	18241.0	3.718456725755996	ENSMUST00000138989;ENSMUST00000201066;ENSMUST00000201902;ENSMUST00000136962;ENSMUST00000183044;ENSMUST00000122348	0.0076855413783670605	0.027908377882556266
NONMMUT000240.2	mmu05143	African trypanosomiasis	2.0	76.0	56.0	18241.0	8.7765444015444	ENSMUST00000147744;ENSMUST00000022185	0.024177337045795295	0.032236449394393726
NONMMUT000240.2	mmu05166	HTLV-I infection	7.0	76.0	759.0	18241.0	2.3366748773175994	ENSMUST00000105341;ENSMUST00000201066;ENSMUST00000201902;ENSMUST00000187811;ENSMUST00000136962;ENSMUST00000183044;ENSMUST00000122348	0.03941040300145214	0.04299316691067506
NONMMUT000240.2	mmu05202	Transcriptional misregulation in cancers	12.0	76.0	602.0	18241.0	5.493874584717608	ENSMUST00000105341;ENSMUST00000154004;ENSMUST00000171770;ENSMUST00000201066;ENSMUST00000137048;ENSMUST00000201902;ENSMUST00000170926;ENSMUST00000185355;ENSMUST00000069309;ENSMUST00000113502;ENSMUST00000143286;ENSMUST00000122348	7.895171816546233e-06	9.474206179855481e-05
NONMMUT000240.2	mmu05203	Viral carcinogenesis	7.0	76.0	625.0	18241.0	2.859408695652174	ENSMUST00000131254;ENSMUST00000201066;ENSMUST00000118294;ENSMUST00000201902;ENSMUST00000187811;ENSMUST00000183044;ENSMUST00000122348	0.015774736114964695	0.027908377882556266
NONMMUT000263.2	mmu00270	Cysteine and methionine metabolism	2.0	48.0	134.0	18241.0	5.875081116158339	ENSMUST00000172509;ENSMUST00000178826	0.04957710901298493	0.04957710901298493
NONMMUT000263.2	mmu04520	Adherens junction	3.0	48.0	296.0	18241.0	4.041666666666667	ENSMUST00000092576;ENSMUST00000205685;ENSMUST00000153888	0.043617007007993494	0.04957710901298493
NONMMUT000263.2	mmu04530	Tight junction	4.0	48.0	455.0	18241.0	3.5536463536463536	ENSMUST00000092576;ENSMUST00000153976;ENSMUST00000022140;ENSMUST00000107029	0.03198483254065389	0.04957710901298493
NONMMUT000263.2	mmu05206	MicroRNAs in cancer	4.0	48.0	449.0	18241.0	3.602348653573598	ENSMUST00000172509;ENSMUST00000034928;ENSMUST00000134776;ENSMUST00000205685	0.03068501649375486	0.04957710901298493
NONMMUT000263.2	mmu05410	Hypertrophic cardiomyopathy (HCM)	3.0	48.0	298.0	18241.0	4.014093959731544	ENSMUST00000063278;ENSMUST00000034928;ENSMUST00000119365	0.044341410044227036	0.04957710901298493
NONMMUT000378.2	mmu00100	Steroid biosynthesis	2.0	83.0	45.0	18241.0	9.984087791495199	ENSMUST00000188027;ENSMUST00000144034	0.019206100564137078	0.03598544138472195
NONMMUT000378.2	mmu00510	N-Glycan biosynthesis	3.0	83.0	115.0	18241.0	5.910652173913044	ENSMUST00000171770;ENSMUST00000113612;ENSMUST00000135934	0.016468118452434236	0.03598544138472195
NONMMUT000378.2	mmu04115	p53 signaling pathway	4.0	83.0	209.0	18241.0	4.368481618315062	ENSMUST00000201066;ENSMUST00000201902;ENSMUST00000183044;ENSMUST00000122348	0.015973909394523176	0.03598544138472195
NONMMUT000378.2	mmu04310	Wnt signaling pathway	5.0	83.0	418.0	18241.0	2.7332535885167464	ENSMUST00000152909;ENSMUST00000147744;ENSMUST00000201066;ENSMUST00000201902;ENSMUST00000183044	0.043000869105694756	0.043000869105694756
NONMMUT000378.2	mmu04390	Hippo signaling pathway	6.0	83.0	463.0	18241.0	2.992005834338448	ENSMUST00000174411;ENSMUST00000152909;ENSMUST00000201066;ENSMUST00000201902;ENSMUST00000162727;ENSMUST00000183044	0.019628422573484697	0.03598544138472195
NONMMUT000378.2	mmu04630	Jak-STAT signaling pathway	6.0	83.0	411.0	18241.0	3.3804152052327234	ENSMUST00000138989;ENSMUST00000201066;ENSMUST00000201902;ENSMUST00000136962;ENSMUST00000183044;ENSMUST00000122348	0.011611083017553522	0.03598544138472195
NONMMUT000378.2	mmu04916	Melanogenesis	4.0	83.0	275.0	18241.0	3.3078941311852703	ENSMUST00000022725;ENSMUST00000147744;ENSMUST00000144270;ENSMUST00000187811	0.03792825873375553	0.04172108460713108
NONMMUT000378.2	mmu04919	Thyroid hormone signaling pathway	5.0	83.0	378.0	18241.0	3.029270112603446	ENSMUST00000147744;ENSMUST00000124072;ENSMUST00000169879;ENSMUST00000169713;ENSMUST00000136962	0.029962647213484784	0.036621013260925844
NONMMUT000378.2	mmu05143	African trypanosomiasis	2.0	83.0	56.0	18241.0	8.018077601410935	ENSMUST00000147744;ENSMUST00000022185	0.028446096333593848	0.036621013260925844
NONMMUT000378.2	mmu05202	Transcriptional misregulation in cancers	12.0	83.0	602.0	18241.0	4.952224977773619	ENSMUST00000105341;ENSMUST00000154004;ENSMUST00000171770;ENSMUST00000120105;ENSMUST00000201066;ENSMUST00000137048;ENSMUST00000201902;ENSMUST00000170926;ENSMUST00000169879;ENSMUST00000185355;ENSMUST00000069309;ENSMUST00000122348	1.983779661360638e-05	0.00021821576274967016
NONMMUT000378.2	mmu05203	Viral carcinogenesis	7.0	83.0	625.0	18241.0	2.596042105263158	ENSMUST00000131254;ENSMUST00000201066;ENSMUST00000118294;ENSMUST00000201902;ENSMUST00000187811;ENSMUST00000183044;ENSMUST00000122348	0.02439214266081654	0.036621013260925844
NONMMUT000439.2	mmu03320	PPAR signaling pathway	1.0	1.0	210.0	18241.0	inf	ENSMUST00000129514	0.011566714176435794	0.02308470075215802
NONMMUT000439.2	mmu04919	Thyroid hormone signaling pathway	1.0	1.0	378.0	18241.0	inf	ENSMUST00000129514	0.020776230676942217	0.02308470075215802
NONMMUT000439.2	mmu04920	Adipocytokine signaling pathway	1.0	1.0	224.0	18241.0	inf	ENSMUST00000129514	0.01233417388494229	0.02308470075215802
NONMMUT000439.2	mmu04932	Non-alcoholic fatty liver disease (NAFLD)	1.0	1.0	354.0	18241.0	inf	ENSMUST00000129514	0.019460585462971053	0.02308470075215802
NONMMUT000439.2	mmu04976	Bile secretion	1.0	1.0	177.0	18241.0	inf	ENSMUST00000129514	0.009757702006447988	0.02308470075215802
NONMMUT000439.2	mmu05160	Hepatitis C	1.0	1.0	376.0	18241.0	inf	ENSMUST00000129514	0.020666593576116943	0.02308470075215802
NONMMUT000439.2	mmu05202	Transcriptional misregulation in cancers	1.0	1.0	602.0	18241.0	inf	ENSMUST00000129514	0.03305558601108482	0.03305558601108482
NONMMUT000439.2	mmu05216	Thyroid cancer	1.0	1.0	129.0	18241.0	inf	ENSMUST00000129514	0.007126411577900903	0.02308470075215802
NONMMUT000439.2	mmu05222	Small cell lung cancer	1.0	1.0	262.0	18241.0	inf	ENSMUST00000129514	0.014417278807623113	0.02308470075215802
NONMMUT000439.2	mmu05223	Non-small cell lung cancer	1.0	1.0	192.0	18241.0	inf	ENSMUST00000129514	0.010579980265427516	0.02308470075215802
NONMMUT000490.2	mmu00520	Amino sugar and nucleotide sugar metabolism	3.0	65.0	137.0	18241.0	6.394160583941606	ENSMUST00000072585;ENSMUST00000106760;ENSMUST00000162834	0.013539535911409566	0.04484703744421352
NONMMUT000490.2	mmu00860	Porphyrin and chlorophyll metabolism	2.0	65.0	91.0	18241.0	6.331763474620617	ENSMUST00000110389;ENSMUST00000154117	0.04319303387144127	0.04639485117417498
NONMMUT000490.2	mmu04152	AMPK signaling pathway	4.0	65.0	375.0	18241.0	3.1241092896174862	ENSMUST00000043893;ENSMUST00000187811;ENSMUST00000136232;ENSMUST00000114296	0.045655830194648604	0.04639485117417498
NONMMUT000490.2	mmu04540	Gap junction	3.0	65.0	223.0	18241.0	3.9095906263561404	ENSMUST00000147744;ENSMUST00000092576;ENSMUST00000115274	0.04639485117417498	0.04639485117417498
NONMMUT000490.2	mmu04713	Circadian entrainment	5.0	65.0	335.0	18241.0	4.454228855721393	ENSMUST00000147744;ENSMUST00000187811;ENSMUST00000021234;ENSMUST00000161035;ENSMUST00000193050	0.007133832202844564	0.04484703744421352
NONMMUT000490.2	mmu04915	Estrogen signaling pathway	4.0	65.0	318.0	18241.0	3.695844932467265	ENSMUST00000147744;ENSMUST00000092576;ENSMUST00000187811;ENSMUST00000150387	0.027501741038171663	0.04639485117417498
NONMMUT000490.2	mmu04924	Renin secretion	3.0	65.0	196.0	18241.0	4.454822251481238	ENSMUST00000063278;ENSMUST00000147744;ENSMUST00000187811	0.03379642426603135	0.04639485117417498
NONMMUT000490.2	mmu04925	Aldosterone synthesis and secretion	4.0	65.0	263.0	18241.0	4.482453406470111	ENSMUST00000147744;ENSMUST00000187811;ENSMUST00000021234;ENSMUST00000161035	0.014949012481404506	0.04484703744421352
NONMMUT000490.2	mmu05211	Renal cell carcinoma	3.0	65.0	214.0	18241.0	4.076047633403678	ENSMUST00000108382;ENSMUST00000095087;ENSMUST00000161317	0.04196824116946249	0.04639485117417498
NONMMUT000613.2	mmu04390	Hippo signaling pathway	6.0	67.0	463.0	18241.0	3.776794249902631	ENSMUST00000174411;ENSMUST00000152909;ENSMUST00000201066;ENSMUST00000106341;ENSMUST00000107029;ENSMUST00000136086	0.007311004833434541	0.007311004833434541
NONMMUT000686.2	mmu00100	Steroid biosynthesis	2.0	85.0	45.0	18241.0	9.743507362784472	ENSMUST00000188027;ENSMUST00000144034	0.020079513723719602	0.02865700440744093
NONMMUT000686.2	mmu00510	N-Glycan biosynthesis	3.0	85.0	115.0	18241.0	5.7664899257688225	ENSMUST00000171770;ENSMUST00000199554;ENSMUST00000135934	0.017535391314052354	0.02865700440744093
NONMMUT000686.2	mmu03440	Homologous recombination	2.0	85.0	73.0	18241.0	5.997029212741377	ENSMUST00000136568;ENSMUST00000147305	0.04744175365398582	0.04744175365398582
NONMMUT000686.2	mmu03450	Non-homologous end-joining	2.0	85.0	35.0	18241.0	12.534251290877798	ENSMUST00000136568;ENSMUST00000147305	0.01274552045152237	0.02865700440744093
NONMMUT000686.2	mmu05202	Transcriptional misregulation in cancers	7.0	85.0	602.0	18241.0	2.629546809779368	ENSMUST00000105341;ENSMUST00000154004;ENSMUST00000171770;ENSMUST00000128184;ENSMUST00000170926;ENSMUST00000169879;ENSMUST00000185355	0.022925603525952746	0.02865700440744093
NONMMUT001113.2	mmu00310	Lysine degradation	2.0	30.0	157.0	18241.0	8.227479526842584	ENSMUST00000143951;ENSMUST00000152945	0.027914139543568424	0.027914139543568424
NONMMUT001113.2	mmu03440	Homologous recombination	2.0	30.0	73.0	18241.0	17.776908023483365	ENSMUST00000136568;ENSMUST00000147305	0.006713884783238556	0.013427769566477113
NONMMUT001113.2	mmu03450	Non-homologous end-joining	2.0	30.0	35.0	18241.0	37.155102040816324	ENSMUST00000136568;ENSMUST00000147305	0.0016748525738097132	0.006699410295238853
NONMMUT001113.2	mmu04110	Cell cycle	3.0	30.0	341.0	18241.0	5.832518735744542	ENSMUST00000115072;ENSMUST00000118368;ENSMUST00000109072	0.01844499393644431	0.024593325248592413
NONMMUT001322.2	mmu04110	Cell cycle	3.0	34.0	341.0	18241.0	5.079935673067827	ENSMUST00000201066;ENSMUST00000146312;ENSMUST00000204282	0.025720104668076088	0.029717393556849395
NONMMUT001322.2	mmu04340	Hedgehog signaling pathway	2.0	34.0	143.0	18241.0	7.909965034965035	ENSMUST00000206048;ENSMUST00000201066	0.029717393556849395	0.029717393556849395
NONMMUT001442.2	mmu04390	Hippo signaling pathway	5.0	48.0	463.0	18241.0	4.464814907830629	ENSMUST00000174411;ENSMUST00000201066;ENSMUST00000106341;ENSMUST00000107029;ENSMUST00000136086	0.0074411347248786825	0.014882269449757365
NONMMUT001442.2	mmu04530	Tight junction	5.0	48.0	455.0	18241.0	4.545361615129057	ENSMUST00000113054;ENSMUST00000092576;ENSMUST00000022140;ENSMUST00000107029;ENSMUST00000136086	0.006931047267851818	0.014882269449757365
NONMMUT001442.2	mmu05202	Transcriptional misregulation in cancers	5.0	48.0	602.0	18241.0	3.4070540060264234	ENSMUST00000120105;ENSMUST00000201066;ENSMUST00000169879;ENSMUST00000134357;ENSMUST00000114457	0.020952612058454168	0.02793681607793889
NONMMUT001442.2	mmu05410	Hypertrophic cardiomyopathy (HCM)	3.0	48.0	298.0	18241.0	4.014093959731544	ENSMUST00000063278;ENSMUST00000034928;ENSMUST00000119365	0.044341410044227036	0.044341410044227036
NONMMUT001510.2	mmu00510	N-Glycan biosynthesis	2.0	48.0	115.0	18241.0	6.852930056710775	ENSMUST00000199554;ENSMUST00000135934	0.0378094032079747	0.044341410044227036
NONMMUT001510.2	mmu04520	Adherens junction	3.0	48.0	296.0	18241.0	4.041666666666667	ENSMUST00000092576;ENSMUST00000205685;ENSMUST00000153888	0.043617007007993494	0.044341410044227036
NONMMUT001510.2	mmu04916	Melanogenesis	3.0	48.0	275.0	18241.0	4.35539393939394	ENSMUST00000109083;ENSMUST00000205685;ENSMUST00000153888	0.03637977528603935	0.044341410044227036
NONMMUT001510.2	mmu05206	MicroRNAs in cancer	5.0	48.0	449.0	18241.0	4.607655254570881	ENSMUST00000113705;ENSMUST00000172509;ENSMUST00000034928;ENSMUST00000134776;ENSMUST00000205685	0.0065650186494664664	0.02963954464808292
NONMMUT001510.2	mmu05410	Hypertrophic cardiomyopathy (HCM)	3.0	48.0	298.0	18241.0	4.014093959731544	ENSMUST00000113705;ENSMUST00000034928;ENSMUST00000119365	0.044341410044227036	0.044341410044227036
NONMMUT001510.2	mmu05414	Dilated cardiomyopathy (DCM)	4.0	48.0	317.0	18241.0	5.140235159162604	ENSMUST00000113705;ENSMUST00000109083;ENSMUST00000034928;ENSMUST00000119365	0.00987984821602764	0.02963954464808292
NONMMUT001686.2	mmu00270	Cysteine and methionine metabolism	2.0	28.0	134.0	18241.0	10.394374282433985	ENSMUST00000149983;ENSMUST00000169133	0.0183233093542542	0.04939884135437056
NONMMUT001686.2	mmu00510	N-Glycan biosynthesis	2.0	28.0	115.0	18241.0	12.124414715719064	ENSMUST00000171770;ENSMUST00000113612	0.013788931368518548	0.04939884135437056
NONMMUT001686.2	mmu00750	Vitamin B6 metabolism	1.0	28.0	16.0	18241.0	42.1875	ENSMUST00000162053	0.025749174035505206	0.04939884135437056
NONMMUT001686.2	mmu00920	Sulfur metabolism	1.0	28.0	22.0	18241.0	30.671717171717173	ENSMUST00000169133	0.03468353468440001	0.04939884135437056
NONMMUT001686.2	mmu04068	FoxO signaling pathway	3.0	28.0	396.0	18241.0	5.407575757575757	ENSMUST00000201902;ENSMUST00000136962;ENSMUST00000122348	0.02260881260888905	0.04939884135437056
NONMMUT001686.2	mmu04115	p53 signaling pathway	2.0	28.0	209.0	18241.0	6.636731689363268	ENSMUST00000201902;ENSMUST00000122348	0.04122317070572295	0.04939884135437056
NONMMUT001686.2	mmu04122	Sulfur relay system	1.0	28.0	32.0	18241.0	21.07523148148148	ENSMUST00000169133	0.04939884135437056	0.04939884135437056
NONMMUT001686.2	mmu04530	Tight junction	3.0	28.0	455.0	18241.0	4.690813186813187	ENSMUST00000162901;ENSMUST00000137846;ENSMUST00000136962	0.03224071837515778	0.04939884135437056
NONMMUT001686.2	mmu04630	Jak-STAT signaling pathway	4.0	28.0	411.0	18241.0	7.230332522303325	ENSMUST00000138989;ENSMUST00000201902;ENSMUST00000136962;ENSMUST00000122348	0.0034889226430311203	0.020933535858186723
NONMMUT001686.2	mmu05202	Transcriptional misregulation in cancers	9.0	28.0	602.0	18241.0	13.879262108760273	ENSMUST00000154004;ENSMUST00000171770;ENSMUST00000137048;ENSMUST00000201902;ENSMUST00000170926;ENSMUST00000185355;ENSMUST00000069309;ENSMUST00000139365;ENSMUST00000122348	1.9294556115152862e-07	2.3153467338183436e-06
NONMMUT001686.2	mmu05214	Glioma	2.0	28.0	218.0	18241.0	6.359562455892731	ENSMUST00000136962;ENSMUST00000122348	0.044448876670775565	0.04939884135437056
NONMMUT001686.2	mmu05218	Melanoma	2.0	28.0	226.0	18241.0	6.131722260040844	ENSMUST00000136962;ENSMUST00000122348	0.04739325731456941	0.04939884135437056
NONMMUT001854.2	mmu03440	Homologous recombination	2.0	84.0	73.0	18241.0	6.0701637153357835	ENSMUST00000136568;ENSMUST00000147305	0.046450311926496575	0.046450311926496575
NONMMUT001854.2	mmu03450	Non-homologous end-joining	2.0	84.0	35.0	18241.0	12.687108013937282	ENSMUST00000136568;ENSMUST00000147305	0.012462625768559462	0.04121749125876795
NONMMUT001854.2	mmu04110	Cell cycle	5.0	84.0	341.0	18241.0	3.3223207988418277	ENSMUST00000201066;ENSMUST00000146312;ENSMUST00000204282;ENSMUST00000115072;ENSMUST00000183044	0.021398134740321994	0.04121749125876795
NONMMUT001854.2	mmu04713	Circadian entrainment	5.0	84.0	335.0	18241.0	3.382958624598526	ENSMUST00000147744;ENSMUST00000187811;ENSMUST00000021234;ENSMUST00000177094;ENSMUST00000161035	0.02001303814649115	0.04121749125876795
NONMMUT001854.2	mmu04925	Aldosterone synthesis and secretion	4.0	84.0	263.0	18241.0	3.41787072243346	ENSMUST00000147744;ENSMUST00000187811;ENSMUST00000021234;ENSMUST00000161035	0.03434790938230663	0.04121749125876795
NONMMUT001854.2	mmu05143	African trypanosomiasis	2.0	84.0	56.0	18241.0	7.920296167247387	ENSMUST00000147744;ENSMUST00000022185	0.02907867390637219	0.04121749125876795
NONMMUT002077.2	mmu04610	Complement and coagulation cascades	1.0	2.0	193.0	18241.0	93.51295336787565	ENSMUST00000032203	0.021155921934784137	0.04231184386956827
NONMMUT002077.2	mmu05010	Alzheimer's disease	1.0	2.0	432.0	18241.0	41.22453703703704	ENSMUST00000187721	0.04690817635658488	0.04690817635658488
NONMMUT002149.2	mmu00750	Vitamin B6 metabolism	1.0	28.0	16.0	18241.0	42.1875	ENSMUST00000162053	0.025749174035505206	0.03945552914800149
NONMMUT002149.2	mmu04068	FoxO signaling pathway	4.0	28.0	396.0	18241.0	7.510521885521886	ENSMUST00000201902;ENSMUST00000070334;ENSMUST00000136962;ENSMUST00000122348	0.00305737786370988	0.013855583456439046
NONMMUT002149.2	mmu04110	Cell cycle	4.0	28.0	341.0	18241.0	8.748778103616813	ENSMUST00000114325;ENSMUST00000201902;ENSMUST00000183044;ENSMUST00000122348	0.0017883412338036526	0.013855583456439046
NONMMUT002149.2	mmu04115	p53 signaling pathway	3.0	28.0	209.0	18241.0	10.3533014354067	ENSMUST00000201902;ENSMUST00000183044;ENSMUST00000122348	0.0040751716048350135	0.013855583456439046
NONMMUT002149.2	mmu04151	PI3K-Akt signaling pathway	5.0	28.0	938.0	18241.0	4.010151107814963	ENSMUST00000201902;ENSMUST00000070334;ENSMUST00000136962;ENSMUST00000183044;ENSMUST00000122348	0.013231618986655121	0.02828086782225218
NONMMUT002149.2	mmu04390	Hippo signaling pathway	3.0	28.0	463.0	18241.0	4.60768898488121	ENSMUST00000201902;ENSMUST00000136390;ENSMUST00000183044	0.033689743767650666	0.044055818773081644
NONMMUT002149.2	mmu04510	Focal adhesion	4.0	28.0	582.0	18241.0	5.056987399770905	ENSMUST00000115629;ENSMUST00000201902;ENSMUST00000136962;ENSMUST00000183044	0.011639137165431563	0.02828086782225218
NONMMUT002149.2	mmu04630	Jak-STAT signaling pathway	4.0	28.0	411.0	18241.0	7.230332522303325	ENSMUST00000201902;ENSMUST00000136962;ENSMUST00000183044;ENSMUST00000122348	0.0034889226430311203	0.013855583456439046
NONMMUT002149.2	mmu04920	Adipocytokine signaling pathway	2.0	28.0	224.0	18241.0	6.187156593406593	ENSMUST00000070334;ENSMUST00000136962	0.04665048154110586	0.04739325731456941
NONMMUT002149.2	mmu04973	Carbohydrate digestion and absorption	2.0	28.0	125.0	18241.0	11.148307692307693	ENSMUST00000070334;ENSMUST00000136962	0.0161056268260066	0.02828086782225218
NONMMUT002149.2	mmu05162	Measles	3.0	28.0	352.0	18241.0	6.098522727272727	ENSMUST00000201902;ENSMUST00000136962;ENSMUST00000183044	0.016635804601324813	0.02828086782225218
NONMMUT002149.2	mmu05166	HTLV-I infection	4.0	28.0	759.0	18241.0	3.8388230127360563	ENSMUST00000201902;ENSMUST00000136962;ENSMUST00000183044;ENSMUST00000122348	0.027850961751530467	0.03945552914800149
NONMMUT002149.2	mmu05202	Transcriptional misregulation in cancers	5.0	28.0	602.0	18241.0	6.369709663440705	ENSMUST00000137048;ENSMUST00000201902;ENSMUST00000170926;ENSMUST00000113502;ENSMUST00000122348	0.0020756713372465244	0.013855583456439046
NONMMUT002149.2	mmu05203	Viral carcinogenesis	4.0	28.0	625.0	18241.0	4.6976	ENSMUST00000201902;ENSMUST00000136390;ENSMUST00000183044;ENSMUST00000122348	0.014778764081363447	0.02828086782225218
NONMMUT002149.2	mmu05210	Colorectal cancer	2.0	28.0	224.0	18241.0	6.187156593406593	ENSMUST00000136962;ENSMUST00000100241	0.04665048154110586	0.04739325731456941
NONMMUT002149.2	mmu05214	Glioma	2.0	28.0	218.0	18241.0	6.359562455892731	ENSMUST00000136962;ENSMUST00000122348	0.044448876670775565	0.04739325731456941
NONMMUT002149.2	mmu05218	Melanoma	2.0	28.0	226.0	18241.0	6.131722260040844	ENSMUST00000136962;ENSMUST00000122348	0.04739325731456941	0.04739325731456941
NONMMUT002231.2	mmu00520	Amino sugar and nucleotide sugar metabolism	2.0	36.0	137.0	18241.0	7.773293258909403	ENSMUST00000072585;ENSMUST00000106760	0.030562917795947702	0.030562917795947702
NONMMUT002231.2	mmu04510	Focal adhesion	4.0	36.0	582.0	18241.0	3.7927405498281788	ENSMUST00000149150;ENSMUST00000031243;ENSMUST00000095087;ENSMUST00000115274	0.027374925407582074	0.030562917795947702
NONMMUT002231.2	mmu05410	Hypertrophic cardiomyopathy (HCM)	3.0	36.0	298.0	18241.0	5.473764490543014	ENSMUST00000149150;ENSMUST00000063278;ENSMUST00000034928	0.02115145588442842	0.030562917795947702
NONMMUT002305.2	mmu00100	Steroid biosynthesis	2.0	61.0	45.0	18241.0	13.706967984934087	ENSMUST00000188027;ENSMUST00000144034	0.010727444799533126	0.034111959042253635
NONMMUT002305.2	mmu03440	Homologous recombination	2.0	61.0	73.0	18241.0	8.436498723009056	ENSMUST00000136568;ENSMUST00000147305	0.02594931321320154	0.034111959042253635
NONMMUT002305.2	mmu03450	Non-homologous end-joining	2.0	61.0	35.0	18241.0	17.632929782082325	ENSMUST00000136568;ENSMUST00000147305	0.0067515563381619435	0.034111959042253635
NONMMUT002305.2	mmu04110	Cell cycle	4.0	61.0	341.0	18241.0	3.683696043628132	ENSMUST00000137713;ENSMUST00000115072;ENSMUST00000118368;ENSMUST00000109072	0.027933336774960654	0.034111959042253635
NONMMUT002305.2	mmu04710	Circadian rhythm	2.0	61.0	78.0	18241.0	7.893524554541504	ENSMUST00000187811;ENSMUST00000109072	0.029238822036217398	0.034111959042253635
NONMMUT002305.2	mmu05166	HTLV-I infection	6.0	61.0	759.0	18241.0	2.512684153790873	ENSMUST00000137713;ENSMUST00000105341;ENSMUST00000134902;ENSMUST00000187811;ENSMUST00000115274;ENSMUST00000118368	0.04150117413043948	0.04150117413043948
NONMMUT002305.2	mmu05202	Transcriptional misregulation in cancers	6.0	61.0	602.0	18241.0	3.1964361220175173	ENSMUST00000105341;ENSMUST00000154004;ENSMUST00000134902;ENSMUST00000164648;ENSMUST00000171646;ENSMUST00000143286	0.01551697567376255	0.034111959042253635
NONMMUT002351.2	mmu04110	Cell cycle	3.0	34.0	341.0	18241.0	5.079935673067827	ENSMUST00000201066;ENSMUST00000146312;ENSMUST00000204282	0.025720104668076088	0.029717393556849395
NONMMUT002351.2	mmu04340	Hedgehog signaling pathway	2.0	34.0	143.0	18241.0	7.909965034965035	ENSMUST00000206048;ENSMUST00000201066	0.029717393556849395	0.029717393556849395
NONMMUT002422.2	mmu00750	Vitamin B6 metabolism	1.0	35.0	16.0	18241.0	33.501838235294116	ENSMUST00000162053	0.03207614681596845	0.045838059212213775
NONMMUT002422.2	mmu01230	Biosynthesis of amino acids	2.0	35.0	180.0	18241.0	6.081144781144781	ENSMUST00000162053;ENSMUST00000113995	0.0473494928793107	0.04882145726516104
NONMMUT002422.2	mmu04014	Ras signaling pathway	4.0	35.0	722.0	18241.0	3.1309087659726567	ENSMUST00000134902;ENSMUST00000019843;ENSMUST00000115274;ENSMUST00000100241	0.04882145726516104	0.04882145726516104
NONMMUT002422.2	mmu04152	AMPK signaling pathway	3.0	35.0	375.0	18241.0	4.4665	ENSMUST00000019843;ENSMUST00000187811;ENSMUST00000114296	0.03526004554785675	0.045838059212213775
NONMMUT002422.2	mmu04630	Jak-STAT signaling pathway	3.0	35.0	411.0	18241.0	4.06706204379562	ENSMUST00000138989;ENSMUST00000134902;ENSMUST00000019843	0.044257086247504934	0.04882145726516104
NONMMUT002422.2	mmu04710	Circadian rhythm	2.0	35.0	78.0	18241.0	14.112665112665113	ENSMUST00000187811;ENSMUST00000109072	0.010253304179932352	0.024331138422404214
NONMMUT002422.2	mmu05200	Pathways in cancer	6.0	35.0	1177.0	18241.0	2.9995605425834238	ENSMUST00000134902;ENSMUST00000019843;ENSMUST00000162273;ENSMUST00000111657;ENSMUST00000115274;ENSMUST00000100241	0.023431050425991196	0.03807545694223569
NONMMUT002422.2	mmu05202	Transcriptional misregulation in cancers	6.0	35.0	602.0	18241.0	6.062206438309085	ENSMUST00000154004;ENSMUST00000134902;ENSMUST00000164648;ENSMUST00000171646;ENSMUST00000113502;ENSMUST00000143286	0.0009425358865349765	0.012252966524954693
NONMMUT002422.2	mmu05210	Colorectal cancer	3.0	35.0	224.0	18241.0	7.540597098214286	ENSMUST00000019843;ENSMUST00000111657;ENSMUST00000100241	0.009235686529132143	0.024331138422404214
NONMMUT002422.2	mmu05212	Pancreatic cancer	3.0	35.0	241.0	18241.0	7.0020746887966805	ENSMUST00000134902;ENSMUST00000019843;ENSMUST00000100241	0.011229756194955792	0.024331138422404214
NONMMUT002422.2	mmu05213	Endometrial cancer	3.0	35.0	205.0	18241.0	8.248170731707317	ENSMUST00000019843;ENSMUST00000162273;ENSMUST00000111657	0.007274210065428546	0.024331138422404214
NONMMUT002422.2	mmu05215	Prostate cancer	4.0	35.0	318.0	18241.0	7.2724690606613915	ENSMUST00000019843;ENSMUST00000111657;ENSMUST00000187811;ENSMUST00000115274	0.003219265017047915	0.020925222610811447
NONMMUT002422.2	mmu05231	Choline metabolism in cancer	3.0	35.0	293.0	18241.0	5.742747440273037	ENSMUST00000019843;ENSMUST00000115274;ENSMUST00000100241	0.018781531649845175	0.03487998734971247
NONMMUT002918.2	mmu00100	Steroid biosynthesis	2.0	85.0	45.0	18241.0	9.743507362784472	ENSMUST00000188027;ENSMUST00000144034	0.020079513723719602	0.03466961375923846
NONMMUT002918.2	mmu00510	N-Glycan biosynthesis	3.0	85.0	115.0	18241.0	5.7664899257688225	ENSMUST00000171770;ENSMUST00000154819;ENSMUST00000135934	0.017535391314052354	0.03466961375923846
NONMMUT002918.2	mmu00520	Amino sugar and nucleotide sugar metabolism	3.0	85.0	137.0	18241.0	4.834609222004628	ENSMUST00000102540;ENSMUST00000138685;ENSMUST00000106760	0.02735731221215009	0.03466961375923846
NONMMUT002918.2	mmu03440	Homologous recombination	2.0	85.0	73.0	18241.0	5.997029212741377	ENSMUST00000136568;ENSMUST00000147305	0.04744175365398582	0.04744175365398582
NONMMUT002918.2	mmu03450	Non-homologous end-joining	2.0	85.0	35.0	18241.0	12.534251290877798	ENSMUST00000136568;ENSMUST00000147305	0.01274552045152237	0.03466961375923846
NONMMUT002918.2	mmu05143	African trypanosomiasis	2.0	85.0	56.0	18241.0	7.82487091222031	ENSMUST00000147744;ENSMUST00000022185	0.02971681179363296	0.03466961375923846
NONMMUT002918.2	mmu05202	Transcriptional misregulation in cancers	9.0	85.0	602.0	18241.0	3.469815527190068	ENSMUST00000105341;ENSMUST00000154004;ENSMUST00000171770;ENSMUST00000201066;ENSMUST00000169879;ENSMUST00000185355;ENSMUST00000113502;ENSMUST00000143286;ENSMUST00000144900	0.0020737094783688428	0.0145159663485819
NONMMUT002990.2	mmu00270	Cysteine and methionine metabolism	2.0	31.0	134.0	18241.0	9.319094184251158	ENSMUST00000149983;ENSMUST00000169133	0.02220986250494722	0.03701643750824537
NONMMUT002990.2	mmu00533	Glycosaminoglycan biosynthesis - keratan sulfate	2.0	31.0	38.0	18241.0	33.03629764065336	ENSMUST00000171770;ENSMUST00000117534	0.0020873052169135447	0.005218263042283861
NONMMUT002990.2	mmu00564	Glycerophospholipid metabolism	4.0	31.0	274.0	18241.0	9.714517437145174	ENSMUST00000024099;ENSMUST00000114140;ENSMUST00000115529;ENSMUST00000124836	0.001193754656553606	0.005218263042283861
NONMMUT002990.2	mmu00603	Glycosphingolipid biosynthesis - globo series	1.0	31.0	21.0	18241.0	28.92063492063492	ENSMUST00000117534	0.036688131837974286	0.03832444240875517
NONMMUT002990.2	mmu00920	Sulfur metabolism	1.0	31.0	22.0	18241.0	27.604545454545455	ENSMUST00000169133	0.03832444240875517	0.03832444240875517
NONMMUT003170.2	mmu00510	N-Glycan biosynthesis	2.0	44.0	115.0	18241.0	7.505590062111802	ENSMUST00000199554;ENSMUST00000135934	0.032247472200768186	0.04030934025096023
NONMMUT003170.2	mmu03015	mRNA surveillance pathway	3.0	44.0	243.0	18241.0	5.419451972297501	ENSMUST00000184826;ENSMUST00000111267;ENSMUST00000153976	0.021243564098238046	0.04030934025096023
NONMMUT003170.2	mmu04916	Melanogenesis	3.0	44.0	275.0	18241.0	4.780310421286031	ENSMUST00000109083;ENSMUST00000205685;ENSMUST00000153888	0.029123287781924082	0.04030934025096023
NONMMUT003170.2	mmu05206	MicroRNAs in cancer	4.0	44.0	449.0	18241.0	3.9625835189309577	ENSMUST00000113705;ENSMUST00000172509;ENSMUST00000134776;ENSMUST00000205685	0.02312542335053855	0.04030934025096023
NONMMUT003170.2	mmu05414	Dilated cardiomyopathy (DCM)	3.0	44.0	317.0	18241.0	4.1372624451796565	ENSMUST00000113705;ENSMUST00000109083;ENSMUST00000119365	0.041512413104458135	0.041512413104458135
NONMMUT003318.2	mmu04110	Cell cycle	4.0	16.0	341.0	18241.0	17.497556207233625	ENSMUST00000137713;ENSMUST00000115072;ENSMUST00000118368;ENSMUST00000109072	0.00019053542118605622	0.0013337479483023936
NONMMUT003318.2	mmu04114	Oocyte meiosis	2.0	16.0	317.0	18241.0	8.077512392969806	ENSMUST00000118368;ENSMUST00000109072	0.031076410444100182	0.031076410444100182
NONMMUT003318.2	mmu04350	TGF-beta signaling pathway	2.0	16.0	202.0	18241.0	12.757425742574258	ENSMUST00000137713;ENSMUST00000109072	0.0134498012800358	0.031076410444100182
NONMMUT003318.2	mmu05166	HTLV-I infection	3.0	16.0	759.0	18241.0	5.315293402249924	ENSMUST00000137713;ENSMUST00000134902;ENSMUST00000118368	0.027015302227078025	0.031076410444100182
NONMMUT003318.2	mmu05202	Transcriptional misregulation in cancers	3.0	16.0	602.0	18241.0	6.761691796575517	ENSMUST00000154004;ENSMUST00000134902;ENSMUST00000171646	0.014693486242951892	0.031076410444100182
NONMMUT003318.2	mmu05212	Pancreatic cancer	2.0	16.0	241.0	18241.0	10.669828097213989	ENSMUST00000137713;ENSMUST00000134902	0.018723906890535	0.031076410444100182
NONMMUT003318.2	mmu05220	Chronic myeloid leukemia	2.0	16.0	273.0	18241.0	9.402407116692832	ENSMUST00000137713;ENSMUST00000134902	0.023604577594350133	0.031076410444100182
NONMMUT003599.2	mmu00010	Glycolysis / Gluconeogenesis	2.0	34.0	175.0	18241.0	6.452142857142857	ENSMUST00000152945;ENSMUST00000072841	0.04273801296621918	0.04273801296621918
NONMMUT003599.2	mmu00310	Lysine degradation	2.0	34.0	157.0	18241.0	7.199044585987261	ENSMUST00000143951;ENSMUST00000152945	0.03518424141329863	0.04273801296621918
NONMMUT003599.2	mmu03440	Homologous recombination	2.0	34.0	73.0	18241.0	15.554794520547945	ENSMUST00000136568;ENSMUST00000147305	0.008563910532656021	0.02140977633164005
NONMMUT003599.2	mmu03450	Non-homologous end-joining	2.0	34.0	35.0	18241.0	32.510714285714286	ENSMUST00000136568;ENSMUST00000147305	0.0021480857698905997	0.010740428849452997
NONMMUT003599.2	mmu04110	Cell cycle	3.0	34.0	341.0	18241.0	5.079935673067827	ENSMUST00000115072;ENSMUST00000118368;ENSMUST00000109072	0.025720104668076088	0.04273801296621918
NONMMUT003664.2	mmu00270	Cysteine and methionine metabolism	2.0	30.0	134.0	18241.0	9.651918976545842	ENSMUST00000149983;ENSMUST00000169133	0.02087951538661782	0.03218925288770247
NONMMUT003664.2	mmu00750	Vitamin B6 metabolism	1.0	30.0	16.0	18241.0	39.27801724137931	ENSMUST00000162053	0.027561336678189736	0.037769239151593345
NONMMUT003664.2	mmu00920	Sulfur metabolism	1.0	30.0	22.0	18241.0	28.5564263322884	ENSMUST00000169133	0.037112401320346766	0.041610874207661526
NONMMUT003664.2	mmu04012	ErbB signaling pathway	3.0	30.0	313.0	18241.0	6.364217252396166	ENSMUST00000019843;ENSMUST00000136962;ENSMUST00000122348	0.014731891793258279	0.030142548429027992
NONMMUT003664.2	mmu04014	Ras signaling pathway	4.0	30.0	722.0	18241.0	3.733006605582783	ENSMUST00000019843;ENSMUST00000126150;ENSMUST00000102946;ENSMUST00000136962	0.029832731659866225	0.03942182397910894
NONMMUT003664.2	mmu04066	HIF-1 signaling pathway	3.0	30.0	371.0	18241.0	5.351901766996106	ENSMUST00000019843;ENSMUST00000136962;ENSMUST00000122348	0.022953918547683312	0.033811016802797154
NONMMUT003664.2	mmu04068	FoxO signaling pathway	4.0	30.0	396.0	18241.0	6.932789432789432	ENSMUST00000019843;ENSMUST00000201902;ENSMUST00000136962;ENSMUST00000122348	0.003952401187998489	0.023757336183539073
NONMMUT003664.2	mmu04071	Sphingolipid signaling pathway	3.0	30.0	334.0	18241.0	5.957085828343313	ENSMUST00000019843;ENSMUST00000155919;ENSMUST00000136962	0.01747210529064934	0.030142548429027992
NONMMUT003664.2	mmu04072	Phospholipase D signaling pathway	3.0	30.0	443.0	18241.0	4.464008026084776	ENSMUST00000019843;ENSMUST00000126150;ENSMUST00000136962	0.03602859689954178	0.041610874207661526
NONMMUT003664.2	mmu04110	Cell cycle	3.0	30.0	341.0	18241.0	5.832518735744542	ENSMUST00000201902;ENSMUST00000183044;ENSMUST00000122348	0.01844499393644431	0.030142548429027992
NONMMUT003664.2	mmu04115	p53 signaling pathway	3.0	30.0	209.0	18241.0	9.586390217969166	ENSMUST00000201902;ENSMUST00000183044;ENSMUST00000122348	0.004963814318065826	0.023757336183539073
NONMMUT003664.2	mmu04150	mTOR signaling pathway	2.0	30.0	212.0	18241.0	6.074460916442049	ENSMUST00000019843;ENSMUST00000136962	0.04792419797807167	0.04872850430521264
NONMMUT003664.2	mmu04151	PI3K-Akt signaling pathway	5.0	30.0	938.0	18241.0	3.6893390191897653	ENSMUST00000019843;ENSMUST00000201902;ENSMUST00000136962;ENSMUST00000183044;ENSMUST00000122348	0.017621764308965754	0.030142548429027992
NONMMUT003664.2	mmu04213	Longevity regulating pathway - multiple species	2.0	30.0	181.0	18241.0	7.12707182320442	ENSMUST00000019843;ENSMUST00000136962	0.036124368743922566	0.041610874207661526
NONMMUT003664.2	mmu04370	VEGF signaling pathway	3.0	30.0	184.0	18241.0	10.903985507246377	ENSMUST00000019843;ENSMUST00000126150;ENSMUST00000136962	0.0034951652876494895	0.023757336183539073
NONMMUT003664.2	mmu04510	Focal adhesion	4.0	30.0	582.0	18241.0	4.667988369019297	ENSMUST00000019843;ENSMUST00000201902;ENSMUST00000136962;ENSMUST00000183044	0.014810263828737203	0.030142548429027992
NONMMUT003664.2	mmu04530	Tight junction	4.0	30.0	455.0	18241.0	6.013863060016906	ENSMUST00000162901;ENSMUST00000019843;ENSMUST00000137846;ENSMUST00000136962	0.006420901671226777	0.023757336183539073
NONMMUT003664.2	mmu04611	Platelet activation	3.0	30.0	338.0	18241.0	5.885272846811309	ENSMUST00000019843;ENSMUST00000126150;ENSMUST00000136962	0.018024385556435027	0.030142548429027992
NONMMUT003664.2	mmu04630	Jak-STAT signaling pathway	6.0	30.0	411.0	18241.0	10.845498783454987	ENSMUST00000138989;ENSMUST00000019843;ENSMUST00000201902;ENSMUST00000136962;ENSMUST00000183044;ENSMUST00000122348	5.086420205868329e-05	0.0009409877380856408
NONMMUT003664.2	mmu04664	Fc epsilon RI signaling pathway	3.0	30.0	210.0	18241.0	9.54021164021164	ENSMUST00000019843;ENSMUST00000126150;ENSMUST00000136962	0.005029183983569762	0.023757336183539073
NONMMUT003664.2	mmu04917	Prolactin signaling pathway	3.0	30.0	252.0	18241.0	7.931657848324515	ENSMUST00000019843;ENSMUST00000201902;ENSMUST00000136962	0.008258879008131995	0.02546487694174032
NONMMUT003664.2	mmu04923	Regulation of lipolysis in adipocyte	2.0	30.0	181.0	18241.0	7.12707182320442	ENSMUST00000019843;ENSMUST00000136962	0.036124368743922566	0.041610874207661526
NONMMUT003664.2	mmu04973	Carbohydrate digestion and absorption	2.0	30.0	125.0	18241.0	10.352	ENSMUST00000019843;ENSMUST00000136962	0.018364175167188405	0.030142548429027992
NONMMUT003664.2	mmu05160	Hepatitis C	3.0	30.0	376.0	18241.0	5.279255319148936	ENSMUST00000019843;ENSMUST00000136962;ENSMUST00000122348	0.023759092888452054	0.033811016802797154
NONMMUT003664.2	mmu05161	Hepatitis B	3.0	30.0	425.0	18241.0	4.657777777777778	ENSMUST00000019843;ENSMUST00000136962;ENSMUST00000122348	0.032462468541775175	0.04141763227743729
NONMMUT003664.2	mmu05162	Measles	4.0	30.0	352.0	18241.0	7.818618881118881	ENSMUST00000019843;ENSMUST00000201902;ENSMUST00000136962;ENSMUST00000183044	0.002602177865676882	0.023757336183539073
NONMMUT003664.2	mmu05166	HTLV-I infection	5.0	30.0	759.0	18241.0	4.606587615283267	ENSMUST00000019843;ENSMUST00000201902;ENSMUST00000136962;ENSMUST00000183044;ENSMUST00000122348	0.007537996736709639	0.025355079932568785
NONMMUT003664.2	mmu05202	Transcriptional misregulation in cancers	8.0	30.0	602.0	18241.0	10.654787073391725	ENSMUST00000154004;ENSMUST00000171770;ENSMUST00000137048;ENSMUST00000201902;ENSMUST00000170926;ENSMUST00000069309;ENSMUST00000139365;ENSMUST00000122348	4.502593906895622e-06	0.000166595974555138
NONMMUT003664.2	mmu05203	Viral carcinogenesis	4.0	30.0	625.0	18241.0	4.336246153846154	ENSMUST00000118294;ENSMUST00000201902;ENSMUST00000183044;ENSMUST00000122348	0.018737259834260642	0.030142548429027992
NONMMUT003664.2	mmu05211	Renal cell carcinoma	2.0	30.0	214.0	18241.0	6.017022696929239	ENSMUST00000019843;ENSMUST00000136962	0.04872850430521264	0.04872850430521264
NONMMUT003664.2	mmu05213	Endometrial cancer	2.0	30.0	205.0	18241.0	6.284320557491289	ENSMUST00000019843;ENSMUST00000136962	0.045148936073235835	0.04772887527742074
NONMMUT003664.2	mmu05214	Glioma	3.0	30.0	218.0	18241.0	9.186034658511723	ENSMUST00000019843;ENSMUST00000136962;ENSMUST00000122348	0.0055709955853165535	0.023757336183539073
NONMMUT003664.2	mmu05215	Prostate cancer	3.0	30.0	318.0	18241.0	6.26240391334731	ENSMUST00000019843;ENSMUST00000136962;ENSMUST00000122348	0.015360140965578096	0.030142548429027992
NONMMUT003664.2	mmu05218	Melanoma	3.0	30.0	226.0	18241.0	8.85693215339233	ENSMUST00000019843;ENSMUST00000136962;ENSMUST00000122348	0.006146745256279317	0.023757336183539073
NONMMUT003664.2	mmu05220	Chronic myeloid leukemia	3.0	30.0	273.0	18241.0	7.312983312983313	ENSMUST00000019843;ENSMUST00000136962;ENSMUST00000122348	0.010242233057975345	0.029150971011160594
NONMMUT003664.2	mmu05223	Non-small cell lung cancer	2.0	30.0	192.0	18241.0	6.714657738095238	ENSMUST00000019843;ENSMUST00000136962	0.04016391348212409	0.043707788201135044
NONMMUT003664.2	mmu05231	Choline metabolism in cancer	3.0	30.0	293.0	18241.0	6.806219188471748	ENSMUST00000019843;ENSMUST00000126150;ENSMUST00000136962	0.012368699131142597	0.030142548429027992
NONMMUT003698.2	mmu00270	Cysteine and methionine metabolism	2.0	27.0	134.0	18241.0	10.810149253731343	ENSMUST00000149983;ENSMUST00000169133	0.017098654802125426	0.041833380954637685
NONMMUT003698.2	mmu00564	Glycerophospholipid metabolism	3.0	27.0	274.0	18241.0	8.19662408759124	ENSMUST00000024099;ENSMUST00000114140;ENSMUST00000124836	0.007707378358555972	0.03853689179277986
NONMMUT003698.2	mmu00603	Glycosphingolipid biosynthesis - globo series	1.0	27.0	21.0	18241.0	33.36996336996337	ENSMUST00000117534	0.03203433202425336	0.041833380954637685
NONMMUT003698.2	mmu00920	Sulfur metabolism	1.0	27.0	22.0	18241.0	31.8513986013986	ENSMUST00000169133	0.03346670476371015	0.041833380954637685
NONMMUT003698.2	mmu04122	Sulfur relay system	1.0	27.0	32.0	18241.0	21.885817307692307	ENSMUST00000169133	0.04767862648989212	0.04767862648989212
NONMMUT003881.2	mmu00040	Pentose and glucuronate interconversions	2.0	67.0	64.0	18241.0	8.738942307692307	ENSMUST00000113995;ENSMUST00000152945	0.024347502261207115	0.04112735483851583
NONMMUT003881.2	mmu00860	Porphyrin and chlorophyll metabolism	2.0	67.0	91.0	18241.0	6.136939983093829	ENSMUST00000110389;ENSMUST00000154117	0.04560803124200509	0.04560803124200509
NONMMUT003881.2	mmu03440	Homologous recombination	2.0	67.0	73.0	18241.0	7.657744994731296	ENSMUST00000136568;ENSMUST00000147305	0.030845516128886873	0.04112735483851583
NONMMUT003881.2	mmu03450	Non-homologous end-joining	2.0	67.0	35.0	18241.0	16.005274725274724	ENSMUST00000136568;ENSMUST00000147305	0.008090375116835616	0.032361500467342465
NONMMUT003993.2	mmu00270	Cysteine and methionine metabolism	2.0	22.0	134.0	18241.0	13.51268656716418	ENSMUST00000149983;ENSMUST00000169133	0.011534604173049934	0.040371114605674774
NONMMUT003993.2	mmu00533	Glycosaminoglycan biosynthesis - keratan sulfate	1.0	22.0	38.0	18241.0	22.81077694235589	ENSMUST00000117534	0.04596751493758477	0.04596751493758477
NONMMUT003993.2	mmu00564	Glycerophospholipid metabolism	3.0	22.0	274.0	18241.0	10.35363042643104	ENSMUST00000024099;ENSMUST00000114140;ENSMUST00000124836	0.004293592578058997	0.03005514804641298
NONMMUT003993.2	mmu00603	Glycosphingolipid biosynthesis - globo series	1.0	22.0	21.0	18241.0	41.31519274376417	ENSMUST00000117534	0.026184007084140315	0.04596751493758477
NONMMUT003993.2	mmu00604	Glycosphingolipid biosynthesis - ganglio series	1.0	22.0	35.0	18241.0	24.770068027210883	ENSMUST00000117534	0.04250441501525245	0.04596751493758477
NONMMUT003993.2	mmu00920	Sulfur metabolism	1.0	22.0	22.0	18241.0	39.435064935064936	ENSMUST00000169133	0.027358501454972067	0.04596751493758477
NONMMUT003993.2	mmu04122	Sulfur relay system	1.0	22.0	32.0	18241.0	27.09672619047619	ENSMUST00000169133	0.039029317561167294	0.04596751493758477
NONMMUT004036.2	mmu00520	Amino sugar and nucleotide sugar metabolism	2.0	30.0	137.0	18241.0	9.438998957247133	ENSMUST00000072585;ENSMUST00000162834	0.021748328995796446	0.02204125654933989
NONMMUT004036.2	mmu05014	Amyotrophic lateral sclerosis (ALS)	2.0	30.0	138.0	18241.0	9.370082815734989	ENSMUST00000138184;ENSMUST00000134357	0.02204125654933989	0.02204125654933989
NONMMUT004432.2	mmu03320	PPAR signaling pathway	2.0	8.0	210.0	18241.0	28.62063492063492	ENSMUST00000129514;ENSMUST00000106720	0.0035916905329303334	0.0053875357993955
NONMMUT004432.2	mmu05200	Pathways in cancer	3.0	8.0	1177.0	18241.0	8.698725573491929	ENSMUST00000108382;ENSMUST00000129514;ENSMUST00000111652	0.011807203779046462	0.011807203779046462
NONMMUT004432.2	mmu05216	Thyroid cancer	2.0	8.0	129.0	18241.0	46.80103359173127	ENSMUST00000129514;ENSMUST00000111652	0.0013919546194880092	0.004175863858464028
NONMMUT004848.2	mmu00100	Steroid biosynthesis	2.0	92.0	45.0	18241.0	8.98567901234568	ENSMUST00000188027;ENSMUST00000144034	0.023263098518462307	0.04546427751968485
NONMMUT004848.2	mmu00510	N-Glycan biosynthesis	3.0	92.0	115.0	18241.0	5.312945774303859	ENSMUST00000171770;ENSMUST00000113612;ENSMUST00000135934	0.021567007617814146	0.04546427751968485
NONMMUT004848.2	mmu04713	Circadian entrainment	5.0	92.0	335.0	18241.0	3.0718819694630297	ENSMUST00000147744;ENSMUST00000109083;ENSMUST00000187811;ENSMUST00000177094;ENSMUST00000161035	0.028281055038472842	0.04546427751968485
NONMMUT004848.2	mmu04916	Melanogenesis	7.0	92.0	275.0	18241.0	5.380192513368984	ENSMUST00000022725;ENSMUST00000147744;ENSMUST00000109083;ENSMUST00000144270;ENSMUST00000187811;ENSMUST00000029123;ENSMUST00000106341	0.000543637570383433	0.004349100563067464
NONMMUT004848.2	mmu04925	Aldosterone synthesis and secretion	4.0	92.0	263.0	18241.0	3.1071552022122364	ENSMUST00000147744;ENSMUST00000109083;ENSMUST00000187811;ENSMUST00000161035	0.04546427751968485	0.04546427751968485
NONMMUT004848.2	mmu04961	Endocrine and other factor-regulated calcium reabsorption	3.0	92.0	152.0	18241.0	4.011457717327025	ENSMUST00000006005;ENSMUST00000147744;ENSMUST00000109083	0.04313973997517197	0.04546427751968485
NONMMUT004848.2	mmu05143	African trypanosomiasis	2.0	92.0	56.0	18241.0	7.216269841269841	ENSMUST00000147744;ENSMUST00000022185	0.03433594453252222	0.04546427751968485
NONMMUT004848.2	mmu05202	Transcriptional misregulation in cancers	7.0	92.0	602.0	18241.0	2.412995896032832	ENSMUST00000105341;ENSMUST00000171770;ENSMUST00000128184;ENSMUST00000170926;ENSMUST00000169879;ENSMUST00000185355;ENSMUST00000122348	0.03341495007111593	0.04546427751968485
NONMMUT004850.2	mmu00510	N-Glycan biosynthesis	4.0	83.0	115.0	18241.0	7.98062740781508	ENSMUST00000171770;ENSMUST00000154819;ENSMUST00000113612;ENSMUST00000135934	0.0020932517964571276	0.006279755389371383
NONMMUT004850.2	mmu04015	Rap1 signaling pathway	7.0	83.0	693.0	18241.0	2.3322700691121745	ENSMUST00000147744;ENSMUST00000179592;ENSMUST00000095087;ENSMUST00000144270;ENSMUST00000169713;ENSMUST00000162727;ENSMUST00000136086	0.03925684349254567	0.043000869105694756
NONMMUT004850.2	mmu04310	Wnt signaling pathway	5.0	83.0	418.0	18241.0	2.7332535885167464	ENSMUST00000152909;ENSMUST00000147744;ENSMUST00000201066;ENSMUST00000106341;ENSMUST00000183044	0.043000869105694756	0.043000869105694756
NONMMUT004850.2	mmu04390	Hippo signaling pathway	8.0	83.0	463.0	18241.0	4.09572354211663	ENSMUST00000174411;ENSMUST00000152909;ENSMUST00000201066;ENSMUST00000106341;ENSMUST00000107029;ENSMUST00000162727;ENSMUST00000136086;ENSMUST00000183044	0.001311802441217336	0.006279755389371383
NONMMUT004850.2	mmu04713	Circadian entrainment	5.0	83.0	335.0	18241.0	3.426329889016456	ENSMUST00000147744;ENSMUST00000107785;ENSMUST00000187811;ENSMUST00000177094;ENSMUST00000161035	0.019106525432161296	0.03439174577789033
NONMMUT004850.2	mmu04916	Melanogenesis	6.0	83.0	275.0	18241.0	5.090720188902007	ENSMUST00000022725;ENSMUST00000147744;ENSMUST00000144270;ENSMUST00000187811;ENSMUST00000029123;ENSMUST00000106341	0.0017334404516216248	0.006279755389371383
NONMMUT004850.2	mmu04925	Aldosterone synthesis and secretion	4.0	83.0	263.0	18241.0	3.4611349087933774	ENSMUST00000147744;ENSMUST00000107785;ENSMUST00000187811;ENSMUST00000161035	0.033083026886988345	0.04253532028327073
NONMMUT004850.2	mmu05143	African trypanosomiasis	2.0	83.0	56.0	18241.0	8.018077601410935	ENSMUST00000147744;ENSMUST00000022185	0.028446096333593848	0.04253532028327073
NONMMUT004850.2	mmu05202	Transcriptional misregulation in cancers	8.0	83.0	602.0	18241.0	3.125404208194906	ENSMUST00000105341;ENSMUST00000171770;ENSMUST00000120105;ENSMUST00000201066;ENSMUST00000170926;ENSMUST00000169879;ENSMUST00000185355;ENSMUST00000134357	0.006353548892720256	0.014295485008620577
NONMMUT004921.2	mmu00520	Amino sugar and nucleotide sugar metabolism	3.0	59.0	137.0	18241.0	7.07924921793535	ENSMUST00000072585;ENSMUST00000106760;ENSMUST00000162834	0.010425028733577231	0.036250260519040976
NONMMUT004921.2	mmu00860	Porphyrin and chlorophyll metabolism	2.0	59.0	91.0	18241.0	6.9982648930017355	ENSMUST00000110389;ENSMUST00000154117	0.036250260519040976	0.036250260519040976
NONMMUT004921.2	mmu04152	AMPK signaling pathway	4.0	59.0	375.0	18241.0	3.464921212121212	ENSMUST00000043893;ENSMUST00000187811;ENSMUST00000136232;ENSMUST00000114296	0.03378407738823738	0.036250260519040976
NONMMUT004921.2	mmu05211	Renal cell carcinoma	3.0	59.0	214.0	18241.0	4.512767022696929	ENSMUST00000108382;ENSMUST00000095087;ENSMUST00000161317	0.03289766903032759	0.036250260519040976
NONMMUT005303.2	mmu00970	Aminoacyl-tRNA biosynthesis	2.0	44.0	100.0	18241.0	8.638571428571428	ENSMUST00000141903;ENSMUST00000188247	0.025037519589074644	0.030045023506889573
NONMMUT005303.2	mmu04916	Melanogenesis	4.0	44.0	275.0	18241.0	6.533090909090909	ENSMUST00000109083;ENSMUST00000029123;ENSMUST00000205685;ENSMUST00000153888	0.004458615865899003	0.02185336526884731
NONMMUT005303.2	mmu05206	MicroRNAs in cancer	4.0	44.0	449.0	18241.0	3.9625835189309577	ENSMUST00000113705;ENSMUST00000172509;ENSMUST00000134776;ENSMUST00000205685	0.02312542335053855	0.030045023506889573
NONMMUT005303.2	mmu05410	Hypertrophic cardiomyopathy (HCM)	3.0	44.0	298.0	18241.0	4.405712882632182	ENSMUST00000113705;ENSMUST00000119365;ENSMUST00000059888	0.03562254570472577	0.03562254570472577
NONMMUT005303.2	mmu05412	Arrhythmogenic right ventricular cardiomyopathy (ARVC)	3.0	44.0	235.0	18241.0	5.606434872859367	ENSMUST00000119365;ENSMUST00000059888;ENSMUST00000153888	0.019485699636113525	0.030045023506889573
NONMMUT005303.2	mmu05414	Dilated cardiomyopathy (DCM)	4.0	44.0	317.0	18241.0	5.654258675078864	ENSMUST00000113705;ENSMUST00000109083;ENSMUST00000119365;ENSMUST00000059888	0.007284455089615769	0.02185336526884731
NONMMUT006134.2	mmu00510	N-Glycan biosynthesis	2.0	49.0	115.0	18241.0	6.707123034227567	ENSMUST00000199554;ENSMUST00000135934	0.03925295869843268	0.03925295869843268
NONMMUT006134.2	mmu03015	mRNA surveillance pathway	3.0	49.0	243.0	18241.0	4.830381105743425	ENSMUST00000184826;ENSMUST00000111267;ENSMUST00000153976	0.028129118928340885	0.03925295869843268
NONMMUT006134.2	mmu04916	Melanogenesis	3.0	49.0	275.0	18241.0	4.260711462450593	ENSMUST00000109083;ENSMUST00000205685;ENSMUST00000153888	0.03832505561625553	0.03925295869843268
NONMMUT006134.2	mmu05206	MicroRNAs in cancer	4.0	49.0	449.0	18241.0	3.5222964612719623	ENSMUST00000113705;ENSMUST00000172509;ENSMUST00000134776;ENSMUST00000205685	0.03277579727906859	0.03925295869843268
NONMMUT006134.2	mmu05211	Renal cell carcinoma	3.0	49.0	214.0	18241.0	5.49380333197887	ENSMUST00000112868;ENSMUST00000095087;ENSMUST00000205685	0.02033786007852599	0.03925295869843268
NONMMUT006173.2	mmu00270	Cysteine and methionine metabolism	2.0	42.0	134.0	18241.0	6.75634328358209	ENSMUST00000149983;ENSMUST00000169133	0.0389649563949518	0.049597766111821866
NONMMUT006173.2	mmu00480	Glutathione metabolism	2.0	42.0	151.0	18241.0	5.990066225165563	ENSMUST00000149983;ENSMUST00000164189	0.048170935643352376	0.049597766111821866
NONMMUT006173.2	mmu00533	Glycosaminoglycan biosynthesis - keratan sulfate	2.0	42.0	38.0	18241.0	23.951315789473686	ENSMUST00000171770;ENSMUST00000117534	0.0038021501830948815	0.011406450549284646
NONMMUT006173.2	mmu00564	Glycerophospholipid metabolism	4.0	42.0	274.0	18241.0	6.902420284287361	ENSMUST00000024099;ENSMUST00000114140;ENSMUST00000115529;ENSMUST00000124836	0.0037182149389072237	0.011406450549284646
NONMMUT006173.2	mmu00603	Glycosphingolipid biosynthesis - globo series	1.0	42.0	21.0	18241.0	21.16144018583043	ENSMUST00000117534	0.049365862967856826	0.049597766111821866
NONMMUT006173.2	mmu05202	Transcriptional misregulation in cancers	4.0	42.0	602.0	18241.0	3.084280468613394	ENSMUST00000105341;ENSMUST00000171770;ENSMUST00000128184;ENSMUST00000185355	0.049597766111821866	0.049597766111821866
NONMMUT006349.2	mmu03013	RNA transport	3.0	26.0	438.0	18241.0	5.301667659321025	ENSMUST00000091197;ENSMUST00000141034;ENSMUST00000200724	0.024073860289974852	0.024073860289974852
NONMMUT006349.2	mmu05202	Transcriptional misregulation in cancers	4.0	26.0	602.0	18241.0	5.327393536695863	ENSMUST00000120105;ENSMUST00000170926;ENSMUST00000169879;ENSMUST00000185355	0.010032940941455843	0.020065881882911685
NONMMUT006441.2	mmu00010	Glycolysis / Gluconeogenesis	2.0	28.0	175.0	18241.0	7.9410989010989015	ENSMUST00000152945;ENSMUST00000072841	0.029917410805991876	0.029917410805991876
NONMMUT006441.2	mmu00310	Lysine degradation	2.0	28.0	157.0	18241.0	8.860362567368936	ENSMUST00000143951;ENSMUST00000152945	0.024536566900516317	0.029917410805991876
NONMMUT006459.2	mmu00330	Arginine and proline metabolism	2.0	31.0	123.0	18241.0	10.158676759181384	ENSMUST00000110180;ENSMUST00000129143	0.01896712792509289	0.035780124449875335
NONMMUT006459.2	mmu00410	beta-Alanine metabolism	2.0	31.0	80.0	18241.0	15.65603448275862	ENSMUST00000110180;ENSMUST00000129143	0.008502625388605937	0.029478840954625496
NONMMUT006459.2	mmu00562	Inositol phosphate metabolism	3.0	31.0	252.0	18241.0	7.648384353741497	ENSMUST00000147744;ENSMUST00000108242;ENSMUST00000115013	0.009049541493060278	0.029478840954625496
NONMMUT006459.2	mmu04014	Ras signaling pathway	4.0	31.0	722.0	18241.0	3.5947471016723096	ENSMUST00000126150;ENSMUST00000144270;ENSMUST00000108242;ENSMUST00000208969	0.03320417273905727	0.04856515894695005
NONMMUT006459.2	mmu04022	cGMP - PKG signaling pathway	4.0	31.0	512.0	18241.0	5.129918981481482	ENSMUST00000147744;ENSMUST00000106702;ENSMUST00000108242;ENSMUST00000187811	0.010808908350029348	0.029478840954625496
NONMMUT006459.2	mmu04070	Phosphatidylinositol signaling system	3.0	31.0	320.0	18241.0	6.000334821428571	ENSMUST00000147744;ENSMUST00000108242;ENSMUST00000115013	0.017064569320800714	0.035780124449875335
NONMMUT006459.2	mmu04071	Sphingolipid signaling pathway	3.0	31.0	334.0	18241.0	5.744332763045338	ENSMUST00000147744;ENSMUST00000106702;ENSMUST00000108242	0.019082733039933512	0.035780124449875335
NONMMUT006459.2	mmu04072	Phospholipase D signaling pathway	5.0	31.0	443.0	18241.0	7.7261677374544195	ENSMUST00000147744;ENSMUST00000106702;ENSMUST00000126150;ENSMUST00000144270;ENSMUST00000108242	0.0008695538660862434	0.012096889043397072
NONMMUT006459.2	mmu04151	PI3K-Akt signaling pathway	6.0	31.0	938.0	18241.0	4.427206823027719	ENSMUST00000144270;ENSMUST00000108242;ENSMUST00000187811;ENSMUST00000129514;ENSMUST00000059888;ENSMUST00000183044	0.004536622216566527	0.01944266664242797
NONMMUT006459.2	mmu04261	Adrenergic signaling in cardiomyocytes	4.0	31.0	502.0	18241.0	5.235059760956175	ENSMUST00000113705;ENSMUST00000147744;ENSMUST00000108242;ENSMUST00000187811	0.01011111870875274	0.029478840954625496
NONMMUT006459.2	mmu04270	Vascular smooth muscle contraction	3.0	31.0	359.0	18241.0	5.336848388380422	ENSMUST00000147744;ENSMUST00000106702;ENSMUST00000126150	0.02300513395953432	0.04059729522270763
NONMMUT006459.2	mmu04370	VEGF signaling pathway	2.0	31.0	184.0	18241.0	6.767991004497751	ENSMUST00000126150;ENSMUST00000108242	0.039510721460704855	0.04856515894695005
NONMMUT006459.2	mmu04611	Platelet activation	4.0	31.0	338.0	18241.0	7.847030462415078	ENSMUST00000147744;ENSMUST00000106702;ENSMUST00000126150;ENSMUST00000108242	0.002545617432808912	0.015273704596853472
NONMMUT006459.2	mmu04664	Fc epsilon RI signaling pathway	2.0	31.0	210.0	18241.0	5.9215106732348115	ENSMUST00000126150;ENSMUST00000108242	0.04999422535405952	0.04999422535405952
NONMMUT006459.2	mmu04713	Circadian entrainment	4.0	31.0	335.0	18241.0	7.918629076838032	ENSMUST00000147744;ENSMUST00000187811;ENSMUST00000021234;ENSMUST00000161035	0.002465796957767898	0.015273704596853472
NONMMUT006459.2	mmu04725	Cholinergic synapse	3.0	31.0	369.0	18241.0	5.18931475029036	ENSMUST00000147744;ENSMUST00000108242;ENSMUST00000187811	0.024688855941831487	0.04114809323638581
NONMMUT006459.2	mmu04730	Long-term depression	3.0	31.0	172.0	18241.0	11.25560631229236	ENSMUST00000147744;ENSMUST00000106702;ENSMUST00000126150	0.003187259101976125	0.015936295509880623
NONMMUT006459.2	mmu04750	Inflammatory mediator regulation of TRP channels	3.0	31.0	329.0	18241.0	5.833260963960052	ENSMUST00000147744;ENSMUST00000126150;ENSMUST00000108242	0.01834730562950955	0.035780124449875335
NONMMUT006459.2	mmu04915	Estrogen signaling pathway	3.0	31.0	318.0	18241.0	6.038746630727763	ENSMUST00000147744;ENSMUST00000108242;ENSMUST00000187811	0.016786665032780493	0.035780124449875335
NONMMUT006459.2	mmu04916	Melanogenesis	4.0	31.0	275.0	18241.0	9.6786531986532	ENSMUST00000147744;ENSMUST00000144270;ENSMUST00000187811;ENSMUST00000029123	0.0012096889043397073	0.012096889043397072
NONMMUT006459.2	mmu04918	Thyroid hormone synthesis	2.0	31.0	178.0	18241.0	6.998450213095699	ENSMUST00000147744;ENSMUST00000187811	0.03722776115141959	0.04856515894695005
NONMMUT006459.2	mmu04919	Thyroid hormone signaling pathway	3.0	31.0	378.0	18241.0	5.063208616780045	ENSMUST00000147744;ENSMUST00000108242;ENSMUST00000129514	0.02626034511145869	0.04146370280756635
NONMMUT006459.2	mmu04921	Oxytocin signaling pathway	3.0	31.0	466.0	18241.0	4.086833231146536	ENSMUST00000147744;ENSMUST00000126150;ENSMUST00000108242	0.04440941564177562	0.04856515894695005
NONMMUT006459.2	mmu04924	Renin secretion	2.0	31.0	196.0	18241.0	6.349401829697396	ENSMUST00000147744;ENSMUST00000187811	0.04423280868339369	0.04856515894695005
NONMMUT006459.2	mmu04925	Aldosterone synthesis and secretion	4.0	31.0	263.0	18241.0	10.127024362765807	ENSMUST00000147744;ENSMUST00000187811;ENSMUST00000021234;ENSMUST00000161035	0.0010280957303622862	0.012096889043397072
NONMMUT006459.2	mmu04930	Type II diabetes mellitus	2.0	31.0	199.0	18241.0	6.252642522959626	ENSMUST00000108242;ENSMUST00000021234	0.04544497858520994	0.04856515894695005
NONMMUT006459.2	mmu05010	Alzheimer's disease	3.0	31.0	432.0	18241.0	4.416914682539683	ENSMUST00000162466;ENSMUST00000147744;ENSMUST00000173739	0.03680277135074095	0.04856515894695005
NONMMUT006459.2	mmu05166	HTLV-I infection	4.0	31.0	759.0	18241.0	3.41228712243205	ENSMUST00000105341;ENSMUST00000108242;ENSMUST00000187811;ENSMUST00000183044	0.03880388272871774	0.04856515894695005
NONMMUT006459.2	mmu05200	Pathways in cancer	5.0	31.0	1177.0	18241.0	2.7880530684269003	ENSMUST00000147744;ENSMUST00000106702;ENSMUST00000144270;ENSMUST00000108242;ENSMUST00000129514	0.04694632031538505	0.04856515894695005
NONMMUT006459.2	mmu05223	Non-small cell lung cancer	2.0	31.0	192.0	18241.0	6.483117816091954	ENSMUST00000108242;ENSMUST00000129514	0.04263606595019599	0.04856515894695005
NONMMUT006580.2	mmu00330	Arginine and proline metabolism	2.0	29.0	123.0	18241.0	10.911171333935561	ENSMUST00000110180;ENSMUST00000129143	0.016711448259289954	0.03028949996996304
NONMMUT006580.2	mmu00410	beta-Alanine metabolism	2.0	29.0	80.0	18241.0	16.81574074074074	ENSMUST00000110180;ENSMUST00000129143	0.007468506553314191	0.02474007922066543
NONMMUT006580.2	mmu00562	Inositol phosphate metabolism	3.0	29.0	252.0	18241.0	8.236721611721611	ENSMUST00000147744;ENSMUST00000108242;ENSMUST00000115013	0.007510441364323911	0.02474007922066543
NONMMUT006580.2	mmu04014	Ras signaling pathway	4.0	29.0	722.0	18241.0	3.882326869806094	ENSMUST00000126150;ENSMUST00000144270;ENSMUST00000108242;ENSMUST00000208969	0.02667270463133634	0.03867542171543769
NONMMUT006580.2	mmu04022	cGMP - PKG signaling pathway	4.0	29.0	512.0	18241.0	5.5403125	ENSMUST00000147744;ENSMUST00000106702;ENSMUST00000108242;ENSMUST00000187811	0.008531061800229459	0.02474007922066543
NONMMUT006580.2	mmu04070	Phosphatidylinositol signaling system	3.0	29.0	320.0	18241.0	6.461899038461539	ENSMUST00000147744;ENSMUST00000108242;ENSMUST00000115013	0.014238934829163621	0.03028949996996304
NONMMUT006580.2	mmu04071	Sphingolipid signaling pathway	3.0	29.0	334.0	18241.0	6.186204514048826	ENSMUST00000147744;ENSMUST00000106702;ENSMUST00000108242	0.015940521100165188	0.03028949996996304
NONMMUT006580.2	mmu04072	Phospholipase D signaling pathway	5.0	29.0	443.0	18241.0	8.370015048908954	ENSMUST00000147744;ENSMUST00000106702;ENSMUST00000126150;ENSMUST00000144270;ENSMUST00000108242	0.0006330284682910654	0.013566439906232084
NONMMUT006580.2	mmu04151	PI3K-Akt signaling pathway	6.0	29.0	938.0	18241.0	4.812181329377955	ENSMUST00000144270;ENSMUST00000108242;ENSMUST00000187811;ENSMUST00000129514;ENSMUST00000059888;ENSMUST00000183044	0.003197320162556809	0.018544456942829492
NONMMUT006580.2	mmu04261	Adrenergic signaling in cardiomyocytes	4.0	29.0	502.0	18241.0	5.653864541832669	ENSMUST00000113705;ENSMUST00000147744;ENSMUST00000108242;ENSMUST00000187811	0.007973564255048754	0.02474007922066543
NONMMUT006580.2	mmu04270	Vascular smooth muscle contraction	3.0	29.0	359.0	18241.0	5.747375187486608	ENSMUST00000147744;ENSMUST00000106702;ENSMUST00000126150	0.019254893108146865	0.03284658236095642
NONMMUT006580.2	mmu04370	VEGF signaling pathway	2.0	29.0	184.0	18241.0	7.269323671497585	ENSMUST00000126150;ENSMUST00000108242	0.03496178230220758	0.042074715224246724
NONMMUT006580.2	mmu04611	Platelet activation	4.0	29.0	338.0	18241.0	8.474792899408284	ENSMUST00000147744;ENSMUST00000106702;ENSMUST00000126150;ENSMUST00000108242	0.0019795688734191674	0.018544456942829492
NONMMUT006580.2	mmu04664	Fc epsilon RI signaling pathway	2.0	29.0	210.0	18241.0	6.360141093474427	ENSMUST00000126150;ENSMUST00000108242	0.044318532127025266	0.045901336845847594
NONMMUT006580.2	mmu04713	Circadian entrainment	3.0	29.0	335.0	18241.0	6.167393800229621	ENSMUST00000147744;ENSMUST00000187811;ENSMUST00000161035	0.016066288823971268	0.03028949996996304
NONMMUT006580.2	mmu04725	Cholinergic synapse	3.0	29.0	369.0	18241.0	5.588492808005003	ENSMUST00000147744;ENSMUST00000108242;ENSMUST00000187811	0.020680366414522748	0.033318368112286646
NONMMUT006580.2	mmu04730	Long-term depression	3.0	29.0	172.0	18241.0	12.121422182468693	ENSMUST00000147744;ENSMUST00000106702;ENSMUST00000126150	0.002628287767274428	0.018544456942829492
NONMMUT006580.2	mmu04750	Inflammatory mediator regulation of TRP channels	3.0	29.0	329.0	18241.0	6.281973345803133	ENSMUST00000147744;ENSMUST00000126150;ENSMUST00000108242	0.015320149228808155	0.03028949996996304
NONMMUT006580.2	mmu04915	Estrogen signaling pathway	3.0	29.0	318.0	18241.0	6.503265602322206	ENSMUST00000147744;ENSMUST00000108242;ENSMUST00000187811	0.01400483448999397	0.03028949996996304
NONMMUT006580.2	mmu04916	Melanogenesis	4.0	29.0	275.0	18241.0	10.452945454545455	ENSMUST00000147744;ENSMUST00000144270;ENSMUST00000187811;ENSMUST00000029123	0.000935616545257385	0.013566439906232084
NONMMUT006580.2	mmu04918	Thyroid hormone synthesis	2.0	29.0	178.0	18241.0	7.51685393258427	ENSMUST00000147744;ENSMUST00000187811	0.03292783684988577	0.042074715224246724
NONMMUT006580.2	mmu04919	Thyroid hormone signaling pathway	3.0	29.0	378.0	18241.0	5.452686202686203	ENSMUST00000147744;ENSMUST00000108242;ENSMUST00000129514	0.02201223308701898	0.03359761892229213
NONMMUT006580.2	mmu04921	Oxytocin signaling pathway	3.0	29.0	466.0	18241.0	4.401205018157808	ENSMUST00000147744;ENSMUST00000126150;ENSMUST00000108242	0.037481196930360304	0.042074715224246724
NONMMUT006580.2	mmu04924	Renin secretion	2.0	29.0	196.0	18241.0	6.819727891156463	ENSMUST00000147744;ENSMUST00000187811	0.03917301072602281	0.042074715224246724
NONMMUT006580.2	mmu04925	Aldosterone synthesis and secretion	3.0	29.0	263.0	18241.0	7.8873939748464466	ENSMUST00000147744;ENSMUST00000187811;ENSMUST00000161035	0.00843026076397813	0.02474007922066543
NONMMUT006580.2	mmu05010	Alzheimer's disease	3.0	29.0	432.0	18241.0	4.75667735042735	ENSMUST00000162466;ENSMUST00000147744;ENSMUST00000173739	0.03097948796913396	0.042074715224246724
NONMMUT006580.2	mmu05200	Pathways in cancer	5.0	29.0	1177.0	18241.0	3.0203908241291417	ENSMUST00000147744;ENSMUST00000106702;ENSMUST00000144270;ENSMUST00000108242;ENSMUST00000129514	0.036472551874737275	0.042074715224246724
NONMMUT006580.2	mmu05221	Acute myeloid leukemia	2.0	29.0	222.0	18241.0	6.012345679012346	ENSMUST00000144270;ENSMUST00000108242	0.04891913670238727	0.04891913670238727
NONMMUT006580.2	mmu05223	Non-small cell lung cancer	2.0	29.0	192.0	18241.0	6.963348765432099	ENSMUST00000108242;ENSMUST00000129514	0.03774838744458002	0.042074715224246724
NONMMUT006693.2	mmu00500	Starch and sucrose metabolism	2.0	22.0	130.0	18241.0	13.931538461538462	ENSMUST00000135846;ENSMUST00000070334	0.010895205340617777	0.04358082136247111
NONMMUT006693.2	mmu00750	Vitamin B6 metabolism	1.0	22.0	16.0	18241.0	54.24107142857143	ENSMUST00000162053	0.02029120000750692	0.04916883991806433
NONMMUT006693.2	mmu00770	Pantothenate and CoA biosynthesis	1.0	22.0	35.0	18241.0	24.770068027210883	ENSMUST00000135846	0.04250441501525245	0.04916883991806433
NONMMUT006693.2	mmu04920	Adipocytokine signaling pathway	2.0	22.0	224.0	18241.0	8.043303571428572	ENSMUST00000019843;ENSMUST00000070334	0.029932336316967602	0.04916883991806433
NONMMUT006693.2	mmu04922	Glucagon signaling pathway	2.0	22.0	294.0	18241.0	6.104421768707483	ENSMUST00000019843;ENSMUST00000070334	0.04887285079233279	0.04916883991806433
NONMMUT006693.2	mmu04933	AGE-RAGE signaling pathway in diabetic complications	2.0	22.0	295.0	18241.0	6.083389830508475	ENSMUST00000115629;ENSMUST00000019843	0.04916883991806433	0.04916883991806433
NONMMUT006693.2	mmu04973	Carbohydrate digestion and absorption	2.0	22.0	125.0	18241.0	14.4928	ENSMUST00000019843;ENSMUST00000070334	0.010119057441821669	0.04358082136247111
NONMMUT006693.2	mmu05210	Colorectal cancer	3.0	22.0	224.0	18241.0	12.699953007518797	ENSMUST00000019843;ENSMUST00000111657;ENSMUST00000100241	0.0024508972130540983	0.02941076655664918
NONMMUT006693.2	mmu05212	Pancreatic cancer	2.0	22.0	241.0	18241.0	7.468879668049793	ENSMUST00000019843;ENSMUST00000100241	0.03419365847305147	0.04916883991806433
NONMMUT006693.2	mmu05213	Endometrial cancer	2.0	22.0	205.0	18241.0	8.798048780487806	ENSMUST00000019843;ENSMUST00000111657	0.02544753047045936	0.04916883991806433
NONMMUT006693.2	mmu05221	Acute myeloid leukemia	2.0	22.0	222.0	18241.0	8.116666666666667	ENSMUST00000019843;ENSMUST00000111657	0.029446212268346695	0.04916883991806433
NONMMUT006693.2	mmu05231	Choline metabolism in cancer	2.0	22.0	293.0	18241.0	6.125597269624573	ENSMUST00000019843;ENSMUST00000100241	0.04857753289438773	0.04916883991806433
NONMMUT006810.2	mmu04110	Cell cycle	4.0	16.0	341.0	18241.0	17.497556207233625	ENSMUST00000137713;ENSMUST00000115072;ENSMUST00000118368;ENSMUST00000109072	0.00019053542118605622	0.0011432125271163373
NONMMUT006810.2	mmu04114	Oocyte meiosis	2.0	16.0	317.0	18241.0	8.077512392969806	ENSMUST00000118368;ENSMUST00000109072	0.031076410444100182	0.031076410444100182
NONMMUT006810.2	mmu04350	TGF-beta signaling pathway	2.0	16.0	202.0	18241.0	12.757425742574258	ENSMUST00000137713;ENSMUST00000109072	0.0134498012800358	0.031076410444100182
NONMMUT006810.2	mmu05166	HTLV-I infection	3.0	16.0	759.0	18241.0	5.315293402249924	ENSMUST00000137713;ENSMUST00000134902;ENSMUST00000118368	0.027015302227078025	0.031076410444100182
NONMMUT006810.2	mmu05212	Pancreatic cancer	2.0	16.0	241.0	18241.0	10.669828097213989	ENSMUST00000137713;ENSMUST00000134902	0.018723906890535	0.031076410444100182
NONMMUT006810.2	mmu05220	Chronic myeloid leukemia	2.0	16.0	273.0	18241.0	9.402407116692832	ENSMUST00000137713;ENSMUST00000134902	0.023604577594350133	0.031076410444100182
NONMMUT006837.2	mmu03013	RNA transport	1.0	2.0	438.0	18241.0	40.646118721461185	ENSMUST00000091197	0.04755025924880729	0.04755025924880729
NONMMUT006923.2	mmu00330	Arginine and proline metabolism	2.0	30.0	123.0	18241.0	10.521486643437862	ENSMUST00000110180;ENSMUST00000129143	0.017824073401520278	0.02935729736720987
NONMMUT006923.2	mmu00410	beta-Alanine metabolism	2.0	30.0	80.0	18241.0	16.21517857142857	ENSMUST00000110180;ENSMUST00000129143	0.007977978995567504	0.024503443327205943
NONMMUT006923.2	mmu00562	Inositol phosphate metabolism	3.0	30.0	252.0	18241.0	7.931657848324515	ENSMUST00000147744;ENSMUST00000108242;ENSMUST00000115013	0.008258879008131995	0.024503443327205943
NONMMUT006923.2	mmu04014	Ras signaling pathway	4.0	30.0	722.0	18241.0	3.733006605582783	ENSMUST00000126150;ENSMUST00000144270;ENSMUST00000108242;ENSMUST00000208969	0.029832731659866225	0.04176582432381271
NONMMUT006923.2	mmu04022	cGMP - PKG signaling pathway	4.0	30.0	512.0	18241.0	5.3272235576923075	ENSMUST00000147744;ENSMUST00000106702;ENSMUST00000108242;ENSMUST00000187811	0.009626352735688048	0.024503443327205943
NONMMUT006923.2	mmu04070	Phosphatidylinositol signaling system	3.0	30.0	320.0	18241.0	6.222569444444445	ENSMUST00000147744;ENSMUST00000108242;ENSMUST00000115013	0.015615661228613726	0.02935729736720987
NONMMUT006923.2	mmu04071	Sphingolipid signaling pathway	3.0	30.0	334.0	18241.0	5.957085828343313	ENSMUST00000147744;ENSMUST00000106702;ENSMUST00000108242	0.01747210529064934	0.02935729736720987
NONMMUT006923.2	mmu04072	Phospholipase D signaling pathway	5.0	30.0	443.0	18241.0	8.035214446952596	ENSMUST00000147744;ENSMUST00000106702;ENSMUST00000126150;ENSMUST00000144270;ENSMUST00000108242	0.0007443087440322839	0.014930942179927421
NONMMUT006923.2	mmu04151	PI3K-Akt signaling pathway	6.0	30.0	938.0	18241.0	4.6116737739872065	ENSMUST00000144270;ENSMUST00000108242;ENSMUST00000187811;ENSMUST00000129514;ENSMUST00000059888;ENSMUST00000183044	0.0038237659067315135	0.017844240898080396
NONMMUT006923.2	mmu04261	Adrenergic signaling in cardiomyocytes	4.0	30.0	502.0	18241.0	5.436408213300644	ENSMUST00000113705;ENSMUST00000147744;ENSMUST00000108242;ENSMUST00000187811	0.009001095999371964	0.024503443327205943
NONMMUT006923.2	mmu04270	Vascular smooth muscle contraction	3.0	30.0	359.0	18241.0	5.534509439801919	ENSMUST00000147744;ENSMUST00000106702;ENSMUST00000126150	0.021084151219476904	0.03279756856363074
NONMMUT006923.2	mmu04370	VEGF signaling pathway	2.0	30.0	184.0	18241.0	7.009704968944099	ENSMUST00000126150;ENSMUST00000108242	0.037209397802095756	0.04321735635020685
NONMMUT006923.2	mmu04611	Platelet activation	4.0	30.0	338.0	18241.0	8.14883932635412	ENSMUST00000147744;ENSMUST00000106702;ENSMUST00000126150;ENSMUST00000108242	0.0022503726643142877	0.017844240898080396
NONMMUT006923.2	mmu04664	Fc epsilon RI signaling pathway	2.0	30.0	210.0	18241.0	6.132993197278911	ENSMUST00000126150;ENSMUST00000108242	0.04712491413680898	0.04712491413680898
NONMMUT006923.2	mmu04713	Circadian entrainment	3.0	30.0	335.0	18241.0	5.938971807628524	ENSMUST00000147744;ENSMUST00000187811;ENSMUST00000161035	0.017609262084177346	0.02935729736720987
NONMMUT006923.2	mmu04725	Cholinergic synapse	3.0	30.0	369.0	18241.0	5.381511592893706	ENSMUST00000147744;ENSMUST00000108242;ENSMUST00000187811	0.022636150086866192	0.0333585369701186
NONMMUT006923.2	mmu04730	Long-term depression	3.0	30.0	172.0	18241.0	11.672480620155039	ENSMUST00000147744;ENSMUST00000106702;ENSMUST00000126150	0.002899487163395531	0.017844240898080396
NONMMUT006923.2	mmu04750	Inflammatory mediator regulation of TRP channels	3.0	30.0	329.0	18241.0	6.049307666328943	ENSMUST00000147744;ENSMUST00000126150;ENSMUST00000108242	0.016795441953661575	0.02935729736720987
NONMMUT006923.2	mmu04915	Estrogen signaling pathway	3.0	30.0	318.0	18241.0	6.26240391334731	ENSMUST00000147744;ENSMUST00000108242;ENSMUST00000187811	0.015360140965578096	0.02935729736720987
NONMMUT006923.2	mmu04916	Melanogenesis	4.0	30.0	275.0	18241.0	10.05090909090909	ENSMUST00000147744;ENSMUST00000144270;ENSMUST00000187811;ENSMUST00000029123	0.0010664958699948158	0.014930942179927421
NONMMUT006923.2	mmu04918	Thyroid hormone synthesis	2.0	30.0	178.0	18241.0	7.248394863563403	ENSMUST00000147744;ENSMUST00000187811	0.03505205841527871	0.04321735635020685
NONMMUT006923.2	mmu04919	Thyroid hormone signaling pathway	4.0	30.0	378.0	18241.0	7.2702482702482705	ENSMUST00000147744;ENSMUST00000124072;ENSMUST00000108242;ENSMUST00000129514	0.0033531467687229373	0.017844240898080396
NONMMUT006923.2	mmu04921	Oxytocin signaling pathway	3.0	30.0	466.0	18241.0	4.238197424892704	ENSMUST00000147744;ENSMUST00000126150;ENSMUST00000108242	0.04087095393241573	0.04321735635020685
NONMMUT006923.2	mmu04924	Renin secretion	2.0	30.0	196.0	18241.0	6.576166180758017	ENSMUST00000147744;ENSMUST00000187811	0.04167387933769946	0.04321735635020685
NONMMUT006923.2	mmu04925	Aldosterone synthesis and secretion	3.0	30.0	263.0	18241.0	7.595268272074356	ENSMUST00000147744;ENSMUST00000187811;ENSMUST00000161035	0.009266297551492195	0.024503443327205943
NONMMUT006923.2	mmu05010	Alzheimer's disease	3.0	30.0	432.0	18241.0	4.580504115226337	ENSMUST00000162466;ENSMUST00000147744;ENSMUST00000173739	0.03382585878734167	0.04321735635020685
NONMMUT006923.2	mmu05200	Pathways in cancer	5.0	30.0	1177.0	18241.0	2.899575191163976	ENSMUST00000147744;ENSMUST00000106702;ENSMUST00000144270;ENSMUST00000108242;ENSMUST00000129514	0.041510096212463946	0.04321735635020685
NONMMUT006923.2	mmu05223	Non-small cell lung cancer	2.0	30.0	192.0	18241.0	6.714657738095238	ENSMUST00000108242;ENSMUST00000129514	0.04016391348212409	0.04321735635020685
NONMMUT007055.2	mmu00500	Starch and sucrose metabolism	2.0	44.0	130.0	18241.0	6.6340659340659345	ENSMUST00000135846;ENSMUST00000070334	0.040170134496769885	0.04322982898350051
NONMMUT007055.2	mmu00750	Vitamin B6 metabolism	1.0	44.0	16.0	18241.0	26.489825581395348	ENSMUST00000162053	0.04014696819689226	0.04322982898350051
NONMMUT007055.2	mmu04068	FoxO signaling pathway	4.0	44.0	396.0	18241.0	4.5063131313131315	ENSMUST00000201066;ENSMUST00000019843;ENSMUST00000070334;ENSMUST00000136962	0.01537706843236	0.02804053655312706
NONMMUT007055.2	mmu04110	Cell cycle	4.0	44.0	341.0	18241.0	5.249266862170088	ENSMUST00000114325;ENSMUST00000201066;ENSMUST00000115072;ENSMUST00000183044	0.00933615188957952	0.02300866942005511
NONMMUT007055.2	mmu04150	mTOR signaling pathway	3.0	44.0	212.0	18241.0	6.222618499769903	ENSMUST00000019843;ENSMUST00000136232;ENSMUST00000136962	0.014901895296997217	0.02804053655312706
NONMMUT007055.2	mmu04151	PI3K-Akt signaling pathway	6.0	44.0	938.0	18241.0	2.912636067781394	ENSMUST00000201066;ENSMUST00000019843;ENSMUST00000187811;ENSMUST00000070334;ENSMUST00000136962;ENSMUST00000183044	0.024626643543383453	0.03319243260195161
NONMMUT007055.2	mmu04152	AMPK signaling pathway	6.0	44.0	375.0	18241.0	7.522526315789474	ENSMUST00000019843;ENSMUST00000187811;ENSMUST00000070334;ENSMUST00000136232;ENSMUST00000114296;ENSMUST00000136962	0.00028443587063953603	0.008817511989825617
NONMMUT007055.2	mmu04211	Longevity regulating pathway - mammal	4.0	44.0	297.0	18241.0	6.041750841750842	ENSMUST00000019843;ENSMUST00000187811;ENSMUST00000136232;ENSMUST00000136962	0.005823155643936799	0.02005753610689342
NONMMUT007055.2	mmu04213	Longevity regulating pathway - multiple species	3.0	44.0	181.0	18241.0	7.300902843282577	ENSMUST00000019843;ENSMUST00000136232;ENSMUST00000136962	0.009810273168073324	0.02300866942005511
NONMMUT007055.2	mmu04340	Hedgehog signaling pathway	2.0	44.0	143.0	18241.0	6.026640026640027	ENSMUST00000206048;ENSMUST00000201066	0.047568595082879174	0.047568595082879174
NONMMUT007055.2	mmu04390	Hippo signaling pathway	5.0	44.0	463.0	18241.0	4.922744641967104	ENSMUST00000201066;ENSMUST00000162273;ENSMUST00000111657;ENSMUST00000136390;ENSMUST00000183044	0.005133202091608516	0.02005753610689342
NONMMUT007055.2	mmu04510	Focal adhesion	5.0	44.0	582.0	18241.0	3.8899903075160807	ENSMUST00000115629;ENSMUST00000201066;ENSMUST00000019843;ENSMUST00000136962;ENSMUST00000183044	0.012966835497445803	0.026798126694721324
NONMMUT007055.2	mmu04530	Tight junction	4.0	44.0	455.0	18241.0	3.909010989010989	ENSMUST00000162901;ENSMUST00000019843;ENSMUST00000162273;ENSMUST00000136962	0.02412875035821552	0.03319243260195161
NONMMUT007055.2	mmu04630	Jak-STAT signaling pathway	5.0	44.0	411.0	18241.0	5.561794247925635	ENSMUST00000138989;ENSMUST00000201066;ENSMUST00000019843;ENSMUST00000136962;ENSMUST00000183044	0.0031150481309224643	0.01969918849650582
NONMMUT007055.2	mmu04668	TNF signaling pathway	3.0	44.0	314.0	18241.0	4.1774895137486405	ENSMUST00000019843;ENSMUST00000187811;ENSMUST00000136962	0.04055140718890682	0.04322982898350051
NONMMUT007055.2	mmu04915	Estrogen signaling pathway	3.0	44.0	318.0	18241.0	4.124022089277497	ENSMUST00000019843;ENSMUST00000187811;ENSMUST00000136962	0.041835318371129526	0.04322982898350051
NONMMUT007055.2	mmu04917	Prolactin signaling pathway	3.0	44.0	252.0	18241.0	5.223286875725901	ENSMUST00000201066;ENSMUST00000019843;ENSMUST00000136962	0.023322514720953383	0.03319243260195161
NONMMUT007055.2	mmu04920	Adipocytokine signaling pathway	3.0	44.0	224.0	18241.0	5.885344076655052	ENSMUST00000019843;ENSMUST00000070334;ENSMUST00000136962	0.017206701363431946	0.02807409169823107
NONMMUT007055.2	mmu04922	Glucagon signaling pathway	4.0	44.0	294.0	18241.0	6.104421768707483	ENSMUST00000019843;ENSMUST00000187811;ENSMUST00000070334;ENSMUST00000136962	0.005622501025807962	0.02005753610689342
NONMMUT007055.2	mmu04931	Insulin resistance	4.0	44.0	322.0	18241.0	5.564906832298137	ENSMUST00000019843;ENSMUST00000187811;ENSMUST00000070334;ENSMUST00000136962	0.007684400079406075	0.02165603658741712
NONMMUT007055.2	mmu04933	AGE-RAGE signaling pathway in diabetic complications	3.0	44.0	295.0	18241.0	4.451260851591567	ENSMUST00000115629;ENSMUST00000019843;ENSMUST00000136962	0.03473545273445293	0.04243477426460265
NONMMUT007055.2	mmu04973	Carbohydrate digestion and absorption	3.0	44.0	125.0	18241.0	10.60448780487805	ENSMUST00000019843;ENSMUST00000070334;ENSMUST00000136962	0.0035992090299507853	0.01969918849650582
NONMMUT007055.2	mmu05162	Measles	4.0	44.0	352.0	18241.0	5.082102272727273	ENSMUST00000201066;ENSMUST00000019843;ENSMUST00000136962;ENSMUST00000183044	0.01039101199615392	0.02300866942005511
NONMMUT007055.2	mmu05166	HTLV-I infection	5.0	44.0	759.0	18241.0	2.9529407790277356	ENSMUST00000201066;ENSMUST00000019843;ENSMUST00000187811;ENSMUST00000136962;ENSMUST00000183044	0.035590455834828026	0.04243477426460265
NONMMUT007055.2	mmu05203	Viral carcinogenesis	6.0	44.0	625.0	18241.0	4.450357894736842	ENSMUST00000131254;ENSMUST00000201066;ENSMUST00000118294;ENSMUST00000187811;ENSMUST00000136390;ENSMUST00000183044	0.003812746160614029	0.01969918849650582
NONMMUT007055.2	mmu05210	Colorectal cancer	4.0	44.0	224.0	18241.0	8.043303571428572	ENSMUST00000019843;ENSMUST00000111657;ENSMUST00000136962;ENSMUST00000100241	0.0021622312330980714	0.01969918849650582
NONMMUT007055.2	mmu05212	Pancreatic cancer	3.0	44.0	241.0	18241.0	5.465033903451068	ENSMUST00000019843;ENSMUST00000136962;ENSMUST00000100241	0.020796154918123578	0.03223404012309155
NONMMUT007055.2	mmu05213	Endometrial cancer	4.0	44.0	205.0	18241.0	8.798048780487806	ENSMUST00000019843;ENSMUST00000162273;ENSMUST00000111657;ENSMUST00000136962	0.001574183691252372	0.01969918849650582
NONMMUT007055.2	mmu05215	Prostate cancer	4.0	44.0	318.0	18241.0	5.636163522012579	ENSMUST00000019843;ENSMUST00000111657;ENSMUST00000187811;ENSMUST00000136962	0.007363311992012497	0.02165603658741712
NONMMUT007055.2	mmu05221	Acute myeloid leukemia	3.0	44.0	222.0	18241.0	5.939024390243903	ENSMUST00000019843;ENSMUST00000111657;ENSMUST00000136962	0.016809459343025045	0.02807409169823107
NONMMUT007055.2	mmu05231	Choline metabolism in cancer	3.0	44.0	293.0	18241.0	4.482144343627737	ENSMUST00000019843;ENSMUST00000136962;ENSMUST00000100241	0.03415059450510763	0.04243477426460265
NONMMUT007170.2	mmu00310	Lysine degradation	2.0	28.0	157.0	18241.0	8.860362567368936	ENSMUST00000143951;ENSMUST00000152945	0.024536566900516317	0.03843528037497473
NONMMUT007170.2	mmu04512	ECM-receptor interaction	2.0	28.0	201.0	18241.0	6.903941829314964	ENSMUST00000149150;ENSMUST00000031243	0.03843528037497473	0.03843528037497473
NONMMUT007185.2	mmu00510	N-Glycan biosynthesis	4.0	70.0	115.0	18241.0	9.552569169960474	ENSMUST00000171770;ENSMUST00000154819;ENSMUST00000113612;ENSMUST00000135934	0.0011170743863106608	0.00730659244650161
NONMMUT007185.2	mmu04015	Rap1 signaling pathway	7.0	70.0	693.0	18241.0	2.81353214686548	ENSMUST00000147744;ENSMUST00000179592;ENSMUST00000095087;ENSMUST00000200386;ENSMUST00000169713;ENSMUST00000162727;ENSMUST00000136086	0.017284633472396373	0.03630935241989577
NONMMUT007185.2	mmu04390	Hippo signaling pathway	7.0	70.0	463.0	18241.0	4.2663786897048235	ENSMUST00000174411;ENSMUST00000152909;ENSMUST00000201066;ENSMUST00000106341;ENSMUST00000107029;ENSMUST00000162727;ENSMUST00000136086	0.002087597841857603	0.00730659244650161
NONMMUT007185.2	mmu04530	Tight junction	5.0	70.0	455.0	18241.0	3.006931530008453	ENSMUST00000113054;ENSMUST00000022140;ENSMUST00000107029;ENSMUST00000162727;ENSMUST00000136086	0.03124899180948148	0.036457157111061726
NONMMUT007185.2	mmu04713	Circadian entrainment	4.0	70.0	335.0	18241.0	3.239439167797377	ENSMUST00000147744;ENSMUST00000107785;ENSMUST00000177094;ENSMUST00000161035	0.040791077018516586	0.040791077018516586
NONMMUT007185.2	mmu05143	African trypanosomiasis	2.0	70.0	56.0	18241.0	9.55094537815126	ENSMUST00000147744;ENSMUST00000022185	0.02074820138279758	0.03630935241989577
NONMMUT007185.2	mmu05202	Transcriptional misregulation in cancers	6.0	70.0	602.0	18241.0	2.746937292358804	ENSMUST00000171770;ENSMUST00000120105;ENSMUST00000201066;ENSMUST00000170926;ENSMUST00000169879;ENSMUST00000185355	0.02855619443906974	0.036457157111061726
NONMMUT008123.2	mmu04310	Wnt signaling pathway	3.0	32.0	418.0	18241.0	4.410905791123577	ENSMUST00000159586;ENSMUST00000205685;ENSMUST00000153888	0.03676709907957395	0.04595887384946743
NONMMUT008123.2	mmu04512	ECM-receptor interaction	2.0	32.0	201.0	18241.0	5.983416252072969	ENSMUST00000112748;ENSMUST00000119365	0.04898675600997545	0.04898675600997545
NONMMUT008123.2	mmu04916	Melanogenesis	3.0	32.0	275.0	18241.0	6.758369905956113	ENSMUST00000109083;ENSMUST00000205685;ENSMUST00000153888	0.01247530144957894	0.030225200722576052
NONMMUT008123.2	mmu05206	MicroRNAs in cancer	4.0	32.0	449.0	18241.0	5.660833598472797	ENSMUST00000172509;ENSMUST00000034928;ENSMUST00000134776;ENSMUST00000205685	0.007737239467289332	0.030225200722576052
NONMMUT008123.2	mmu05414	Dilated cardiomyopathy (DCM)	3.0	32.0	317.0	18241.0	5.849233112150549	ENSMUST00000109083;ENSMUST00000034928;ENSMUST00000119365	0.01813512043354563	0.030225200722576052
NONMMUT008236.2	mmu00750	Vitamin B6 metabolism	1.0	37.0	16.0	18241.0	31.640625	ENSMUST00000162053	0.03387585172426124	0.03387585172426124
NONMMUT008236.2	mmu05210	Colorectal cancer	3.0	37.0	224.0	18241.0	7.09703256302521	ENSMUST00000019843;ENSMUST00000111657;ENSMUST00000100241	0.010764315485091247	0.015283750804954184
NONMMUT008236.2	mmu05213	Endometrial cancer	3.0	37.0	205.0	18241.0	7.762984218077475	ENSMUST00000019843;ENSMUST00000162273;ENSMUST00000111657	0.008490990096993277	0.015283750804954184
NONMMUT008236.2	mmu05221	Acute myeloid leukemia	3.0	37.0	222.0	18241.0	7.161764705882353	ENSMUST00000138083;ENSMUST00000019843;ENSMUST00000111657	0.010510009481343594	0.015283750804954184
NONMMUT008236.2	mmu05412	Arrhythmogenic right ventricular cardiomyopathy (ARVC)	3.0	37.0	235.0	18241.0	6.760700876095119	ENSMUST00000149150;ENSMUST00000162273;ENSMUST00000111657	0.012227000643963348	0.015283750804954184
NONMMUT008238.2	mmu04530	Tight junction	4.0	34.0	455.0	18241.0	5.212014652014652	ENSMUST00000113054;ENSMUST00000022140;ENSMUST00000107029;ENSMUST00000136086	0.010036897452898517	0.020073794905797034
NONMMUT008238.2	mmu05202	Transcriptional misregulation in cancers	4.0	34.0	602.0	18241.0	3.9067552602436324	ENSMUST00000120105;ENSMUST00000170926;ENSMUST00000169879;ENSMUST00000185355	0.02525938355461694	0.02525938355461694
NONMMUT008320.2	mmu00500	Starch and sucrose metabolism	2.0	37.0	130.0	18241.0	7.960879120879121	ENSMUST00000135846;ENSMUST00000070334	0.029236471773702154	0.035776857422568566
NONMMUT008320.2	mmu00562	Inositol phosphate metabolism	3.0	37.0	252.0	18241.0	6.298669467787115	ENSMUST00000147744;ENSMUST00000119628;ENSMUST00000115013	0.01470299851581258	0.02898048064887339
NONMMUT008320.2	mmu04070	Phosphatidylinositol signaling system	3.0	37.0	320.0	18241.0	4.941452205882353	ENSMUST00000147744;ENSMUST00000119628;ENSMUST00000115013	0.027283444423633403	0.035776857422568566
NONMMUT008320.2	mmu04110	Cell cycle	4.0	37.0	341.0	18241.0	6.362747711721319	ENSMUST00000114325;ENSMUST00000146312;ENSMUST00000115072;ENSMUST00000183044	0.005041038892591719	0.026885540760489168
NONMMUT008320.2	mmu04310	Wnt signaling pathway	4.0	37.0	418.0	18241.0	5.168334058286211	ENSMUST00000147744;ENSMUST00000111657;ENSMUST00000111652;ENSMUST00000183044	0.010136991885976363	0.02898048064887339
NONMMUT008320.2	mmu04390	Hippo signaling pathway	4.0	37.0	463.0	18241.0	4.654231297859807	ENSMUST00000111657;ENSMUST00000136390;ENSMUST00000111652;ENSMUST00000183044	0.014273723166852114	0.02898048064887339
NONMMUT008320.2	mmu04730	Long-term depression	2.0	37.0	172.0	18241.0	6.002990033222591	ENSMUST00000147744;ENSMUST00000126150	0.04828444723802479	0.04828444723802479
NONMMUT008320.2	mmu04916	Melanogenesis	4.0	37.0	275.0	18241.0	7.918898071625344	ENSMUST00000147744;ENSMUST00000111657;ENSMUST00000187811;ENSMUST00000111652	0.002360767787268172	0.019125572250504493
NONMMUT008320.2	mmu04922	Glucagon signaling pathway	3.0	37.0	294.0	18241.0	5.38625450180072	ENSMUST00000147744;ENSMUST00000187811;ENSMUST00000070334	0.021963387207733734	0.03514141953237397
NONMMUT008320.2	mmu05010	Alzheimer's disease	4.0	37.0	432.0	18241.0	4.996913580246914	ENSMUST00000147744;ENSMUST00000174710;ENSMUST00000139456;ENSMUST00000173739	0.011326440383496368	0.02898048064887339
NONMMUT008320.2	mmu05016	Huntington's disease	4.0	37.0	482.0	18241.0	4.465987677605935	ENSMUST00000147744;ENSMUST00000139456;ENSMUST00000187811;ENSMUST00000142682	0.01630152036499128	0.02898048064887339
NONMMUT008320.2	mmu05030	Cocaine addiction	2.0	37.0	159.0	18241.0	6.498472596585804	ENSMUST00000187811;ENSMUST00000114134	0.04199739820671747	0.044797224753831966
NONMMUT008320.2	mmu05210	Colorectal cancer	3.0	37.0	224.0	18241.0	7.09703256302521	ENSMUST00000111657;ENSMUST00000111652;ENSMUST00000100241	0.010764315485091247	0.02898048064887339
NONMMUT008320.2	mmu05215	Prostate cancer	3.0	37.0	318.0	18241.0	4.973085460599334	ENSMUST00000111657;ENSMUST00000187811;ENSMUST00000111652	0.02685173355244474	0.035776857422568566
NONMMUT008320.2	mmu05216	Thyroid cancer	3.0	37.0	129.0	18241.0	12.388508891928865	ENSMUST00000111657;ENSMUST00000129514;ENSMUST00000111652	0.0023906965313130616	0.019125572250504493
NONMMUT008320.2	mmu05217	Basal cell carcinoma	2.0	37.0	135.0	18241.0	7.663915343915344	ENSMUST00000111657;ENSMUST00000111652	0.03130475024474749	0.035776857422568566
NONMMUT008324.2	mmu00860	Porphyrin and chlorophyll metabolism	2.0	42.0	91.0	18241.0	9.972527472527473	ENSMUST00000110389;ENSMUST00000154117	0.019314603300028085	0.044198471483090314
NONMMUT008324.2	mmu04110	Cell cycle	3.0	42.0	341.0	18241.0	4.037897586284683	ENSMUST00000201066;ENSMUST00000146312;ENSMUST00000204282	0.044198471483090314	0.044198471483090314
NONMMUT008324.2	mmu04152	AMPK signaling pathway	4.0	42.0	375.0	18241.0	5.015017543859649	ENSMUST00000043893;ENSMUST00000187811;ENSMUST00000136232;ENSMUST00000114296	0.0109378336616243	0.044198471483090314
NONMMUT008324.2	mmu04340	Hedgehog signaling pathway	2.0	42.0	143.0	18241.0	6.327972027972028	ENSMUST00000206048;ENSMUST00000201066	0.043746412076542715	0.044198471483090314
NONMMUT008324.2	mmu05100	Bacterial invasion of epithelial cells	3.0	42.0	279.0	18241.0	4.95230217810863	ENSMUST00000162273;ENSMUST00000142401;ENSMUST00000149532	0.026779114378399565	0.044198471483090314
NONMMUT008324.2	mmu05215	Prostate cancer	3.0	42.0	318.0	18241.0	4.335510401548137	ENSMUST00000187811;ENSMUST00000115274;ENSMUST00000111652	0.037203737108172576	0.044198471483090314
NONMMUT008654.2	mmu00410	beta-Alanine metabolism	2.0	57.0	80.0	18241.0	8.255	ENSMUST00000110180;ENSMUST00000129143	0.027004664865428577	0.03547590561347289
NONMMUT008654.2	mmu04015	Rap1 signaling pathway	6.0	57.0	693.0	18241.0	2.9790340378575673	ENSMUST00000147744;ENSMUST00000179592;ENSMUST00000144270;ENSMUST00000200386;ENSMUST00000169713;ENSMUST00000162727	0.021164201783288938	0.0338627228532623
NONMMUT008654.2	mmu04310	Wnt signaling pathway	4.0	57.0	418.0	18241.0	3.2180193193102826	ENSMUST00000152909;ENSMUST00000147744;ENSMUST00000106341;ENSMUST00000183044	0.0422988943520867	0.0422988943520867
NONMMUT008654.2	mmu04390	Hippo signaling pathway	5.0	57.0	463.0	18241.0	3.6920584814753283	ENSMUST00000174411;ENSMUST00000152909;ENSMUST00000106341;ENSMUST00000162727;ENSMUST00000183044	0.015076267334117436	0.030152534668234872
NONMMUT008654.2	mmu04916	Melanogenesis	5.0	57.0	275.0	18241.0	6.281818181818182	ENSMUST00000022725;ENSMUST00000147744;ENSMUST00000144270;ENSMUST00000029123;ENSMUST00000106341	0.0017703543191309827	0.010916103677245994
NONMMUT008654.2	mmu04919	Thyroid hormone signaling pathway	4.0	57.0	378.0	18241.0	3.5665368872916043	ENSMUST00000147744;ENSMUST00000124072;ENSMUST00000169879;ENSMUST00000169713	0.031041417411788782	0.03547590561347289
NONMMUT008654.2	mmu05143	African trypanosomiasis	2.0	57.0	56.0	18241.0	11.808441558441558	ENSMUST00000147744;ENSMUST00000022185	0.01409446930044266	0.030152534668234872
NONMMUT008654.2	mmu05202	Transcriptional misregulation in cancers	7.0	57.0	602.0	18241.0	4.102093023255814	ENSMUST00000105341;ENSMUST00000171770;ENSMUST00000120105;ENSMUST00000170926;ENSMUST00000169879;ENSMUST00000185355;ENSMUST00000122348	0.0027290259193114984	0.010916103677245994
NONMMUT008957.2	mmu00330	Arginine and proline metabolism	2.0	23.0	123.0	18241.0	14.028648857917151	ENSMUST00000110180;ENSMUST00000129143	0.010701809310634448	0.022000662740832667
NONMMUT008957.2	mmu00410	beta-Alanine metabolism	2.0	23.0	80.0	18241.0	21.620238095238093	ENSMUST00000110180;ENSMUST00000129143	0.004738759306797003	0.020341677799267602
NONMMUT008957.2	mmu00562	Inositol phosphate metabolism	3.0	23.0	252.0	18241.0	10.707738095238096	ENSMUST00000147744;ENSMUST00000108242;ENSMUST00000115013	0.003874386556464691	0.020341677799267602
NONMMUT008957.2	mmu00590	Arachidonic acid metabolism	2.0	23.0	172.0	18241.0	10.00498338870432	ENSMUST00000126150;ENSMUST00000114251	0.020023388732771853	0.03197136614267139
NONMMUT008957.2	mmu04014	Ras signaling pathway	4.0	23.0	722.0	18241.0	5.108324828692229	ENSMUST00000126150;ENSMUST00000144270;ENSMUST00000108242;ENSMUST00000208969	0.012000361494999636	0.022000662740832667
NONMMUT008957.2	mmu04022	cGMP - PKG signaling pathway	4.0	23.0	512.0	18241.0	7.289884868421052	ENSMUST00000147744;ENSMUST00000106702;ENSMUST00000108242;ENSMUST00000187811	0.0036381527101145834	0.020341677799267602
NONMMUT008957.2	mmu04070	Phosphatidylinositol signaling system	3.0	23.0	320.0	18241.0	8.40046875	ENSMUST00000147744;ENSMUST00000108242;ENSMUST00000115013	0.00746617920698943	0.021288549453139825
NONMMUT008957.2	mmu04071	Sphingolipid signaling pathway	3.0	23.0	334.0	18241.0	8.042065868263473	ENSMUST00000147744;ENSMUST00000106702;ENSMUST00000108242	0.008386398269418718	0.021288549453139825
NONMMUT008957.2	mmu04072	Phospholipase D signaling pathway	5.0	23.0	443.0	18241.0	11.160020065211938	ENSMUST00000147744;ENSMUST00000106702;ENSMUST00000126150;ENSMUST00000144270;ENSMUST00000108242	0.00020276109024757426	0.0066911159781699505
NONMMUT008957.2	mmu04151	PI3K-Akt signaling pathway	5.0	23.0	938.0	18241.0	5.124081971096897	ENSMUST00000144270;ENSMUST00000108242;ENSMUST00000187811;ENSMUST00000129514;ENSMUST00000183044	0.005610354281120108	0.02057129903077373
NONMMUT008957.2	mmu04261	Adrenergic signaling in cardiomyocytes	4.0	23.0	502.0	18241.0	7.439295449779828	ENSMUST00000113705;ENSMUST00000147744;ENSMUST00000108242;ENSMUST00000187811	0.0033916854909588887	0.020341677799267602
NONMMUT008957.2	mmu04270	Vascular smooth muscle contraction	3.0	23.0	359.0	18241.0	7.471587743732591	ENSMUST00000147744;ENSMUST00000106702;ENSMUST00000126150	0.01019064271991595	0.022000662740832667
NONMMUT008957.2	mmu04370	VEGF signaling pathway	2.0	23.0	184.0	18241.0	9.346273291925465	ENSMUST00000126150;ENSMUST00000108242	0.022681455488636326	0.032542957874999945
NONMMUT008957.2	mmu04611	Platelet activation	4.0	23.0	338.0	18241.0	11.15104328869511	ENSMUST00000147744;ENSMUST00000106702;ENSMUST00000126150;ENSMUST00000108242	0.0008071657329133501	0.013318234593070277
NONMMUT008957.2	mmu04664	Fc epsilon RI signaling pathway	2.0	23.0	210.0	18241.0	8.177324263038548	ENSMUST00000126150;ENSMUST00000108242	0.028909676760469374	0.03669305127290344
NONMMUT008957.2	mmu04725	Cholinergic synapse	3.0	23.0	369.0	18241.0	7.265040650406504	ENSMUST00000147744;ENSMUST00000108242;ENSMUST00000187811	0.010971138698681274	0.022000662740832667
NONMMUT008957.2	mmu04730	Long-term depression	3.0	23.0	172.0	18241.0	15.757848837209302	ENSMUST00000147744;ENSMUST00000106702;ENSMUST00000126150	0.0013298861103642962	0.014628747214007257
NONMMUT008957.2	mmu04750	Inflammatory mediator regulation of TRP channels	3.0	23.0	329.0	18241.0	8.166565349544072	ENSMUST00000147744;ENSMUST00000126150;ENSMUST00000108242	0.008050403006817116	0.021288549453139825
NONMMUT008957.2	mmu04911	Insulin secretion	2.0	23.0	268.0	18241.0	6.386993603411514	ENSMUST00000147744;ENSMUST00000187811	0.044925459864196486	0.044925459864196486
NONMMUT008957.2	mmu04915	Estrogen signaling pathway	3.0	23.0	318.0	18241.0	8.454245283018867	ENSMUST00000147744;ENSMUST00000108242;ENSMUST00000187811	0.007339919097518806	0.021288549453139825
NONMMUT008957.2	mmu04916	Melanogenesis	3.0	23.0	275.0	18241.0	9.799636363636363	ENSMUST00000147744;ENSMUST00000144270;ENSMUST00000187811	0.004931315830125479	0.020341677799267602
NONMMUT008957.2	mmu04918	Thyroid hormone synthesis	2.0	23.0	178.0	18241.0	9.664526484751203	ENSMUST00000147744;ENSMUST00000187811	0.02133484109577619	0.032002261643664286
NONMMUT008957.2	mmu04919	Thyroid hormone signaling pathway	3.0	23.0	378.0	18241.0	7.088492063492064	ENSMUST00000147744;ENSMUST00000108242;ENSMUST00000129514	0.01170270643927671	0.022000662740832667
NONMMUT008957.2	mmu04921	Oxytocin signaling pathway	3.0	23.0	466.0	18241.0	5.7215665236051505	ENSMUST00000147744;ENSMUST00000126150;ENSMUST00000108242	0.020345414818063613	0.03197136614267139
NONMMUT008957.2	mmu04924	Renin secretion	2.0	23.0	196.0	18241.0	8.768221574344023	ENSMUST00000147744;ENSMUST00000187811	0.025477955875154702	0.03363090175520421
NONMMUT008957.2	mmu04925	Aldosterone synthesis and secretion	2.0	23.0	263.0	18241.0	6.510229947492305	ENSMUST00000147744;ENSMUST00000187811	0.04343758219965502	0.044925459864196486
NONMMUT008957.2	mmu05146	Amoebiasis	2.0	23.0	265.0	18241.0	6.460377358490566	ENSMUST00000147744;ENSMUST00000108242	0.04403043091438785	0.044925459864196486
NONMMUT008957.2	mmu05200	Pathways in cancer	5.0	23.0	1177.0	18241.0	4.027187765505523	ENSMUST00000147744;ENSMUST00000106702;ENSMUST00000144270;ENSMUST00000108242;ENSMUST00000129514	0.01423428115872594	0.02472269885462926
NONMMUT008957.2	mmu05203	Viral carcinogenesis	3.0	23.0	625.0	18241.0	4.22784	ENSMUST00000108242;ENSMUST00000187811;ENSMUST00000183044	0.04298232235919716	0.044925459864196486
NONMMUT008957.2	mmu05221	Acute myeloid leukemia	2.0	23.0	222.0	18241.0	7.73015873015873	ENSMUST00000144270;ENSMUST00000108242	0.031991238618828556	0.03910040275634601
NONMMUT008957.2	mmu05222	Small cell lung cancer	2.0	23.0	262.0	18241.0	6.535441657579062	ENSMUST00000108242;ENSMUST00000129514	0.04314231567838091	0.044925459864196486
NONMMUT008957.2	mmu05223	Non-small cell lung cancer	2.0	23.0	192.0	18241.0	8.952876984126984	ENSMUST00000108242;ENSMUST00000129514	0.024530679309795283	0.03363090175520421
NONMMUT008957.2	mmu05230	Central carbon metabolism in cancer	2.0	23.0	249.0	18241.0	6.881621724995219	ENSMUST00000144270;ENSMUST00000108242	0.03937517960812457	0.044925459864196486
NONMMUT009037.2	mmu04110	Cell cycle	2.0	17.0	341.0	18241.0	6.999022482893451	ENSMUST00000115072;ENSMUST00000109072	0.03974105408365826	0.03974105408365826
NONMMUT009037.2	mmu04122	Sulfur relay system	1.0	17.0	32.0	18241.0	35.564453125	ENSMUST00000146634	0.030299049894271554	0.03974105408365826
NONMMUT009162.2	mmu00670	One carbon pool by folate	1.0	20.0	35.0	18241.0	27.377443609022556	ENSMUST00000204472	0.038718292327403335	0.038718292327403335
NONMMUT009162.2	mmu00860	Porphyrin and chlorophyll metabolism	2.0	20.0	91.0	18241.0	22.16117216117216	ENSMUST00000110389;ENSMUST00000154117	0.0045926777245446065	0.01377803317363382
NONMMUT009162.2	mmu05100	Bacterial invasion of epithelial cells	2.0	20.0	279.0	18241.0	7.153325368379132	ENSMUST00000142401;ENSMUST00000149532	0.03736055604844386	0.038718292327403335
NONMMUT009209.2	mmu00100	Steroid biosynthesis	2.0	72.0	45.0	18241.0	11.553015873015873	ENSMUST00000188027;ENSMUST00000144034	0.014701442474856921	0.03920384659961846
NONMMUT009209.2	mmu03440	Homologous recombination	2.0	72.0	73.0	18241.0	7.110763209393347	ENSMUST00000136568;ENSMUST00000147305	0.03517907624037563	0.04448079491690245
NONMMUT009209.2	mmu03450	Non-homologous end-joining	2.0	72.0	35.0	18241.0	14.86204081632653	ENSMUST00000136568;ENSMUST00000147305	0.00928895663554546	0.03715582654218184
NONMMUT009209.2	mmu04110	Cell cycle	6.0	72.0	341.0	18241.0	4.772060783790989	ENSMUST00000201066;ENSMUST00000146312;ENSMUST00000115072;ENSMUST00000118368;ENSMUST00000109072;ENSMUST00000183044	0.0024217132004777193	0.019373705603821754
NONMMUT009209.2	mmu04310	Wnt signaling pathway	5.0	72.0	418.0	18241.0	3.181996714989645	ENSMUST00000152909;ENSMUST00000147744;ENSMUST00000201066;ENSMUST00000109072;ENSMUST00000183044	0.025419227528878742	0.04067076404620599
NONMMUT009209.2	mmu04710	Circadian rhythm	2.0	72.0	78.0	18241.0	6.6531135531135535	ENSMUST00000187811;ENSMUST00000109072	0.039562760487275535	0.04448079491690245
NONMMUT009209.2	mmu04713	Circadian entrainment	4.0	72.0	335.0	18241.0	3.144161545215101	ENSMUST00000147744;ENSMUST00000187811;ENSMUST00000021234;ENSMUST00000161035	0.04448079491690245	0.04448079491690245
NONMMUT009209.2	mmu04925	Aldosterone synthesis and secretion	4.0	72.0	263.0	18241.0	4.021024379333483	ENSMUST00000147744;ENSMUST00000187811;ENSMUST00000021234;ENSMUST00000161035	0.020976208333839626	0.04067076404620599
NONMMUT009464.2	mmu00520	Amino sugar and nucleotide sugar metabolism	2.0	32.0	137.0	18241.0	8.809732360097323	ENSMUST00000072585;ENSMUST00000162834	0.024549987849055366	0.03540074513253567
NONMMUT009464.2	mmu04110	Cell cycle	3.0	32.0	341.0	18241.0	5.430276064313884	ENSMUST00000201066;ENSMUST00000146312;ENSMUST00000204282	0.021917195702869884	0.03540074513253567
NONMMUT009464.2	mmu04340	Hedgehog signaling pathway	2.0	32.0	143.0	18241.0	8.437296037296038	ENSMUST00000206048;ENSMUST00000201066	0.026550558849401752	0.03540074513253567
NONMMUT009464.2	mmu04390	Hippo signaling pathway	3.0	32.0	463.0	18241.0	3.9721456766217322	ENSMUST00000201066;ENSMUST00000162273;ENSMUST00000111652	0.04734106355673102	0.04734106355673102
NONMMUT009625.2	mmu00510	N-Glycan biosynthesis	2.0	42.0	115.0	18241.0	7.880869565217392	ENSMUST00000199554;ENSMUST00000135934	0.029598610949814162	0.03691374772176743
NONMMUT009625.2	mmu03015	mRNA surveillance pathway	3.0	42.0	243.0	18241.0	5.6973725862614755	ENSMUST00000184826;ENSMUST00000111267;ENSMUST00000153976	0.01878230756863301	0.03691374772176743
NONMMUT009625.2	mmu04916	Melanogenesis	3.0	42.0	275.0	18241.0	5.025454545454545	ENSMUST00000109083;ENSMUST00000205685;ENSMUST00000153888	0.025813295788501802	0.03691374772176743
NONMMUT009625.2	mmu05206	MicroRNAs in cancer	4.0	42.0	449.0	18241.0	4.171140546243113	ENSMUST00000113705;ENSMUST00000172509;ENSMUST00000134776;ENSMUST00000205685	0.01982015560750442	0.03691374772176743
NONMMUT009625.2	mmu05414	Dilated cardiomyopathy (DCM)	3.0	42.0	317.0	18241.0	4.349429750060665	ENSMUST00000113705;ENSMUST00000109083;ENSMUST00000119365	0.03691374772176743	0.03691374772176743
NONMMUT009826.2	mmu00520	Amino sugar and nucleotide sugar metabolism	2.0	27.0	137.0	18241.0	10.571678832116788	ENSMUST00000072585;ENSMUST00000162834	0.017815826705130006	0.01805770690174292
NONMMUT009826.2	mmu05014	Amyotrophic lateral sclerosis (ALS)	2.0	27.0	138.0	18241.0	10.494492753623188	ENSMUST00000138184;ENSMUST00000134357	0.01805770690174292	0.01805770690174292
NONMMUT010059.2	mmu00100	Steroid biosynthesis	2.0	68.0	45.0	18241.0	12.253198653198654	ENSMUST00000188027;ENSMUST00000144034	0.013193152921594203	0.040815914630005314
NONMMUT010059.2	mmu03440	Homologous recombination	2.0	68.0	73.0	18241.0	7.5417185554171855	ENSMUST00000136568;ENSMUST00000147305	0.03169422348875871	0.04473809024188277
NONMMUT010059.2	mmu03450	Non-homologous end-joining	2.0	68.0	35.0	18241.0	15.762770562770562	ENSMUST00000136568;ENSMUST00000147305	0.008324125309460891	0.040815914630005314
NONMMUT010059.2	mmu04110	Cell cycle	6.0	68.0	341.0	18241.0	5.079935673067827	ENSMUST00000201066;ENSMUST00000146312;ENSMUST00000115072;ENSMUST00000118368;ENSMUST00000109072;ENSMUST00000183044	0.0018088924220649115	0.02170670906477894
NONMMUT010059.2	mmu04310	Wnt signaling pathway	5.0	68.0	418.0	18241.0	3.3840282524493053	ENSMUST00000152909;ENSMUST00000147744;ENSMUST00000201066;ENSMUST00000109072;ENSMUST00000183044	0.020407957315002657	0.040815914630005314
NONMMUT010059.2	mmu04710	Circadian rhythm	2.0	68.0	78.0	18241.0	7.056332556332556	ENSMUST00000187811;ENSMUST00000109072	0.035668420778295996	0.04473809024188277
NONMMUT010059.2	mmu04713	Circadian entrainment	4.0	68.0	335.0	18241.0	3.3406716417910447	ENSMUST00000147744;ENSMUST00000187811;ENSMUST00000021234;ENSMUST00000161035	0.03728174186823564	0.04473809024188277
NONMMUT010059.2	mmu04916	Melanogenesis	4.0	68.0	275.0	18241.0	4.083181818181818	ENSMUST00000147744;ENSMUST00000144270;ENSMUST00000187811;ENSMUST00000029123	0.020068311626525427	0.040815914630005314
NONMMUT010059.2	mmu04925	Aldosterone synthesis and secretion	4.0	68.0	263.0	18241.0	4.272338403041825	ENSMUST00000147744;ENSMUST00000187811;ENSMUST00000021234;ENSMUST00000161035	0.017377256341024074	0.040815914630005314
NONMMUT010059.2	mmu04971	Gastric acid secretion	3.0	68.0	210.0	18241.0	3.962857142857143	ENSMUST00000110920;ENSMUST00000147744;ENSMUST00000004480	0.04482519792775814	0.04692350712331591
NONMMUT010059.2	mmu05206	MicroRNAs in cancer	5.0	68.0	449.0	18241.0	3.1449075547071095	ENSMUST00000113705;ENSMUST00000201066;ENSMUST00000202187;ENSMUST00000134776;ENSMUST00000115274	0.026684493604701733	0.04473809024188277
NONMMUT010059.2	mmu05211	Renal cell carcinoma	3.0	68.0	214.0	18241.0	3.8879223580158158	ENSMUST00000108382;ENSMUST00000095087;ENSMUST00000161317	0.04692350712331591	0.04692350712331591
NONMMUT010112.2	mmu04110	Cell cycle	3.0	15.0	341.0	18241.0	13.12316715542522	ENSMUST00000137713;ENSMUST00000118368;ENSMUST00000109072	0.0025502321114883653	0.01785162478041856
NONMMUT010112.2	mmu04114	Oocyte meiosis	2.0	15.0	317.0	18241.0	8.69885950012133	ENSMUST00000118368;ENSMUST00000109072	0.027507076261996943	0.03209158897232977
NONMMUT010112.2	mmu04310	Wnt signaling pathway	2.0	15.0	418.0	18241.0	6.559808612440191	ENSMUST00000137713;ENSMUST00000109072	0.045500792773127546	0.045500792773127546
NONMMUT010112.2	mmu04350	TGF-beta signaling pathway	2.0	15.0	202.0	18241.0	13.73876618431074	ENSMUST00000137713;ENSMUST00000109072	0.011856246892948624	0.031696833342630674
NONMMUT010112.2	mmu05166	HTLV-I infection	3.0	15.0	759.0	18241.0	5.758234519104084	ENSMUST00000137713;ENSMUST00000134902;ENSMUST00000118368	0.022640595244736196	0.031696833342630674
NONMMUT010112.2	mmu05212	Pancreatic cancer	2.0	15.0	241.0	18241.0	11.490584104691989	ENSMUST00000137713;ENSMUST00000134902	0.016528536913905028	0.031696833342630674
NONMMUT010112.2	mmu05220	Chronic myeloid leukemia	2.0	15.0	273.0	18241.0	10.12566920259228	ENSMUST00000137713;ENSMUST00000134902	0.020860764532145564	0.031696833342630674
NONMMUT010113.2	mmu00100	Steroid biosynthesis	2.0	49.0	45.0	18241.0	17.20661938534279	ENSMUST00000188027;ENSMUST00000144034	0.00703843153347801	0.01407686306695602
NONMMUT010113.2	mmu00750	Vitamin B6 metabolism	1.0	49.0	16.0	18241.0	23.73046875	ENSMUST00000162053	0.04459994098287979	0.04459994098287979
NONMMUT010113.2	mmu04630	Jak-STAT signaling pathway	4.0	49.0	411.0	18241.0	3.8561773452284402	ENSMUST00000138989;ENSMUST00000201902;ENSMUST00000136962;ENSMUST00000122348	0.02481263054131118	0.0330835073884149
NONMMUT010113.2	mmu05202	Transcriptional misregulation in cancers	10.0	49.0	602.0	18241.0	7.512990885083909	ENSMUST00000154004;ENSMUST00000171770;ENSMUST00000137048;ENSMUST00000201902;ENSMUST00000170926;ENSMUST00000185355;ENSMUST00000069309;ENSMUST00000139365;ENSMUST00000143286;ENSMUST00000122348	4.135082361960749e-06	1.6540329447842996e-05
NONMMUT010774.2	mmu00270	Cysteine and methionine metabolism	2.0	30.0	134.0	18241.0	9.651918976545842	ENSMUST00000149983;ENSMUST00000169133	0.02087951538661782	0.0347991923110297
NONMMUT010774.2	mmu00564	Glycerophospholipid metabolism	4.0	30.0	274.0	18241.0	10.08815272318922	ENSMUST00000024099;ENSMUST00000114140;ENSMUST00000115529;ENSMUST00000124836	0.0010524024581464234	0.005262012290732116
NONMMUT010774.2	mmu00603	Glycosphingolipid biosynthesis - globo series	1.0	30.0	21.0	18241.0	29.917898193760262	ENSMUST00000117534	0.035526879175078484	0.037112401320346766
NONMMUT010774.2	mmu00920	Sulfur metabolism	1.0	30.0	22.0	18241.0	28.5564263322884	ENSMUST00000169133	0.037112401320346766	0.037112401320346766
NONMMUT010774.2	mmu05202	Transcriptional misregulation in cancers	4.0	30.0	602.0	18241.0	4.507794531050345	ENSMUST00000154004;ENSMUST00000069309;ENSMUST00000139365;ENSMUST00000143286	0.01656380586019951	0.0347991923110297
NONMMUT010842.2	mmu04530	Tight junction	4.0	38.0	455.0	18241.0	4.598836457659987	ENSMUST00000113054;ENSMUST00000022140;ENSMUST00000107029;ENSMUST00000136086	0.014761654345570429	0.029523308691140858
NONMMUT010842.2	mmu05202	Transcriptional misregulation in cancers	4.0	38.0	602.0	18241.0	3.4471369943326167	ENSMUST00000120105;ENSMUST00000170926;ENSMUST00000169879;ENSMUST00000185355	0.03625218217490006	0.03625218217490006
NONMMUT011111.2	mmu00670	One carbon pool by folate	1.0	16.0	35.0	18241.0	34.67809523809524	ENSMUST00000204472	0.031099816869775133	0.035501560133187504
NONMMUT011111.2	mmu03320	PPAR signaling pathway	2.0	16.0	210.0	18241.0	12.265986394557823	ENSMUST00000129514;ENSMUST00000106720	0.014469053079515064	0.028938106159030128
NONMMUT011111.2	mmu04110	Cell cycle	2.0	16.0	341.0	18241.0	7.498952660242983	ENSMUST00000146312;ENSMUST00000204282	0.035501560133187504	0.035501560133187504
NONMMUT011111.2	mmu05216	Thyroid cancer	2.0	16.0	129.0	18241.0	20.057585825027687	ENSMUST00000129514;ENSMUST00000111652	0.005740543196245696	0.022962172784982783
NONMMUT012392.2	mmu00100	Steroid biosynthesis	2.0	83.0	45.0	18241.0	9.984087791495199	ENSMUST00000188027;ENSMUST00000144034	0.019206100564137078	0.038412201128274155
NONMMUT012392.2	mmu03440	Homologous recombination	2.0	83.0	73.0	18241.0	6.145104008117706	ENSMUST00000136568;ENSMUST00000147305	0.04546659348333488	0.04546659348333488
NONMMUT012392.2	mmu03450	Non-homologous end-joining	2.0	83.0	35.0	18241.0	12.843738977072311	ENSMUST00000136568;ENSMUST00000147305	0.012182518060146977	0.038412201128274155
NONMMUT012392.2	mmu04713	Circadian entrainment	5.0	83.0	335.0	18241.0	3.426329889016456	ENSMUST00000147744;ENSMUST00000107785;ENSMUST00000187811;ENSMUST00000177094;ENSMUST00000161035	0.019106525432161296	0.038412201128274155
NONMMUT012392.2	mmu04925	Aldosterone synthesis and secretion	4.0	83.0	263.0	18241.0	3.4611349087933774	ENSMUST00000147744;ENSMUST00000107785;ENSMUST00000187811;ENSMUST00000161035	0.033083026886988345	0.03969963226438601
NONMMUT012392.2	mmu05143	African trypanosomiasis	2.0	83.0	56.0	18241.0	8.018077601410935	ENSMUST00000147744;ENSMUST00000022185	0.028446096333593848	0.03969963226438601
NONMMUT012484.2	mmu00860	Porphyrin and chlorophyll metabolism	2.0	35.0	91.0	18241.0	12.087912087912088	ENSMUST00000110389;ENSMUST00000154117	0.013667233458160555	0.03135416917653974
NONMMUT012484.2	mmu04110	Cell cycle	3.0	35.0	341.0	18241.0	4.921187683284457	ENSMUST00000201066;ENSMUST00000146312;ENSMUST00000204282	0.027745329640748894	0.03135416917653974
NONMMUT012484.2	mmu04340	Hedgehog signaling pathway	2.0	35.0	143.0	18241.0	7.670269124814579	ENSMUST00000206048;ENSMUST00000201066	0.03135416917653974	0.03135416917653974
NONMMUT012484.2	mmu05100	Bacterial invasion of epithelial cells	3.0	35.0	279.0	18241.0	6.035618279569892	ENSMUST00000162273;ENSMUST00000142401;ENSMUST00000149532	0.016529528624131606	0.03135416917653974
NONMMUT012883.2	mmu00100	Steroid biosynthesis	2.0	75.0	45.0	18241.0	11.078234398782344	ENSMUST00000188027;ENSMUST00000144034	0.015878788283142136	0.029674418858461855
NONMMUT012883.2	mmu00510	N-Glycan biosynthesis	3.0	75.0	115.0	18241.0	6.567391304347826	ENSMUST00000154819;ENSMUST00000199554;ENSMUST00000135934	0.012572679566856067	0.029674418858461855
NONMMUT012883.2	mmu00520	Amino sugar and nucleotide sugar metabolism	3.0	75.0	137.0	18241.0	5.5060827250608275	ENSMUST00000072585;ENSMUST00000138685;ENSMUST00000106760	0.019782945905641235	0.029674418858461855
NONMMUT012883.2	mmu03440	Homologous recombination	2.0	75.0	73.0	18241.0	6.818540063801839	ENSMUST00000136568;ENSMUST00000147305	0.03788475631883796	0.0430921840191193
NONMMUT012883.2	mmu03450	Non-homologous end-joining	2.0	75.0	35.0	18241.0	14.251272015655577	ENSMUST00000136568;ENSMUST00000147305	0.010043528985526637	0.029674418858461855
NONMMUT012883.2	mmu05215	Prostate cancer	4.0	75.0	318.0	18241.0	3.175303392683143	ENSMUST00000187811;ENSMUST00000115274;ENSMUST00000205685;ENSMUST00000153888	0.0430921840191193	0.0430921840191193
NONMMUT013066.2	mmu04110	Cell cycle	3.0	12.0	341.0	18241.0	17.497556207233625	ENSMUST00000137713;ENSMUST00000118368;ENSMUST00000109072	0.0012865017955930424	0.009005512569151298
NONMMUT013066.2	mmu04114	Oocyte meiosis	2.0	12.0	317.0	18241.0	11.308517350157729	ENSMUST00000118368;ENSMUST00000109072	0.017900434517924318	0.020883840270911707
NONMMUT013066.2	mmu04310	Wnt signaling pathway	2.0	12.0	418.0	18241.0	8.527751196172249	ENSMUST00000137713;ENSMUST00000109072	0.02993094655956646	0.02993094655956646
NONMMUT013066.2	mmu04350	TGF-beta signaling pathway	2.0	12.0	202.0	18241.0	17.86039603960396	ENSMUST00000137713;ENSMUST00000109072	0.00762063985000715	0.01891586753963053
NONMMUT013066.2	mmu05166	HTLV-I infection	3.0	12.0	759.0	18241.0	7.677646025472113	ENSMUST00000137713;ENSMUST00000134902;ENSMUST00000118368	0.01201881103138892	0.01891586753963053
NONMMUT013066.2	mmu05212	Pancreatic cancer	2.0	12.0	241.0	18241.0	14.937759336099585	ENSMUST00000137713;ENSMUST00000134902	0.010668576754420137	0.01891586753963053
NONMMUT013066.2	mmu05220	Chronic myeloid leukemia	2.0	12.0	273.0	18241.0	13.163369963369963	ENSMUST00000137713;ENSMUST00000134902	0.01351133395687895	0.01891586753963053
NONMMUT013443.2	mmu00053	Ascorbate and aldarate metabolism	1.0	16.0	52.0	18241.0	23.31923076923077	ENSMUST00000152945	0.04546850011969706	0.04882021094109082
NONMMUT013443.2	mmu00340	Histidine metabolism	1.0	16.0	56.0	18241.0	21.648809523809526	ENSMUST00000152945	0.04882021094109082	0.04882021094109082
NONMMUT013574.2	mmu00510	N-Glycan biosynthesis	2.0	33.0	115.0	18241.0	10.168863955119214	ENSMUST00000171770;ENSMUST00000113612	0.01885575130215755	0.03569113268335894
NONMMUT013574.2	mmu00562	Inositol phosphate metabolism	3.0	33.0	252.0	18241.0	7.1384920634920634	ENSMUST00000147744;ENSMUST00000108242;ENSMUST00000115013	0.010759345541392195	0.03407126088107529
NONMMUT013574.2	mmu04015	Rap1 signaling pathway	6.0	33.0	693.0	18241.0	5.62706429373096	ENSMUST00000147744;ENSMUST00000179592;ENSMUST00000144270;ENSMUST00000108242;ENSMUST00000200386;ENSMUST00000162727	0.0014033622333522904	0.01333194121684676
NONMMUT013574.2	mmu04070	Phosphatidylinositol signaling system	3.0	33.0	320.0	18241.0	5.6003125	ENSMUST00000147744;ENSMUST00000108242;ENSMUST00000115013	0.020179962302210065	0.03569113268335894
NONMMUT013574.2	mmu04071	Sphingolipid signaling pathway	3.0	33.0	334.0	18241.0	5.361377245508982	ENSMUST00000147744;ENSMUST00000108242;ENSMUST00000155919	0.022541768010542487	0.03569113268335894
NONMMUT013574.2	mmu04072	Phospholipase D signaling pathway	3.0	33.0	443.0	18241.0	4.017607223476298	ENSMUST00000147744;ENSMUST00000144270;ENSMUST00000108242	0.045894310037347744	0.045894310037347744
NONMMUT013574.2	mmu04080	Neuroactive ligand-receptor interaction	4.0	33.0	669.0	18241.0	3.622906035771352	ENSMUST00000006005;ENSMUST00000124072;ENSMUST00000022185;ENSMUST00000162727	0.032012969854215145	0.03801540170188049
NONMMUT013574.2	mmu04151	PI3K-Akt signaling pathway	5.0	33.0	938.0	18241.0	3.294052695705148	ENSMUST00000179592;ENSMUST00000144270;ENSMUST00000108242;ENSMUST00000059888;ENSMUST00000183044	0.025847620170593597	0.03777729101855987
NONMMUT013574.2	mmu04310	Wnt signaling pathway	3.0	33.0	418.0	18241.0	4.263875598086124	ENSMUST00000147744;ENSMUST00000106341;ENSMUST00000183044	0.03976827459117213	0.044446895131310026
NONMMUT013574.2	mmu04520	Adherens junction	3.0	33.0	296.0	18241.0	6.0625	ENSMUST00000179592;ENSMUST00000106341;ENSMUST00000162727	0.016469090620223305	0.03569113268335894
NONMMUT013574.2	mmu04750	Inflammatory mediator regulation of TRP channels	3.0	33.0	329.0	18241.0	5.444376899696048	ENSMUST00000147744;ENSMUST00000022185;ENSMUST00000108242	0.02168154149268466	0.03569113268335894
NONMMUT013574.2	mmu04916	Melanogenesis	5.0	33.0	275.0	18241.0	11.666233766233766	ENSMUST00000022725;ENSMUST00000147744;ENSMUST00000144270;ENSMUST00000029123;ENSMUST00000106341	0.00013608292743709475	0.0025855756213048003
NONMMUT013574.2	mmu04919	Thyroid hormone signaling pathway	3.0	33.0	378.0	18241.0	4.7256613756613755	ENSMUST00000147744;ENSMUST00000124072;ENSMUST00000108242	0.030913881308264217	0.03801540170188049
NONMMUT013574.2	mmu04961	Endocrine and other factor-regulated calcium reabsorption	2.0	33.0	152.0	18241.0	7.677843803056027	ENSMUST00000006005;ENSMUST00000147744	0.031410823054061635	0.03801540170188049
NONMMUT013574.2	mmu05010	Alzheimer's disease	3.0	33.0	432.0	18241.0	4.1224537037037035	ENSMUST00000162466;ENSMUST00000147744;ENSMUST00000163779	0.04314337951938976	0.04554023393713364
NONMMUT013574.2	mmu05143	African trypanosomiasis	2.0	33.0	56.0	18241.0	20.95046082949309	ENSMUST00000147744;ENSMUST00000022185	0.00490734699087451	0.031079864275538566
NONMMUT013574.2	mmu05215	Prostate cancer	3.0	33.0	318.0	18241.0	5.636163522012579	ENSMUST00000179592;ENSMUST00000108242;ENSMUST00000106341	0.019854445301263395	0.03569113268335894
NONMMUT013574.2	mmu05221	Acute myeloid leukemia	3.0	33.0	222.0	18241.0	8.116666666666667	ENSMUST00000144270;ENSMUST00000108242;ENSMUST00000106341	0.007654528437749069	0.03407126088107529
NONMMUT013574.2	mmu05230	Central carbon metabolism in cancer	3.0	33.0	249.0	18241.0	7.22570281124498	ENSMUST00000179592;ENSMUST00000144270;ENSMUST00000108242	0.010420626686509232	0.03407126088107529
NONMMUT013649.2	mmu00330	Arginine and proline metabolism	2.0	43.0	123.0	18241.0	7.185405512591712	ENSMUST00000110180;ENSMUST00000129143	0.03489043146689367	0.04495493245673705
NONMMUT013649.2	mmu00410	beta-Alanine metabolism	2.0	43.0	80.0	18241.0	11.073780487804878	ENSMUST00000110180;ENSMUST00000129143	0.015929027690026895	0.03807710963519962
NONMMUT013649.2	mmu00562	Inositol phosphate metabolism	3.0	43.0	252.0	18241.0	5.353869047619048	ENSMUST00000147744;ENSMUST00000108242;ENSMUST00000115013	0.021956170668230544	0.03807710963519962
NONMMUT013649.2	mmu04022	cGMP - PKG signaling pathway	4.0	43.0	512.0	18241.0	3.551482371794872	ENSMUST00000147744;ENSMUST00000106702;ENSMUST00000108242;ENSMUST00000187811	0.03251421716668619	0.04495493245673705
NONMMUT013649.2	mmu04070	Phosphatidylinositol signaling system	3.0	43.0	320.0	18241.0	4.200234375	ENSMUST00000147744;ENSMUST00000108242;ENSMUST00000115013	0.04010118610290002	0.04495493245673705
NONMMUT013649.2	mmu04071	Sphingolipid signaling pathway	3.0	43.0	334.0	18241.0	4.021032934131736	ENSMUST00000147744;ENSMUST00000106702;ENSMUST00000108242	0.044552244303133724	0.045867860195085854
NONMMUT013649.2	mmu04072	Phospholipase D signaling pathway	4.0	43.0	443.0	18241.0	4.120622793309024	ENSMUST00000147744;ENSMUST00000106702;ENSMUST00000144270;ENSMUST00000108242	0.020523015292536455	0.03807710963519962
NONMMUT013649.2	mmu04151	PI3K-Akt signaling pathway	6.0	43.0	938.0	18241.0	2.9913559615052154	ENSMUST00000144270;ENSMUST00000108242;ENSMUST00000187811;ENSMUST00000129514;ENSMUST00000059888;ENSMUST00000183044	0.02221164728719978	0.03807710963519962
NONMMUT013649.2	mmu04261	Adrenergic signaling in cardiomyocytes	4.0	43.0	502.0	18241.0	3.624272142200429	ENSMUST00000113705;ENSMUST00000147744;ENSMUST00000108242;ENSMUST00000187811	0.03056742360060865	0.04495493245673705
NONMMUT013649.2	mmu04310	Wnt signaling pathway	4.0	43.0	418.0	18241.0	4.373205741626794	ENSMUST00000152909;ENSMUST00000147744;ENSMUST00000106341;ENSMUST00000183044	0.016989673352209154	0.03807710963519962
NONMMUT013649.2	mmu04611	Platelet activation	3.0	43.0	338.0	18241.0	3.972559171597633	ENSMUST00000147744;ENSMUST00000106702;ENSMUST00000108242	0.045867860195085854	0.045867860195085854
NONMMUT013649.2	mmu04713	Circadian entrainment	4.0	43.0	335.0	18241.0	5.48212782242633	ENSMUST00000147744;ENSMUST00000187811;ENSMUST00000021234;ENSMUST00000161035	0.008109894534254916	0.03807710963519962
NONMMUT013649.2	mmu04915	Estrogen signaling pathway	3.0	43.0	318.0	18241.0	4.227122641509434	ENSMUST00000147744;ENSMUST00000108242;ENSMUST00000187811	0.03948495429969798	0.04495493245673705
NONMMUT013649.2	mmu04916	Melanogenesis	5.0	43.0	275.0	18241.0	8.596172248803828	ENSMUST00000147744;ENSMUST00000144270;ENSMUST00000187811;ENSMUST00000029123;ENSMUST00000106341	0.0004859411868963725	0.01166258848551294
NONMMUT013649.2	mmu04919	Thyroid hormone signaling pathway	4.0	43.0	378.0	18241.0	4.846832180165514	ENSMUST00000147744;ENSMUST00000124072;ENSMUST00000108242;ENSMUST00000129514	0.012184681595681961	0.03807710963519962
NONMMUT013649.2	mmu04925	Aldosterone synthesis and secretion	4.0	43.0	263.0	18241.0	7.011016866530174	ENSMUST00000147744;ENSMUST00000187811;ENSMUST00000021234;ENSMUST00000161035	0.003508177155490764	0.03807710963519962
NONMMUT013649.2	mmu05010	Alzheimer's disease	4.0	43.0	432.0	18241.0	4.228157644824312	ENSMUST00000162466;ENSMUST00000147744;ENSMUST00000163779;ENSMUST00000173739	0.018916729795571893	0.03807710963519962
NONMMUT013649.2	mmu05200	Pathways in cancer	8.0	43.0	1177.0	18241.0	3.3138002184731157	ENSMUST00000152909;ENSMUST00000147744;ENSMUST00000106702;ENSMUST00000144270;ENSMUST00000108242;ENSMUST00000106341;ENSMUST00000129514;ENSMUST00000161317	0.005773533092290307	0.03807710963519962
NONMMUT013649.2	mmu05210	Colorectal cancer	3.0	43.0	224.0	18241.0	6.0324776785714285	ENSMUST00000152909;ENSMUST00000108242;ENSMUST00000106341	0.01618094203681377	0.03807710963519962
NONMMUT013649.2	mmu05213	Endometrial cancer	3.0	43.0	205.0	18241.0	6.598536585365854	ENSMUST00000152909;ENSMUST00000108242;ENSMUST00000106341	0.012821244504987667	0.03807710963519962
NONMMUT013649.2	mmu05215	Prostate cancer	3.0	43.0	318.0	18241.0	4.227122641509434	ENSMUST00000108242;ENSMUST00000187811;ENSMUST00000106341	0.03948495429969798	0.04495493245673705
NONMMUT013649.2	mmu05216	Thyroid cancer	2.0	43.0	129.0	18241.0	6.848931745131405	ENSMUST00000106341;ENSMUST00000129514	0.03799835381191375	0.04495493245673705
NONMMUT013649.2	mmu05217	Basal cell carcinoma	2.0	43.0	135.0	18241.0	6.542366757000903	ENSMUST00000152909;ENSMUST00000106341	0.04120868808534229	0.04495493245673705
NONMMUT013649.2	mmu05221	Acute myeloid leukemia	3.0	43.0	222.0	18241.0	6.0875	ENSMUST00000144270;ENSMUST00000108242;ENSMUST00000106341	0.01580614194015971	0.03807710963519962
NONMMUT013763.2	mmu00310	Lysine degradation	2.0	32.0	157.0	18241.0	7.678980891719745	ENSMUST00000176407;ENSMUST00000152945	0.031465727080958225	0.031465727080958225
NONMMUT013862.2	mmu00100	Steroid biosynthesis	2.0	67.0	45.0	18241.0	12.441709401709401	ENSMUST00000188027;ENSMUST00000144034	0.012827235388675045	0.02565447077735009
NONMMUT013862.2	mmu00510	N-Glycan biosynthesis	3.0	67.0	115.0	18241.0	7.3883152173913045	ENSMUST00000154819;ENSMUST00000199554;ENSMUST00000135934	0.00926707181961384	0.02471219151897024
NONMMUT013862.2	mmu03440	Homologous recombination	2.0	67.0	73.0	18241.0	7.657744994731296	ENSMUST00000136568;ENSMUST00000147305	0.030845516128886873	0.04295495681909033
NONMMUT013862.2	mmu03450	Non-homologous end-joining	2.0	67.0	35.0	18241.0	16.005274725274724	ENSMUST00000136568;ENSMUST00000147305	0.008090375116835616	0.02471219151897024
NONMMUT013862.2	mmu04110	Cell cycle	4.0	67.0	341.0	18241.0	3.332867848996881	ENSMUST00000201066;ENSMUST00000115072;ENSMUST00000118368;ENSMUST00000109072	0.03758558721670404	0.04295495681909033
NONMMUT013862.2	mmu04710	Circadian rhythm	2.0	67.0	78.0	18241.0	7.164891518737672	ENSMUST00000187811;ENSMUST00000109072	0.03471933248115019	0.04295495681909033
NONMMUT013862.2	mmu04971	Gastric acid secretion	3.0	67.0	210.0	18241.0	4.024776785714286	ENSMUST00000110920;ENSMUST00000147744;ENSMUST00000004480	0.04321150613451024	0.04321150613451024
NONMMUT013862.2	mmu05202	Transcriptional misregulation in cancers	9.0	67.0	602.0	18241.0	4.546654828731813	ENSMUST00000105341;ENSMUST00000154004;ENSMUST00000134902;ENSMUST00000201066;ENSMUST00000164648;ENSMUST00000171646;ENSMUST00000113502;ENSMUST00000143286;ENSMUST00000144900	0.00036813689206318447	0.0029450951365054758
NONMMUT014101.2	mmu00410	beta-Alanine metabolism	2.0	62.0	80.0	18241.0	7.567083333333334	ENSMUST00000110180;ENSMUST00000129143	0.03152547320825989	0.0476818416409007
NONMMUT014101.2	mmu00510	N-Glycan biosynthesis	3.0	62.0	115.0	18241.0	8.014443625644805	ENSMUST00000171770;ENSMUST00000113612;ENSMUST00000135934	0.0074934917768468496	0.03996528947651653
NONMMUT014101.2	mmu04015	Rap1 signaling pathway	6.0	62.0	693.0	18241.0	2.7130488559059986	ENSMUST00000147744;ENSMUST00000179592;ENSMUST00000144270;ENSMUST00000108242;ENSMUST00000200386;ENSMUST00000162727	0.030574612375430094	0.0476818416409007
NONMMUT014101.2	mmu04151	PI3K-Akt signaling pathway	7.0	62.0	938.0	18241.0	2.3477611940298506	ENSMUST00000201066;ENSMUST00000179592;ENSMUST00000144270;ENSMUST00000108242;ENSMUST00000187811;ENSMUST00000059888;ENSMUST00000183044	0.03994345097615275	0.0476818416409007
NONMMUT014101.2	mmu04152	AMPK signaling pathway	4.0	62.0	375.0	18241.0	3.2857011494252872	ENSMUST00000043893;ENSMUST00000108242;ENSMUST00000187811;ENSMUST00000136232	0.03946527974962809	0.0476818416409007
NONMMUT014101.2	mmu04310	Wnt signaling pathway	5.0	62.0	418.0	18241.0	3.7402417527071266	ENSMUST00000152909;ENSMUST00000147744;ENSMUST00000201066;ENSMUST00000106341;ENSMUST00000183044	0.014178114067291105	0.0476818416409007
NONMMUT014101.2	mmu04390	Hippo signaling pathway	6.0	62.0	463.0	18241.0	4.114008022215366	ENSMUST00000174411;ENSMUST00000152909;ENSMUST00000201066;ENSMUST00000106341;ENSMUST00000162727;ENSMUST00000183044	0.005016550454255855	0.03996528947651653
NONMMUT014101.2	mmu04510	Focal adhesion	5.0	62.0	582.0	18241.0	2.6615723156688973	ENSMUST00000201066;ENSMUST00000112868;ENSMUST00000108242;ENSMUST00000059888;ENSMUST00000183044	0.048393280936032526	0.048393280936032526
NONMMUT014101.2	mmu04916	Melanogenesis	6.0	62.0	275.0	18241.0	6.99974025974026	ENSMUST00000022725;ENSMUST00000147744;ENSMUST00000144270;ENSMUST00000187811;ENSMUST00000029123;ENSMUST00000106341	0.0003711459010552079	0.0059383344168833264
NONMMUT014101.2	mmu05143	African trypanosomiasis	2.0	62.0	56.0	18241.0	10.824404761904763	ENSMUST00000147744;ENSMUST00000022185	0.01652358748557623	0.0476818416409007
NONMMUT014101.2	mmu05200	Pathways in cancer	8.0	62.0	1177.0	18241.0	2.1478334749362786	ENSMUST00000152909;ENSMUST00000147744;ENSMUST00000179592;ENSMUST00000106702;ENSMUST00000144270;ENSMUST00000108242;ENSMUST00000106341;ENSMUST00000161317	0.04574025820260999	0.048393280936032526
NONMMUT014101.2	mmu05210	Colorectal cancer	3.0	62.0	224.0	18241.0	4.089815375302663	ENSMUST00000152909;ENSMUST00000108242;ENSMUST00000106341	0.04172161143578811	0.0476818416409007
NONMMUT014101.2	mmu05211	Renal cell carcinoma	3.0	62.0	214.0	18241.0	4.283304292729289	ENSMUST00000112868;ENSMUST00000108242;ENSMUST00000161317	0.03729141397450261	0.0476818416409007
NONMMUT014101.2	mmu05213	Endometrial cancer	3.0	62.0	205.0	18241.0	4.473584125671765	ENSMUST00000152909;ENSMUST00000108242;ENSMUST00000106341	0.033524487056457004	0.0476818416409007
NONMMUT014101.2	mmu05215	Prostate cancer	4.0	62.0	318.0	18241.0	3.8870093255259164	ENSMUST00000179592;ENSMUST00000108242;ENSMUST00000187811;ENSMUST00000106341	0.023608930771461728	0.0476818416409007
NONMMUT014101.2	mmu05221	Acute myeloid leukemia	3.0	62.0	222.0	18241.0	4.127118644067797	ENSMUST00000144270;ENSMUST00000108242;ENSMUST00000106341	0.0408151099163411	0.0476818416409007
NONMMUT014294.2	mmu00100	Steroid biosynthesis	2.0	82.0	45.0	18241.0	10.108888888888888	ENSMUST00000188027;ENSMUST00000144034	0.018775545477467365	0.032455641799054365
NONMMUT014294.2	mmu00510	N-Glycan biosynthesis	3.0	82.0	115.0	18241.0	5.98547055586131	ENSMUST00000171770;ENSMUST00000154819;ENSMUST00000135934	0.015948544958966016	0.032455641799054365
NONMMUT014294.2	mmu00520	Amino sugar and nucleotide sugar metabolism	3.0	82.0	137.0	18241.0	5.0182019772706274	ENSMUST00000102540;ENSMUST00000138685;ENSMUST00000106760	0.024945203910490443	0.032455641799054365
NONMMUT014294.2	mmu03440	Homologous recombination	2.0	82.0	73.0	18241.0	6.221917808219178	ENSMUST00000136568;ENSMUST00000147305	0.04449067962606697	0.04449067962606697
NONMMUT014294.2	mmu03450	Non-homologous end-joining	2.0	82.0	35.0	18241.0	13.004285714285714	ENSMUST00000136568;ENSMUST00000147305	0.011905210098742867	0.032455641799054365
NONMMUT014294.2	mmu05143	African trypanosomiasis	2.0	82.0	56.0	18241.0	8.118303571428571	ENSMUST00000147744;ENSMUST00000022185	0.027819121542046597	0.032455641799054365
NONMMUT014294.2	mmu05202	Transcriptional misregulation in cancers	8.0	82.0	602.0	18241.0	3.16763940019754	ENSMUST00000105341;ENSMUST00000154004;ENSMUST00000171770;ENSMUST00000201066;ENSMUST00000169879;ENSMUST00000185355;ENSMUST00000113502;ENSMUST00000144900	0.005910478378988728	0.032455641799054365
NONMMUT014492.2	mmu00410	beta-Alanine metabolism	2.0	60.0	80.0	18241.0	7.82801724137931	ENSMUST00000110180;ENSMUST00000129143	0.029683559469158013	0.04015547539523382
NONMMUT014492.2	mmu00510	N-Glycan biosynthesis	3.0	60.0	115.0	18241.0	8.295652173913043	ENSMUST00000171770;ENSMUST00000113612;ENSMUST00000135934	0.006845559077809425	0.04015547539523382
NONMMUT014492.2	mmu04014	Ras signaling pathway	6.0	60.0	722.0	18241.0	2.696060326254232	ENSMUST00000126150;ENSMUST00000112868;ENSMUST00000144270;ENSMUST00000108242;ENSMUST00000208969;ENSMUST00000102946	0.031524003275481674	0.04015547539523382
NONMMUT014492.2	mmu04072	Phospholipase D signaling pathway	5.0	60.0	443.0	18241.0	3.6523702031602707	ENSMUST00000147744;ENSMUST00000106702;ENSMUST00000126150;ENSMUST00000144270;ENSMUST00000108242	0.015587167378232833	0.04015547539523382
NONMMUT014492.2	mmu04261	Adrenergic signaling in cardiomyocytes	5.0	60.0	502.0	18241.0	3.2124230351321983	ENSMUST00000113705;ENSMUST00000147744;ENSMUST00000018800;ENSMUST00000108242;ENSMUST00000187811	0.02508602819102824	0.04015547539523382
NONMMUT014492.2	mmu04611	Platelet activation	4.0	60.0	338.0	18241.0	3.7833896872358412	ENSMUST00000147744;ENSMUST00000106702;ENSMUST00000126150;ENSMUST00000108242	0.025757767311946757	0.04015547539523382
NONMMUT014492.2	mmu04730	Long-term depression	3.0	60.0	172.0	18241.0	5.52906976744186	ENSMUST00000147744;ENSMUST00000106702;ENSMUST00000126150	0.019752093154251107	0.04015547539523382
NONMMUT014492.2	mmu04916	Melanogenesis	4.0	60.0	275.0	18241.0	4.666493506493507	ENSMUST00000147744;ENSMUST00000144270;ENSMUST00000187811;ENSMUST00000029123	0.013217525692514725	0.04015547539523382
NONMMUT014492.2	mmu04919	Thyroid hormone signaling pathway	4.0	60.0	378.0	18241.0	3.375472411186697	ENSMUST00000147744;ENSMUST00000124072;ENSMUST00000108242;ENSMUST00000129514	0.03650497763203075	0.04015547539523382
NONMMUT014492.2	mmu05202	Transcriptional misregulation in cancers	5.0	60.0	602.0	18241.0	2.6636967683479313	ENSMUST00000105341;ENSMUST00000154004;ENSMUST00000171770;ENSMUST00000129514;ENSMUST00000113502	0.048444847784971365	0.048444847784971365
NONMMUT014492.2	mmu05211	Renal cell carcinoma	3.0	60.0	214.0	18241.0	4.4335956714215445	ENSMUST00000112868;ENSMUST00000108242;ENSMUST00000161317	0.03433054412528992	0.04015547539523382
NONMMUT015114.2	mmu00510	N-Glycan biosynthesis	2.0	43.0	115.0	18241.0	7.688653234358431	ENSMUST00000199554;ENSMUST00000135934	0.030911746967408615	0.03863968370926077
NONMMUT015114.2	mmu03015	mRNA surveillance pathway	3.0	43.0	243.0	18241.0	5.5549382716049385	ENSMUST00000184826;ENSMUST00000111267;ENSMUST00000153976	0.01999200016534172	0.03863968370926077
NONMMUT015114.2	mmu04916	Melanogenesis	3.0	43.0	275.0	18241.0	4.899818181818182	ENSMUST00000109083;ENSMUST00000205685;ENSMUST00000153888	0.027441605605699398	0.03863968370926077
NONMMUT015114.2	mmu05206	MicroRNAs in cancer	4.0	43.0	449.0	18241.0	4.064188224544572	ENSMUST00000113705;ENSMUST00000172509;ENSMUST00000134776;ENSMUST00000205685	0.02143381262383379	0.03863968370926077
NONMMUT015114.2	mmu05414	Dilated cardiomyopathy (DCM)	3.0	43.0	317.0	18241.0	4.240694006309148	ENSMUST00000113705;ENSMUST00000109083;ENSMUST00000119365	0.039178688695934945	0.039178688695934945
NONMMUT015141.2	mmu00100	Steroid biosynthesis	2.0	79.0	45.0	18241.0	10.502741702741703	ENSMUST00000188027;ENSMUST00000144034	0.017508780735993386	0.03116669016092587
NONMMUT015141.2	mmu00520	Amino sugar and nucleotide sugar metabolism	3.0	79.0	137.0	18241.0	5.216288897426047	ENSMUST00000102540;ENSMUST00000138685;ENSMUST00000106760	0.022652819803327756	0.03116669016092587
NONMMUT015141.2	mmu03440	Homologous recombination	2.0	79.0	73.0	18241.0	6.464330190357588	ENSMUST00000136568;ENSMUST00000147305	0.04161058679630851	0.04161058679630851
NONMMUT015141.2	mmu03450	Non-homologous end-joining	2.0	79.0	35.0	18241.0	13.510946196660482	ENSMUST00000136568;ENSMUST00000147305	0.01109021304418427	0.03116669016092587
NONMMUT015141.2	mmu05143	African trypanosomiasis	2.0	79.0	56.0	18241.0	8.434601113172542	ENSMUST00000147744;ENSMUST00000022185	0.02597224180077156	0.03116669016092587
NONMMUT015141.2	mmu05202	Transcriptional misregulation in cancers	8.0	79.0	602.0	18241.0	3.3014833185157455	ENSMUST00000105341;ENSMUST00000154004;ENSMUST00000201066;ENSMUST00000169879;ENSMUST00000185355;ENSMUST00000113502;ENSMUST00000114457;ENSMUST00000144900	0.004721030331455296	0.028326181988731776
NONMMUT015171.2	mmu00100	Steroid biosynthesis	2.0	63.0	45.0	18241.0	13.257559198542806	ENSMUST00000188027;ENSMUST00000144034	0.011408967650504198	0.02140065865339032
NONMMUT015171.2	mmu00240	Pyrimidine metabolism	3.0	63.0	234.0	18241.0	3.8476495726495727	ENSMUST00000107814;ENSMUST00000115604;ENSMUST00000201182	0.04827049176706997	0.04827049176706997
NONMMUT015171.2	mmu00270	Cysteine and methionine metabolism	3.0	63.0	134.0	18241.0	6.75634328358209	ENSMUST00000149983;ENSMUST00000199699;ENSMUST00000169133	0.011745401227130166	0.02140065865339032
NONMMUT015171.2	mmu00480	Glutathione metabolism	3.0	63.0	151.0	18241.0	5.990066225165563	ENSMUST00000149983;ENSMUST00000164189;ENSMUST00000199699	0.01605049399004274	0.02140065865339032
NONMMUT015179.2	mmu00510	N-Glycan biosynthesis	3.0	67.0	115.0	18241.0	7.3883152173913045	ENSMUST00000171770;ENSMUST00000154819;ENSMUST00000113612	0.00926707181961384	0.03243475136864844
NONMMUT015179.2	mmu04015	Rap1 signaling pathway	6.0	67.0	693.0	18241.0	2.490667802143212	ENSMUST00000147744;ENSMUST00000179592;ENSMUST00000200386;ENSMUST00000169713;ENSMUST00000162727;ENSMUST00000136086	0.04236285567554578	0.04236285567554578
NONMMUT015179.2	mmu04390	Hippo signaling pathway	7.0	67.0	463.0	18241.0	4.479697624190065	ENSMUST00000174411;ENSMUST00000152909;ENSMUST00000201066;ENSMUST00000106341;ENSMUST00000107029;ENSMUST00000162727;ENSMUST00000136086	0.0016187188495827354	0.011331031947079148
NONMMUT015179.2	mmu04530	Tight junction	5.0	67.0	455.0	18241.0	3.152428216944346	ENSMUST00000113054;ENSMUST00000022140;ENSMUST00000107029;ENSMUST00000162727;ENSMUST00000136086	0.026498835918369733	0.03709837028571762
NONMMUT015179.2	mmu04713	Circadian entrainment	4.0	67.0	335.0	18241.0	3.393698175787728	ENSMUST00000147744;ENSMUST00000107785;ENSMUST00000177094;ENSMUST00000161035	0.03559471882948712	0.04152717196773498
NONMMUT015179.2	mmu05143	African trypanosomiasis	2.0	67.0	56.0	18241.0	9.991758241758241	ENSMUST00000147744;ENSMUST00000022185	0.019116391164389252	0.03709837028571762
NONMMUT015179.2	mmu05202	Transcriptional misregulation in cancers	6.0	67.0	602.0	18241.0	2.8820325690321877	ENSMUST00000171770;ENSMUST00000120105;ENSMUST00000201066;ENSMUST00000170926;ENSMUST00000169879;ENSMUST00000185355	0.023612735295057252	0.03709837028571762
NONMMUT015181.2	mmu00100	Steroid biosynthesis	2.0	84.0	45.0	18241.0	9.862330623306233	ENSMUST00000188027;ENSMUST00000144034	0.019640764785807948	0.033232770178711075
NONMMUT015181.2	mmu00510	N-Glycan biosynthesis	3.0	84.0	115.0	18241.0	5.83768115942029	ENSMUST00000171770;ENSMUST00000154819;ENSMUST00000135934	0.016997063574617582	0.033232770178711075
NONMMUT015181.2	mmu00520	Amino sugar and nucleotide sugar metabolism	3.0	84.0	137.0	18241.0	4.894295755609624	ENSMUST00000102540;ENSMUST00000138685;ENSMUST00000106760	0.02653999700069754	0.033232770178711075
NONMMUT015181.2	mmu03440	Homologous recombination	2.0	84.0	73.0	18241.0	6.0701637153357835	ENSMUST00000136568;ENSMUST00000147305	0.046450311926496575	0.046450311926496575
NONMMUT015181.2	mmu03450	Non-homologous end-joining	2.0	84.0	35.0	18241.0	12.687108013937282	ENSMUST00000136568;ENSMUST00000147305	0.012462625768559462	0.033232770178711075
NONMMUT015181.2	mmu04110	Cell cycle	5.0	84.0	341.0	18241.0	3.3223207988418277	ENSMUST00000201066;ENSMUST00000146312;ENSMUST00000115072;ENSMUST00000183044;ENSMUST00000122348	0.021398134740321994	0.033232770178711075
NONMMUT015181.2	mmu05143	African trypanosomiasis	2.0	84.0	56.0	18241.0	7.920296167247387	ENSMUST00000147744;ENSMUST00000022185	0.02907867390637219	0.033232770178711075
NONMMUT015181.2	mmu05202	Transcriptional misregulation in cancers	10.0	84.0	602.0	18241.0	3.9595492502469245	ENSMUST00000105341;ENSMUST00000154004;ENSMUST00000171770;ENSMUST00000201066;ENSMUST00000169879;ENSMUST00000185355;ENSMUST00000113502;ENSMUST00000143286;ENSMUST00000144900;ENSMUST00000122348	0.00047943930219224786	0.003835514417537983
NONMMUT015629.2	mmu00270	Cysteine and methionine metabolism	2.0	26.0	134.0	18241.0	11.260572139303482	ENSMUST00000149983;ENSMUST00000169133	0.015910447408745313	0.031820894817490626
NONMMUT015629.2	mmu00533	Glycosaminoglycan biosynthesis - keratan sulfate	2.0	26.0	38.0	18241.0	39.91885964912281	ENSMUST00000171770;ENSMUST00000117534	0.0014697813835918365	0.00881868830155102
NONMMUT015629.2	mmu00564	Glycerophospholipid metabolism	3.0	26.0	274.0	18241.0	8.552999047921295	ENSMUST00000024099;ENSMUST00000114140;ENSMUST00000124836	0.0069286634308403545	0.020785990292521064
NONMMUT015629.2	mmu00603	Glycosphingolipid biosynthesis - globo series	1.0	26.0	21.0	18241.0	34.7047619047619	ENSMUST00000117534	0.030867213492371613	0.03869792902984005
NONMMUT015629.2	mmu00920	Sulfur metabolism	1.0	26.0	22.0	18241.0	33.125454545454545	ENSMUST00000169133	0.03224827419153338	0.03869792902984005
NONMMUT015629.2	mmu04122	Sulfur relay system	1.0	26.0	32.0	18241.0	22.76125	ENSMUST00000169133	0.045955204208165255	0.045955204208165255
NONMMUT015847.2	mmu00564	Glycerophospholipid metabolism	4.0	52.0	274.0	18241.0	5.464416058394161	ENSMUST00000024099;ENSMUST00000114140;ENSMUST00000115529;ENSMUST00000124836	0.007976375620841284	0.011964563431261926
NONMMUT015847.2	mmu03440	Homologous recombination	2.0	52.0	73.0	18241.0	9.955068493150685	ENSMUST00000136568;ENSMUST00000147305	0.01926893982677309	0.01926893982677309
NONMMUT015847.2	mmu03450	Non-homologous end-joining	2.0	52.0	35.0	18241.0	20.806857142857144	ENSMUST00000136568;ENSMUST00000147305	0.004952955742802653	0.011964563431261926
NONMMUT015980.2	mmu00590	Arachidonic acid metabolism	2.0	27.0	172.0	18241.0	8.404186046511628	ENSMUST00000126150;ENSMUST00000114251	0.0270890993336523	0.03792473906711322
NONMMUT015980.2	mmu04110	Cell cycle	4.0	27.0	341.0	18241.0	9.129159760295805	ENSMUST00000137713;ENSMUST00000115072;ENSMUST00000118368;ENSMUST00000109072	0.001556085460509072	0.010892598223563504
NONMMUT015980.2	mmu04350	TGF-beta signaling pathway	2.0	27.0	202.0	18241.0	7.144158415841584	ENSMUST00000137713;ENSMUST00000109072	0.0362745813647238	0.0423203449255111
NONMMUT015980.2	mmu04710	Circadian rhythm	2.0	27.0	78.0	18241.0	18.62871794871795	ENSMUST00000187811;ENSMUST00000109072	0.006192003504866912	0.021672012267034194
NONMMUT015980.2	mmu04730	Long-term depression	2.0	27.0	172.0	18241.0	8.404186046511628	ENSMUST00000106702;ENSMUST00000126150	0.0270890993336523	0.03792473906711322
NONMMUT015980.2	mmu05166	HTLV-I infection	4.0	27.0	759.0	18241.0	4.005728361115885	ENSMUST00000137713;ENSMUST00000134902;ENSMUST00000187811;ENSMUST00000118368	0.024668079871172737	0.03792473906711322
NONMMUT015980.2	mmu05212	Pancreatic cancer	2.0	27.0	241.0	18241.0	5.975103734439834	ENSMUST00000137713;ENSMUST00000134902	0.049739485624491514	0.049739485624491514
NONMMUT016127.2	mmu00053	Ascorbate and aldarate metabolism	1.0	16.0	52.0	18241.0	23.31923076923077	ENSMUST00000152945	0.04546850011969706	0.04882021094109082
NONMMUT016127.2	mmu00340	Histidine metabolism	1.0	16.0	56.0	18241.0	21.648809523809526	ENSMUST00000152945	0.04882021094109082	0.04882021094109082
NONMMUT017069.2	mmu03022	Basal transcription factors	1.0	6.0	138.0	18241.0	26.236231884057972	ENSMUST00000119879	0.04485052437628035	0.04927335820211399
NONMMUT017069.2	mmu04261	Adrenergic signaling in cardiomyocytes	2.0	6.0	502.0	18241.0	17.66832669322709	ENSMUST00000109083;ENSMUST00000034928	0.010609181306305695	0.024754756381379955
NONMMUT017069.2	mmu04530	Tight junction	2.0	6.0	455.0	18241.0	19.545054945054947	ENSMUST00000022140;ENSMUST00000107029	0.008781735323654493	0.024754756381379955
NONMMUT017069.2	mmu04913	Ovarian Steroidogenesis	1.0	6.0	127.0	18241.0	28.525984251968502	ENSMUST00000109083	0.041363424143956364	0.04927335820211399
NONMMUT017069.2	mmu04961	Endocrine and other factor-regulated calcium reabsorption	1.0	6.0	152.0	18241.0	23.801315789473684	ENSMUST00000109083	0.04927335820211399	0.04927335820211399
NONMMUT017069.2	mmu04962	Vasopressin-regulated water reabsorption	1.0	6.0	131.0	18241.0	27.64885496183206	ENSMUST00000109083	0.042632685983668345	0.04927335820211399
NONMMUT017069.2	mmu05414	Dilated cardiomyopathy (DCM)	2.0	6.0	317.0	18241.0	28.271293375394322	ENSMUST00000109083;ENSMUST00000034928	0.004362688025011442	0.024754756381379955
NONMMUT017165.2	mmu00670	One carbon pool by folate	1.0	4.0	35.0	18241.0	173.3904761904762	ENSMUST00000204472	0.007869889385038147	0.007869889385038147
NONMMUT017319.2	mmu00970	Aminoacyl-tRNA biosynthesis	2.0	19.0	100.0	18241.0	21.342352941176472	ENSMUST00000141903;ENSMUST00000188247	0.004966188765537589	0.014898566296612768
NONMMUT017319.2	mmu03015	mRNA surveillance pathway	2.0	19.0	243.0	18241.0	8.71362866134108	ENSMUST00000184826;ENSMUST00000153976	0.026384544067837946	0.0474921793221083
NONMMUT017319.2	mmu04071	Sphingolipid signaling pathway	2.0	19.0	334.0	18241.0	6.307502641775273	ENSMUST00000106702;ENSMUST00000134776	0.04698064417663675	0.04875206826341006
NONMMUT017319.2	mmu04110	Cell cycle	2.0	19.0	341.0	18241.0	6.17560807314128	ENSMUST00000198207;ENSMUST00000205685	0.04875206826341006	0.04875206826341006
NONMMUT017319.2	mmu04310	Wnt signaling pathway	3.0	19.0	418.0	18241.0	7.994766746411483	ENSMUST00000159586;ENSMUST00000205685;ENSMUST00000153888	0.00896030974832181	0.020160696933724076
NONMMUT017319.2	mmu04520	Adherens junction	2.0	19.0	296.0	18241.0	7.132352941176471	ENSMUST00000205685;ENSMUST00000153888	0.037811682152839525	0.04875206826341006
NONMMUT017319.2	mmu04916	Melanogenesis	3.0	19.0	275.0	18241.0	12.249545454545455	ENSMUST00000029123;ENSMUST00000205685;ENSMUST00000153888	0.0028236653177762376	0.01270649392999307
NONMMUT017319.2	mmu05206	MicroRNAs in cancer	4.0	19.0	449.0	18241.0	10.566889383815887	ENSMUST00000113705;ENSMUST00000172509;ENSMUST00000134776;ENSMUST00000205685	0.0010775421264268877	0.00969787913784199
NONMMUT017319.2	mmu05215	Prostate cancer	2.0	19.0	318.0	18241.0	6.630780614132445	ENSMUST00000205685;ENSMUST00000153888	0.04302628627969254	0.04875206826341006
NONMMUT017358.2	mmu00100	Steroid biosynthesis	2.0	64.0	45.0	18241.0	13.043727598566308	ENSMUST00000188027;ENSMUST00000144034	0.011756671592477619	0.037541758609944575
NONMMUT017358.2	mmu03440	Homologous recombination	2.0	64.0	73.0	18241.0	8.028281042863455	ENSMUST00000136568;ENSMUST00000147305	0.028354853702181486	0.037975199355483956
NONMMUT017358.2	mmu03450	Non-homologous end-joining	2.0	64.0	35.0	18241.0	16.779723502304147	ENSMUST00000136568;ENSMUST00000147305	0.007407238072360691	0.037541758609944575
NONMMUT017358.2	mmu04110	Cell cycle	4.0	64.0	341.0	18241.0	3.4995112414467253	ENSMUST00000198207;ENSMUST00000115072;ENSMUST00000118368;ENSMUST00000109072	0.0325501708761291	0.037975199355483956
NONMMUT017358.2	mmu04310	Wnt signaling pathway	5.0	64.0	418.0	18241.0	3.6134538966831564	ENSMUST00000152909;ENSMUST00000147744;ENSMUST00000159586;ENSMUST00000109072;ENSMUST00000153888	0.016089325118547673	0.037541758609944575
NONMMUT017358.2	mmu04710	Circadian rhythm	2.0	64.0	78.0	18241.0	7.511579818031431	ENSMUST00000187811;ENSMUST00000109072	0.031932564112201155	0.037975199355483956
NONMMUT017358.2	mmu05211	Renal cell carcinoma	3.0	64.0	214.0	18241.0	4.142868086410296	ENSMUST00000112868;ENSMUST00000095087;ENSMUST00000161317	0.04037811549631196	0.04037811549631196
NONMMUT017600.2	mmu00010	Glycolysis / Gluconeogenesis	2.0	28.0	175.0	18241.0	7.9410989010989015	ENSMUST00000152945;ENSMUST00000072841	0.029917410805991876	0.04739325731456941
NONMMUT017600.2	mmu00310	Lysine degradation	2.0	28.0	157.0	18241.0	8.860362567368936	ENSMUST00000143951;ENSMUST00000152945	0.024536566900516317	0.04739325731456941
NONMMUT017600.2	mmu04720	Long-term potentiation	2.0	28.0	226.0	18241.0	6.131722260040844	ENSMUST00000120356;ENSMUST00000065976	0.04739325731456941	0.04739325731456941
NONMMUT017600.2	mmu05213	Endometrial cancer	2.0	28.0	205.0	18241.0	6.767729831144465	ENSMUST00000162273;ENSMUST00000120356	0.0398197404880048	0.04739325731456941
NONMMUT017600.2	mmu05214	Glioma	2.0	28.0	218.0	18241.0	6.359562455892731	ENSMUST00000120356;ENSMUST00000115274	0.044448876670775565	0.04739325731456941
NONMMUT017600.2	mmu05218	Melanoma	2.0	28.0	226.0	18241.0	6.131722260040844	ENSMUST00000120356;ENSMUST00000115274	0.04739325731456941	0.04739325731456941
NONMMUT017617.2	mmu00010	Glycolysis / Gluconeogenesis	2.0	24.0	175.0	18241.0	9.384935064935066	ENSMUST00000152945;ENSMUST00000072841	0.022410173996318436	0.04627521305779499
NONMMUT017617.2	mmu00240	Pyrimidine metabolism	2.0	24.0	234.0	18241.0	6.995726495726496	ENSMUST00000107814;ENSMUST00000201182	0.03807297538174559	0.04627521305779499
NONMMUT017617.2	mmu00310	Lysine degradation	2.0	24.0	157.0	18241.0	10.471337579617835	ENSMUST00000143951;ENSMUST00000152945	0.018332824963358314	0.04627521305779499
NONMMUT017617.2	mmu03450	Non-homologous end-joining	1.0	24.0	35.0	18241.0	22.616149068322983	ENSMUST00000147305	0.04627521305779499	0.04627521305779499
NONMMUT017617.2	mmu04512	ECM-receptor interaction	2.0	24.0	201.0	18241.0	8.159203980099502	ENSMUST00000031243;ENSMUST00000112748	0.028896231622457063	0.04627521305779499
NONMMUT017617.2	mmu05202	Transcriptional misregulation in cancers	3.0	24.0	602.0	18241.0	4.185809207403892	ENSMUST00000164648;ENSMUST00000171646;ENSMUST00000143286	0.043668090968394926	0.04627521305779499
NONMMUT017908.2	mmu00510	N-Glycan biosynthesis	2.0	43.0	115.0	18241.0	7.688653234358431	ENSMUST00000199554;ENSMUST00000135934	0.030911746967408615	0.030911746967408615
NONMMUT017908.2	mmu03015	mRNA surveillance pathway	3.0	43.0	243.0	18241.0	5.5549382716049385	ENSMUST00000184826;ENSMUST00000111267;ENSMUST00000153976	0.01999200016534172	0.030911746967408615
NONMMUT017908.2	mmu04916	Melanogenesis	3.0	43.0	275.0	18241.0	4.899818181818182	ENSMUST00000109083;ENSMUST00000205685;ENSMUST00000153888	0.027441605605699398	0.030911746967408615
NONMMUT017908.2	mmu05206	MicroRNAs in cancer	4.0	43.0	449.0	18241.0	4.064188224544572	ENSMUST00000113705;ENSMUST00000172509;ENSMUST00000134776;ENSMUST00000205685	0.02143381262383379	0.030911746967408615
NONMMUT018310.2	mmu04110	Cell cycle	3.0	34.0	341.0	18241.0	5.079935673067827	ENSMUST00000201066;ENSMUST00000146312;ENSMUST00000204282	0.025720104668076088	0.029717393556849395
NONMMUT018310.2	mmu04340	Hedgehog signaling pathway	2.0	34.0	143.0	18241.0	7.909965034965035	ENSMUST00000206048;ENSMUST00000201066	0.029717393556849395	0.029717393556849395
NONMMUT018372.2	mmu00500	Starch and sucrose metabolism	2.0	31.0	130.0	18241.0	9.607957559681697	ENSMUST00000135846;ENSMUST00000070334	0.021005584226467543	0.047906249794192335
NONMMUT018372.2	mmu04390	Hippo signaling pathway	3.0	31.0	463.0	18241.0	4.114008022215366	ENSMUST00000162273;ENSMUST00000111657;ENSMUST00000136390	0.04370855524720181	0.047906249794192335
NONMMUT018372.2	mmu05213	Endometrial cancer	2.0	31.0	205.0	18241.0	6.06761984861228	ENSMUST00000162273;ENSMUST00000111657	0.047906249794192335	0.047906249794192335
NONMMUT018480.2	mmu00040	Pentose and glucuronate interconversions	2.0	81.0	64.0	18241.0	7.1902689873417724	ENSMUST00000113995;ENSMUST00000152945	0.034504896003961984	0.04313112000495248
NONMMUT018480.2	mmu00100	Steroid biosynthesis	2.0	81.0	45.0	18241.0	10.236849507735585	ENSMUST00000188027;ENSMUST00000144034	0.018349124045262146	0.04313112000495248
NONMMUT018480.2	mmu03440	Homologous recombination	2.0	81.0	73.0	18241.0	6.300676261487776	ENSMUST00000136568;ENSMUST00000147305	0.04352265219808359	0.04352265219808359
NONMMUT018480.2	mmu03450	Non-homologous end-joining	2.0	81.0	35.0	18241.0	13.16889692585895	ENSMUST00000136568;ENSMUST00000147305	0.011630714697301366	0.04313112000495248
NONMMUT018480.2	mmu04340	Hedgehog signaling pathway	3.0	81.0	143.0	18241.0	4.867670790747714	ENSMUST00000206048;ENSMUST00000201066;ENSMUST00000165954	0.026926320193375326	0.04313112000495248
NONMMUT018575.2	mmu00410	beta-Alanine metabolism	2.0	78.0	80.0	18241.0	5.974013157894737	ENSMUST00000110180;ENSMUST00000129143	0.04775581659373724	0.04775581659373724
NONMMUT018575.2	mmu00510	N-Glycan biosynthesis	4.0	78.0	115.0	18241.0	8.519858989424208	ENSMUST00000171770;ENSMUST00000154819;ENSMUST00000113612;ENSMUST00000135934	0.0016673675622327687	0.006669470248931075
NONMMUT018575.2	mmu04110	Cell cycle	5.0	78.0	341.0	18241.0	3.595388261760334	ENSMUST00000201066;ENSMUST00000146312;ENSMUST00000115072;ENSMUST00000183044;ENSMUST00000122348	0.016038814950264314	0.025662103920422903
NONMMUT018575.2	mmu04310	Wnt signaling pathway	5.0	78.0	418.0	18241.0	2.9204627384151536	ENSMUST00000152909;ENSMUST00000147744;ENSMUST00000201066;ENSMUST00000106341;ENSMUST00000183044	0.034301135645090755	0.03920129788010372
NONMMUT018575.2	mmu04390	Hippo signaling pathway	6.0	78.0	463.0	18241.0	3.199784017278618	ENSMUST00000174411;ENSMUST00000152909;ENSMUST00000201066;ENSMUST00000106341;ENSMUST00000162727;ENSMUST00000183044	0.014860889794822578	0.025662103920422903
NONMMUT018575.2	mmu04916	Melanogenesis	5.0	78.0	275.0	18241.0	4.474719800747198	ENSMUST00000022725;ENSMUST00000147744;ENSMUST00000144270;ENSMUST00000187811;ENSMUST00000106341	0.006857033958270398	0.01828542388872106
NONMMUT018575.2	mmu05143	African trypanosomiasis	2.0	78.0	56.0	18241.0	8.545582706766917	ENSMUST00000147744;ENSMUST00000022185	0.025368107192628872	0.03382414292350516
NONMMUT018575.2	mmu05202	Transcriptional misregulation in cancers	11.0	78.0	602.0	18241.0	4.810556850299995	ENSMUST00000105341;ENSMUST00000171770;ENSMUST00000120105;ENSMUST00000201066;ENSMUST00000170926;ENSMUST00000169879;ENSMUST00000185355;ENSMUST00000113502;ENSMUST00000114457;ENSMUST00000144900;ENSMUST00000122348	5.473458347220021e-05	0.0004378766677776017
NONMMUT018815.2	mmu03010	Ribosome	3.0	50.0	287.0	18241.0	3.9930313588850175	ENSMUST00000054252;ENSMUST00000146131;ENSMUST00000115078	0.04477298472750181	0.04477298472750181
NONMMUT018815.2	mmu04530	Tight junction	4.0	50.0	455.0	18241.0	3.3991399904443385	ENSMUST00000113054;ENSMUST00000022140;ENSMUST00000107029;ENSMUST00000136086	0.03641024646272196	0.04477298472750181
NONMMUT018832.2	mmu00500	Starch and sucrose metabolism	2.0	29.0	130.0	18241.0	10.31965811965812	ENSMUST00000135846;ENSMUST00000070334	0.018516666998348388	0.03998355284713518
NONMMUT018832.2	mmu00750	Vitamin B6 metabolism	1.0	29.0	16.0	18241.0	40.68080357142857	ENSMUST00000162053	0.026655701898090117	0.03998355284713518
NONMMUT018832.2	mmu05210	Colorectal cancer	2.0	29.0	224.0	18241.0	5.958002645502646	ENSMUST00000111657;ENSMUST00000100241	0.049702384031643655	0.049702384031643655
NONMMUT019034.2	mmu00500	Starch and sucrose metabolism	2.0	27.0	130.0	18241.0	11.14523076923077	ENSMUST00000135846;ENSMUST00000070334	0.01616234959082988	0.028800906122161882
NONMMUT019034.2	mmu00750	Vitamin B6 metabolism	1.0	27.0	16.0	18241.0	43.81009615384615	ENSMUST00000162053	0.02484175216154472	0.035363757028641835
NONMMUT019034.2	mmu04012	ErbB signaling pathway	3.0	27.0	313.0	18241.0	7.159744408945687	ENSMUST00000019843;ENSMUST00000136962;ENSMUST00000122348	0.01102905621192076	0.025492542601879126
NONMMUT019034.2	mmu04066	HIF-1 signaling pathway	3.0	27.0	371.0	18241.0	6.02088948787062	ENSMUST00000019843;ENSMUST00000136962;ENSMUST00000122348	0.01730303604030746	0.028800906122161882
NONMMUT019034.2	mmu04068	FoxO signaling pathway	5.0	27.0	396.0	18241.0	10.241620752984389	ENSMUST00000019843;ENSMUST00000201902;ENSMUST00000070334;ENSMUST00000136962;ENSMUST00000122348	0.00026937460482347	0.007447439378915592
NONMMUT019034.2	mmu04072	Phospholipase D signaling pathway	3.0	27.0	443.0	18241.0	5.022009029345372	ENSMUST00000019843;ENSMUST00000136962;ENSMUST00000100241	0.027389720691280848	0.035363757028641835
NONMMUT019034.2	mmu04110	Cell cycle	3.0	27.0	341.0	18241.0	6.56158357771261	ENSMUST00000114325;ENSMUST00000201902;ENSMUST00000122348	0.013854870160266517	0.028339507145999695
NONMMUT019034.2	mmu04115	p53 signaling pathway	2.0	27.0	209.0	18241.0	6.902200956937799	ENSMUST00000201902;ENSMUST00000122348	0.03856974219863664	0.04115732430703443
NONMMUT019034.2	mmu04150	mTOR signaling pathway	2.0	27.0	212.0	18241.0	6.803396226415094	ENSMUST00000019843;ENSMUST00000136962	0.039570207253650194	0.04115732430703443
NONMMUT019034.2	mmu04151	PI3K-Akt signaling pathway	5.0	27.0	938.0	18241.0	4.1924307036247335	ENSMUST00000019843;ENSMUST00000201902;ENSMUST00000070334;ENSMUST00000136962;ENSMUST00000122348	0.011342152294141176	0.025492542601879126
NONMMUT019034.2	mmu04152	AMPK signaling pathway	3.0	27.0	375.0	18241.0	5.955333333333333	ENSMUST00000019843;ENSMUST00000070334;ENSMUST00000136962	0.017796073990339962	0.028800906122161882
NONMMUT019034.2	mmu04213	Longevity regulating pathway - multiple species	2.0	27.0	181.0	18241.0	7.98232044198895	ENSMUST00000019843;ENSMUST00000136962	0.029730469896652775	0.035363757028641835
NONMMUT019034.2	mmu04370	VEGF signaling pathway	2.0	27.0	184.0	18241.0	7.850869565217391	ENSMUST00000019843;ENSMUST00000136962	0.03063312018150396	0.035363757028641835
NONMMUT019034.2	mmu04390	Hippo signaling pathway	3.0	27.0	463.0	18241.0	4.799676025917926	ENSMUST00000111657;ENSMUST00000201902;ENSMUST00000136390	0.030648589424822924	0.035363757028641835
NONMMUT019034.2	mmu04510	Focal adhesion	4.0	27.0	582.0	18241.0	5.276856417152248	ENSMUST00000115629;ENSMUST00000019843;ENSMUST00000201902;ENSMUST00000136962	0.010232413608209107	0.025492542601879126
NONMMUT019034.2	mmu04530	Tight junction	3.0	27.0	455.0	18241.0	4.886263736263737	ENSMUST00000162901;ENSMUST00000019843;ENSMUST00000136962	0.029321211571318877	0.035363757028641835
NONMMUT019034.2	mmu04630	Jak-STAT signaling pathway	4.0	27.0	411.0	18241.0	7.544694805881731	ENSMUST00000019843;ENSMUST00000201902;ENSMUST00000136962;ENSMUST00000122348	0.0030449561243165242	0.01863056022595605
NONMMUT019034.2	mmu04662	B cell receptor signaling pathway	2.0	27.0	222.0	18241.0	6.493333333333333	ENSMUST00000019843;ENSMUST00000136962	0.04297637768389862	0.04297637768389862
NONMMUT019034.2	mmu04664	Fc epsilon RI signaling pathway	2.0	27.0	210.0	18241.0	6.868952380952381	ENSMUST00000019843;ENSMUST00000136962	0.03890211893709273	0.04115732430703443
NONMMUT019034.2	mmu04910	Insulin signaling pathway	3.0	27.0	453.0	18241.0	4.908388520971302	ENSMUST00000019843;ENSMUST00000070334;ENSMUST00000136962	0.028994329270733747	0.035363757028641835
NONMMUT019034.2	mmu04917	Prolactin signaling pathway	3.0	27.0	252.0	18241.0	8.923115079365079	ENSMUST00000019843;ENSMUST00000201902;ENSMUST00000136962	0.0061381489217908515	0.02124743857542987
NONMMUT019034.2	mmu04920	Adipocytokine signaling pathway	3.0	27.0	224.0	18241.0	10.054129464285714	ENSMUST00000019843;ENSMUST00000070334;ENSMUST00000136962	0.004444043988538738	0.01863056022595605
NONMMUT019034.2	mmu04922	Glucagon signaling pathway	3.0	27.0	294.0	18241.0	7.630527210884353	ENSMUST00000019843;ENSMUST00000070334;ENSMUST00000136962	0.009322950550147297	0.024904983424300052
NONMMUT019034.2	mmu04923	Regulation of lipolysis in adipocyte	2.0	27.0	181.0	18241.0	7.98232044198895	ENSMUST00000019843;ENSMUST00000136962	0.029730469896652775	0.035363757028641835
NONMMUT019034.2	mmu04931	Insulin resistance	3.0	27.0	322.0	18241.0	6.9561335403726705	ENSMUST00000019843;ENSMUST00000070334;ENSMUST00000136962	0.011896519880876926	0.025492542601879126
NONMMUT019034.2	mmu04932	Non-alcoholic fatty liver disease (NAFLD)	3.0	27.0	354.0	18241.0	6.316031073446328	ENSMUST00000019843;ENSMUST00000139456;ENSMUST00000136962	0.015295186459892602	0.028678474612298627
NONMMUT019034.2	mmu04933	AGE-RAGE signaling pathway in diabetic complications	3.0	27.0	295.0	18241.0	7.604237288135593	ENSMUST00000115629;ENSMUST00000019843;ENSMUST00000136962	0.009408549293624464	0.024904983424300052
NONMMUT019034.2	mmu04973	Carbohydrate digestion and absorption	3.0	27.0	125.0	18241.0	18.116	ENSMUST00000019843;ENSMUST00000070334;ENSMUST00000136962	0.0008690789653532499	0.01303618448029875
NONMMUT019034.2	mmu05160	Hepatitis C	3.0	27.0	376.0	18241.0	5.939162234042553	ENSMUST00000019843;ENSMUST00000136962;ENSMUST00000122348	0.01792056380934517	0.028800906122161882
NONMMUT019034.2	mmu05161	Hepatitis B	3.0	27.0	425.0	18241.0	5.24	ENSMUST00000019843;ENSMUST00000136962;ENSMUST00000122348	0.024626713511448236	0.035363757028641835
NONMMUT019034.2	mmu05162	Measles	3.0	27.0	352.0	18241.0	6.352627840909091	ENSMUST00000019843;ENSMUST00000201902;ENSMUST00000136962	0.01506825405017442	0.028678474612298627
NONMMUT019034.2	mmu05166	HTLV-I infection	4.0	27.0	759.0	18241.0	4.005728361115885	ENSMUST00000019843;ENSMUST00000201902;ENSMUST00000136962;ENSMUST00000122348	0.024668079871172737	0.035363757028641835
NONMMUT019034.2	mmu05200	Pathways in cancer	5.0	27.0	1177.0	18241.0	3.294971808140882	ENSMUST00000019843;ENSMUST00000111657;ENSMUST00000136962;ENSMUST00000100241;ENSMUST00000122348	0.0275736242388608	0.035363757028641835
NONMMUT019034.2	mmu05202	Transcriptional misregulation in cancers	5.0	27.0	602.0	18241.0	6.659241920869828	ENSMUST00000137048;ENSMUST00000201902;ENSMUST00000139365;ENSMUST00000113502;ENSMUST00000122348	0.001752708639169046	0.015774377752521416
NONMMUT019034.2	mmu05210	Colorectal cancer	4.0	27.0	224.0	18241.0	13.988354037267081	ENSMUST00000019843;ENSMUST00000111657;ENSMUST00000136962;ENSMUST00000100241	0.00033099730572958187	0.007447439378915592
NONMMUT019034.2	mmu05211	Renal cell carcinoma	2.0	27.0	214.0	18241.0	6.739065420560748	ENSMUST00000019843;ENSMUST00000136962	0.04024271710021144	0.04115732430703443
NONMMUT019034.2	mmu05212	Pancreatic cancer	3.0	27.0	241.0	18241.0	9.336099585062241	ENSMUST00000019843;ENSMUST00000136962;ENSMUST00000100241	0.005432948935715512	0.02037355850893317
NONMMUT019034.2	mmu05213	Endometrial cancer	3.0	27.0	205.0	18241.0	10.997560975609757	ENSMUST00000019843;ENSMUST00000111657;ENSMUST00000136962	0.003479007189013587	0.01863056022595605
NONMMUT019034.2	mmu05214	Glioma	3.0	27.0	218.0	18241.0	10.334288990825687	ENSMUST00000019843;ENSMUST00000136962;ENSMUST00000122348	0.00412359300666075	0.01863056022595605
NONMMUT019034.2	mmu05215	Prostate cancer	4.0	27.0	318.0	18241.0	9.802023516543615	ENSMUST00000019843;ENSMUST00000111657;ENSMUST00000136962;ENSMUST00000122348	0.0012070048939535416	0.013578805056977342
NONMMUT019034.2	mmu05218	Melanoma	3.0	27.0	226.0	18241.0	9.964048672566372	ENSMUST00000019843;ENSMUST00000136962;ENSMUST00000122348	0.004554136944122589	0.01863056022595605
NONMMUT019034.2	mmu05220	Chronic myeloid leukemia	3.0	27.0	273.0	18241.0	8.227106227106226	ENSMUST00000019843;ENSMUST00000136962;ENSMUST00000122348	0.007631373346725326	0.024529414328759977
NONMMUT019034.2	mmu05221	Acute myeloid leukemia	3.0	27.0	222.0	18241.0	10.145833333333334	ENSMUST00000019843;ENSMUST00000111657;ENSMUST00000136962	0.004335594102961787	0.01863056022595605
NONMMUT019034.2	mmu05223	Non-small cell lung cancer	2.0	27.0	192.0	18241.0	7.520416666666667	ENSMUST00000019843;ENSMUST00000136962	0.033093272551287044	0.03722993162019793
NONMMUT019034.2	mmu05231	Choline metabolism in cancer	3.0	27.0	293.0	18241.0	7.656996587030717	ENSMUST00000019843;ENSMUST00000136962;ENSMUST00000100241	0.009237814531584256	0.024904983424300052
NONMMUT019073.2	mmu00100	Steroid biosynthesis	2.0	61.0	45.0	18241.0	13.706967984934087	ENSMUST00000188027;ENSMUST00000144034	0.010727444799533126	0.027954473150648772
NONMMUT019073.2	mmu00970	Aminoacyl-tRNA biosynthesis	2.0	61.0	100.0	18241.0	6.149491525423729	ENSMUST00000141903;ENSMUST00000188247	0.04550248307046856	0.04550248307046856
NONMMUT019073.2	mmu03440	Homologous recombination	2.0	61.0	73.0	18241.0	8.436498723009056	ENSMUST00000136568;ENSMUST00000147305	0.02594931321320154	0.03459908428426872
NONMMUT019073.2	mmu03450	Non-homologous end-joining	2.0	61.0	35.0	18241.0	17.632929782082325	ENSMUST00000136568;ENSMUST00000147305	0.0067515563381619435	0.027006225352647774
NONMMUT019073.2	mmu04916	Melanogenesis	4.0	61.0	275.0	18241.0	4.5846251993620415	ENSMUST00000144270;ENSMUST00000029123;ENSMUST00000205685;ENSMUST00000153888	0.013977236575324386	0.027954473150648772
NONMMUT019073.2	mmu05206	MicroRNAs in cancer	5.0	61.0	449.0	18241.0	3.538020999045498	ENSMUST00000113705;ENSMUST00000172509;ENSMUST00000202187;ENSMUST00000134776;ENSMUST00000205685	0.01752851897717512	0.02804563036348019
NONMMUT019073.2	mmu05211	Renal cell carcinoma	4.0	61.0	214.0	18241.0	5.911460895228726	ENSMUST00000112868;ENSMUST00000095087;ENSMUST00000161317;ENSMUST00000205685	0.006014389349706975	0.027006225352647774
NONMMUT019073.2	mmu05412	Arrhythmogenic right ventricular cardiomyopathy (ARVC)	3.0	61.0	235.0	18241.0	3.9631694790902423	ENSMUST00000119365;ENSMUST00000059888;ENSMUST00000153888	0.04504308241122858	0.04550248307046856
NONMMUT019440.2	mmu00410	beta-Alanine metabolism	2.0	74.0	80.0	18241.0	6.305902777777778	ENSMUST00000110180;ENSMUST00000129143	0.043461693993442053	0.043461693993442053
NONMMUT019440.2	mmu00510	N-Glycan biosynthesis	4.0	74.0	115.0	18241.0	9.006708074534162	ENSMUST00000171770;ENSMUST00000154819;ENSMUST00000113612;ENSMUST00000135934	0.0013730978758142549	0.008925136192792657
NONMMUT019440.2	mmu04110	Cell cycle	6.0	74.0	341.0	18241.0	4.63170605485596	ENSMUST00000114325;ENSMUST00000201066;ENSMUST00000201902;ENSMUST00000115072;ENSMUST00000183044;ENSMUST00000122348	0.002780919800572941	0.01205065246914941
NONMMUT019440.2	mmu04115	p53 signaling pathway	4.0	74.0	209.0	18241.0	4.930143540669857	ENSMUST00000201066;ENSMUST00000201902;ENSMUST00000183044;ENSMUST00000122348	0.010855748676819321	0.028224946559730235
NONMMUT019440.2	mmu04310	Wnt signaling pathway	5.0	74.0	418.0	18241.0	3.0897649261493654	ENSMUST00000152909;ENSMUST00000147744;ENSMUST00000201066;ENSMUST00000201902;ENSMUST00000183044	0.028194627914564743	0.036653016288934165
NONMMUT019440.2	mmu04340	Hedgehog signaling pathway	3.0	74.0	143.0	18241.0	5.347581995469319	ENSMUST00000206048;ENSMUST00000201066;ENSMUST00000201902	0.02131334072100407	0.036653016288934165
NONMMUT019440.2	mmu04390	Hippo signaling pathway	5.0	74.0	463.0	18241.0	2.782420884590102	ENSMUST00000174411;ENSMUST00000152909;ENSMUST00000201066;ENSMUST00000201902;ENSMUST00000183044	0.040821028822986015	0.043461693993442053
NONMMUT019440.2	mmu04630	Jak-STAT signaling pathway	6.0	74.0	411.0	18241.0	3.827823100042937	ENSMUST00000138989;ENSMUST00000201066;ENSMUST00000201902;ENSMUST00000136962;ENSMUST00000183044;ENSMUST00000122348	0.006766355629330777	0.021990655795325022
NONMMUT019440.2	mmu04916	Melanogenesis	4.0	74.0	275.0	18241.0	3.733194805194805	ENSMUST00000022725;ENSMUST00000147744;ENSMUST00000144270;ENSMUST00000187811	0.026407692830716062	0.036653016288934165
NONMMUT019440.2	mmu05143	African trypanosomiasis	2.0	74.0	56.0	18241.0	9.020337301587302	ENSMUST00000147744;ENSMUST00000022185	0.023010192125834907	0.036653016288934165
NONMMUT019440.2	mmu05166	HTLV-I infection	7.0	74.0	759.0	18241.0	2.406426366192752	ENSMUST00000105341;ENSMUST00000201066;ENSMUST00000201902;ENSMUST00000187811;ENSMUST00000136962;ENSMUST00000183044;ENSMUST00000122348	0.03482198617670967	0.04115325639065688
NONMMUT019440.2	mmu05202	Transcriptional misregulation in cancers	13.0	74.0	602.0	18241.0	6.244403899569741	ENSMUST00000105341;ENSMUST00000154004;ENSMUST00000171770;ENSMUST00000120105;ENSMUST00000201066;ENSMUST00000137048;ENSMUST00000201902;ENSMUST00000170926;ENSMUST00000185355;ENSMUST00000069309;ENSMUST00000113502;ENSMUST00000144900;ENSMUST00000122348	9.691382922446773e-07	1.2598797799180804e-05
NONMMUT019440.2	mmu05203	Viral carcinogenesis	7.0	74.0	625.0	18241.0	2.9447641791044776	ENSMUST00000131254;ENSMUST00000201066;ENSMUST00000118294;ENSMUST00000201902;ENSMUST00000187811;ENSMUST00000183044;ENSMUST00000122348	0.013773490872357137	0.029842563556773796
NONMMUT019834.2	mmu03440	Homologous recombination	2.0	65.0	73.0	18241.0	7.900848010437051	ENSMUST00000136568;ENSMUST00000147305	0.029175739825193985	0.047214271315645304
NONMMUT019834.2	mmu03450	Non-homologous end-joining	2.0	65.0	35.0	18241.0	16.513378684807257	ENSMUST00000136568;ENSMUST00000147305	0.0076319179704400384	0.03449188790257438
NONMMUT019834.2	mmu04110	Cell cycle	5.0	65.0	341.0	18241.0	4.374389051808406	ENSMUST00000201066;ENSMUST00000146312;ENSMUST00000115072;ENSMUST00000118368;ENSMUST00000183044	0.007664863978349863	0.03449188790257438
NONMMUT019834.2	mmu04151	PI3K-Akt signaling pathway	7.0	65.0	938.0	18241.0	2.2263252702007206	ENSMUST00000201066;ENSMUST00000144270;ENSMUST00000187811;ENSMUST00000129514;ENSMUST00000115274;ENSMUST00000059888;ENSMUST00000183044	0.04958310134224605	0.04958310134224605
NONMMUT019834.2	mmu04713	Circadian entrainment	4.0	65.0	335.0	18241.0	3.504966968436506	ENSMUST00000147744;ENSMUST00000187811;ENSMUST00000021234;ENSMUST00000161035	0.032355743338415816	0.047214271315645304
NONMMUT019834.2	mmu04924	Renin secretion	3.0	65.0	196.0	18241.0	4.454822251481238	ENSMUST00000063278;ENSMUST00000147744;ENSMUST00000187811	0.03379642426603135	0.047214271315645304
NONMMUT019834.2	mmu04925	Aldosterone synthesis and secretion	4.0	65.0	263.0	18241.0	4.482453406470111	ENSMUST00000147744;ENSMUST00000187811;ENSMUST00000021234;ENSMUST00000161035	0.014949012481404506	0.04484703744421352
NONMMUT019834.2	mmu04971	Gastric acid secretion	3.0	65.0	210.0	18241.0	4.154608294930876	ENSMUST00000110920;ENSMUST00000147744;ENSMUST00000004480	0.04007326737799667	0.047214271315645304
NONMMUT019834.2	mmu05211	Renal cell carcinoma	3.0	65.0	214.0	18241.0	4.076047633403678	ENSMUST00000108382;ENSMUST00000095087;ENSMUST00000161317	0.04196824116946249	0.047214271315645304
NONMMUT020293.2	mmu00310	Lysine degradation	2.0	39.0	157.0	18241.0	6.226200723016009	ENSMUST00000143951;ENSMUST00000152945	0.04516606726934949	0.04516606726934949
NONMMUT020293.2	mmu04510	Focal adhesion	4.0	39.0	582.0	18241.0	3.467648502700049	ENSMUST00000149150;ENSMUST00000031243;ENSMUST00000112748;ENSMUST00000115274	0.035463499746030455	0.04516606726934949
NONMMUT020293.2	mmu04512	ECM-receptor interaction	3.0	39.0	201.0	18241.0	7.4792703150912105	ENSMUST00000149150;ENSMUST00000031243;ENSMUST00000112748	0.009315808739336125	0.027947426218008376
NONMMUT020309.2	mmu03013	RNA transport	2.0	12.0	438.0	18241.0	8.129223744292238	ENSMUST00000044783;ENSMUST00000184826	0.03261443288901911	0.0378831761339953
NONMMUT020309.2	mmu03015	mRNA surveillance pathway	2.0	12.0	243.0	18241.0	14.813168724279835	ENSMUST00000184826;ENSMUST00000153976	0.010837368914989676	0.033344094985764516
NONMMUT020309.2	mmu04110	Cell cycle	2.0	12.0	341.0	18241.0	10.498533724340176	ENSMUST00000198207;ENSMUST00000205685	0.02051944306816278	0.033344094985764516
NONMMUT020309.2	mmu04310	Wnt signaling pathway	3.0	12.0	418.0	18241.0	14.212918660287082	ENSMUST00000159586;ENSMUST00000205685;ENSMUST00000153888	0.002295195678647877	0.0298375438224224
NONMMUT020309.2	mmu04520	Adherens junction	2.0	12.0	296.0	18241.0	12.125	ENSMUST00000205685;ENSMUST00000153888	0.015737814281453703	0.033344094985764516
NONMMUT020309.2	mmu04530	Tight junction	2.0	12.0	455.0	18241.0	7.818021978021978	ENSMUST00000153976;ENSMUST00000022140	0.034969085662149506	0.0378831761339953
NONMMUT020309.2	mmu04916	Melanogenesis	2.0	12.0	275.0	18241.0	13.066181818181818	ENSMUST00000205685;ENSMUST00000153888	0.013698940937755295	0.033344094985764516
NONMMUT020309.2	mmu05016	Huntington's disease	2.0	12.0	482.0	18241.0	7.368879668049792	ENSMUST00000119879;ENSMUST00000205685	0.03884410802026339	0.03884410802026339
NONMMUT020309.2	mmu05164	Influenza A	2.0	12.0	443.0	18241.0	8.035214446952596	ENSMUST00000184826;ENSMUST00000205685	0.033300026135261555	0.0378831761339953
NONMMUT020309.2	mmu05166	HTLV-I infection	3.0	12.0	759.0	18241.0	7.677646025472113	ENSMUST00000198207;ENSMUST00000119879;ENSMUST00000205685	0.01201881103138892	0.033344094985764516
NONMMUT020309.2	mmu05168	Herpes simplex infection	3.0	12.0	544.0	18241.0	10.84375	ENSMUST00000184826;ENSMUST00000119879;ENSMUST00000205685	0.004810939126613401	0.03127110432298711
NONMMUT020309.2	mmu05206	MicroRNAs in cancer	2.0	12.0	449.0	18241.0	7.9251670378619155	ENSMUST00000172509;ENSMUST00000205685	0.034130405221813334	0.0378831761339953
NONMMUT020309.2	mmu05215	Prostate cancer	2.0	12.0	318.0	18241.0	11.272327044025158	ENSMUST00000205685;ENSMUST00000153888	0.018006448644927373	0.033344094985764516
NONMMUT020370.2	mmu00750	Vitamin B6 metabolism	1.0	22.0	16.0	18241.0	54.24107142857143	ENSMUST00000162053	0.02029120000750692	0.04401814164259941
NONMMUT020370.2	mmu00920	Sulfur metabolism	1.0	22.0	22.0	18241.0	39.435064935064936	ENSMUST00000169133	0.027358501454972067	0.04401814164259941
NONMMUT020370.2	mmu04012	ErbB signaling pathway	3.0	22.0	313.0	18241.0	9.043887674457709	ENSMUST00000019843;ENSMUST00000136962;ENSMUST00000122348	0.006192202344192191	0.0318392034178969
NONMMUT020370.2	mmu04015	Rap1 signaling pathway	3.0	22.0	693.0	18241.0	3.9981772613351563	ENSMUST00000019843;ENSMUST00000200386;ENSMUST00000136962	0.049529353073979016	0.04976282435022464
NONMMUT020370.2	mmu04066	HIF-1 signaling pathway	3.0	22.0	371.0	18241.0	7.605334089941835	ENSMUST00000019843;ENSMUST00000136962;ENSMUST00000122348	0.00982768463528935	0.0318392034178969
NONMMUT020370.2	mmu04068	FoxO signaling pathway	4.0	22.0	396.0	18241.0	10.014029180695847	ENSMUST00000019843;ENSMUST00000201902;ENSMUST00000136962;ENSMUST00000122348	0.0012127743384362007	0.020212905640603348
NONMMUT020370.2	mmu04071	Sphingolipid signaling pathway	3.0	22.0	334.0	18241.0	8.465332492908919	ENSMUST00000019843;ENSMUST00000155919;ENSMUST00000136962	0.007393278069525609	0.0318392034178969
NONMMUT020370.2	mmu04110	Cell cycle	3.0	22.0	341.0	18241.0	8.288316098163296	ENSMUST00000114325;ENSMUST00000201902;ENSMUST00000122348	0.007822350193972592	0.0318392034178969
NONMMUT020370.2	mmu04115	p53 signaling pathway	2.0	22.0	209.0	18241.0	8.627751196172248	ENSMUST00000201902;ENSMUST00000122348	0.026366645997954043	0.04401814164259941
NONMMUT020370.2	mmu04122	Sulfur relay system	1.0	22.0	32.0	18241.0	27.09672619047619	ENSMUST00000169133	0.039029317561167294	0.04849513073283193
NONMMUT020370.2	mmu04150	mTOR signaling pathway	2.0	22.0	212.0	18241.0	8.504245283018868	ENSMUST00000019843;ENSMUST00000136962	0.027064842104812612	0.04401814164259941
NONMMUT020370.2	mmu04151	PI3K-Akt signaling pathway	4.0	22.0	938.0	18241.0	4.099265576877517	ENSMUST00000019843;ENSMUST00000201902;ENSMUST00000136962;ENSMUST00000122348	0.024471077284480662	0.04401814164259941
NONMMUT020370.2	mmu04211	Longevity regulating pathway - mammal	2.0	22.0	297.0	18241.0	6.041750841750842	ENSMUST00000019843;ENSMUST00000136962	0.04976282435022464	0.04976282435022464
NONMMUT020370.2	mmu04213	Longevity regulating pathway - multiple species	2.0	22.0	181.0	18241.0	9.977900552486188	ENSMUST00000019843;ENSMUST00000136962	0.020223957249392997	0.04401814164259941
NONMMUT020370.2	mmu04370	VEGF signaling pathway	2.0	22.0	184.0	18241.0	9.813586956521739	ENSMUST00000019843;ENSMUST00000136962	0.02084902883913139	0.04401814164259941
NONMMUT020370.2	mmu04510	Focal adhesion	3.0	22.0	582.0	18241.0	4.790830168204015	ENSMUST00000019843;ENSMUST00000201902;ENSMUST00000136962	0.032022023320065686	0.04574574760009384
NONMMUT020370.2	mmu04530	Tight junction	4.0	22.0	455.0	18241.0	8.686691086691086	ENSMUST00000162901;ENSMUST00000019843;ENSMUST00000137846;ENSMUST00000136962	0.0020105957957980984	0.02093855286011858
NONMMUT020370.2	mmu04620	Toll-like receptor signaling pathway	2.0	22.0	296.0	18241.0	6.0625	ENSMUST00000019843;ENSMUST00000136962	0.04946549839449138	0.04976282435022464
NONMMUT020370.2	mmu04630	Jak-STAT signaling pathway	5.0	22.0	411.0	18241.0	12.759410333476456	ENSMUST00000138989;ENSMUST00000019843;ENSMUST00000201902;ENSMUST00000136962;ENSMUST00000122348	0.00011445823692738481	0.00286145592318462
NONMMUT020370.2	mmu04662	B cell receptor signaling pathway	2.0	22.0	222.0	18241.0	8.116666666666667	ENSMUST00000019843;ENSMUST00000136962	0.029446212268346695	0.04401814164259941
NONMMUT020370.2	mmu04664	Fc epsilon RI signaling pathway	2.0	22.0	210.0	18241.0	8.586190476190476	ENSMUST00000019843;ENSMUST00000136962	0.02659853788791899	0.04401814164259941
NONMMUT020370.2	mmu04666	Fc gamma R-mediated phagocytosis	2.0	22.0	292.0	18241.0	6.146917808219178	ENSMUST00000019843;ENSMUST00000136962	0.04828288811013329	0.04976282435022464
NONMMUT020370.2	mmu04914	Progesterone-mediated oocyte maturation	2.0	22.0	296.0	18241.0	6.0625	ENSMUST00000019843;ENSMUST00000136962	0.04946549839449138	0.04976282435022464
NONMMUT020370.2	mmu04917	Prolactin signaling pathway	3.0	22.0	252.0	18241.0	11.271303258145364	ENSMUST00000019843;ENSMUST00000201902;ENSMUST00000136962	0.0034043355116938055	0.024316682226384324
NONMMUT020370.2	mmu04920	Adipocytokine signaling pathway	2.0	22.0	224.0	18241.0	8.043303571428572	ENSMUST00000019843;ENSMUST00000136962	0.029932336316967602	0.04401814164259941
NONMMUT020370.2	mmu04922	Glucagon signaling pathway	2.0	22.0	294.0	18241.0	6.104421768707483	ENSMUST00000019843;ENSMUST00000136962	0.04887285079233279	0.04976282435022464
NONMMUT020370.2	mmu04923	Regulation of lipolysis in adipocyte	2.0	22.0	181.0	18241.0	9.977900552486188	ENSMUST00000019843;ENSMUST00000136962	0.020223957249392997	0.04401814164259941
NONMMUT020370.2	mmu04933	AGE-RAGE signaling pathway in diabetic complications	2.0	22.0	295.0	18241.0	6.083389830508475	ENSMUST00000019843;ENSMUST00000136962	0.04916883991806433	0.04976282435022464
NONMMUT020370.2	mmu04973	Carbohydrate digestion and absorption	2.0	22.0	125.0	18241.0	14.4928	ENSMUST00000019843;ENSMUST00000136962	0.010119057441821669	0.0318392034178969
NONMMUT020370.2	mmu05142	Chagas disease (American trypanosomiasis)	2.0	22.0	291.0	18241.0	6.168384879725086	ENSMUST00000019843;ENSMUST00000136962	0.047988918324532025	0.04976282435022464
NONMMUT020370.2	mmu05160	Hepatitis C	3.0	22.0	376.0	18241.0	7.502099664053752	ENSMUST00000019843;ENSMUST00000136962;ENSMUST00000122348	0.010188545093727009	0.0318392034178969
NONMMUT020370.2	mmu05161	Hepatitis B	3.0	22.0	425.0	18241.0	6.618947368421052	ENSMUST00000019843;ENSMUST00000136962;ENSMUST00000122348	0.014137908471480092	0.03927196797633359
NONMMUT020370.2	mmu05162	Measles	3.0	22.0	352.0	18241.0	8.024372009569378	ENSMUST00000019843;ENSMUST00000201902;ENSMUST00000136962	0.008526087552874265	0.0318392034178969
NONMMUT020370.2	mmu05166	HTLV-I infection	4.0	22.0	759.0	18241.0	5.118430683648075	ENSMUST00000019843;ENSMUST00000201902;ENSMUST00000136962;ENSMUST00000122348	0.012124599716515104	0.03566058740151501
NONMMUT020370.2	mmu05169	Epstein-Barr virus infection	3.0	22.0	601.0	18241.0	4.634381294334005	ENSMUST00000019843;ENSMUST00000136962;ENSMUST00000122348	0.03473532420983488	0.046807458670354365
NONMMUT020370.2	mmu05202	Transcriptional misregulation in cancers	7.0	22.0	602.0	18241.0	13.673643410852714	ENSMUST00000154004;ENSMUST00000137048;ENSMUST00000201902;ENSMUST00000170926;ENSMUST00000069309;ENSMUST00000139365;ENSMUST00000122348	4.880700029739725e-06	0.00024403500148698624
NONMMUT020370.2	mmu05205	Proteoglycans in cancer	3.0	22.0	613.0	18241.0	4.540568386709023	ENSMUST00000019843;ENSMUST00000136962;ENSMUST00000122348	0.03650981776287641	0.046807458670354365
NONMMUT020370.2	mmu05210	Colorectal cancer	2.0	22.0	224.0	18241.0	8.043303571428572	ENSMUST00000019843;ENSMUST00000136962	0.029932336316967602	0.04401814164259941
NONMMUT020370.2	mmu05211	Renal cell carcinoma	2.0	22.0	214.0	18241.0	8.423831775700934	ENSMUST00000019843;ENSMUST00000136962	0.027534492508653564	0.04401814164259941
NONMMUT020370.2	mmu05212	Pancreatic cancer	2.0	22.0	241.0	18241.0	7.468879668049793	ENSMUST00000019843;ENSMUST00000136962	0.03419365847305147	0.046807458670354365
NONMMUT020370.2	mmu05213	Endometrial cancer	2.0	22.0	205.0	18241.0	8.798048780487806	ENSMUST00000019843;ENSMUST00000136962	0.02544753047045936	0.04401814164259941
NONMMUT020370.2	mmu05214	Glioma	3.0	22.0	218.0	18241.0	13.0538387252535	ENSMUST00000019843;ENSMUST00000136962;ENSMUST00000122348	0.0022714183746820335	0.02093855286011858
NONMMUT020370.2	mmu05215	Prostate cancer	3.0	22.0	318.0	18241.0	8.899205561072492	ENSMUST00000019843;ENSMUST00000136962;ENSMUST00000122348	0.0064665720891806736	0.0318392034178969
NONMMUT020370.2	mmu05218	Melanoma	3.0	22.0	226.0	18241.0	12.586166744294363	ENSMUST00000019843;ENSMUST00000136962;ENSMUST00000122348	0.0025126263432142296	0.02093855286011858
NONMMUT020370.2	mmu05220	Chronic myeloid leukemia	3.0	22.0	273.0	18241.0	10.392134181607865	ENSMUST00000019843;ENSMUST00000136962;ENSMUST00000122348	0.004250398994215892	0.026564993713849322
NONMMUT020370.2	mmu05221	Acute myeloid leukemia	2.0	22.0	222.0	18241.0	8.116666666666667	ENSMUST00000019843;ENSMUST00000136962	0.029446212268346695	0.04401814164259941
NONMMUT020370.2	mmu05222	Small cell lung cancer	2.0	22.0	262.0	18241.0	6.8622137404580155	ENSMUST00000019843;ENSMUST00000136962	0.03976600720092218	0.04849513073283193
NONMMUT020370.2	mmu05223	Non-small cell lung cancer	2.0	22.0	192.0	18241.0	9.400520833333333	ENSMUST00000019843;ENSMUST00000136962	0.022555249117302997	0.04401814164259941
NONMMUT020370.2	mmu05230	Central carbon metabolism in cancer	2.0	22.0	249.0	18241.0	7.22570281124498	ENSMUST00000019843;ENSMUST00000136962	0.036277156721210284	0.046807458670354365
NONMMUT020370.2	mmu05231	Choline metabolism in cancer	2.0	22.0	293.0	18241.0	6.125597269624573	ENSMUST00000019843;ENSMUST00000136962	0.04857753289438773	0.04976282435022464
NONMMUT020793.2	mmu04390	Hippo signaling pathway	4.0	38.0	463.0	18241.0	4.517342142040402	ENSMUST00000174411;ENSMUST00000106341;ENSMUST00000107029;ENSMUST00000136086	0.015636206042826173	0.02345430906423926
NONMMUT020793.2	mmu04530	Tight junction	4.0	38.0	455.0	18241.0	4.598836457659987	ENSMUST00000113054;ENSMUST00000022140;ENSMUST00000107029;ENSMUST00000136086	0.014761654345570429	0.02345430906423926
NONMMUT020793.2	mmu05202	Transcriptional misregulation in cancers	4.0	38.0	602.0	18241.0	3.4471369943326167	ENSMUST00000120105;ENSMUST00000170926;ENSMUST00000169879;ENSMUST00000185355	0.03625218217490006	0.03625218217490006
NONMMUT021173.2	mmu00330	Arginine and proline metabolism	2.0	49.0	123.0	18241.0	6.26811970247362	ENSMUST00000110180;ENSMUST00000129143	0.04423129754213339	0.04767826002744895
NONMMUT021173.2	mmu00410	beta-Alanine metabolism	2.0	49.0	80.0	18241.0	9.660106382978723	ENSMUST00000110180;ENSMUST00000129143	0.020376988664565387	0.038590080254785296
NONMMUT021173.2	mmu00510	N-Glycan biosynthesis	2.0	49.0	115.0	18241.0	6.707123034227567	ENSMUST00000171770;ENSMUST00000113612	0.03925295869843268	0.046079560211203574
NONMMUT021173.2	mmu00562	Inositol phosphate metabolism	3.0	49.0	252.0	18241.0	4.655538302277432	ENSMUST00000147744;ENSMUST00000108242;ENSMUST00000115013	0.030828069125283672	0.04161789331913296
NONMMUT021173.2	mmu04014	Ras signaling pathway	5.0	49.0	722.0	18241.0	2.757334424578192	ENSMUST00000179592;ENSMUST00000126150;ENSMUST00000144270;ENSMUST00000108242;ENSMUST00000208969	0.04427495644696899	0.04767826002744895
NONMMUT021173.2	mmu04015	Rap1 signaling pathway	5.0	49.0	693.0	18241.0	2.877476059294241	ENSMUST00000147744;ENSMUST00000179592;ENSMUST00000144270;ENSMUST00000108242;ENSMUST00000162727	0.038226768957346016	0.046079560211203574
NONMMUT021173.2	mmu04022	cGMP - PKG signaling pathway	4.0	49.0	512.0	18241.0	3.0779513888888888	ENSMUST00000147744;ENSMUST00000106702;ENSMUST00000108242;ENSMUST00000187811	0.04895881638854767	0.04895881638854767
NONMMUT021173.2	mmu04072	Phospholipase D signaling pathway	5.0	49.0	443.0	18241.0	4.565462753950339	ENSMUST00000147744;ENSMUST00000106702;ENSMUST00000126150;ENSMUST00000144270;ENSMUST00000108242	0.006781231320081721	0.03225485167018756
NONMMUT021173.2	mmu04151	PI3K-Akt signaling pathway	7.0	49.0	938.0	18241.0	3.074449182658138	ENSMUST00000201066;ENSMUST00000179592;ENSMUST00000144270;ENSMUST00000108242;ENSMUST00000187811;ENSMUST00000059888;ENSMUST00000183044	0.012398984651717395	0.03225485167018756
NONMMUT021173.2	mmu04310	Wnt signaling pathway	5.0	49.0	418.0	18241.0	4.845313179643323	ENSMUST00000152909;ENSMUST00000147744;ENSMUST00000201066;ENSMUST00000106341;ENSMUST00000183044	0.005341539887136044	0.03225485167018756
NONMMUT021173.2	mmu04390	Hippo signaling pathway	5.0	49.0	463.0	18241.0	4.363341841743569	ENSMUST00000152909;ENSMUST00000201066;ENSMUST00000106341;ENSMUST00000162727;ENSMUST00000183044	0.00811478332450238	0.03225485167018756
NONMMUT021173.2	mmu04520	Adherens junction	3.0	49.0	296.0	18241.0	3.953804347826087	ENSMUST00000179592;ENSMUST00000106341;ENSMUST00000162727	0.04591239854495084	0.04767826002744895
NONMMUT021173.2	mmu04550	Signaling pathways regulating pluripotency of stem cells	4.0	49.0	434.0	18241.0	3.64710701484895	ENSMUST00000105341;ENSMUST00000152909;ENSMUST00000179592;ENSMUST00000108242	0.02947284879067169	0.04161789331913296
NONMMUT021173.2	mmu04611	Platelet activation	4.0	49.0	338.0	18241.0	4.708218277449046	ENSMUST00000147744;ENSMUST00000106702;ENSMUST00000126150;ENSMUST00000108242	0.013140865495261597	0.03225485167018756
NONMMUT021173.2	mmu04730	Long-term depression	3.0	49.0	172.0	18241.0	6.85123862487361	ENSMUST00000147744;ENSMUST00000106702;ENSMUST00000126150	0.011493050576622074	0.03225485167018756
NONMMUT021173.2	mmu04750	Inflammatory mediator regulation of TRP channels	4.0	49.0	329.0	18241.0	4.839446133063154	ENSMUST00000147744;ENSMUST00000022185;ENSMUST00000126150;ENSMUST00000108242	0.012013656893485073	0.03225485167018756
NONMMUT021173.2	mmu04916	Melanogenesis	5.0	49.0	275.0	18241.0	7.42396694214876	ENSMUST00000147744;ENSMUST00000144270;ENSMUST00000187811;ENSMUST00000029123;ENSMUST00000106341	0.0008920809077030714	0.02408618450798293
NONMMUT021173.2	mmu04925	Aldosterone synthesis and secretion	3.0	49.0	263.0	18241.0	4.458092246652339	ENSMUST00000147744;ENSMUST00000187811;ENSMUST00000161035	0.0343065018610558	0.04410835953564317
NONMMUT021173.2	mmu05010	Alzheimer's disease	4.0	49.0	432.0	18241.0	3.66440329218107	ENSMUST00000162466;ENSMUST00000147744;ENSMUST00000163779;ENSMUST00000173739	0.029048263866681318	0.04161789331913296
NONMMUT021173.2	mmu05143	African trypanosomiasis	2.0	49.0	56.0	18241.0	13.81838905775076	ENSMUST00000147744;ENSMUST00000022185	0.010563390408143941	0.03225485167018756
NONMMUT021173.2	mmu05200	Pathways in cancer	8.0	49.0	1177.0	18241.0	2.8288538450380254	ENSMUST00000152909;ENSMUST00000147744;ENSMUST00000179592;ENSMUST00000106702;ENSMUST00000144270;ENSMUST00000108242;ENSMUST00000106341;ENSMUST00000161317	0.012732849669991067	0.03225485167018756
NONMMUT021173.2	mmu05202	Transcriptional misregulation in cancers	5.0	49.0	602.0	18241.0	3.329620960434914	ENSMUST00000105341;ENSMUST00000171770;ENSMUST00000201066;ENSMUST00000185355;ENSMUST00000113502	0.022712451911261235	0.038590080254785296
NONMMUT021173.2	mmu05210	Colorectal cancer	3.0	49.0	224.0	18241.0	5.245632763975156	ENSMUST00000152909;ENSMUST00000108242;ENSMUST00000106341	0.022868195706539432	0.038590080254785296
NONMMUT021173.2	mmu05213	Endometrial cancer	3.0	49.0	205.0	18241.0	5.737857900318134	ENSMUST00000152909;ENSMUST00000108242;ENSMUST00000106341	0.018201013451584733	0.038590080254785296
NONMMUT021173.2	mmu05215	Prostate cancer	4.0	49.0	318.0	18241.0	5.009923130677848	ENSMUST00000179592;ENSMUST00000108242;ENSMUST00000187811;ENSMUST00000106341	0.010723327336708619	0.03225485167018756
NONMMUT021173.2	mmu05221	Acute myeloid leukemia	3.0	49.0	222.0	18241.0	5.293478260869565	ENSMUST00000144270;ENSMUST00000108242;ENSMUST00000106341	0.022348968128456485	0.038590080254785296
NONMMUT021173.2	mmu05230	Central carbon metabolism in cancer	3.0	49.0	249.0	18241.0	4.7124148768989	ENSMUST00000179592;ENSMUST00000144270;ENSMUST00000108242	0.029913678796980547	0.04161789331913296
NONMMUT021424.2	mmu00970	Aminoacyl-tRNA biosynthesis	2.0	38.0	100.0	18241.0	10.078333333333333	ENSMUST00000141903;ENSMUST00000188247	0.01902327308800028	0.01902327308800028
NONMMUT021424.2	mmu03015	mRNA surveillance pathway	3.0	38.0	243.0	18241.0	6.348500881834215	ENSMUST00000184826;ENSMUST00000153976;ENSMUST00000082319	0.014360943637205803	0.01902327308800028
NONMMUT021424.2	mmu05206	MicroRNAs in cancer	4.0	38.0	449.0	18241.0	4.661862963448185	ENSMUST00000113705;ENSMUST00000172509;ENSMUST00000202187;ENSMUST00000134776	0.014126709341690524	0.01902327308800028
NONMMUT021448.2	mmu00510	N-Glycan biosynthesis	2.0	44.0	115.0	18241.0	7.505590062111802	ENSMUST00000199554;ENSMUST00000135934	0.032247472200768186	0.032247472200768186
NONMMUT021448.2	mmu03015	mRNA surveillance pathway	3.0	44.0	243.0	18241.0	5.419451972297501	ENSMUST00000184826;ENSMUST00000111267;ENSMUST00000153976	0.021243564098238046	0.032247472200768186
NONMMUT021448.2	mmu04916	Melanogenesis	3.0	44.0	275.0	18241.0	4.780310421286031	ENSMUST00000109083;ENSMUST00000205685;ENSMUST00000153888	0.029123287781924082	0.032247472200768186
NONMMUT021448.2	mmu05206	MicroRNAs in cancer	4.0	44.0	449.0	18241.0	3.9625835189309577	ENSMUST00000113705;ENSMUST00000172509;ENSMUST00000134776;ENSMUST00000205685	0.02312542335053855	0.032247472200768186
NONMMUT021646.2	mmu00100	Steroid biosynthesis	2.0	92.0	45.0	18241.0	8.98567901234568	ENSMUST00000188027;ENSMUST00000144034	0.023263098518462307	0.034894647777693466
NONMMUT021646.2	mmu00510	N-Glycan biosynthesis	3.0	92.0	115.0	18241.0	5.312945774303859	ENSMUST00000171770;ENSMUST00000154819;ENSMUST00000135934	0.021567007617814146	0.034894647777693466
NONMMUT021646.2	mmu03450	Non-homologous end-joining	2.0	92.0	35.0	18241.0	11.55936507936508	ENSMUST00000136568;ENSMUST00000147305	0.014802754472071246	0.03330619756216031
NONMMUT021646.2	mmu04390	Hippo signaling pathway	7.0	92.0	463.0	18241.0	3.162139499428281	ENSMUST00000174411;ENSMUST00000152909;ENSMUST00000201066;ENSMUST00000106341;ENSMUST00000107029;ENSMUST00000136086;ENSMUST00000183044	0.009393019429960984	0.03330619756216031
NONMMUT021646.2	mmu04713	Circadian entrainment	5.0	92.0	335.0	18241.0	3.0718819694630297	ENSMUST00000147744;ENSMUST00000107785;ENSMUST00000187811;ENSMUST00000177094;ENSMUST00000161035	0.028281055038472842	0.03636135647803651
NONMMUT021646.2	mmu04916	Melanogenesis	5.0	92.0	275.0	18241.0	3.754649947753396	ENSMUST00000022725;ENSMUST00000147744;ENSMUST00000144270;ENSMUST00000187811;ENSMUST00000106341	0.013418650249540323	0.03330619756216031
NONMMUT021646.2	mmu04925	Aldosterone synthesis and secretion	4.0	92.0	263.0	18241.0	3.1071552022122364	ENSMUST00000147744;ENSMUST00000107785;ENSMUST00000187811;ENSMUST00000161035	0.04546427751968485	0.04546427751968485
NONMMUT021646.2	mmu05143	African trypanosomiasis	2.0	92.0	56.0	18241.0	7.216269841269841	ENSMUST00000147744;ENSMUST00000022185	0.03433594453252222	0.0386279375990875
NONMMUT021646.2	mmu05202	Transcriptional misregulation in cancers	9.0	92.0	602.0	18241.0	3.177180482728255	ENSMUST00000105341;ENSMUST00000171770;ENSMUST00000120105;ENSMUST00000201066;ENSMUST00000170926;ENSMUST00000169879;ENSMUST00000185355;ENSMUST00000113502;ENSMUST00000144900	0.0035566403762110066	0.03200976338589906
NONMMUT021749.2	mmu00330	Arginine and proline metabolism	2.0	51.0	123.0	18241.0	6.012278081964493	ENSMUST00000110180;ENSMUST00000129143	0.04752739688305784	0.04863236056527957
NONMMUT021749.2	mmu00410	beta-Alanine metabolism	2.0	51.0	80.0	18241.0	9.265816326530611	ENSMUST00000110180;ENSMUST00000129143	0.02196128644744663	0.03388626498765526
NONMMUT021749.2	mmu00510	N-Glycan biosynthesis	2.0	51.0	115.0	18241.0	6.433362910381544	ENSMUST00000154819;ENSMUST00000135934	0.04220144667573983	0.04747662751020731
NONMMUT021749.2	mmu00562	Inositol phosphate metabolism	3.0	51.0	252.0	18241.0	4.4615575396825395	ENSMUST00000147744;ENSMUST00000108242;ENSMUST00000115013	0.03414257996823641	0.04097109596188369
NONMMUT021749.2	mmu04072	Phospholipase D signaling pathway	5.0	51.0	443.0	18241.0	4.366964373343802	ENSMUST00000147744;ENSMUST00000106702;ENSMUST00000126150;ENSMUST00000144270;ENSMUST00000108242	0.008025034089483506	0.03094257669275929
NONMMUT021749.2	mmu04110	Cell cycle	4.0	51.0	341.0	18241.0	4.467461159293692	ENSMUST00000201066;ENSMUST00000146312;ENSMUST00000115072;ENSMUST00000183044	0.01549482736922679	0.03094257669275929
NONMMUT021749.2	mmu04151	PI3K-Akt signaling pathway	7.0	51.0	938.0	18241.0	2.9347014925373136	ENSMUST00000201066;ENSMUST00000144270;ENSMUST00000108242;ENSMUST00000187811;ENSMUST00000129514;ENSMUST00000059888;ENSMUST00000183044	0.015287285750965118	0.03094257669275929
NONMMUT021749.2	mmu04310	Wnt signaling pathway	4.0	51.0	418.0	18241.0	3.62883029624351	ENSMUST00000152909;ENSMUST00000147744;ENSMUST00000201066;ENSMUST00000183044	0.029789194138658655	0.038300392463989696
NONMMUT021749.2	mmu04611	Platelet activation	4.0	51.0	338.0	18241.0	4.507868563515045	ENSMUST00000147744;ENSMUST00000106702;ENSMUST00000126150;ENSMUST00000108242	0.015051650330935125	0.03094257669275929
NONMMUT021749.2	mmu04713	Circadian entrainment	4.0	51.0	335.0	18241.0	4.548999682438869	ENSMUST00000147744;ENSMUST00000187811;ENSMUST00000021234;ENSMUST00000161035	0.01461662558781994	0.03094257669275929
NONMMUT021749.2	mmu04730	Long-term depression	3.0	51.0	172.0	18241.0	6.5657703488372094	ENSMUST00000147744;ENSMUST00000106702;ENSMUST00000126150	0.012808249795723354	0.03094257669275929
NONMMUT021749.2	mmu04916	Melanogenesis	4.0	51.0	275.0	18241.0	5.560077369439072	ENSMUST00000147744;ENSMUST00000144270;ENSMUST00000187811;ENSMUST00000029123	0.0075444763262365365	0.03094257669275929
NONMMUT021749.2	mmu04925	Aldosterone synthesis and secretion	4.0	51.0	263.0	18241.0	5.817652293503762	ENSMUST00000147744;ENSMUST00000187811;ENSMUST00000021234;ENSMUST00000161035	0.006477716846474081	0.03094257669275929
NONMMUT021749.2	mmu05142	Chagas disease (American trypanosomiasis)	3.0	51.0	291.0	18241.0	3.8552405498281788	ENSMUST00000147744;ENSMUST00000108242;ENSMUST00000132144	0.04863236056527957	0.04863236056527957
NONMMUT021749.2	mmu05162	Measles	4.0	51.0	352.0	18241.0	4.325193423597679	ENSMUST00000201066;ENSMUST00000108242;ENSMUST00000132144;ENSMUST00000183044	0.017190320384866273	0.03094257669275929
NONMMUT021749.2	mmu05200	Pathways in cancer	8.0	51.0	1177.0	18241.0	2.6972792475943965	ENSMUST00000152909;ENSMUST00000147744;ENSMUST00000108382;ENSMUST00000106702;ENSMUST00000144270;ENSMUST00000108242;ENSMUST00000129514;ENSMUST00000161317	0.016041077448195534	0.03094257669275929
NONMMUT021749.2	mmu05202	Transcriptional misregulation in cancers	5.0	51.0	602.0	18241.0	3.1848548317203527	ENSMUST00000105341;ENSMUST00000201066;ENSMUST00000129514;ENSMUST00000113502;ENSMUST00000144900	0.026511758784642358	0.03670858908642788
NONMMUT021749.2	mmu05211	Renal cell carcinoma	3.0	51.0	214.0	18241.0	5.264894859813084	ENSMUST00000108382;ENSMUST00000108242;ENSMUST00000161317	0.022590843325103506	0.03388626498765526
NONMMUT022125.2	mmu00330	Arginine and proline metabolism	2.0	40.0	123.0	18241.0	7.752674368848951	ENSMUST00000110180;ENSMUST00000129143	0.030547701228312234	0.0473270336662523
NONMMUT022125.2	mmu00410	beta-Alanine metabolism	2.0	40.0	80.0	18241.0	11.948026315789473	ENSMUST00000110180;ENSMUST00000129143	0.013883154528373015	0.04561607916465419
NONMMUT022125.2	mmu00510	N-Glycan biosynthesis	2.0	40.0	115.0	18241.0	8.295652173913043	ENSMUST00000113612;ENSMUST00000135934	0.027041507543231875	0.0473270336662523
NONMMUT022125.2	mmu00562	Inositol phosphate metabolism	3.0	40.0	252.0	18241.0	5.787966537966538	ENSMUST00000147744;ENSMUST00000108242;ENSMUST00000115013	0.018127409925750883	0.04632560314358559
NONMMUT022125.2	mmu04022	cGMP - PKG signaling pathway	4.0	40.0	512.0	18241.0	3.847439236111111	ENSMUST00000147744;ENSMUST00000106702;ENSMUST00000108242;ENSMUST00000187811	0.025719997540622045	0.0473270336662523
NONMMUT022125.2	mmu04070	Phosphatidylinositol signaling system	3.0	40.0	320.0	18241.0	4.540793918918919	ENSMUST00000147744;ENSMUST00000108242;ENSMUST00000115013	0.03337123340886927	0.0473270336662523
NONMMUT022125.2	mmu04071	Sphingolipid signaling pathway	3.0	40.0	334.0	18241.0	4.3470626314937695	ENSMUST00000147744;ENSMUST00000106702;ENSMUST00000108242	0.03713516833944644	0.0473270336662523
NONMMUT022125.2	mmu04072	Phospholipase D signaling pathway	5.0	40.0	443.0	18241.0	5.739438890680425	ENSMUST00000147744;ENSMUST00000106702;ENSMUST00000126150;ENSMUST00000144270;ENSMUST00000108242	0.0028053864279697963	0.03022131450914263
NONMMUT022125.2	mmu04110	Cell cycle	3.0	40.0	341.0	18241.0	4.25616232067845	ENSMUST00000146312;ENSMUST00000115072;ENSMUST00000183044	0.03909624520255625	0.0473270336662523
NONMMUT022125.2	mmu04151	PI3K-Akt signaling pathway	6.0	40.0	938.0	18241.0	3.2552991345792046	ENSMUST00000144270;ENSMUST00000108242;ENSMUST00000187811;ENSMUST00000129514;ENSMUST00000059888;ENSMUST00000183044	0.015934798467167572	0.04581254559310677
NONMMUT022125.2	mmu04152	AMPK signaling pathway	3.0	40.0	375.0	18241.0	3.862918918918919	ENSMUST00000108242;ENSMUST00000187811;ENSMUST00000136232	0.049360847346661005	0.049360847346661005
NONMMUT022125.2	mmu04211	Longevity regulating pathway - mammal	3.0	40.0	297.0	18241.0	4.8987168987168985	ENSMUST00000108242;ENSMUST00000187811;ENSMUST00000136232	0.027649405427018114	0.0473270336662523
NONMMUT022125.2	mmu04270	Vascular smooth muscle contraction	3.0	40.0	359.0	18241.0	4.0386960776932925	ENSMUST00000147744;ENSMUST00000106702;ENSMUST00000126150	0.04437884048138643	0.049360847346661005
NONMMUT022125.2	mmu04611	Platelet activation	4.0	40.0	338.0	18241.0	5.885272846811309	ENSMUST00000147744;ENSMUST00000106702;ENSMUST00000126150;ENSMUST00000108242	0.006470696370687217	0.03022131450914263
NONMMUT022125.2	mmu04713	Circadian entrainment	4.0	40.0	335.0	18241.0	5.938971807628524	ENSMUST00000147744;ENSMUST00000187811;ENSMUST00000021234;ENSMUST00000161035	0.006275005590768072	0.03022131450914263
NONMMUT022125.2	mmu04725	Cholinergic synapse	3.0	40.0	369.0	18241.0	3.927049000219732	ENSMUST00000147744;ENSMUST00000108242;ENSMUST00000187811	0.04746130407025641	0.049360847346661005
NONMMUT022125.2	mmu04730	Long-term depression	3.0	40.0	172.0	18241.0	8.517756128221244	ENSMUST00000147744;ENSMUST00000106702;ENSMUST00000126150	0.0065698509802483976	0.03022131450914263
NONMMUT022125.2	mmu04750	Inflammatory mediator regulation of TRP channels	3.0	40.0	329.0	18241.0	4.414359648402201	ENSMUST00000147744;ENSMUST00000126150;ENSMUST00000108242	0.03576662457726823	0.0473270336662523
NONMMUT022125.2	mmu04915	Estrogen signaling pathway	3.0	40.0	318.0	18241.0	4.569862315145334	ENSMUST00000147744;ENSMUST00000108242;ENSMUST00000187811	0.03285083269435456	0.0473270336662523
NONMMUT022125.2	mmu04916	Melanogenesis	3.0	40.0	275.0	18241.0	5.297100737100737	ENSMUST00000147744;ENSMUST00000144270;ENSMUST00000187811	0.022717298747446296	0.0473270336662523
NONMMUT022125.2	mmu04925	Aldosterone synthesis and secretion	4.0	40.0	263.0	18241.0	7.595268272074356	ENSMUST00000147744;ENSMUST00000187811;ENSMUST00000021234;ENSMUST00000161035	0.0026897266171711253	0.03022131450914263
NONMMUT022125.2	mmu05030	Cocaine addiction	2.0	40.0	159.0	18241.0	5.9854352863290305	ENSMUST00000187811;ENSMUST00000114134	0.04834258503343668	0.049360847346661005
NONMMUT022125.2	mmu05200	Pathways in cancer	7.0	40.0	1177.0	18241.0	3.07530702093149	ENSMUST00000152909;ENSMUST00000147744;ENSMUST00000106702;ENSMUST00000144270;ENSMUST00000108242;ENSMUST00000129514;ENSMUST00000161317	0.013342722067792677	0.04561607916465419
NONMMUT022390.2	mmu04390	Hippo signaling pathway	4.0	38.0	463.0	18241.0	4.517342142040402	ENSMUST00000174411;ENSMUST00000106341;ENSMUST00000107029;ENSMUST00000136086	0.015636206042826173	0.02345430906423926
NONMMUT022390.2	mmu04530	Tight junction	4.0	38.0	455.0	18241.0	4.598836457659987	ENSMUST00000113054;ENSMUST00000022140;ENSMUST00000107029;ENSMUST00000136086	0.014761654345570429	0.02345430906423926
NONMMUT022390.2	mmu05202	Transcriptional misregulation in cancers	4.0	38.0	602.0	18241.0	3.4471369943326167	ENSMUST00000120105;ENSMUST00000170926;ENSMUST00000169879;ENSMUST00000185355	0.03625218217490006	0.03625218217490006
NONMMUT022571.2	mmu00562	Inositol phosphate metabolism	3.0	36.0	252.0	18241.0	6.4895382395382395	ENSMUST00000147744;ENSMUST00000108242;ENSMUST00000115013	0.013650835005525174	0.032265610013059505
NONMMUT022571.2	mmu04015	Rap1 signaling pathway	5.0	36.0	693.0	18241.0	4.084159568030536	ENSMUST00000147744;ENSMUST00000179592;ENSMUST00000144270;ENSMUST00000108242;ENSMUST00000162727	0.011322865202107027	0.032265610013059505
NONMMUT022571.2	mmu04070	Phosphatidylinositol signaling system	3.0	36.0	320.0	18241.0	5.0911931818181815	ENSMUST00000147744;ENSMUST00000108242;ENSMUST00000115013	0.025398576235197444	0.040851131745841485
NONMMUT022571.2	mmu04110	Cell cycle	3.0	36.0	341.0	18241.0	4.772060783790989	ENSMUST00000201066;ENSMUST00000146312;ENSMUST00000183044	0.02985275012196108	0.040851131745841485
NONMMUT022571.2	mmu04151	PI3K-Akt signaling pathway	8.0	36.0	938.0	18241.0	5.270484313128236	ENSMUST00000201066;ENSMUST00000179592;ENSMUST00000144270;ENSMUST00000108242;ENSMUST00000187811;ENSMUST00000129514;ENSMUST00000059888;ENSMUST00000183044	0.000414132352576218	0.005383720583490834
NONMMUT022571.2	mmu04152	AMPK signaling pathway	3.0	36.0	375.0	18241.0	4.331151515151515	ENSMUST00000043893;ENSMUST00000108242;ENSMUST00000187811	0.03788831403920476	0.04283026804431842
NONMMUT022571.2	mmu04310	Wnt signaling pathway	4.0	36.0	418.0	18241.0	5.329844497607655	ENSMUST00000147744;ENSMUST00000201066;ENSMUST00000106341;ENSMUST00000183044	0.009207052053539083	0.032265610013059505
NONMMUT022571.2	mmu04390	Hippo signaling pathway	4.0	36.0	463.0	18241.0	4.799676025917926	ENSMUST00000201066;ENSMUST00000106341;ENSMUST00000162727;ENSMUST00000183044	0.01298881415599647	0.032265610013059505
NONMMUT022571.2	mmu04510	Focal adhesion	4.0	36.0	582.0	18241.0	3.7927405498281788	ENSMUST00000201066;ENSMUST00000108242;ENSMUST00000059888;ENSMUST00000183044	0.027374925407582074	0.040851131745841485
NONMMUT022571.2	mmu04520	Adherens junction	3.0	36.0	296.0	18241.0	5.511363636363637	ENSMUST00000179592;ENSMUST00000106341;ENSMUST00000162727	0.02078661841778297	0.040851131745841485
NONMMUT022571.2	mmu04630	Jak-STAT signaling pathway	3.0	36.0	411.0	18241.0	3.9438177394381775	ENSMUST00000201066;ENSMUST00000108242;ENSMUST00000183044	0.04749015300000818	0.048836214181425315
NONMMUT022571.2	mmu04713	Circadian entrainment	3.0	36.0	335.0	18241.0	4.859158751696065	ENSMUST00000147744;ENSMUST00000187811;ENSMUST00000161035	0.028540302414711304	0.040851131745841485
NONMMUT022571.2	mmu04725	Cholinergic synapse	3.0	36.0	369.0	18241.0	4.403054939640305	ENSMUST00000147744;ENSMUST00000108242;ENSMUST00000187811	0.03639672769067723	0.04283026804431842
NONMMUT022571.2	mmu04915	Estrogen signaling pathway	3.0	36.0	318.0	18241.0	5.123785020011435	ENSMUST00000147744;ENSMUST00000108242;ENSMUST00000187811	0.024994743635849272	0.040851131745841485
NONMMUT022571.2	mmu04916	Melanogenesis	5.0	36.0	275.0	18241.0	10.53724340175953	ENSMUST00000147744;ENSMUST00000144270;ENSMUST00000187811;ENSMUST00000029123;ENSMUST00000106341	0.00020804406536803342	0.005383720583490834
NONMMUT022571.2	mmu04918	Thyroid hormone synthesis	2.0	36.0	178.0	18241.0	5.969266358228685	ENSMUST00000147744;ENSMUST00000187811	0.048836214181425315	0.048836214181425315
NONMMUT022571.2	mmu04919	Thyroid hormone signaling pathway	4.0	36.0	378.0	18241.0	5.90707671957672	ENSMUST00000147744;ENSMUST00000124072;ENSMUST00000108242;ENSMUST00000129514	0.006526021732502478	0.032265610013059505
NONMMUT022571.2	mmu04925	Aldosterone synthesis and secretion	3.0	36.0	263.0	18241.0	6.214310404424473	ENSMUST00000147744;ENSMUST00000187811;ENSMUST00000161035	0.015275968139351403	0.0330979309685947
NONMMUT022571.2	mmu05030	Cocaine addiction	2.0	36.0	159.0	18241.0	6.68960414354421	ENSMUST00000187811;ENSMUST00000114134	0.03995739695956646	0.04328718003953033
NONMMUT022571.2	mmu05162	Measles	3.0	36.0	352.0	18241.0	4.620092975206612	ENSMUST00000201066;ENSMUST00000108242;ENSMUST00000183044	0.03234143044379977	0.0420438595769397
NONMMUT022571.2	mmu05200	Pathways in cancer	7.0	36.0	1177.0	18241.0	3.499487299680661	ENSMUST00000147744;ENSMUST00000179592;ENSMUST00000108382;ENSMUST00000144270;ENSMUST00000108242;ENSMUST00000106341;ENSMUST00000129514	0.007485210001317744	0.032265610013059505
NONMMUT022571.2	mmu05203	Viral carcinogenesis	4.0	36.0	625.0	18241.0	3.5232	ENSMUST00000201066;ENSMUST00000108242;ENSMUST00000187811;ENSMUST00000183044	0.03426362363170773	0.042421629258304804
NONMMUT022571.2	mmu05215	Prostate cancer	4.0	36.0	318.0	18241.0	7.045204402515723	ENSMUST00000179592;ENSMUST00000108242;ENSMUST00000187811;ENSMUST00000106341	0.003571447852239255	0.030952548052740208
NONMMUT022571.2	mmu05216	Thyroid cancer	2.0	36.0	129.0	18241.0	8.259005927952577	ENSMUST00000106341;ENSMUST00000129514	0.02740058132988957	0.040851131745841485
NONMMUT022571.2	mmu05221	Acute myeloid leukemia	3.0	36.0	222.0	18241.0	7.378787878787879	ENSMUST00000144270;ENSMUST00000108242;ENSMUST00000106341	0.009746338559079462	0.032265610013059505
NONMMUT022571.2	mmu05230	Central carbon metabolism in cancer	3.0	36.0	249.0	18241.0	6.568820737495436	ENSMUST00000179592;ENSMUST00000144270;ENSMUST00000108242	0.013225796346660507	0.032265610013059505
NONMMUT022596.2	mmu00330	Arginine and proline metabolism	2.0	48.0	123.0	18241.0	6.404383174266525	ENSMUST00000110180;ENSMUST00000129143	0.0426164858269372	0.04589055729867652
NONMMUT022596.2	mmu00410	beta-Alanine metabolism	2.0	48.0	80.0	18241.0	9.870108695652174	ENSMUST00000110180;ENSMUST00000129143	0.019603570330393262	0.039996471840479955
NONMMUT022596.2	mmu00510	N-Glycan biosynthesis	2.0	48.0	115.0	18241.0	6.852930056710775	ENSMUST00000154819;ENSMUST00000113612	0.0378094032079747	0.04589055729867652
NONMMUT022596.2	mmu00562	Inositol phosphate metabolism	3.0	48.0	252.0	18241.0	4.758994708994709	ENSMUST00000147744;ENSMUST00000108242;ENSMUST00000115013	0.029237436637688748	0.04589055729867652
NONMMUT022596.2	mmu04072	Phospholipase D signaling pathway	4.0	48.0	443.0	18241.0	3.6523702031602707	ENSMUST00000147744;ENSMUST00000126150;ENSMUST00000144270;ENSMUST00000108242	0.029417353230899772	0.04589055729867652
NONMMUT022596.2	mmu04110	Cell cycle	4.0	48.0	341.0	18241.0	4.772060783790989	ENSMUST00000201066;ENSMUST00000146312;ENSMUST00000115072;ENSMUST00000183044	0.012611747346017834	0.039996471840479955
NONMMUT022596.2	mmu04151	PI3K-Akt signaling pathway	6.0	48.0	938.0	18241.0	2.635242156564118	ENSMUST00000201066;ENSMUST00000144270;ENSMUST00000108242;ENSMUST00000187811;ENSMUST00000129514;ENSMUST00000183044	0.036012445206430675	0.04589055729867652
NONMMUT022596.2	mmu04152	AMPK signaling pathway	4.0	48.0	375.0	18241.0	4.331151515151515	ENSMUST00000043893;ENSMUST00000108242;ENSMUST00000187811;ENSMUST00000136232	0.017247703555101995	0.039996471840479955
NONMMUT022596.2	mmu04211	Longevity regulating pathway - mammal	3.0	48.0	297.0	18241.0	4.027833894500561	ENSMUST00000108242;ENSMUST00000187811;ENSMUST00000136232	0.043978450744565	0.04589055729867652
NONMMUT022596.2	mmu04310	Wnt signaling pathway	5.0	48.0	418.0	18241.0	4.957994881495494	ENSMUST00000152909;ENSMUST00000147744;ENSMUST00000201066;ENSMUST00000111652;ENSMUST00000183044	0.004888473719769772	0.039996471840479955
NONMMUT022596.2	mmu04390	Hippo signaling pathway	4.0	48.0	463.0	18241.0	3.490673473394856	ENSMUST00000152909;ENSMUST00000201066;ENSMUST00000111652;ENSMUST00000183044	0.033768128080601395	0.04589055729867652
NONMMUT022596.2	mmu04620	Toll-like receptor signaling pathway	3.0	48.0	296.0	18241.0	4.041666666666667	ENSMUST00000004392;ENSMUST00000108242;ENSMUST00000132144	0.043617007007993494	0.04589055729867652
NONMMUT022596.2	mmu04713	Circadian entrainment	4.0	48.0	335.0	18241.0	4.859158751696065	ENSMUST00000147744;ENSMUST00000187811;ENSMUST00000021234;ENSMUST00000161035	0.011888052530086063	0.039996471840479955
NONMMUT022596.2	mmu04916	Melanogenesis	4.0	48.0	275.0	18241.0	5.939173553719009	ENSMUST00000147744;ENSMUST00000144270;ENSMUST00000187811;ENSMUST00000111652	0.0060900976250141976	0.039996471840479955
NONMMUT022596.2	mmu04925	Aldosterone synthesis and secretion	4.0	48.0	263.0	18241.0	6.214310404424473	ENSMUST00000147744;ENSMUST00000187811;ENSMUST00000021234;ENSMUST00000161035	0.005221068011424536	0.039996471840479955
NONMMUT022596.2	mmu05142	Chagas disease (American trypanosomiasis)	3.0	48.0	291.0	18241.0	4.11225658648339	ENSMUST00000147744;ENSMUST00000108242;ENSMUST00000132144	0.041832584107196216	0.04589055729867652
NONMMUT022596.2	mmu05152	Tuberculosis	4.0	48.0	473.0	18241.0	3.4149529117816644	ENSMUST00000187811;ENSMUST00000208969;ENSMUST00000132144;ENSMUST00000131415	0.036078253467229315	0.04589055729867652
NONMMUT022596.2	mmu05162	Measles	4.0	48.0	352.0	18241.0	4.620092975206612	ENSMUST00000201066;ENSMUST00000108242;ENSMUST00000132144;ENSMUST00000183044	0.01401093962332075	0.039996471840479955
NONMMUT022596.2	mmu05200	Pathways in cancer	8.0	48.0	1177.0	18241.0	2.899575191163976	ENSMUST00000152909;ENSMUST00000147744;ENSMUST00000108382;ENSMUST00000144270;ENSMUST00000108242;ENSMUST00000129514;ENSMUST00000161317;ENSMUST00000111652	0.011280211106128223	0.039996471840479955
NONMMUT022596.2	mmu05210	Colorectal cancer	3.0	48.0	224.0	18241.0	5.362202380952381	ENSMUST00000152909;ENSMUST00000108242;ENSMUST00000111652	0.021664755580259973	0.039996471840479955
NONMMUT022596.2	mmu05211	Renal cell carcinoma	3.0	48.0	214.0	18241.0	5.615887850467289	ENSMUST00000108382;ENSMUST00000108242;ENSMUST00000161317	0.019260078165055962	0.039996471840479955
NONMMUT022596.2	mmu05213	Endometrial cancer	3.0	48.0	205.0	18241.0	5.8653658536585365	ENSMUST00000152909;ENSMUST00000108242;ENSMUST00000111652	0.017230416887818848	0.039996471840479955
NONMMUT022596.2	mmu05216	Thyroid cancer	2.0	48.0	129.0	18241.0	6.104482642399731	ENSMUST00000129514;ENSMUST00000111652	0.04636429203918298	0.04636429203918298
NONMMUT022596.2	mmu05221	Acute myeloid leukemia	3.0	48.0	222.0	18241.0	5.411111111111111	ENSMUST00000144270;ENSMUST00000108242;ENSMUST00000111652	0.021171205366531814	0.039996471840479955
NONMMUT022758.2	mmu00410	beta-Alanine metabolism	2.0	70.0	80.0	18241.0	6.676838235294118	ENSMUST00000110180;ENSMUST00000129143	0.039320536862196	0.04635235109103089
NONMMUT022758.2	mmu00510	N-Glycan biosynthesis	3.0	70.0	115.0	18241.0	7.0574951330305	ENSMUST00000154819;ENSMUST00000113612;ENSMUST00000135934	0.010438445352311677	0.04635235109103089
NONMMUT022758.2	mmu00520	Amino sugar and nucleotide sugar metabolism	3.0	70.0	137.0	18241.0	5.916984420960889	ENSMUST00000102540;ENSMUST00000138685;ENSMUST00000106760	0.016495444320465413	0.04635235109103089
NONMMUT022758.2	mmu04072	Phospholipase D signaling pathway	5.0	70.0	443.0	18241.0	3.0904670949817676	ENSMUST00000147744;ENSMUST00000106702;ENSMUST00000126150;ENSMUST00000144270;ENSMUST00000108242	0.028330012583666145	0.04635235109103089
NONMMUT022758.2	mmu04110	Cell cycle	4.0	70.0	341.0	18241.0	3.1813738558606595	ENSMUST00000201066;ENSMUST00000146312;ENSMUST00000115072;ENSMUST00000183044	0.043041468870242974	0.04635235109103089
NONMMUT022758.2	mmu04611	Platelet activation	4.0	70.0	338.0	18241.0	3.210148825533441	ENSMUST00000147744;ENSMUST00000106702;ENSMUST00000126150;ENSMUST00000108242	0.04190761323474823	0.04635235109103089
NONMMUT022758.2	mmu04713	Circadian entrainment	4.0	70.0	335.0	18241.0	3.239439167797377	ENSMUST00000147744;ENSMUST00000187811;ENSMUST00000021234;ENSMUST00000161035	0.040791077018516586	0.04635235109103089
NONMMUT022758.2	mmu04730	Long-term depression	3.0	70.0	172.0	18241.0	4.703835473793822	ENSMUST00000147744;ENSMUST00000106702;ENSMUST00000126150	0.029455961370129867	0.04635235109103089
NONMMUT022758.2	mmu04750	Inflammatory mediator regulation of TRP channels	4.0	70.0	329.0	18241.0	3.299622363452151	ENSMUST00000147744;ENSMUST00000022185;ENSMUST00000126150;ENSMUST00000108242	0.038609942428197125	0.04635235109103089
NONMMUT022758.2	mmu04916	Melanogenesis	4.0	70.0	275.0	18241.0	3.959449035812672	ENSMUST00000147744;ENSMUST00000144270;ENSMUST00000187811;ENSMUST00000029123	0.022064381413876472	0.04635235109103089
NONMMUT022758.2	mmu04925	Aldosterone synthesis and secretion	4.0	70.0	263.0	18241.0	4.142873602949648	ENSMUST00000147744;ENSMUST00000187811;ENSMUST00000021234;ENSMUST00000161035	0.01912445555850545	0.04635235109103089
NONMMUT022758.2	mmu04971	Gastric acid secretion	3.0	70.0	210.0	18241.0	3.8445628997867805	ENSMUST00000110920;ENSMUST00000147744;ENSMUST00000004480	0.04814079035643696	0.04814079035643696
NONMMUT022758.2	mmu05143	African trypanosomiasis	2.0	70.0	56.0	18241.0	9.55094537815126	ENSMUST00000147744;ENSMUST00000022185	0.02074820138279758	0.04635235109103089
NONMMUT022758.2	mmu05202	Transcriptional misregulation in cancers	6.0	70.0	602.0	18241.0	2.746937292358804	ENSMUST00000105341;ENSMUST00000154004;ENSMUST00000201066;ENSMUST00000129514;ENSMUST00000113502;ENSMUST00000144900	0.02855619443906974	0.04635235109103089
NONMMUT024262.2	mmu04390	Hippo signaling pathway	6.0	63.0	463.0	18241.0	4.041832442878254	ENSMUST00000174411;ENSMUST00000152909;ENSMUST00000201066;ENSMUST00000106341;ENSMUST00000107029;ENSMUST00000136086	0.005426121418955718	0.005426121418955718
NONMMUT024262.2	mmu05202	Transcriptional misregulation in cancers	7.0	63.0	602.0	18241.0	3.662583056478405	ENSMUST00000120105;ENSMUST00000201066;ENSMUST00000169879;ENSMUST00000185355;ENSMUST00000134357;ENSMUST00000114457;ENSMUST00000144900	0.004806131594684884	0.005426121418955718
NONMMUT024276.2	mmu00860	Porphyrin and chlorophyll metabolism	2.0	63.0	91.0	18241.0	6.5393622770671955	ENSMUST00000110389;ENSMUST00000154117	0.0408275488291472	0.04823807286091614
NONMMUT024276.2	mmu04110	Cell cycle	4.0	63.0	341.0	18241.0	3.5588249913017544	ENSMUST00000201066;ENSMUST00000146312;ENSMUST00000204282;ENSMUST00000115072	0.03096487567752413	0.04823807286091614
NONMMUT024276.2	mmu04152	AMPK signaling pathway	4.0	63.0	375.0	18241.0	3.230011299435028	ENSMUST00000043893;ENSMUST00000187811;ENSMUST00000136232;ENSMUST00000114296	0.041472214811156254	0.04823807286091614
NONMMUT024276.2	mmu04713	Circadian entrainment	4.0	63.0	335.0	18241.0	3.6237794080445234	ENSMUST00000147744;ENSMUST00000187811;ENSMUST00000021234;ENSMUST00000161035	0.029296267246646218	0.04823807286091614
NONMMUT024276.2	mmu04924	Renin secretion	3.0	63.0	196.0	18241.0	4.603316326530612	ENSMUST00000063278;ENSMUST00000147744;ENSMUST00000187811	0.031217515965474472	0.04823807286091614
NONMMUT024276.2	mmu04925	Aldosterone synthesis and secretion	4.0	63.0	263.0	18241.0	4.634400979570794	ENSMUST00000147744;ENSMUST00000187811;ENSMUST00000021234;ENSMUST00000161035	0.013455934608538833	0.04823807286091614
NONMMUT024276.2	mmu05200	Pathways in cancer	8.0	63.0	1177.0	18241.0	2.1087819572101645	ENSMUST00000152909;ENSMUST00000147744;ENSMUST00000162273;ENSMUST00000108382;ENSMUST00000161317;ENSMUST00000115274;ENSMUST00000111652;ENSMUST00000100241	0.04953726966988459	0.04953726966988459
NONMMUT024276.2	mmu05210	Colorectal cancer	3.0	63.0	224.0	18241.0	4.021651785714286	ENSMUST00000152909;ENSMUST00000111652;ENSMUST00000100241	0.04341426557482452	0.04823807286091614
NONMMUT024276.2	mmu05211	Renal cell carcinoma	3.0	63.0	214.0	18241.0	4.211915887850467	ENSMUST00000108382;ENSMUST00000095087;ENSMUST00000161317	0.03881911564515602	0.04823807286091614
NONMMUT024276.2	mmu05213	Endometrial cancer	3.0	63.0	205.0	18241.0	4.399024390243903	ENSMUST00000152909;ENSMUST00000162273;ENSMUST00000111652	0.03490987802619397	0.04823807286091614
NONMMUT024491.2	mmu04512	ECM-receptor interaction	2.0	22.0	201.0	18241.0	8.975124378109452	ENSMUST00000149150;ENSMUST00000031243	0.024542042724984402	0.024542042724984402
NONMMUT024790.2	mmu00330	Arginine and proline metabolism	2.0	24.0	123.0	18241.0	13.390983000739098	ENSMUST00000110180;ENSMUST00000129143	0.011621651351461069	0.023243302702922138
NONMMUT024790.2	mmu00410	beta-Alanine metabolism	2.0	24.0	80.0	18241.0	20.6375	ENSMUST00000110180;ENSMUST00000129143	0.005154015765635896	0.020616063062543585
NONMMUT024790.2	mmu00562	Inositol phosphate metabolism	3.0	24.0	252.0	18241.0	10.197845804988662	ENSMUST00000147744;ENSMUST00000108242;ENSMUST00000115013	0.004381988744299775	0.020616063062543585
NONMMUT024790.2	mmu04014	Ras signaling pathway	5.0	24.0	722.0	18241.0	6.385406035865286	ENSMUST00000126150;ENSMUST00000144270;ENSMUST00000108242;ENSMUST00000208969;ENSMUST00000102946	0.0022296139697182246	0.020398084960590424
NONMMUT024790.2	mmu04070	Phosphatidylinositol signaling system	3.0	24.0	320.0	18241.0	8.00044642857143	ENSMUST00000147744;ENSMUST00000108242;ENSMUST00000115013	0.00842132858020328	0.022313365041037755
NONMMUT024790.2	mmu04072	Phospholipase D signaling pathway	4.0	24.0	443.0	18241.0	8.035214446952596	ENSMUST00000147744;ENSMUST00000126150;ENSMUST00000144270;ENSMUST00000108242	0.002549760620073803	0.020398084960590424
NONMMUT024790.2	mmu04370	VEGF signaling pathway	2.0	24.0	184.0	18241.0	8.921442687747035	ENSMUST00000126150;ENSMUST00000108242	0.024577560822324977	0.032770081096433305
NONMMUT024790.2	mmu04611	Platelet activation	3.0	24.0	338.0	18241.0	7.5667793744716825	ENSMUST00000147744;ENSMUST00000126150;ENSMUST00000108242	0.009762097205454017	0.022313365041037755
NONMMUT024790.2	mmu04664	Fc epsilon RI signaling pathway	2.0	24.0	210.0	18241.0	7.805627705627706	ENSMUST00000126150;ENSMUST00000108242	0.031297690634766465	0.03852023462740488
NONMMUT024790.2	mmu04730	Long-term depression	2.0	24.0	172.0	18241.0	9.550211416490486	ENSMUST00000147744;ENSMUST00000126150	0.02170651573848181	0.032770081096433305
NONMMUT024790.2	mmu04750	Inflammatory mediator regulation of TRP channels	3.0	24.0	329.0	18241.0	7.777681285280069	ENSMUST00000147744;ENSMUST00000126150;ENSMUST00000108242	0.009077021531426682	0.022313365041037755
NONMMUT024790.2	mmu04919	Thyroid hormone signaling pathway	3.0	24.0	378.0	18241.0	6.750944822373394	ENSMUST00000147744;ENSMUST00000124072;ENSMUST00000108242	0.013169292282247516	0.02341207516844003
NONMMUT024790.2	mmu04921	Oxytocin signaling pathway	3.0	24.0	466.0	18241.0	5.449110974862048	ENSMUST00000147744;ENSMUST00000126150;ENSMUST00000108242	0.02281531825662027	0.032770081096433305
NONMMUT024790.2	mmu05146	Amoebiasis	2.0	24.0	265.0	18241.0	6.16672384219554	ENSMUST00000147744;ENSMUST00000108242	0.047575623644188395	0.047575623644188395
NONMMUT024790.2	mmu05221	Acute myeloid leukemia	2.0	24.0	222.0	18241.0	7.378787878787879	ENSMUST00000144270;ENSMUST00000108242	0.0346191716598464	0.03956476761125303
NONMMUT024790.2	mmu05230	Central carbon metabolism in cancer	2.0	24.0	249.0	18241.0	6.568820737495436	ENSMUST00000144270;ENSMUST00000108242	0.04256933580430107	0.045407291524587806
NONMMUT025018.2	mmu03015	mRNA surveillance pathway	2.0	25.0	243.0	18241.0	6.440508140991232	ENSMUST00000184826;ENSMUST00000153976	0.04390296739245173	0.04815488525403515
NONMMUT025018.2	mmu03450	Non-homologous end-joining	1.0	25.0	35.0	18241.0	21.673809523809524	ENSMUST00000147305	0.04815488525403515	0.04815488525403515
NONMMUT025018.2	mmu04310	Wnt signaling pathway	3.0	25.0	418.0	18241.0	5.814375815571988	ENSMUST00000159586;ENSMUST00000205685;ENSMUST00000153888	0.019195451289334548	0.0462331800216731
NONMMUT025018.2	mmu05206	MicroRNAs in cancer	3.0	25.0	449.0	18241.0	5.403522980360397	ENSMUST00000172509;ENSMUST00000134776;ENSMUST00000205685	0.02311659001083655	0.0462331800216731
NONMMUT025019.2	mmu00100	Steroid biosynthesis	2.0	71.0	45.0	18241.0	11.720450885668276	ENSMUST00000188027;ENSMUST00000144034	0.014317728940776622	0.028635457881553243
NONMMUT025019.2	mmu00510	N-Glycan biosynthesis	3.0	71.0	115.0	18241.0	6.9537084398976985	ENSMUST00000154819;ENSMUST00000199554;ENSMUST00000135934	0.0108470098949408	0.028635457881553243
NONMMUT025019.2	mmu03440	Homologous recombination	2.0	71.0	73.0	18241.0	7.213817748659917	ENSMUST00000136568;ENSMUST00000147305	0.03429453816520356	0.049842292709944606
NONMMUT025019.2	mmu03450	Non-homologous end-joining	2.0	71.0	35.0	18241.0	15.077432712215321	ENSMUST00000136568;ENSMUST00000147305	0.00904330096766346	0.028635457881553243
NONMMUT025019.2	mmu04110	Cell cycle	4.0	71.0	341.0	18241.0	3.133890663982142	ENSMUST00000201066;ENSMUST00000115072;ENSMUST00000118368;ENSMUST00000109072	0.04495353905380093	0.049842292709944606
NONMMUT025019.2	mmu04710	Circadian rhythm	2.0	71.0	78.0	18241.0	6.749535488665924	ENSMUST00000187811;ENSMUST00000109072	0.0385746880162254	0.049842292709944606
NONMMUT025019.2	mmu04971	Gastric acid secretion	3.0	71.0	210.0	18241.0	3.7880252100840335	ENSMUST00000110920;ENSMUST00000147744;ENSMUST00000004480	0.049842292709944606	0.049842292709944606
NONMMUT025019.2	mmu05202	Transcriptional misregulation in cancers	9.0	71.0	602.0	18241.0	4.253322259136213	ENSMUST00000105341;ENSMUST00000154004;ENSMUST00000134902;ENSMUST00000201066;ENSMUST00000164648;ENSMUST00000171646;ENSMUST00000113502;ENSMUST00000143286;ENSMUST00000144900	0.0005689519629797712	0.004551615703838169
NONMMUT025225.2	mmu00860	Porphyrin and chlorophyll metabolism	2.0	49.0	91.0	18241.0	8.487257423427636	ENSMUST00000110389;ENSMUST00000154117	0.025765829791101143	0.025765829791101143
NONMMUT025225.2	mmu05202	Transcriptional misregulation in cancers	5.0	49.0	602.0	18241.0	3.329620960434914	ENSMUST00000120105;ENSMUST00000201066;ENSMUST00000169879;ENSMUST00000114457;ENSMUST00000144900	0.022712451911261235	0.025765829791101143
NONMMUT025226.2	mmu00010	Glycolysis / Gluconeogenesis	2.0	26.0	175.0	18241.0	8.602857142857143	ENSMUST00000152945;ENSMUST00000072841	0.026053287838439628	0.04645751994523538
NONMMUT025226.2	mmu00310	Lysine degradation	2.0	26.0	157.0	18241.0	9.598726114649681	ENSMUST00000143951;ENSMUST00000152945	0.021340297519907635	0.04645751994523538
NONMMUT025226.2	mmu05202	Transcriptional misregulation in cancers	4.0	26.0	602.0	18241.0	5.327393536695863	ENSMUST00000134902;ENSMUST00000164648;ENSMUST00000171646;ENSMUST00000143286	0.010032940941455843	0.04645751994523538
NONMMUT025226.2	mmu05212	Pancreatic cancer	2.0	26.0	241.0	18241.0	6.224066390041494	ENSMUST00000134902;ENSMUST00000120356	0.04645751994523538	0.04645751994523538
NONMMUT025226.2	mmu05213	Endometrial cancer	2.0	26.0	205.0	18241.0	7.331707317073171	ENSMUST00000162273;ENSMUST00000120356	0.03474977741177809	0.04645751994523538
NONMMUT025226.2	mmu05214	Glioma	2.0	26.0	218.0	18241.0	6.889525993883792	ENSMUST00000120356;ENSMUST00000115274	0.03882478680498508	0.04645751994523538
NONMMUT025226.2	mmu05218	Melanoma	2.0	26.0	226.0	18241.0	6.642699115044247	ENSMUST00000120356;ENSMUST00000115274	0.041419721569931525	0.04645751994523538
NONMMUT025508.2	mmu00350	Tyrosine metabolism	1.0	13.0	68.0	18241.0	22.270833333333332	ENSMUST00000022725	0.048056166427971954	0.048056166427971954
NONMMUT025508.2	mmu00512	Mucin type O-glycan biosynthesis	1.0	13.0	56.0	18241.0	27.061011904761905	ENSMUST00000170243	0.039854789328636855	0.048056166427971954
NONMMUT025508.2	mmu03010	Ribosome	2.0	13.0	287.0	18241.0	11.374089325308837	ENSMUST00000054252;ENSMUST00000146131	0.017365054102678114	0.048056166427971954
NONMMUT025824.2	mmu00100	Steroid biosynthesis	2.0	90.0	45.0	18241.0	9.18989898989899	ENSMUST00000188027;ENSMUST00000144034	0.02233368163216273	0.038487674127778974
NONMMUT025824.2	mmu00510	N-Glycan biosynthesis	3.0	90.0	115.0	18241.0	5.435082458770615	ENSMUST00000171770;ENSMUST00000154819;ENSMUST00000135934	0.020368048447432882	0.038487674127778974
NONMMUT025824.2	mmu00520	Amino sugar and nucleotide sugar metabolism	3.0	90.0	137.0	18241.0	4.556758117291719	ENSMUST00000102540;ENSMUST00000138685;ENSMUST00000106760	0.03164225445010677	0.038487674127778974
NONMMUT025824.2	mmu03450	Non-homologous end-joining	2.0	90.0	35.0	18241.0	11.822077922077922	ENSMUST00000136568;ENSMUST00000147305	0.014201354402356323	0.038487674127778974
NONMMUT025824.2	mmu04916	Melanogenesis	4.0	90.0	275.0	18241.0	3.0386469344608877	ENSMUST00000147744;ENSMUST00000144270;ENSMUST00000187811;ENSMUST00000153888	0.04858294010125831	0.04858294010125831
NONMMUT025824.2	mmu05143	African trypanosomiasis	2.0	90.0	56.0	18241.0	7.380275974025974	ENSMUST00000147744;ENSMUST00000022185	0.03298943496666769	0.038487674127778974
NONMMUT025824.2	mmu05202	Transcriptional misregulation in cancers	8.0	90.0	602.0	18241.0	2.8586014099343653	ENSMUST00000105341;ENSMUST00000154004;ENSMUST00000171770;ENSMUST00000201066;ENSMUST00000169879;ENSMUST00000185355;ENSMUST00000113502;ENSMUST00000144900	0.010192770964703918	0.038487674127778974
NONMMUT025905.2	mmu00330	Arginine and proline metabolism	2.0	43.0	123.0	18241.0	7.185405512591712	ENSMUST00000110180;ENSMUST00000129143	0.03489043146689367	0.04652057528919156
NONMMUT025905.2	mmu00410	beta-Alanine metabolism	2.0	43.0	80.0	18241.0	11.073780487804878	ENSMUST00000110180;ENSMUST00000129143	0.015929027690026895	0.03982256922506724
NONMMUT025905.2	mmu00510	N-Glycan biosynthesis	2.0	43.0	115.0	18241.0	7.688653234358431	ENSMUST00000113612;ENSMUST00000135934	0.030911746967408615	0.04644888166669456
NONMMUT025905.2	mmu00562	Inositol phosphate metabolism	3.0	43.0	252.0	18241.0	5.353869047619048	ENSMUST00000147744;ENSMUST00000108242;ENSMUST00000115013	0.021956170668230544	0.04038481324945414
NONMMUT025905.2	mmu04022	cGMP - PKG signaling pathway	4.0	43.0	512.0	18241.0	3.551482371794872	ENSMUST00000147744;ENSMUST00000106702;ENSMUST00000108242;ENSMUST00000187811	0.03251421716668619	0.04644888166669456
NONMMUT025905.2	mmu04070	Phosphatidylinositol signaling system	3.0	43.0	320.0	18241.0	4.200234375	ENSMUST00000147744;ENSMUST00000108242;ENSMUST00000115013	0.04010118610290002	0.04686727688431186
NONMMUT025905.2	mmu04071	Sphingolipid signaling pathway	3.0	43.0	334.0	18241.0	4.021032934131736	ENSMUST00000147744;ENSMUST00000106702;ENSMUST00000108242	0.044552244303133724	0.04686727688431186
NONMMUT025905.2	mmu04072	Phospholipase D signaling pathway	5.0	43.0	443.0	18241.0	5.28632529404776	ENSMUST00000147744;ENSMUST00000106702;ENSMUST00000126150;ENSMUST00000144270;ENSMUST00000108242	0.0038626643554006673	0.027349988205279827
NONMMUT025905.2	mmu04110	Cell cycle	3.0	43.0	341.0	18241.0	3.936950146627566	ENSMUST00000146312;ENSMUST00000115072;ENSMUST00000183044	0.04686727688431186	0.04686727688431186
NONMMUT025905.2	mmu04151	PI3K-Akt signaling pathway	6.0	43.0	938.0	18241.0	2.9913559615052154	ENSMUST00000144270;ENSMUST00000108242;ENSMUST00000187811;ENSMUST00000129514;ENSMUST00000059888;ENSMUST00000183044	0.02221164728719978	0.04038481324945414
NONMMUT025905.2	mmu04261	Adrenergic signaling in cardiomyocytes	4.0	43.0	502.0	18241.0	3.624272142200429	ENSMUST00000113705;ENSMUST00000147744;ENSMUST00000108242;ENSMUST00000187811	0.03056742360060865	0.04644888166669456
NONMMUT025905.2	mmu04611	Platelet activation	4.0	43.0	338.0	18241.0	5.432559550902746	ENSMUST00000147744;ENSMUST00000106702;ENSMUST00000126150;ENSMUST00000108242	0.00835963670941348	0.02786545569804493
NONMMUT025905.2	mmu04713	Circadian entrainment	4.0	43.0	335.0	18241.0	5.48212782242633	ENSMUST00000147744;ENSMUST00000187811;ENSMUST00000021234;ENSMUST00000161035	0.008109894534254916	0.02786545569804493
NONMMUT025905.2	mmu04730	Long-term depression	3.0	43.0	172.0	18241.0	7.878924418604651	ENSMUST00000147744;ENSMUST00000106702;ENSMUST00000126150	0.008033115699243287	0.02786545569804493
NONMMUT025905.2	mmu04750	Inflammatory mediator regulation of TRP channels	3.0	43.0	329.0	18241.0	4.083282674772036	ENSMUST00000147744;ENSMUST00000126150;ENSMUST00000108242	0.042935068111032156	0.04686727688431186
NONMMUT025905.2	mmu04915	Estrogen signaling pathway	3.0	43.0	318.0	18241.0	4.227122641509434	ENSMUST00000147744;ENSMUST00000108242;ENSMUST00000187811	0.03948495429969798	0.04686727688431186
NONMMUT025905.2	mmu04916	Melanogenesis	4.0	43.0	275.0	18241.0	6.70060606060606	ENSMUST00000147744;ENSMUST00000144270;ENSMUST00000187811;ENSMUST00000029123	0.004102498230791974	0.027349988205279827
NONMMUT025905.2	mmu04919	Thyroid hormone signaling pathway	4.0	43.0	378.0	18241.0	4.846832180165514	ENSMUST00000147744;ENSMUST00000124072;ENSMUST00000108242;ENSMUST00000129514	0.012184681595681961	0.03481337598766275
NONMMUT025905.2	mmu04925	Aldosterone synthesis and secretion	4.0	43.0	263.0	18241.0	7.011016866530174	ENSMUST00000147744;ENSMUST00000187811;ENSMUST00000021234;ENSMUST00000161035	0.003508177155490764	0.027349988205279827
NONMMUT025905.2	mmu05200	Pathways in cancer	7.0	43.0	1177.0	18241.0	2.8190314358538657	ENSMUST00000152909;ENSMUST00000147744;ENSMUST00000106702;ENSMUST00000144270;ENSMUST00000108242;ENSMUST00000129514;ENSMUST00000161317	0.019490636035088122	0.04038481324945414
NONMMUT026083.2	mmu04122	Sulfur relay system	1.0	17.0	32.0	18241.0	35.564453125	ENSMUST00000146634	0.030299049894271554	0.030299049894271554
NONMMUT026083.2	mmu05202	Transcriptional misregulation in cancers	3.0	17.0	602.0	18241.0	6.278713811105837	ENSMUST00000164648;ENSMUST00000171646;ENSMUST00000143286	0.01740803580234335	0.030299049894271554
NONMMUT026270.2	mmu00510	N-Glycan biosynthesis	3.0	87.0	115.0	18241.0	5.629192546583851	ENSMUST00000154819;ENSMUST00000113612;ENSMUST00000135934	0.018640230997685636	0.03205909912675977
NONMMUT026270.2	mmu04390	Hippo signaling pathway	8.0	87.0	463.0	18241.0	3.888345134920852	ENSMUST00000174411;ENSMUST00000152909;ENSMUST00000201066;ENSMUST00000106341;ENSMUST00000107029;ENSMUST00000162727;ENSMUST00000136086;ENSMUST00000183044	0.0017756631157170176	0.008521253088299931
NONMMUT026270.2	mmu04713	Circadian entrainment	5.0	87.0	335.0	18241.0	3.2591918456498	ENSMUST00000147744;ENSMUST00000107785;ENSMUST00000187811;ENSMUST00000177094;ENSMUST00000161035	0.022899356519114122	0.03205909912675977
NONMMUT026270.2	mmu04916	Melanogenesis	5.0	87.0	275.0	18241.0	3.983592017738359	ENSMUST00000022725;ENSMUST00000147744;ENSMUST00000144270;ENSMUST00000187811;ENSMUST00000106341	0.010728141572420347	0.025032330335647477
NONMMUT026270.2	mmu04925	Aldosterone synthesis and secretion	4.0	87.0	263.0	18241.0	3.294333226441889	ENSMUST00000147744;ENSMUST00000107785;ENSMUST00000187811;ENSMUST00000161035	0.038308658870062684	0.038308658870062684
NONMMUT026270.2	mmu05143	African trypanosomiasis	2.0	87.0	56.0	18241.0	7.640756302521009	ENSMUST00000147744;ENSMUST00000022185	0.031009599746051338	0.036177866370393226
NONMMUT026270.2	mmu05202	Transcriptional misregulation in cancers	9.0	87.0	602.0	18241.0	3.3808458982877587	ENSMUST00000105341;ENSMUST00000120105;ENSMUST00000201066;ENSMUST00000170926;ENSMUST00000169879;ENSMUST00000185355;ENSMUST00000113502;ENSMUST00000114457;ENSMUST00000144900	0.002434643739514266	0.008521253088299931
NONMMUT026903.2	mmu04330	Notch signaling pathway	2.0	37.0	135.0	18241.0	7.663915343915344	ENSMUST00000207031;ENSMUST00000205685	0.03130475024474749	0.04173966699299666
NONMMUT026903.2	mmu04730	Long-term depression	2.0	37.0	172.0	18241.0	6.002990033222591	ENSMUST00000109083;ENSMUST00000120356	0.04828444723802479	0.04828444723802479
NONMMUT026903.2	mmu04916	Melanogenesis	3.0	37.0	275.0	18241.0	5.764491978609626	ENSMUST00000109083;ENSMUST00000205685;ENSMUST00000153888	0.01847571740590198	0.04173966699299666
NONMMUT026903.2	mmu05215	Prostate cancer	3.0	37.0	318.0	18241.0	4.973085460599334	ENSMUST00000120356;ENSMUST00000205685;ENSMUST00000153888	0.02685173355244474	0.04173966699299666
NONMMUT026990.2	mmu04110	Cell cycle	3.0	34.0	341.0	18241.0	5.079935673067827	ENSMUST00000201066;ENSMUST00000146312;ENSMUST00000204282	0.025720104668076088	0.029717393556849395
NONMMUT026990.2	mmu04340	Hedgehog signaling pathway	2.0	34.0	143.0	18241.0	7.909965034965035	ENSMUST00000206048;ENSMUST00000201066	0.029717393556849395	0.029717393556849395
NONMMUT027015.2	mmu00270	Cysteine and methionine metabolism	2.0	26.0	134.0	18241.0	11.260572139303482	ENSMUST00000149983;ENSMUST00000169133	0.015910447408745313	0.03977611852186328
NONMMUT027015.2	mmu00564	Glycerophospholipid metabolism	3.0	26.0	274.0	18241.0	8.552999047921295	ENSMUST00000024099;ENSMUST00000114140;ENSMUST00000124836	0.0069286634308403545	0.03464331715420177
NONMMUT027015.2	mmu00603	Glycosphingolipid biosynthesis - globo series	1.0	26.0	21.0	18241.0	34.7047619047619	ENSMUST00000117534	0.030867213492371613	0.04031034273941672
NONMMUT027015.2	mmu00920	Sulfur metabolism	1.0	26.0	22.0	18241.0	33.125454545454545	ENSMUST00000169133	0.03224827419153338	0.04031034273941672
NONMMUT027015.2	mmu04122	Sulfur relay system	1.0	26.0	32.0	18241.0	22.76125	ENSMUST00000169133	0.045955204208165255	0.045955204208165255
NONMMUT027447.2	mmu00100	Steroid biosynthesis	2.0	60.0	45.0	18241.0	13.943295019157087	ENSMUST00000188027;ENSMUST00000144034	0.010393679290139313	0.017322798816898854
NONMMUT027447.2	mmu03015	mRNA surveillance pathway	3.0	60.0	243.0	18241.0	3.8982022958631144	ENSMUST00000184826;ENSMUST00000111267;ENSMUST00000153976	0.046903313949585315	0.046903313949585315
NONMMUT027447.2	mmu03440	Homologous recombination	2.0	60.0	73.0	18241.0	8.581955597543693	ENSMUST00000136568;ENSMUST00000147305	0.025166817544756692	0.031458521930945865
NONMMUT027447.2	mmu03450	Non-homologous end-joining	2.0	60.0	35.0	18241.0	17.93694581280788	ENSMUST00000136568;ENSMUST00000147305	0.00653916069116092	0.0163479017279023
NONMMUT027447.2	mmu05211	Renal cell carcinoma	4.0	60.0	214.0	18241.0	6.017022696929239	ENSMUST00000112868;ENSMUST00000095087;ENSMUST00000161317;ENSMUST00000205685	0.00567304220631531	0.0163479017279023
NONMMUT027839.2	mmu00010	Glycolysis / Gluconeogenesis	2.0	33.0	175.0	18241.0	6.660276497695852	ENSMUST00000152945;ENSMUST00000072841	0.04048019191559331	0.04048019191559331
NONMMUT027839.2	mmu00310	Lysine degradation	2.0	33.0	157.0	18241.0	7.431271830696527	ENSMUST00000143951;ENSMUST00000152945	0.033304553714164645	0.04048019191559331
NONMMUT027839.2	mmu02010	ABC transporters	2.0	33.0	109.0	18241.0	10.732169280852323	ENSMUST00000134776;ENSMUST00000115547	0.01707774404006541	0.04048019191559331
NONMMUT027839.2	mmu04510	Focal adhesion	4.0	33.0	582.0	18241.0	4.18509302050006	ENSMUST00000031243;ENSMUST00000095087;ENSMUST00000112748;ENSMUST00000115274	0.02050381049934261	0.04048019191559331
NONMMUT027943.2	mmu00270	Cysteine and methionine metabolism	2.0	31.0	134.0	18241.0	9.319094184251158	ENSMUST00000149983;ENSMUST00000169133	0.02220986250494722	0.03832444240875517
NONMMUT027943.2	mmu00480	Glutathione metabolism	2.0	31.0	151.0	18241.0	8.26216031057319	ENSMUST00000149983;ENSMUST00000164189	0.027637376776519628	0.03832444240875517
NONMMUT027943.2	mmu00564	Glycerophospholipid metabolism	4.0	31.0	274.0	18241.0	9.714517437145174	ENSMUST00000024099;ENSMUST00000114140;ENSMUST00000115529;ENSMUST00000124836	0.001193754656553606	0.00596877328276803
NONMMUT027943.2	mmu00603	Glycosphingolipid biosynthesis - globo series	1.0	31.0	21.0	18241.0	28.92063492063492	ENSMUST00000117534	0.036688131837974286	0.03832444240875517
NONMMUT027943.2	mmu00920	Sulfur metabolism	1.0	31.0	22.0	18241.0	27.604545454545455	ENSMUST00000169133	0.03832444240875517	0.03832444240875517
NONMMUT027957.2	mmu00100	Steroid biosynthesis	2.0	82.0	45.0	18241.0	10.108888888888888	ENSMUST00000188027;ENSMUST00000144034	0.018775545477467365	0.03894677015886523
NONMMUT027957.2	mmu00510	N-Glycan biosynthesis	4.0	82.0	115.0	18241.0	8.08294314381271	ENSMUST00000171770;ENSMUST00000154819;ENSMUST00000113612;ENSMUST00000135934	0.002002684376145886	0.014018790633021203
NONMMUT027957.2	mmu00520	Amino sugar and nucleotide sugar metabolism	3.0	82.0	137.0	18241.0	5.0182019772706274	ENSMUST00000102540;ENSMUST00000138685;ENSMUST00000106760	0.024945203910490443	0.03894677015886523
NONMMUT027957.2	mmu04310	Wnt signaling pathway	5.0	82.0	418.0	18241.0	2.7687503883676134	ENSMUST00000152909;ENSMUST00000147744;ENSMUST00000201066;ENSMUST00000106341;ENSMUST00000183044	0.04116489635384712	0.04383167024712653
NONMMUT027957.2	mmu04730	Long-term depression	3.0	82.0	172.0	18241.0	3.989328819546659	ENSMUST00000147744;ENSMUST00000106702;ENSMUST00000126150	0.04383167024712653	0.04383167024712653
NONMMUT027957.2	mmu04916	Melanogenesis	5.0	82.0	275.0	18241.0	4.242266824085006	ENSMUST00000147744;ENSMUST00000144270;ENSMUST00000187811;ENSMUST00000029123;ENSMUST00000106341	0.008430954202845845	0.02950833970996046
NONMMUT027957.2	mmu05143	African trypanosomiasis	2.0	82.0	56.0	18241.0	8.118303571428571	ENSMUST00000147744;ENSMUST00000022185	0.027819121542046597	0.03894677015886523
NONMMUT028253.2	mmu00350	Tyrosine metabolism	1.0	10.0	68.0	18241.0	29.694444444444443	ENSMUST00000022725	0.03717841435173256	0.041259175213362705
NONMMUT028253.2	mmu00512	Mucin type O-glycan biosynthesis	1.0	10.0	56.0	18241.0	36.08134920634921	ENSMUST00000170243	0.03080336666996744	0.041259175213362705
NONMMUT028253.2	mmu03010	Ribosome	2.0	10.0	287.0	18241.0	15.639372822299652	ENSMUST00000054252;ENSMUST00000146131	0.010339509861157775	0.041259175213362705
NONMMUT028253.2	mmu05202	Transcriptional misregulation in cancers	2.0	10.0	602.0	18241.0	7.32516611295681	ENSMUST00000120105;ENSMUST00000170926	0.041259175213362705	0.041259175213362705
NONMMUT028382.2	mmu00750	Vitamin B6 metabolism	1.0	22.0	16.0	18241.0	54.24107142857143	ENSMUST00000162053	0.02029120000750692	0.04401814164259941
NONMMUT028382.2	mmu00920	Sulfur metabolism	1.0	22.0	22.0	18241.0	39.435064935064936	ENSMUST00000169133	0.027358501454972067	0.04401814164259941
NONMMUT028382.2	mmu04012	ErbB signaling pathway	3.0	22.0	313.0	18241.0	9.043887674457709	ENSMUST00000019843;ENSMUST00000136962;ENSMUST00000122348	0.006192202344192191	0.0318392034178969
NONMMUT028382.2	mmu04015	Rap1 signaling pathway	3.0	22.0	693.0	18241.0	3.9981772613351563	ENSMUST00000019843;ENSMUST00000200386;ENSMUST00000136962	0.049529353073979016	0.04976282435022464
NONMMUT028382.2	mmu04066	HIF-1 signaling pathway	3.0	22.0	371.0	18241.0	7.605334089941835	ENSMUST00000019843;ENSMUST00000136962;ENSMUST00000122348	0.00982768463528935	0.0318392034178969
NONMMUT028382.2	mmu04068	FoxO signaling pathway	4.0	22.0	396.0	18241.0	10.014029180695847	ENSMUST00000019843;ENSMUST00000201902;ENSMUST00000136962;ENSMUST00000122348	0.0012127743384362007	0.020212905640603348
NONMMUT028382.2	mmu04071	Sphingolipid signaling pathway	3.0	22.0	334.0	18241.0	8.465332492908919	ENSMUST00000019843;ENSMUST00000155919;ENSMUST00000136962	0.007393278069525609	0.0318392034178969
NONMMUT028382.2	mmu04110	Cell cycle	3.0	22.0	341.0	18241.0	8.288316098163296	ENSMUST00000114325;ENSMUST00000201902;ENSMUST00000122348	0.007822350193972592	0.0318392034178969
NONMMUT028382.2	mmu04115	p53 signaling pathway	2.0	22.0	209.0	18241.0	8.627751196172248	ENSMUST00000201902;ENSMUST00000122348	0.026366645997954043	0.04401814164259941
NONMMUT028382.2	mmu04122	Sulfur relay system	1.0	22.0	32.0	18241.0	27.09672619047619	ENSMUST00000169133	0.039029317561167294	0.04849513073283193
NONMMUT028382.2	mmu04150	mTOR signaling pathway	2.0	22.0	212.0	18241.0	8.504245283018868	ENSMUST00000019843;ENSMUST00000136962	0.027064842104812612	0.04401814164259941
NONMMUT028382.2	mmu04151	PI3K-Akt signaling pathway	4.0	22.0	938.0	18241.0	4.099265576877517	ENSMUST00000019843;ENSMUST00000201902;ENSMUST00000136962;ENSMUST00000122348	0.024471077284480662	0.04401814164259941
NONMMUT028382.2	mmu04211	Longevity regulating pathway - mammal	2.0	22.0	297.0	18241.0	6.041750841750842	ENSMUST00000019843;ENSMUST00000136962	0.04976282435022464	0.04976282435022464
NONMMUT028382.2	mmu04213	Longevity regulating pathway - multiple species	2.0	22.0	181.0	18241.0	9.977900552486188	ENSMUST00000019843;ENSMUST00000136962	0.020223957249392997	0.04401814164259941
NONMMUT028382.2	mmu04370	VEGF signaling pathway	2.0	22.0	184.0	18241.0	9.813586956521739	ENSMUST00000019843;ENSMUST00000136962	0.02084902883913139	0.04401814164259941
NONMMUT028382.2	mmu04510	Focal adhesion	3.0	22.0	582.0	18241.0	4.790830168204015	ENSMUST00000019843;ENSMUST00000201902;ENSMUST00000136962	0.032022023320065686	0.04574574760009384
NONMMUT028382.2	mmu04530	Tight junction	4.0	22.0	455.0	18241.0	8.686691086691086	ENSMUST00000162901;ENSMUST00000019843;ENSMUST00000137846;ENSMUST00000136962	0.0020105957957980984	0.02093855286011858
NONMMUT028382.2	mmu04620	Toll-like receptor signaling pathway	2.0	22.0	296.0	18241.0	6.0625	ENSMUST00000019843;ENSMUST00000136962	0.04946549839449138	0.04976282435022464
NONMMUT028382.2	mmu04630	Jak-STAT signaling pathway	5.0	22.0	411.0	18241.0	12.759410333476456	ENSMUST00000138989;ENSMUST00000019843;ENSMUST00000201902;ENSMUST00000136962;ENSMUST00000122348	0.00011445823692738481	0.00286145592318462
NONMMUT028382.2	mmu04662	B cell receptor signaling pathway	2.0	22.0	222.0	18241.0	8.116666666666667	ENSMUST00000019843;ENSMUST00000136962	0.029446212268346695	0.04401814164259941
NONMMUT028382.2	mmu04664	Fc epsilon RI signaling pathway	2.0	22.0	210.0	18241.0	8.586190476190476	ENSMUST00000019843;ENSMUST00000136962	0.02659853788791899	0.04401814164259941
NONMMUT028382.2	mmu04666	Fc gamma R-mediated phagocytosis	2.0	22.0	292.0	18241.0	6.146917808219178	ENSMUST00000019843;ENSMUST00000136962	0.04828288811013329	0.04976282435022464
NONMMUT028382.2	mmu04914	Progesterone-mediated oocyte maturation	2.0	22.0	296.0	18241.0	6.0625	ENSMUST00000019843;ENSMUST00000136962	0.04946549839449138	0.04976282435022464
NONMMUT028382.2	mmu04917	Prolactin signaling pathway	3.0	22.0	252.0	18241.0	11.271303258145364	ENSMUST00000019843;ENSMUST00000201902;ENSMUST00000136962	0.0034043355116938055	0.024316682226384324
NONMMUT028382.2	mmu04920	Adipocytokine signaling pathway	2.0	22.0	224.0	18241.0	8.043303571428572	ENSMUST00000019843;ENSMUST00000136962	0.029932336316967602	0.04401814164259941
NONMMUT028382.2	mmu04922	Glucagon signaling pathway	2.0	22.0	294.0	18241.0	6.104421768707483	ENSMUST00000019843;ENSMUST00000136962	0.04887285079233279	0.04976282435022464
NONMMUT028382.2	mmu04923	Regulation of lipolysis in adipocyte	2.0	22.0	181.0	18241.0	9.977900552486188	ENSMUST00000019843;ENSMUST00000136962	0.020223957249392997	0.04401814164259941
NONMMUT028382.2	mmu04933	AGE-RAGE signaling pathway in diabetic complications	2.0	22.0	295.0	18241.0	6.083389830508475	ENSMUST00000019843;ENSMUST00000136962	0.04916883991806433	0.04976282435022464
NONMMUT028382.2	mmu04973	Carbohydrate digestion and absorption	2.0	22.0	125.0	18241.0	14.4928	ENSMUST00000019843;ENSMUST00000136962	0.010119057441821669	0.0318392034178969
NONMMUT028382.2	mmu05142	Chagas disease (American trypanosomiasis)	2.0	22.0	291.0	18241.0	6.168384879725086	ENSMUST00000019843;ENSMUST00000136962	0.047988918324532025	0.04976282435022464
NONMMUT028382.2	mmu05160	Hepatitis C	3.0	22.0	376.0	18241.0	7.502099664053752	ENSMUST00000019843;ENSMUST00000136962;ENSMUST00000122348	0.010188545093727009	0.0318392034178969
NONMMUT028382.2	mmu05161	Hepatitis B	3.0	22.0	425.0	18241.0	6.618947368421052	ENSMUST00000019843;ENSMUST00000136962;ENSMUST00000122348	0.014137908471480092	0.03927196797633359
NONMMUT028382.2	mmu05162	Measles	3.0	22.0	352.0	18241.0	8.024372009569378	ENSMUST00000019843;ENSMUST00000201902;ENSMUST00000136962	0.008526087552874265	0.0318392034178969
NONMMUT028382.2	mmu05166	HTLV-I infection	4.0	22.0	759.0	18241.0	5.118430683648075	ENSMUST00000019843;ENSMUST00000201902;ENSMUST00000136962;ENSMUST00000122348	0.012124599716515104	0.03566058740151501
NONMMUT028382.2	mmu05169	Epstein-Barr virus infection	3.0	22.0	601.0	18241.0	4.634381294334005	ENSMUST00000019843;ENSMUST00000136962;ENSMUST00000122348	0.03473532420983488	0.046807458670354365
NONMMUT028382.2	mmu05202	Transcriptional misregulation in cancers	7.0	22.0	602.0	18241.0	13.673643410852714	ENSMUST00000154004;ENSMUST00000137048;ENSMUST00000201902;ENSMUST00000170926;ENSMUST00000069309;ENSMUST00000139365;ENSMUST00000122348	4.880700029739725e-06	0.00024403500148698624
NONMMUT028382.2	mmu05205	Proteoglycans in cancer	3.0	22.0	613.0	18241.0	4.540568386709023	ENSMUST00000019843;ENSMUST00000136962;ENSMUST00000122348	0.03650981776287641	0.046807458670354365
NONMMUT028382.2	mmu05210	Colorectal cancer	2.0	22.0	224.0	18241.0	8.043303571428572	ENSMUST00000019843;ENSMUST00000136962	0.029932336316967602	0.04401814164259941
NONMMUT028382.2	mmu05211	Renal cell carcinoma	2.0	22.0	214.0	18241.0	8.423831775700934	ENSMUST00000019843;ENSMUST00000136962	0.027534492508653564	0.04401814164259941
NONMMUT028382.2	mmu05212	Pancreatic cancer	2.0	22.0	241.0	18241.0	7.468879668049793	ENSMUST00000019843;ENSMUST00000136962	0.03419365847305147	0.046807458670354365
NONMMUT028382.2	mmu05213	Endometrial cancer	2.0	22.0	205.0	18241.0	8.798048780487806	ENSMUST00000019843;ENSMUST00000136962	0.02544753047045936	0.04401814164259941
NONMMUT028382.2	mmu05214	Glioma	3.0	22.0	218.0	18241.0	13.0538387252535	ENSMUST00000019843;ENSMUST00000136962;ENSMUST00000122348	0.0022714183746820335	0.02093855286011858
NONMMUT028382.2	mmu05215	Prostate cancer	3.0	22.0	318.0	18241.0	8.899205561072492	ENSMUST00000019843;ENSMUST00000136962;ENSMUST00000122348	0.0064665720891806736	0.0318392034178969
NONMMUT028382.2	mmu05218	Melanoma	3.0	22.0	226.0	18241.0	12.586166744294363	ENSMUST00000019843;ENSMUST00000136962;ENSMUST00000122348	0.0025126263432142296	0.02093855286011858
NONMMUT028382.2	mmu05220	Chronic myeloid leukemia	3.0	22.0	273.0	18241.0	10.392134181607865	ENSMUST00000019843;ENSMUST00000136962;ENSMUST00000122348	0.004250398994215892	0.026564993713849322
NONMMUT028382.2	mmu05221	Acute myeloid leukemia	2.0	22.0	222.0	18241.0	8.116666666666667	ENSMUST00000019843;ENSMUST00000136962	0.029446212268346695	0.04401814164259941
NONMMUT028382.2	mmu05222	Small cell lung cancer	2.0	22.0	262.0	18241.0	6.8622137404580155	ENSMUST00000019843;ENSMUST00000136962	0.03976600720092218	0.04849513073283193
NONMMUT028382.2	mmu05223	Non-small cell lung cancer	2.0	22.0	192.0	18241.0	9.400520833333333	ENSMUST00000019843;ENSMUST00000136962	0.022555249117302997	0.04401814164259941
NONMMUT028382.2	mmu05230	Central carbon metabolism in cancer	2.0	22.0	249.0	18241.0	7.22570281124498	ENSMUST00000019843;ENSMUST00000136962	0.036277156721210284	0.046807458670354365
NONMMUT028382.2	mmu05231	Choline metabolism in cancer	2.0	22.0	293.0	18241.0	6.125597269624573	ENSMUST00000019843;ENSMUST00000136962	0.04857753289438773	0.04976282435022464
NONMMUT028472.2	mmu00100	Steroid biosynthesis	2.0	80.0	45.0	18241.0	10.368091168091167	ENSMUST00000188027;ENSMUST00000144034	0.017926860889237884	0.02987810148206314
NONMMUT028472.2	mmu04310	Wnt signaling pathway	5.0	80.0	418.0	18241.0	2.8425837320574163	ENSMUST00000152909;ENSMUST00000106341;ENSMUST00000159586;ENSMUST00000205685;ENSMUST00000153888	0.03763736205702483	0.04032574506109803
NONMMUT028472.2	mmu04390	Hippo signaling pathway	6.0	80.0	463.0	18241.0	3.1133033681629794	ENSMUST00000174411;ENSMUST00000152909;ENSMUST00000106341;ENSMUST00000107029;ENSMUST00000162727;ENSMUST00000153888	0.016659205628860994	0.02987810148206314
NONMMUT028472.2	mmu04520	Adherens junction	5.0	80.0	296.0	18241.0	4.041666666666667	ENSMUST00000092576;ENSMUST00000106341;ENSMUST00000162727;ENSMUST00000205685;ENSMUST00000153888	0.010215273797160081	0.02987810148206314
NONMMUT028472.2	mmu04530	Tight junction	6.0	80.0	455.0	18241.0	3.1694683694683694	ENSMUST00000113054;ENSMUST00000092576;ENSMUST00000153976;ENSMUST00000022140;ENSMUST00000107029;ENSMUST00000162727	0.015431532072609328	0.02987810148206314
NONMMUT028472.2	mmu04916	Melanogenesis	6.0	80.0	275.0	18241.0	5.297100737100737	ENSMUST00000109083;ENSMUST00000144270;ENSMUST00000029123;ENSMUST00000106341;ENSMUST00000205685;ENSMUST00000153888	0.0014348611649735825	0.021522917474603737
NONMMUT028472.2	mmu04919	Thyroid hormone signaling pathway	5.0	80.0	378.0	18241.0	3.150440917107584	ENSMUST00000124072;ENSMUST00000092576;ENSMUST00000169879;ENSMUST00000100500;ENSMUST00000205685	0.02609465173276966	0.03261831466596207
NONMMUT028472.2	mmu05200	Pathways in cancer	10.0	80.0	1177.0	18241.0	2.0711251365456973	ENSMUST00000152909;ENSMUST00000109083;ENSMUST00000106702;ENSMUST00000144270;ENSMUST00000106341;ENSMUST00000134357;ENSMUST00000177094;ENSMUST00000161317;ENSMUST00000205685;ENSMUST00000153888	0.03342605733584177	0.03856852769520205
NONMMUT028472.2	mmu05202	Transcriptional misregulation in cancers	6.0	80.0	602.0	18241.0	2.375729550148155	ENSMUST00000105341;ENSMUST00000171770;ENSMUST00000128184;ENSMUST00000169879;ENSMUST00000185355;ENSMUST00000134357	0.049735980798546214	0.049735980798546214
NONMMUT028472.2	mmu05206	MicroRNAs in cancer	6.0	80.0	449.0	18241.0	3.2129055558899657	ENSMUST00000113705;ENSMUST00000172509;ENSMUST00000202187;ENSMUST00000034928;ENSMUST00000134776;ENSMUST00000205685	0.01455323776435875	0.02987810148206314
NONMMUT028472.2	mmu05211	Renal cell carcinoma	4.0	80.0	214.0	18241.0	4.4335956714215445	ENSMUST00000112868;ENSMUST00000095087;ENSMUST00000161317;ENSMUST00000205685	0.015262308798734199	0.02987810148206314
NONMMUT028472.2	mmu05217	Basal cell carcinoma	3.0	80.0	135.0	18241.0	5.2253968253968255	ENSMUST00000152909;ENSMUST00000106341;ENSMUST00000153888	0.022546305633554562	0.030744962227574404
NONMMUT028472.2	mmu05410	Hypertrophic cardiomyopathy (HCM)	5.0	80.0	298.0	18241.0	4.014093959731544	ENSMUST00000113705;ENSMUST00000063278;ENSMUST00000034928;ENSMUST00000119365;ENSMUST00000059888	0.010490957827599926	0.02987810148206314
NONMMUT028472.2	mmu05412	Arrhythmogenic right ventricular cardiomyopathy (ARVC)	4.0	80.0	235.0	18241.0	4.032698768197088	ENSMUST00000106341;ENSMUST00000119365;ENSMUST00000059888;ENSMUST00000153888	0.020647146251392696	0.030744962227574404
NONMMUT028472.2	mmu05414	Dilated cardiomyopathy (DCM)	5.0	80.0	317.0	18241.0	3.7695057833859096	ENSMUST00000113705;ENSMUST00000109083;ENSMUST00000034928;ENSMUST00000119365;ENSMUST00000059888	0.013368965802645572	0.02987810148206314
NONMMUT028579.2	mmu04010	MAPK signaling pathway	2.0	7.0	845.0	18241.0	8.234792899408284	ENSMUST00000019843;ENSMUST00000136962	0.03868258603742525	0.03924320322637344
NONMMUT028579.2	mmu04012	ErbB signaling pathway	2.0	7.0	313.0	18241.0	22.9111821086262	ENSMUST00000019843;ENSMUST00000136962	0.00589042774999877	0.012244056234166708
NONMMUT028579.2	mmu04014	Ras signaling pathway	2.0	7.0	722.0	18241.0	9.705817174515236	ENSMUST00000019843;ENSMUST00000136962	0.02890894504236839	0.030203375417399807
NONMMUT028579.2	mmu04015	Rap1 signaling pathway	2.0	7.0	693.0	18241.0	10.12871572871573	ENSMUST00000019843;ENSMUST00000136962	0.026781159237051606	0.028404259796872916
NONMMUT028579.2	mmu04022	cGMP - PKG signaling pathway	2.0	7.0	512.0	18241.0	13.85078125	ENSMUST00000019843;ENSMUST00000136962	0.015138420526190582	0.017960837912429504
NONMMUT028579.2	mmu04024	cAMP signaling pathway	2.0	7.0	600.0	18241.0	11.760666666666667	ENSMUST00000019843;ENSMUST00000136962	0.0204371150112391	0.022493682437405856
NONMMUT028579.2	mmu04062	Chemokine signaling pathway	2.0	7.0	524.0	18241.0	13.52442748091603	ENSMUST00000019843;ENSMUST00000136962	0.015819188087151666	0.018455719435010277
NONMMUT028579.2	mmu04066	HIF-1 signaling pathway	2.0	7.0	371.0	18241.0	19.266846361185983	ENSMUST00000019843;ENSMUST00000136962	0.00817575763528217	0.012896744415902835
NONMMUT028579.2	mmu04068	FoxO signaling pathway	2.0	7.0	396.0	18241.0	18.025252525252526	ENSMUST00000019843;ENSMUST00000136962	0.00926728474122986	0.013514790247626878
NONMMUT028579.2	mmu04071	Sphingolipid signaling pathway	2.0	7.0	334.0	18241.0	21.44550898203593	ENSMUST00000019843;ENSMUST00000136962	0.006677512929488394	0.012586483412075163
NONMMUT028579.2	mmu04072	Phospholipase D signaling pathway	2.0	7.0	443.0	18241.0	16.07042889390519	ENSMUST00000019843;ENSMUST00000136962	0.011488534101030774	0.014621770674039167
NONMMUT028579.2	mmu04150	mTOR signaling pathway	2.0	7.0	212.0	18241.0	34.01698113207547	ENSMUST00000019843;ENSMUST00000136962	0.002765362011169684	0.012244056234166708
NONMMUT028579.2	mmu04151	PI3K-Akt signaling pathway	2.0	7.0	938.0	18241.0	7.3786780383795305	ENSMUST00000019843;ENSMUST00000136962	0.04683401451833164	0.04683401451833164
NONMMUT028579.2	mmu04152	AMPK signaling pathway	2.0	7.0	375.0	18241.0	19.057066666666667	ENSMUST00000019843;ENSMUST00000136962	0.008346144916009626	0.012896744415902835
NONMMUT028579.2	mmu04210	Apoptosis	2.0	7.0	391.0	18241.0	18.26086956521739	ENSMUST00000019843;ENSMUST00000136962	0.00904392760043217	0.013469679404898977
NONMMUT028579.2	mmu04211	Longevity regulating pathway - mammal	2.0	7.0	297.0	18241.0	24.167003367003367	ENSMUST00000019843;ENSMUST00000136962	0.005321947726275931	0.012244056234166708
NONMMUT028579.2	mmu04213	Longevity regulating pathway - multiple species	2.0	7.0	181.0	18241.0	39.91160220994475	ENSMUST00000019843;ENSMUST00000136962	0.002032121160514649	0.012244056234166708
NONMMUT028579.2	mmu04261	Adrenergic signaling in cardiomyocytes	2.0	7.0	502.0	18241.0	14.134661354581674	ENSMUST00000019843;ENSMUST00000136962	0.014581400346815297	0.01759824179788053
NONMMUT028579.2	mmu04370	VEGF signaling pathway	2.0	7.0	184.0	18241.0	39.254347826086956	ENSMUST00000019843;ENSMUST00000136962	0.0020983260161516154	0.012244056234166708
NONMMUT028579.2	mmu04380	Osteoclast differentiation	2.0	7.0	369.0	18241.0	19.373441734417344	ENSMUST00000019843;ENSMUST00000136962	0.008091175433188944	0.012896744415902835
NONMMUT028579.2	mmu04510	Focal adhesion	2.0	7.0	582.0	18241.0	12.136769759450171	ENSMUST00000019843;ENSMUST00000136962	0.019296263886432373	0.022143253640168295
NONMMUT028579.2	mmu04530	Tight junction	4.0	7.0	455.0	18241.0	52.12014652014652	ENSMUST00000162901;ENSMUST00000019843;ENSMUST00000137846;ENSMUST00000136962	1.3021848795378267e-05	0.0009115294156764787
NONMMUT028579.2	mmu04550	Signaling pathways regulating pluripotency of stem cells	2.0	7.0	434.0	18241.0	16.411981566820277	ENSMUST00000019843;ENSMUST00000136962	0.011046306803223337	0.014589461815577994
NONMMUT028579.2	mmu04611	Platelet activation	2.0	7.0	338.0	18241.0	21.18698224852071	ENSMUST00000019843;ENSMUST00000136962	0.006832662423697945	0.012586483412075163
NONMMUT028579.2	mmu04620	Toll-like receptor signaling pathway	2.0	7.0	296.0	18241.0	24.25	ENSMUST00000019843;ENSMUST00000136962	0.00528732049185828	0.012244056234166708
NONMMUT028579.2	mmu04630	Jak-STAT signaling pathway	2.0	7.0	411.0	18241.0	17.35279805352798	ENSMUST00000019843;ENSMUST00000136962	0.00995239016427714	0.013933346229987997
NONMMUT028579.2	mmu04660	T cell receptor signaling pathway	2.0	7.0	324.0	18241.0	22.119753086419752	ENSMUST00000019843;ENSMUST00000136962	0.006296943206142878	0.012244056234166708
NONMMUT028579.2	mmu04662	B cell receptor signaling pathway	2.0	7.0	222.0	18241.0	32.46666666666667	ENSMUST00000019843;ENSMUST00000136962	0.00302492710962003	0.012244056234166708
NONMMUT028579.2	mmu04664	Fc epsilon RI signaling pathway	2.0	7.0	210.0	18241.0	34.3447619047619	ENSMUST00000019843;ENSMUST00000136962	0.002714789942008605	0.012244056234166708
NONMMUT028579.2	mmu04666	Fc gamma R-mediated phagocytosis	2.0	7.0	292.0	18241.0	24.587671232876712	ENSMUST00000019843;ENSMUST00000136962	0.005149878010860104	0.012244056234166708
NONMMUT028579.2	mmu04668	TNF signaling pathway	2.0	7.0	314.0	18241.0	22.836942675159236	ENSMUST00000019843;ENSMUST00000136962	0.0059268573355906636	0.012244056234166708
NONMMUT028579.2	mmu04722	Neurotrophin signaling pathway	2.0	7.0	421.0	18241.0	16.931116389548695	ENSMUST00000019843;ENSMUST00000136962	0.010421580047155337	0.014285423894811787
NONMMUT028579.2	mmu04725	Cholinergic synapse	2.0	7.0	369.0	18241.0	19.373441734417344	ENSMUST00000019843;ENSMUST00000136962	0.008091175433188944	0.012896744415902835
NONMMUT028579.2	mmu04728	Dopaminergic synapse	2.0	7.0	409.0	18241.0	17.43960880195599	ENSMUST00000019843;ENSMUST00000136962	0.009859744536895145	0.013933346229987997
NONMMUT028579.2	mmu04910	Insulin signaling pathway	2.0	7.0	453.0	18241.0	15.706843267108168	ENSMUST00000019843;ENSMUST00000136962	0.011989168597921852	0.014986460747402315
NONMMUT028579.2	mmu04914	Progesterone-mediated oocyte maturation	2.0	7.0	296.0	18241.0	24.25	ENSMUST00000019843;ENSMUST00000136962	0.00528732049185828	0.012244056234166708
NONMMUT028579.2	mmu04915	Estrogen signaling pathway	2.0	7.0	318.0	18241.0	22.544654088050315	ENSMUST00000019843;ENSMUST00000136962	0.006073629651107433	0.012244056234166708
NONMMUT028579.2	mmu04917	Prolactin signaling pathway	2.0	7.0	252.0	18241.0	28.553968253968254	ENSMUST00000019843;ENSMUST00000136962	0.003870131052400927	0.012244056234166708
NONMMUT028579.2	mmu04919	Thyroid hormone signaling pathway	2.0	7.0	378.0	18241.0	18.902645502645502	ENSMUST00000019843;ENSMUST00000136962	0.008475003473307577	0.012896744415902835
NONMMUT028579.2	mmu04920	Adipocytokine signaling pathway	2.0	7.0	224.0	18241.0	32.17321428571429	ENSMUST00000019843;ENSMUST00000136962	0.003078177478579374	0.012244056234166708
NONMMUT028579.2	mmu04922	Glucagon signaling pathway	2.0	7.0	294.0	18241.0	24.41768707482993	ENSMUST00000019843;ENSMUST00000136962	0.005218385834815913	0.012244056234166708
NONMMUT028579.2	mmu04923	Regulation of lipolysis in adipocyte	2.0	7.0	181.0	18241.0	39.91160220994475	ENSMUST00000019843;ENSMUST00000136962	0.002032121160514649	0.012244056234166708
NONMMUT028579.2	mmu04931	Insulin resistance	2.0	7.0	322.0	18241.0	22.259627329192547	ENSMUST00000019843;ENSMUST00000136962	0.006222085339362449	0.012244056234166708
NONMMUT028579.2	mmu04932	Non-alcoholic fatty liver disease (NAFLD)	2.0	7.0	354.0	18241.0	20.21129943502825	ENSMUST00000019843;ENSMUST00000136962	0.0074698565204967295	0.012896744415902835
NONMMUT028579.2	mmu04933	AGE-RAGE signaling pathway in diabetic complications	2.0	7.0	295.0	18241.0	24.3335593220339	ENSMUST00000019843;ENSMUST00000136962	0.005252799840383811	0.012244056234166708
NONMMUT028579.2	mmu04973	Carbohydrate digestion and absorption	2.0	7.0	125.0	18241.0	57.9712	ENSMUST00000019843;ENSMUST00000136962	0.0009864092814765634	0.012244056234166708
NONMMUT028579.2	mmu05142	Chagas disease (American trypanosomiasis)	2.0	7.0	291.0	18241.0	24.673539518900345	ENSMUST00000019843;ENSMUST00000136962	0.005115784317843732	0.012244056234166708
NONMMUT028579.2	mmu05145	Toxoplasmosis	2.0	7.0	317.0	18241.0	22.617034700315457	ENSMUST00000019843;ENSMUST00000136962	0.006036778600580448	0.012244056234166708
NONMMUT028579.2	mmu05152	Tuberculosis	2.0	7.0	473.0	18241.0	15.025792811839324	ENSMUST00000019843;ENSMUST00000136962	0.01301948236744399	0.015988837995106656
NONMMUT028579.2	mmu05160	Hepatitis C	2.0	7.0	376.0	18241.0	19.00531914893617	ENSMUST00000019843;ENSMUST00000136962	0.008388996146542217	0.012896744415902835
NONMMUT028579.2	mmu05161	Hepatitis B	2.0	7.0	425.0	18241.0	16.768	ENSMUST00000019843;ENSMUST00000136962	0.010612029179003042	0.014285423894811787
NONMMUT028579.2	mmu05162	Measles	2.0	7.0	352.0	18241.0	20.32840909090909	ENSMUST00000019843;ENSMUST00000136962	0.007388760270446167	0.012896744415902835
NONMMUT028579.2	mmu05164	Influenza A	2.0	7.0	443.0	18241.0	16.07042889390519	ENSMUST00000019843;ENSMUST00000136962	0.011488534101030774	0.014621770674039167
NONMMUT028579.2	mmu05166	HTLV-I infection	2.0	7.0	759.0	18241.0	9.213175230566534	ENSMUST00000019843;ENSMUST00000136962	0.031723390753339645	0.032656431657849636
NONMMUT028579.2	mmu05169	Epstein-Barr virus infection	2.0	7.0	601.0	18241.0	11.740432612312812	ENSMUST00000019843;ENSMUST00000136962	0.020501339534644576	0.022493682437405856
NONMMUT028579.2	mmu05202	Transcriptional misregulation in cancers	2.0	7.0	602.0	18241.0	11.720265780730896	ENSMUST00000137048;ENSMUST00000069309	0.020565652514199638	0.022493682437405856
NONMMUT028579.2	mmu05205	Proteoglycans in cancer	2.0	7.0	613.0	18241.0	11.502773246329527	ENSMUST00000019843;ENSMUST00000136962	0.021278917284711405	0.022915757075843052
NONMMUT028579.2	mmu05210	Colorectal cancer	2.0	7.0	224.0	18241.0	32.17321428571429	ENSMUST00000019843;ENSMUST00000136962	0.003078177478579374	0.012244056234166708
NONMMUT028579.2	mmu05211	Renal cell carcinoma	2.0	7.0	214.0	18241.0	33.69532710280374	ENSMUST00000019843;ENSMUST00000136962	0.0028163817504195774	0.012244056234166708
NONMMUT028579.2	mmu05212	Pancreatic cancer	2.0	7.0	241.0	18241.0	29.87551867219917	ENSMUST00000019843;ENSMUST00000136962	0.0035487039848502867	0.012244056234166708
NONMMUT028579.2	mmu05213	Endometrial cancer	2.0	7.0	205.0	18241.0	35.19219512195122	ENSMUST00000019843;ENSMUST00000136962	0.0025903217083123715	0.012244056234166708
NONMMUT028579.2	mmu05214	Glioma	2.0	7.0	218.0	18241.0	33.0697247706422	ENSMUST00000019843;ENSMUST00000136962	0.0029197621783979607	0.012244056234166708
NONMMUT028579.2	mmu05215	Prostate cancer	2.0	7.0	318.0	18241.0	22.544654088050315	ENSMUST00000019843;ENSMUST00000136962	0.006073629651107433	0.012244056234166708
NONMMUT028579.2	mmu05218	Melanoma	2.0	7.0	226.0	18241.0	31.884955752212388	ENSMUST00000019843;ENSMUST00000136962	0.003131872432058315	0.012244056234166708
NONMMUT028579.2	mmu05220	Chronic myeloid leukemia	2.0	7.0	273.0	18241.0	26.326739926739926	ENSMUST00000019843;ENSMUST00000136962	0.0045204379705117426	0.012244056234166708
NONMMUT028579.2	mmu05221	Acute myeloid leukemia	2.0	7.0	222.0	18241.0	32.46666666666667	ENSMUST00000019843;ENSMUST00000136962	0.00302492710962003	0.012244056234166708
NONMMUT028579.2	mmu05222	Small cell lung cancer	2.0	7.0	262.0	18241.0	27.448854961832062	ENSMUST00000019843;ENSMUST00000136962	0.004173822347412687	0.012244056234166708
NONMMUT028579.2	mmu05223	Non-small cell lung cancer	2.0	7.0	192.0	18241.0	37.60208333333333	ENSMUST00000019843;ENSMUST00000136962	0.0022798716319480943	0.012244056234166708
NONMMUT028579.2	mmu05230	Central carbon metabolism in cancer	2.0	7.0	249.0	18241.0	28.90281124497992	ENSMUST00000019843;ENSMUST00000136962	0.0037811532627079433	0.012244056234166708
NONMMUT028579.2	mmu05231	Choline metabolism in cancer	2.0	7.0	293.0	18241.0	24.502389078498293	ENSMUST00000019843;ENSMUST00000136962	0.005184078537294597	0.012244056234166708
NONMMUT028714.2	mmu03013	RNA transport	3.0	30.0	438.0	18241.0	4.5162354134956875	ENSMUST00000044783;ENSMUST00000184826;ENSMUST00000143557	0.03501823600405214	0.04280006622717484
NONMMUT028714.2	mmu04310	Wnt signaling pathway	3.0	30.0	418.0	18241.0	4.737639553429027	ENSMUST00000159586;ENSMUST00000205685;ENSMUST00000153888	0.0311289947205324	0.04280006622717484
NONMMUT028714.2	mmu04520	Adherens junction	3.0	30.0	296.0	18241.0	6.736111111111111	ENSMUST00000092576;ENSMUST00000205685;ENSMUST00000153888	0.012707982885859139	0.033513229191107476
NONMMUT028714.2	mmu04530	Tight junction	4.0	30.0	455.0	18241.0	6.013863060016906	ENSMUST00000092576;ENSMUST00000153976;ENSMUST00000022140;ENSMUST00000107029	0.006420901671226777	0.033513229191107476
NONMMUT028714.2	mmu04630	Jak-STAT signaling pathway	3.0	30.0	411.0	18241.0	4.82022168153555	ENSMUST00000134357;ENSMUST00000114768;ENSMUST00000205685	0.0298254988119094	0.04280006622717484
NONMMUT028714.2	mmu04916	Melanogenesis	3.0	30.0	275.0	18241.0	7.258989898989899	ENSMUST00000109083;ENSMUST00000205685;ENSMUST00000153888	0.010444356526756158	0.033513229191107476
NONMMUT028714.2	mmu05016	Huntington's disease	3.0	30.0	482.0	18241.0	4.09382203780544	ENSMUST00000149122;ENSMUST00000119879;ENSMUST00000205685	0.044426732137955435	0.044426732137955435
NONMMUT028714.2	mmu05166	HTLV-I infection	4.0	30.0	759.0	18241.0	3.5435289348332826	ENSMUST00000198207;ENSMUST00000134357;ENSMUST00000119879;ENSMUST00000205685	0.0349172909537306	0.04280006622717484
NONMMUT028714.2	mmu05200	Pathways in cancer	5.0	30.0	1177.0	18241.0	2.899575191163976	ENSMUST00000109083;ENSMUST00000134357;ENSMUST00000177094;ENSMUST00000205685;ENSMUST00000153888	0.041510096212463946	0.044426732137955435
NONMMUT028714.2	mmu05206	MicroRNAs in cancer	4.0	30.0	449.0	18241.0	6.096282336816858	ENSMUST00000172509;ENSMUST00000034928;ENSMUST00000134776;ENSMUST00000205685	0.006132291505604384	0.033513229191107476
NONMMUT028714.2	mmu05414	Dilated cardiomyopathy (DCM)	3.0	30.0	317.0	18241.0	6.282509638976516	ENSMUST00000109083;ENSMUST00000034928;ENSMUST00000119365	0.015233285995957944	0.033513229191107476
NONMMUT028796.2	mmu00510	N-Glycan biosynthesis	2.0	41.0	115.0	18241.0	8.08294314381271	ENSMUST00000199554;ENSMUST00000135934	0.028308413488694117	0.041542420804247346
NONMMUT028796.2	mmu04510	Focal adhesion	4.0	41.0	582.0	18241.0	3.280208043094641	ENSMUST00000092576;ENSMUST00000095087;ENSMUST00000112748;ENSMUST00000119365	0.041542420804247346	0.041542420804247346
NONMMUT028796.2	mmu04520	Adherens junction	3.0	41.0	296.0	18241.0	4.786184210526316	ENSMUST00000092576;ENSMUST00000205685;ENSMUST00000153888	0.029225537741141398	0.041542420804247346
NONMMUT028796.2	mmu04611	Platelet activation	3.0	41.0	338.0	18241.0	4.181641233260667	ENSMUST00000109083;ENSMUST00000106702;ENSMUST00000092576	0.04071126098128443	0.041542420804247346
NONMMUT028796.2	mmu04916	Melanogenesis	3.0	41.0	275.0	18241.0	5.157703349282297	ENSMUST00000109083;ENSMUST00000205685;ENSMUST00000153888	0.024238494255467494	0.041542420804247346
NONMMUT028796.2	mmu05206	MicroRNAs in cancer	4.0	41.0	449.0	18241.0	4.283874074519955	ENSMUST00000113705;ENSMUST00000172509;ENSMUST00000134776;ENSMUST00000205685	0.018283606599600117	0.041542420804247346
NONMMUT028796.2	mmu05414	Dilated cardiomyopathy (DCM)	3.0	41.0	317.0	18241.0	4.46388842769384	ENSMUST00000113705;ENSMUST00000109083;ENSMUST00000119365	0.0347181137989694	0.041542420804247346
NONMMUT028830.2	mmu00100	Steroid biosynthesis	2.0	77.0	45.0	18241.0	10.782814814814815	ENSMUST00000188027;ENSMUST00000144034	0.016685268855324547	0.029723749207947917
NONMMUT028830.2	mmu00520	Amino sugar and nucleotide sugar metabolism	3.0	77.0	137.0	18241.0	5.357269678437562	ENSMUST00000102540;ENSMUST00000138685;ENSMUST00000106760	0.02119120861449652	0.029723749207947917
NONMMUT028830.2	mmu03440	Homologous recombination	2.0	77.0	73.0	18241.0	6.636712328767123	ENSMUST00000136568;ENSMUST00000147305	0.03973106319303372	0.03973106319303372
NONMMUT028830.2	mmu03450	Non-homologous end-joining	2.0	77.0	35.0	18241.0	13.871238095238095	ENSMUST00000136568;ENSMUST00000147305	0.01056111645958394	0.029723749207947917
NONMMUT028830.2	mmu05143	African trypanosomiasis	2.0	77.0	56.0	18241.0	8.65952380952381	ENSMUST00000147744;ENSMUST00000022185	0.024769791006623264	0.029723749207947917
NONMMUT028830.2	mmu05202	Transcriptional misregulation in cancers	7.0	77.0	602.0	18241.0	2.930066445182724	ENSMUST00000105341;ENSMUST00000154004;ENSMUST00000201066;ENSMUST00000169879;ENSMUST00000185355;ENSMUST00000113502;ENSMUST00000144900	0.01400851140599667	0.029723749207947917
NONMMUT028919.2	mmu00330	Arginine and proline metabolism	2.0	27.0	123.0	18241.0	11.784065040650406	ENSMUST00000110180;ENSMUST00000129143	0.01457940045486605	0.026425163324444716
NONMMUT028919.2	mmu00410	beta-Alanine metabolism	2.0	27.0	80.0	18241.0	18.161	ENSMUST00000110180;ENSMUST00000129143	0.006495681715526428	0.019998285244695903
NONMMUT028919.2	mmu00562	Inositol phosphate metabolism	3.0	27.0	252.0	18241.0	8.923115079365079	ENSMUST00000147744;ENSMUST00000108242;ENSMUST00000115013	0.0061381489217908515	0.019998285244695903
NONMMUT028919.2	mmu04014	Ras signaling pathway	4.0	27.0	722.0	18241.0	4.219920510658798	ENSMUST00000126150;ENSMUST00000144270;ENSMUST00000108242;ENSMUST00000208969	0.020978602989121374	0.030418974334225992
NONMMUT028919.2	mmu04022	cGMP - PKG signaling pathway	4.0	27.0	512.0	18241.0	6.022078804347826	ENSMUST00000147744;ENSMUST00000106702;ENSMUST00000108242;ENSMUST00000187811	0.006591900387847364	0.019998285244695903
NONMMUT028919.2	mmu04070	Phosphatidylinositol signaling system	3.0	27.0	320.0	18241.0	7.000390625	ENSMUST00000147744;ENSMUST00000108242;ENSMUST00000115013	0.011700427116918112	0.025554231093178486
NONMMUT028919.2	mmu04071	Sphingolipid signaling pathway	3.0	27.0	334.0	18241.0	6.701721556886228	ENSMUST00000147744;ENSMUST00000106702;ENSMUST00000108242	0.013113198441541182	0.025554231093178486
NONMMUT028919.2	mmu04072	Phospholipase D signaling pathway	5.0	27.0	443.0	18241.0	9.130925507900677	ENSMUST00000147744;ENSMUST00000106702;ENSMUST00000126150;ENSMUST00000144270;ENSMUST00000108242	0.0004482580538701003	0.010271738799966455
NONMMUT028919.2	mmu04151	PI3K-Akt signaling pathway	6.0	27.0	938.0	18241.0	5.270484313128236	ENSMUST00000144270;ENSMUST00000108242;ENSMUST00000187811;ENSMUST00000129514;ENSMUST00000059888;ENSMUST00000183044	0.0021770228152553457	0.012626732328481004
NONMMUT028919.2	mmu04261	Adrenergic signaling in cardiomyocytes	4.0	27.0	502.0	18241.0	6.145504936774641	ENSMUST00000113705;ENSMUST00000147744;ENSMUST00000108242;ENSMUST00000187811	0.006155881560676041	0.019998285244695903
NONMMUT028919.2	mmu04270	Vascular smooth muscle contraction	3.0	27.0	359.0	18241.0	6.226323119777159	ENSMUST00000147744;ENSMUST00000106702;ENSMUST00000126150	0.01587105162512675	0.027074146889922105
NONMMUT028919.2	mmu04370	VEGF signaling pathway	2.0	27.0	184.0	18241.0	7.850869565217391	ENSMUST00000126150;ENSMUST00000108242	0.03063312018150396	0.036139263073317135
NONMMUT028919.2	mmu04611	Platelet activation	4.0	27.0	338.0	18241.0	9.211731412400308	ENSMUST00000147744;ENSMUST00000106702;ENSMUST00000126150;ENSMUST00000108242	0.00150698340919402	0.012626732328481004
NONMMUT028919.2	mmu04664	Fc epsilon RI signaling pathway	2.0	27.0	210.0	18241.0	6.868952380952381	ENSMUST00000126150;ENSMUST00000108242	0.03890211893709273	0.04029148032770318
NONMMUT028919.2	mmu04713	Circadian entrainment	3.0	27.0	335.0	18241.0	6.681343283582089	ENSMUST00000147744;ENSMUST00000187811;ENSMUST00000161035	0.013217705737850942	0.025554231093178486
NONMMUT028919.2	mmu04725	Cholinergic synapse	3.0	27.0	369.0	18241.0	6.05420054200542	ENSMUST00000147744;ENSMUST00000108242;ENSMUST00000187811	0.017059467031921422	0.02748469688476229
NONMMUT028919.2	mmu04730	Long-term depression	3.0	27.0	172.0	18241.0	13.131540697674419	ENSMUST00000147744;ENSMUST00000106702;ENSMUST00000126150	0.0021342920849130717	0.012626732328481004
NONMMUT028919.2	mmu04750	Inflammatory mediator regulation of TRP channels	3.0	27.0	329.0	18241.0	6.805471124620061	ENSMUST00000147744;ENSMUST00000126150;ENSMUST00000108242	0.012597869361729628	0.025554231093178486
NONMMUT028919.2	mmu04915	Estrogen signaling pathway	3.0	27.0	318.0	18241.0	7.045204402515723	ENSMUST00000147744;ENSMUST00000108242;ENSMUST00000187811	0.011506236148998412	0.025554231093178486
NONMMUT028919.2	mmu04916	Melanogenesis	4.0	27.0	275.0	18241.0	11.361897233201582	ENSMUST00000147744;ENSMUST00000144270;ENSMUST00000187811;ENSMUST00000029123	0.0007083957793080314	0.010271738799966455
NONMMUT028919.2	mmu04918	Thyroid hormone synthesis	2.0	27.0	178.0	18241.0	8.118202247191011	ENSMUST00000147744;ENSMUST00000187811	0.02883884427653856	0.036139263073317135
NONMMUT028919.2	mmu04919	Thyroid hormone signaling pathway	3.0	27.0	378.0	18241.0	5.90707671957672	ENSMUST00000147744;ENSMUST00000108242;ENSMUST00000129514	0.018171021198607445	0.027734716566295576
NONMMUT028919.2	mmu04921	Oxytocin signaling pathway	3.0	27.0	466.0	18241.0	4.767972103004292	ENSMUST00000147744;ENSMUST00000126150;ENSMUST00000108242	0.03115453713216994	0.036139263073317135
NONMMUT028919.2	mmu04924	Renin secretion	2.0	27.0	196.0	18241.0	7.365306122448979	ENSMUST00000147744;ENSMUST00000187811	0.03435183326028182	0.03689641350178418
NONMMUT028919.2	mmu04925	Aldosterone synthesis and secretion	3.0	27.0	263.0	18241.0	8.54467680608365	ENSMUST00000147744;ENSMUST00000187811;ENSMUST00000161035	0.006895960429205484	0.019998285244695903
NONMMUT028919.2	mmu05010	Alzheimer's disease	3.0	27.0	432.0	18241.0	5.15306712962963	ENSMUST00000162466;ENSMUST00000147744;ENSMUST00000173739	0.025682067437055717	0.035465712174981706
NONMMUT028919.2	mmu05200	Pathways in cancer	5.0	27.0	1177.0	18241.0	3.294971808140882	ENSMUST00000147744;ENSMUST00000106702;ENSMUST00000144270;ENSMUST00000108242;ENSMUST00000129514	0.0275736242388608	0.036139263073317135
NONMMUT028919.2	mmu05221	Acute myeloid leukemia	2.0	27.0	222.0	18241.0	6.493333333333333	ENSMUST00000144270;ENSMUST00000108242	0.04297637768389862	0.04297637768389862
NONMMUT028919.2	mmu05223	Non-small cell lung cancer	2.0	27.0	192.0	18241.0	7.520416666666667	ENSMUST00000108242;ENSMUST00000129514	0.033093272551287044	0.03689641350178418
NONMMUT029027.2	mmu00010	Glycolysis / Gluconeogenesis	2.0	26.0	175.0	18241.0	8.602857142857143	ENSMUST00000152945;ENSMUST00000072841	0.026053287838439628	0.041419721569931525
NONMMUT029027.2	mmu00310	Lysine degradation	2.0	26.0	157.0	18241.0	9.598726114649681	ENSMUST00000143951;ENSMUST00000152945	0.021340297519907635	0.041419721569931525
NONMMUT029027.2	mmu05213	Endometrial cancer	2.0	26.0	205.0	18241.0	7.331707317073171	ENSMUST00000162273;ENSMUST00000120356	0.03474977741177809	0.041419721569931525
NONMMUT029027.2	mmu05214	Glioma	2.0	26.0	218.0	18241.0	6.889525993883792	ENSMUST00000120356;ENSMUST00000115274	0.03882478680498508	0.041419721569931525
NONMMUT029027.2	mmu05218	Melanoma	2.0	26.0	226.0	18241.0	6.642699115044247	ENSMUST00000120356;ENSMUST00000115274	0.041419721569931525	0.041419721569931525
NONMMUT029150.2	mmu03450	Non-homologous end-joining	1.0	25.0	35.0	18241.0	21.673809523809524	ENSMUST00000147305	0.04815488525403515	0.04815488525403515
NONMMUT029150.2	mmu05202	Transcriptional misregulation in cancers	4.0	25.0	602.0	18241.0	5.581078943205189	ENSMUST00000134902;ENSMUST00000164648;ENSMUST00000171646;ENSMUST00000143286	0.00871527634627387	0.04815488525403515
NONMMUT029150.2	mmu05212	Pancreatic cancer	2.0	25.0	241.0	18241.0	6.494677972217211	ENSMUST00000134902;ENSMUST00000120356	0.04325906291698138	0.04815488525403515
NONMMUT029150.2	mmu05213	Endometrial cancer	2.0	25.0	205.0	18241.0	7.650477200424178	ENSMUST00000162273;ENSMUST00000120356	0.032316629653949484	0.04815488525403515
NONMMUT029150.2	mmu05214	Glioma	2.0	25.0	218.0	18241.0	7.189070602313522	ENSMUST00000120356;ENSMUST00000115274	0.036122776207246056	0.04815488525403515
NONMMUT029150.2	mmu05218	Melanoma	2.0	25.0	226.0	18241.0	6.931512120046172	ENSMUST00000120356;ENSMUST00000115274	0.03854790750866465	0.04815488525403515
NONMMUT029372.2	mmu00270	Cysteine and methionine metabolism	2.0	37.0	134.0	18241.0	7.721535181236674	ENSMUST00000149983;ENSMUST00000169133	0.030886528330629985	0.0455633349301767
NONMMUT029372.2	mmu00480	Glutathione metabolism	2.0	37.0	151.0	18241.0	6.845789971617786	ENSMUST00000149983;ENSMUST00000164189	0.038297025907106055	0.0455633349301767
NONMMUT029372.2	mmu00533	Glycosaminoglycan biosynthesis - keratan sulfate	2.0	37.0	38.0	18241.0	27.37293233082707	ENSMUST00000171770;ENSMUST00000117534	0.002962978565673305	0.008888935697019915
NONMMUT029372.2	mmu00564	Glycerophospholipid metabolism	4.0	37.0	274.0	18241.0	7.9482415394824155	ENSMUST00000024099;ENSMUST00000114140;ENSMUST00000115529;ENSMUST00000124836	0.002330270832661284	0.008888935697019915
NONMMUT029372.2	mmu00603	Glycosphingolipid biosynthesis - globo series	1.0	37.0	21.0	18241.0	24.1005291005291	ENSMUST00000117534	0.04362502017039798	0.0455633349301767
NONMMUT029372.2	mmu00920	Sulfur metabolism	1.0	37.0	22.0	18241.0	23.00378787878788	ENSMUST00000169133	0.0455633349301767	0.0455633349301767
NONMMUT029538.2	mmu04390	Hippo signaling pathway	5.0	40.0	463.0	18241.0	5.485344029620488	ENSMUST00000174411;ENSMUST00000106341;ENSMUST00000107029;ENSMUST00000162727;ENSMUST00000136086	0.003383774399913451	0.006767548799826902
NONMMUT029538.2	mmu04520	Adherens junction	3.0	40.0	296.0	18241.0	4.91554054054054	ENSMUST00000179592;ENSMUST00000106341;ENSMUST00000162727	0.027413723343972827	0.0365516311252971
NONMMUT029538.2	mmu04530	Tight junction	5.0	40.0	455.0	18241.0	5.584301412872842	ENSMUST00000113054;ENSMUST00000022140;ENSMUST00000107029;ENSMUST00000162727;ENSMUST00000136086	0.0031429504050782585	0.006767548799826902
NONMMUT029538.2	mmu05202	Transcriptional misregulation in cancers	4.0	40.0	602.0	18241.0	3.2556293835363603	ENSMUST00000120105;ENSMUST00000170926;ENSMUST00000169879;ENSMUST00000185355	0.042630230301068134	0.042630230301068134
NONMMUT029707.2	mmu00450	Selenocompound metabolism	1.0	15.0	49.0	18241.0	26.518950437317784	ENSMUST00000115604	0.040319199835223495	0.045841241271579763
NONMMUT029707.2	mmu00512	Mucin type O-glycan biosynthesis	1.0	15.0	56.0	18241.0	23.195153061224488	ENSMUST00000170243	0.045841241271579763	0.045841241271579763
NONMMUT030181.2	mmu00500	Starch and sucrose metabolism	2.0	41.0	130.0	18241.0	7.144378698224852	ENSMUST00000135846;ENSMUST00000070334	0.035318761258109156	0.04107919209973791
NONMMUT030181.2	mmu00750	Vitamin B6 metabolism	1.0	41.0	16.0	18241.0	28.4765625	ENSMUST00000162053	0.03746464071939882	0.0412111047913387
NONMMUT030181.2	mmu04012	ErbB signaling pathway	3.0	41.0	313.0	18241.0	4.5219438372288545	ENSMUST00000019843;ENSMUST00000136962;ENSMUST00000122348	0.03363312416073862	0.04107919209973791
NONMMUT030181.2	mmu04068	FoxO signaling pathway	5.0	41.0	396.0	18241.0	6.2587682379349046	ENSMUST00000019843;ENSMUST00000201902;ENSMUST00000070334;ENSMUST00000136962;ENSMUST00000122348	0.0019379396280708346	0.012790401545267508
NONMMUT030181.2	mmu04071	Sphingolipid signaling pathway	3.0	41.0	334.0	18241.0	4.2326662464544595	ENSMUST00000019843;ENSMUST00000155919;ENSMUST00000136962	0.03953143938280004	0.04208185482685166
NONMMUT030181.2	mmu04110	Cell cycle	5.0	41.0	341.0	18241.0	7.290648419680678	ENSMUST00000114325;ENSMUST00000201902;ENSMUST00000115072;ENSMUST00000183044;ENSMUST00000122348	0.0010102686808313725	0.011112955489145098
NONMMUT030181.2	mmu04115	p53 signaling pathway	3.0	41.0	209.0	18241.0	6.81138252329388	ENSMUST00000201902;ENSMUST00000183044;ENSMUST00000122348	0.011855214129821	0.03005438287963034
NONMMUT030181.2	mmu04151	PI3K-Akt signaling pathway	6.0	41.0	938.0	18241.0	3.162290587876942	ENSMUST00000019843;ENSMUST00000201902;ENSMUST00000070334;ENSMUST00000136962;ENSMUST00000183044;ENSMUST00000122348	0.017870525783193494	0.031745896257862456
NONMMUT030181.2	mmu04390	Hippo signaling pathway	4.0	41.0	463.0	18241.0	4.151071157550639	ENSMUST00000111657;ENSMUST00000201902;ENSMUST00000136390;ENSMUST00000183044	0.020201933982276106	0.031745896257862456
NONMMUT030181.2	mmu04510	Focal adhesion	5.0	41.0	582.0	18241.0	4.214156166475754	ENSMUST00000115629;ENSMUST00000019843;ENSMUST00000201902;ENSMUST00000136962;ENSMUST00000183044	0.009682006788302142	0.03005438287963034
NONMMUT030181.2	mmu04530	Tight junction	4.0	41.0	455.0	18241.0	4.225957825957826	ENSMUST00000162901;ENSMUST00000019843;ENSMUST00000137846;ENSMUST00000136962	0.019091071271727617	0.031745896257862456
NONMMUT030181.2	mmu04630	Jak-STAT signaling pathway	6.0	41.0	411.0	18241.0	7.436913451511992	ENSMUST00000138989;ENSMUST00000019843;ENSMUST00000201902;ENSMUST00000136962;ENSMUST00000183044;ENSMUST00000122348	0.00031065014041493564	0.005125727316846438
NONMMUT030181.2	mmu04917	Prolactin signaling pathway	3.0	41.0	252.0	18241.0	5.635651629072682	ENSMUST00000019843;ENSMUST00000201902;ENSMUST00000136962	0.019358636308786214	0.031745896257862456
NONMMUT030181.2	mmu04920	Adipocytokine signaling pathway	3.0	41.0	224.0	18241.0	6.3499765037593985	ENSMUST00000019843;ENSMUST00000070334;ENSMUST00000136962	0.014235395058106828	0.03005438287963034
NONMMUT030181.2	mmu04922	Glucagon signaling pathway	3.0	41.0	294.0	18241.0	4.819280343716434	ENSMUST00000019843;ENSMUST00000070334;ENSMUST00000136962	0.0287287472797084	0.03677795279399863
NONMMUT030181.2	mmu04931	Insulin resistance	3.0	41.0	322.0	18241.0	4.393347499182739	ENSMUST00000019843;ENSMUST00000070334;ENSMUST00000136962	0.03609989608764847	0.04107919209973791
NONMMUT030181.2	mmu04932	Non-alcoholic fatty liver disease (NAFLD)	3.0	41.0	354.0	18241.0	3.9890722569134702	ENSMUST00000019843;ENSMUST00000139456;ENSMUST00000136962	0.04560878275084203	0.045809253949169584
NONMMUT030181.2	mmu04933	AGE-RAGE signaling pathway in diabetic complications	3.0	41.0	295.0	18241.0	4.802676181980375	ENSMUST00000115629;ENSMUST00000019843;ENSMUST00000136962	0.02897656886799892	0.03677795279399863
NONMMUT030181.2	mmu04973	Carbohydrate digestion and absorption	3.0	41.0	125.0	18241.0	11.441684210526315	ENSMUST00000019843;ENSMUST00000070334;ENSMUST00000136962	0.0029428124652605974	0.013873258764799959
NONMMUT030181.2	mmu05162	Measles	4.0	41.0	352.0	18241.0	5.494164619164619	ENSMUST00000019843;ENSMUST00000201902;ENSMUST00000136962;ENSMUST00000183044	0.0081163798053098	0.029760059286135933
NONMMUT030181.2	mmu05166	HTLV-I infection	5.0	41.0	759.0	18241.0	3.199019177280047	ENSMUST00000019843;ENSMUST00000201902;ENSMUST00000136962;ENSMUST00000183044;ENSMUST00000122348	0.027190861504998783	0.03677795279399863
NONMMUT030181.2	mmu05169	Epstein-Barr virus infection	4.0	41.0	601.0	18241.0	3.173089895219679	ENSMUST00000131254;ENSMUST00000019843;ENSMUST00000136962;ENSMUST00000122348	0.045809253949169584	0.045809253949169584
NONMMUT030181.2	mmu05202	Transcriptional misregulation in cancers	9.0	41.0	602.0	18241.0	8.240811877076412	ENSMUST00000154004;ENSMUST00000137048;ENSMUST00000201902;ENSMUST00000170926;ENSMUST00000069309;ENSMUST00000139365;ENSMUST00000113502;ENSMUST00000143286;ENSMUST00000122348	6.596440621558824e-06	0.00021768254051144118
NONMMUT030181.2	mmu05203	Viral carcinogenesis	6.0	41.0	625.0	18241.0	4.831817142857143	ENSMUST00000131254;ENSMUST00000118294;ENSMUST00000201902;ENSMUST00000136390;ENSMUST00000183044;ENSMUST00000122348	0.002651826557660128	0.013873258764799959
NONMMUT030181.2	mmu05210	Colorectal cancer	4.0	41.0	224.0	18241.0	8.69546332046332	ENSMUST00000019843;ENSMUST00000111657;ENSMUST00000136962;ENSMUST00000100241	0.0016616708967423194	0.012790401545267508
NONMMUT030181.2	mmu05212	Pancreatic cancer	3.0	41.0	241.0	18241.0	5.896483948460363	ENSMUST00000019843;ENSMUST00000136962;ENSMUST00000100241	0.017239421756778547	0.031745896257862456
NONMMUT030181.2	mmu05213	Endometrial cancer	3.0	41.0	205.0	18241.0	6.945827984595636	ENSMUST00000019843;ENSMUST00000111657;ENSMUST00000136962	0.011262798455468851	0.03005438287963034
NONMMUT030181.2	mmu05214	Glioma	3.0	41.0	218.0	18241.0	6.52691936262675	ENSMUST00000019843;ENSMUST00000136962;ENSMUST00000122348	0.0132531185277657	0.03005438287963034
NONMMUT030181.2	mmu05215	Prostate cancer	4.0	41.0	318.0	18241.0	6.093149753527112	ENSMUST00000019843;ENSMUST00000111657;ENSMUST00000136962;ENSMUST00000122348	0.00572682270273857	0.0236231436487966
NONMMUT030181.2	mmu05218	Melanoma	3.0	41.0	226.0	18241.0	6.293083372147182	ENSMUST00000019843;ENSMUST00000136962;ENSMUST00000122348	0.014571822002245013	0.03005438287963034
NONMMUT030181.2	mmu05220	Chronic myeloid leukemia	3.0	41.0	273.0	18241.0	5.196067090803933	ENSMUST00000019843;ENSMUST00000136962;ENSMUST00000122348	0.02378999846334705	0.03568499769502058
NONMMUT030181.2	mmu05221	Acute myeloid leukemia	3.0	41.0	222.0	18241.0	6.407894736842105	ENSMUST00000019843;ENSMUST00000111657;ENSMUST00000136962	0.013903474536346544	0.03005438287963034
NONMMUT030181.2	mmu05231	Choline metabolism in cancer	3.0	41.0	293.0	18241.0	4.8359978444404526	ENSMUST00000019843;ENSMUST00000136962;ENSMUST00000100241	0.0284820733351985	0.03677795279399863
NONMMUT030435.2	mmu00310	Lysine degradation	2.0	33.0	157.0	18241.0	7.431271830696527	ENSMUST00000143951;ENSMUST00000152945	0.033304553714164645	0.033304553714164645
NONMMUT030435.2	mmu03440	Homologous recombination	2.0	33.0	73.0	18241.0	16.05656208572691	ENSMUST00000136568;ENSMUST00000147305	0.008082325043678422	0.016164650087356843
NONMMUT030435.2	mmu03450	Non-homologous end-joining	2.0	33.0	35.0	18241.0	33.559447004608295	ENSMUST00000136568;ENSMUST00000147305	0.002024520260150831	0.008098081040603325
NONMMUT030435.2	mmu04110	Cell cycle	3.0	33.0	341.0	18241.0	5.249266862170088	ENSMUST00000115072;ENSMUST00000118368;ENSMUST00000109072	0.023777336525284895	0.03170311536704653
NONMMUT030650.2	mmu00750	Vitamin B6 metabolism	1.0	22.0	16.0	18241.0	54.24107142857143	ENSMUST00000162053	0.02029120000750692	0.04401814164259941
NONMMUT030650.2	mmu00920	Sulfur metabolism	1.0	22.0	22.0	18241.0	39.435064935064936	ENSMUST00000169133	0.027358501454972067	0.04401814164259941
NONMMUT030650.2	mmu04012	ErbB signaling pathway	3.0	22.0	313.0	18241.0	9.043887674457709	ENSMUST00000019843;ENSMUST00000136962;ENSMUST00000122348	0.006192202344192191	0.0318392034178969
NONMMUT030650.2	mmu04015	Rap1 signaling pathway	3.0	22.0	693.0	18241.0	3.9981772613351563	ENSMUST00000019843;ENSMUST00000200386;ENSMUST00000136962	0.049529353073979016	0.04976282435022464
NONMMUT030650.2	mmu04066	HIF-1 signaling pathway	3.0	22.0	371.0	18241.0	7.605334089941835	ENSMUST00000019843;ENSMUST00000136962;ENSMUST00000122348	0.00982768463528935	0.0318392034178969
NONMMUT030650.2	mmu04068	FoxO signaling pathway	4.0	22.0	396.0	18241.0	10.014029180695847	ENSMUST00000019843;ENSMUST00000201902;ENSMUST00000136962;ENSMUST00000122348	0.0012127743384362007	0.020212905640603348
NONMMUT030650.2	mmu04071	Sphingolipid signaling pathway	3.0	22.0	334.0	18241.0	8.465332492908919	ENSMUST00000019843;ENSMUST00000155919;ENSMUST00000136962	0.007393278069525609	0.0318392034178969
NONMMUT030650.2	mmu04110	Cell cycle	3.0	22.0	341.0	18241.0	8.288316098163296	ENSMUST00000114325;ENSMUST00000201902;ENSMUST00000122348	0.007822350193972592	0.0318392034178969
NONMMUT030650.2	mmu04115	p53 signaling pathway	2.0	22.0	209.0	18241.0	8.627751196172248	ENSMUST00000201902;ENSMUST00000122348	0.026366645997954043	0.04401814164259941
NONMMUT030650.2	mmu04122	Sulfur relay system	1.0	22.0	32.0	18241.0	27.09672619047619	ENSMUST00000169133	0.039029317561167294	0.04849513073283193
NONMMUT030650.2	mmu04150	mTOR signaling pathway	2.0	22.0	212.0	18241.0	8.504245283018868	ENSMUST00000019843;ENSMUST00000136962	0.027064842104812612	0.04401814164259941
NONMMUT030650.2	mmu04151	PI3K-Akt signaling pathway	4.0	22.0	938.0	18241.0	4.099265576877517	ENSMUST00000019843;ENSMUST00000201902;ENSMUST00000136962;ENSMUST00000122348	0.024471077284480662	0.04401814164259941
NONMMUT030650.2	mmu04211	Longevity regulating pathway - mammal	2.0	22.0	297.0	18241.0	6.041750841750842	ENSMUST00000019843;ENSMUST00000136962	0.04976282435022464	0.04976282435022464
NONMMUT030650.2	mmu04213	Longevity regulating pathway - multiple species	2.0	22.0	181.0	18241.0	9.977900552486188	ENSMUST00000019843;ENSMUST00000136962	0.020223957249392997	0.04401814164259941
NONMMUT030650.2	mmu04370	VEGF signaling pathway	2.0	22.0	184.0	18241.0	9.813586956521739	ENSMUST00000019843;ENSMUST00000136962	0.02084902883913139	0.04401814164259941
NONMMUT030650.2	mmu04510	Focal adhesion	3.0	22.0	582.0	18241.0	4.790830168204015	ENSMUST00000019843;ENSMUST00000201902;ENSMUST00000136962	0.032022023320065686	0.04574574760009384
NONMMUT030650.2	mmu04530	Tight junction	4.0	22.0	455.0	18241.0	8.686691086691086	ENSMUST00000162901;ENSMUST00000019843;ENSMUST00000137846;ENSMUST00000136962	0.0020105957957980984	0.02093855286011858
NONMMUT030650.2	mmu04620	Toll-like receptor signaling pathway	2.0	22.0	296.0	18241.0	6.0625	ENSMUST00000019843;ENSMUST00000136962	0.04946549839449138	0.04976282435022464
NONMMUT030650.2	mmu04630	Jak-STAT signaling pathway	5.0	22.0	411.0	18241.0	12.759410333476456	ENSMUST00000138989;ENSMUST00000019843;ENSMUST00000201902;ENSMUST00000136962;ENSMUST00000122348	0.00011445823692738481	0.00286145592318462
NONMMUT030650.2	mmu04662	B cell receptor signaling pathway	2.0	22.0	222.0	18241.0	8.116666666666667	ENSMUST00000019843;ENSMUST00000136962	0.029446212268346695	0.04401814164259941
NONMMUT030650.2	mmu04664	Fc epsilon RI signaling pathway	2.0	22.0	210.0	18241.0	8.586190476190476	ENSMUST00000019843;ENSMUST00000136962	0.02659853788791899	0.04401814164259941
NONMMUT030650.2	mmu04666	Fc gamma R-mediated phagocytosis	2.0	22.0	292.0	18241.0	6.146917808219178	ENSMUST00000019843;ENSMUST00000136962	0.04828288811013329	0.04976282435022464
NONMMUT030650.2	mmu04914	Progesterone-mediated oocyte maturation	2.0	22.0	296.0	18241.0	6.0625	ENSMUST00000019843;ENSMUST00000136962	0.04946549839449138	0.04976282435022464
NONMMUT030650.2	mmu04917	Prolactin signaling pathway	3.0	22.0	252.0	18241.0	11.271303258145364	ENSMUST00000019843;ENSMUST00000201902;ENSMUST00000136962	0.0034043355116938055	0.024316682226384324
NONMMUT030650.2	mmu04920	Adipocytokine signaling pathway	2.0	22.0	224.0	18241.0	8.043303571428572	ENSMUST00000019843;ENSMUST00000136962	0.029932336316967602	0.04401814164259941
NONMMUT030650.2	mmu04922	Glucagon signaling pathway	2.0	22.0	294.0	18241.0	6.104421768707483	ENSMUST00000019843;ENSMUST00000136962	0.04887285079233279	0.04976282435022464
NONMMUT030650.2	mmu04923	Regulation of lipolysis in adipocyte	2.0	22.0	181.0	18241.0	9.977900552486188	ENSMUST00000019843;ENSMUST00000136962	0.020223957249392997	0.04401814164259941
NONMMUT030650.2	mmu04933	AGE-RAGE signaling pathway in diabetic complications	2.0	22.0	295.0	18241.0	6.083389830508475	ENSMUST00000019843;ENSMUST00000136962	0.04916883991806433	0.04976282435022464
NONMMUT030650.2	mmu04973	Carbohydrate digestion and absorption	2.0	22.0	125.0	18241.0	14.4928	ENSMUST00000019843;ENSMUST00000136962	0.010119057441821669	0.0318392034178969
NONMMUT030650.2	mmu05142	Chagas disease (American trypanosomiasis)	2.0	22.0	291.0	18241.0	6.168384879725086	ENSMUST00000019843;ENSMUST00000136962	0.047988918324532025	0.04976282435022464
NONMMUT030650.2	mmu05160	Hepatitis C	3.0	22.0	376.0	18241.0	7.502099664053752	ENSMUST00000019843;ENSMUST00000136962;ENSMUST00000122348	0.010188545093727009	0.0318392034178969
NONMMUT030650.2	mmu05161	Hepatitis B	3.0	22.0	425.0	18241.0	6.618947368421052	ENSMUST00000019843;ENSMUST00000136962;ENSMUST00000122348	0.014137908471480092	0.03927196797633359
NONMMUT030650.2	mmu05162	Measles	3.0	22.0	352.0	18241.0	8.024372009569378	ENSMUST00000019843;ENSMUST00000201902;ENSMUST00000136962	0.008526087552874265	0.0318392034178969
NONMMUT030650.2	mmu05166	HTLV-I infection	4.0	22.0	759.0	18241.0	5.118430683648075	ENSMUST00000019843;ENSMUST00000201902;ENSMUST00000136962;ENSMUST00000122348	0.012124599716515104	0.03566058740151501
NONMMUT030650.2	mmu05169	Epstein-Barr virus infection	3.0	22.0	601.0	18241.0	4.634381294334005	ENSMUST00000019843;ENSMUST00000136962;ENSMUST00000122348	0.03473532420983488	0.046807458670354365
NONMMUT030650.2	mmu05202	Transcriptional misregulation in cancers	7.0	22.0	602.0	18241.0	13.673643410852714	ENSMUST00000154004;ENSMUST00000137048;ENSMUST00000201902;ENSMUST00000170926;ENSMUST00000069309;ENSMUST00000139365;ENSMUST00000122348	4.880700029739725e-06	0.00024403500148698624
NONMMUT030650.2	mmu05205	Proteoglycans in cancer	3.0	22.0	613.0	18241.0	4.540568386709023	ENSMUST00000019843;ENSMUST00000136962;ENSMUST00000122348	0.03650981776287641	0.046807458670354365
NONMMUT030650.2	mmu05210	Colorectal cancer	2.0	22.0	224.0	18241.0	8.043303571428572	ENSMUST00000019843;ENSMUST00000136962	0.029932336316967602	0.04401814164259941
NONMMUT030650.2	mmu05211	Renal cell carcinoma	2.0	22.0	214.0	18241.0	8.423831775700934	ENSMUST00000019843;ENSMUST00000136962	0.027534492508653564	0.04401814164259941
NONMMUT030650.2	mmu05212	Pancreatic cancer	2.0	22.0	241.0	18241.0	7.468879668049793	ENSMUST00000019843;ENSMUST00000136962	0.03419365847305147	0.046807458670354365
NONMMUT030650.2	mmu05213	Endometrial cancer	2.0	22.0	205.0	18241.0	8.798048780487806	ENSMUST00000019843;ENSMUST00000136962	0.02544753047045936	0.04401814164259941
NONMMUT030650.2	mmu05214	Glioma	3.0	22.0	218.0	18241.0	13.0538387252535	ENSMUST00000019843;ENSMUST00000136962;ENSMUST00000122348	0.0022714183746820335	0.02093855286011858
NONMMUT030650.2	mmu05215	Prostate cancer	3.0	22.0	318.0	18241.0	8.899205561072492	ENSMUST00000019843;ENSMUST00000136962;ENSMUST00000122348	0.0064665720891806736	0.0318392034178969
NONMMUT030650.2	mmu05218	Melanoma	3.0	22.0	226.0	18241.0	12.586166744294363	ENSMUST00000019843;ENSMUST00000136962;ENSMUST00000122348	0.0025126263432142296	0.02093855286011858
NONMMUT030650.2	mmu05220	Chronic myeloid leukemia	3.0	22.0	273.0	18241.0	10.392134181607865	ENSMUST00000019843;ENSMUST00000136962;ENSMUST00000122348	0.004250398994215892	0.026564993713849322
NONMMUT030650.2	mmu05221	Acute myeloid leukemia	2.0	22.0	222.0	18241.0	8.116666666666667	ENSMUST00000019843;ENSMUST00000136962	0.029446212268346695	0.04401814164259941
NONMMUT030650.2	mmu05222	Small cell lung cancer	2.0	22.0	262.0	18241.0	6.8622137404580155	ENSMUST00000019843;ENSMUST00000136962	0.03976600720092218	0.04849513073283193
NONMMUT030650.2	mmu05223	Non-small cell lung cancer	2.0	22.0	192.0	18241.0	9.400520833333333	ENSMUST00000019843;ENSMUST00000136962	0.022555249117302997	0.04401814164259941
NONMMUT030650.2	mmu05230	Central carbon metabolism in cancer	2.0	22.0	249.0	18241.0	7.22570281124498	ENSMUST00000019843;ENSMUST00000136962	0.036277156721210284	0.046807458670354365
NONMMUT030650.2	mmu05231	Choline metabolism in cancer	2.0	22.0	293.0	18241.0	6.125597269624573	ENSMUST00000019843;ENSMUST00000136962	0.04857753289438773	0.04976282435022464
NONMMUT030837.2	mmu00270	Cysteine and methionine metabolism	2.0	46.0	134.0	18241.0	6.1421302578019	ENSMUST00000149983;ENSMUST00000169133	0.04593454309742102	0.04593454309742102
NONMMUT030837.2	mmu00533	Glycosaminoglycan biosynthesis - keratan sulfate	2.0	46.0	38.0	18241.0	21.773923444976077	ENSMUST00000171770;ENSMUST00000117534	0.0045434590933855655	0.010332710940745707
NONMMUT030837.2	mmu00564	Glycerophospholipid metabolism	4.0	46.0	274.0	18241.0	6.24504692387904	ENSMUST00000024099;ENSMUST00000114140;ENSMUST00000115529;ENSMUST00000124836	0.005166355470372854	0.010332710940745707
NONMMUT030837.2	mmu05202	Transcriptional misregulation in cancers	5.0	46.0	602.0	18241.0	3.5732517624179563	ENSMUST00000171770;ENSMUST00000128184;ENSMUST00000137048;ENSMUST00000069309;ENSMUST00000122348	0.0177048156816077	0.023606420908810266
NONMMUT030856.2	mmu00330	Arginine and proline metabolism	2.0	31.0	123.0	18241.0	10.158676759181384	ENSMUST00000110180;ENSMUST00000129143	0.01896712792509289	0.0414179291381946
NONMMUT030856.2	mmu00410	beta-Alanine metabolism	2.0	31.0	80.0	18241.0	15.65603448275862	ENSMUST00000110180;ENSMUST00000129143	0.008502625388605937	0.0414179291381946
NONMMUT030856.2	mmu00562	Inositol phosphate metabolism	3.0	31.0	252.0	18241.0	7.648384353741497	ENSMUST00000147744;ENSMUST00000108242;ENSMUST00000115013	0.009049541493060278	0.0414179291381946
NONMMUT030856.2	mmu03320	PPAR signaling pathway	2.0	31.0	210.0	18241.0	5.9215106732348115	ENSMUST00000129514;ENSMUST00000106720	0.04999422535405952	0.04999422535405952
NONMMUT030856.2	mmu04014	Ras signaling pathway	4.0	31.0	722.0	18241.0	3.5947471016723096	ENSMUST00000126150;ENSMUST00000144270;ENSMUST00000108242;ENSMUST00000208969	0.03320417273905727	0.049637014868559454
NONMMUT030856.2	mmu04070	Phosphatidylinositol signaling system	3.0	31.0	320.0	18241.0	6.000334821428571	ENSMUST00000147744;ENSMUST00000108242;ENSMUST00000115013	0.017064569320800714	0.0414179291381946
NONMMUT030856.2	mmu04072	Phospholipase D signaling pathway	4.0	31.0	443.0	18241.0	5.952010701446367	ENSMUST00000147744;ENSMUST00000126150;ENSMUST00000144270;ENSMUST00000108242	0.006590737788914439	0.0414179291381946
NONMMUT030856.2	mmu04110	Cell cycle	3.0	31.0	341.0	18241.0	5.624214495182237	ENSMUST00000146312;ENSMUST00000115072;ENSMUST00000183044	0.020139756914724728	0.0414179291381946
NONMMUT030856.2	mmu04151	PI3K-Akt signaling pathway	5.0	31.0	938.0	18241.0	3.5474413646055436	ENSMUST00000144270;ENSMUST00000108242;ENSMUST00000187811;ENSMUST00000129514;ENSMUST00000183044	0.020138137788175803	0.0414179291381946
NONMMUT030856.2	mmu04310	Wnt signaling pathway	3.0	31.0	418.0	18241.0	4.5684381408065615	ENSMUST00000147744;ENSMUST00000111652;ENSMUST00000183044	0.03388698684128632	0.049637014868559454
NONMMUT030856.2	mmu04370	VEGF signaling pathway	2.0	31.0	184.0	18241.0	6.767991004497751	ENSMUST00000126150;ENSMUST00000108242	0.039510721460704855	0.04999422535405952
NONMMUT030856.2	mmu04611	Platelet activation	3.0	31.0	338.0	18241.0	5.675084530853762	ENSMUST00000147744;ENSMUST00000126150;ENSMUST00000108242	0.019682824998296065	0.0414179291381946
NONMMUT030856.2	mmu04664	Fc epsilon RI signaling pathway	2.0	31.0	210.0	18241.0	5.9215106732348115	ENSMUST00000126150;ENSMUST00000108242	0.04999422535405952	0.04999422535405952
NONMMUT030856.2	mmu04713	Circadian entrainment	4.0	31.0	335.0	18241.0	7.918629076838032	ENSMUST00000147744;ENSMUST00000187811;ENSMUST00000021234;ENSMUST00000161035	0.002465796957767898	0.029589563493214777
NONMMUT030856.2	mmu04725	Cholinergic synapse	3.0	31.0	369.0	18241.0	5.18931475029036	ENSMUST00000147744;ENSMUST00000108242;ENSMUST00000187811	0.024688855941831487	0.04443994069529667
NONMMUT030856.2	mmu04730	Long-term depression	2.0	31.0	172.0	18241.0	7.244987971130714	ENSMUST00000147744;ENSMUST00000126150	0.0349985048161835	0.049637014868559454
NONMMUT030856.2	mmu04750	Inflammatory mediator regulation of TRP channels	3.0	31.0	329.0	18241.0	5.833260963960052	ENSMUST00000147744;ENSMUST00000126150;ENSMUST00000108242	0.01834730562950955	0.0414179291381946
NONMMUT030856.2	mmu04915	Estrogen signaling pathway	3.0	31.0	318.0	18241.0	6.038746630727763	ENSMUST00000147744;ENSMUST00000108242;ENSMUST00000187811	0.016786665032780493	0.0414179291381946
NONMMUT030856.2	mmu04916	Melanogenesis	4.0	31.0	275.0	18241.0	9.6786531986532	ENSMUST00000147744;ENSMUST00000144270;ENSMUST00000187811;ENSMUST00000111652	0.0012096889043397073	0.021774400278114732
NONMMUT030856.2	mmu04918	Thyroid hormone synthesis	2.0	31.0	178.0	18241.0	6.998450213095699	ENSMUST00000147744;ENSMUST00000187811	0.03722776115141959	0.049637014868559454
NONMMUT030856.2	mmu04919	Thyroid hormone signaling pathway	3.0	31.0	378.0	18241.0	5.063208616780045	ENSMUST00000147744;ENSMUST00000108242;ENSMUST00000129514	0.02626034511145869	0.04501773447678632
NONMMUT030856.2	mmu04921	Oxytocin signaling pathway	3.0	31.0	466.0	18241.0	4.086833231146536	ENSMUST00000147744;ENSMUST00000126150;ENSMUST00000108242	0.04440941564177562	0.04999422535405952
NONMMUT030856.2	mmu04924	Renin secretion	2.0	31.0	196.0	18241.0	6.349401829697396	ENSMUST00000147744;ENSMUST00000187811	0.04423280868339369	0.04999422535405952
NONMMUT030856.2	mmu04925	Aldosterone synthesis and secretion	4.0	31.0	263.0	18241.0	10.127024362765807	ENSMUST00000147744;ENSMUST00000187811;ENSMUST00000021234;ENSMUST00000161035	0.0010280957303622862	0.021774400278114732
NONMMUT030856.2	mmu04930	Type II diabetes mellitus	2.0	31.0	199.0	18241.0	6.252642522959626	ENSMUST00000108242;ENSMUST00000021234	0.04544497858520994	0.04999422535405952
NONMMUT030856.2	mmu05010	Alzheimer's disease	3.0	31.0	432.0	18241.0	4.416914682539683	ENSMUST00000162466;ENSMUST00000147744;ENSMUST00000173739	0.03680277135074095	0.049637014868559454
NONMMUT030856.2	mmu05030	Cocaine addiction	2.0	31.0	159.0	18241.0	7.842984168293212	ENSMUST00000187811;ENSMUST00000114134	0.0303587100395228	0.049637014868559454
NONMMUT030856.2	mmu05142	Chagas disease (American trypanosomiasis)	3.0	31.0	291.0	18241.0	6.608983799705449	ENSMUST00000147744;ENSMUST00000108242;ENSMUST00000132144	0.013287619115884011	0.0414179291381946
NONMMUT030856.2	mmu05152	Tuberculosis	3.0	31.0	473.0	18241.0	4.024765931742676	ENSMUST00000187811;ENSMUST00000208969;ENSMUST00000132144	0.04606689784796376	0.04999422535405952
NONMMUT030856.2	mmu05162	Measles	3.0	31.0	352.0	18241.0	5.445109577922078	ENSMUST00000108242;ENSMUST00000132144;ENSMUST00000183044	0.021865581405889588	0.041429522663790797
NONMMUT030856.2	mmu05200	Pathways in cancer	6.0	31.0	1177.0	18241.0	3.4794902293967716	ENSMUST00000147744;ENSMUST00000108382;ENSMUST00000144270;ENSMUST00000108242;ENSMUST00000129514;ENSMUST00000111652	0.01324173088376165	0.0414179291381946
NONMMUT030856.2	mmu05213	Endometrial cancer	2.0	31.0	205.0	18241.0	6.06761984861228	ENSMUST00000108242;ENSMUST00000111652	0.047906249794192335	0.04999422535405952
NONMMUT030856.2	mmu05215	Prostate cancer	3.0	31.0	318.0	18241.0	6.038746630727763	ENSMUST00000108242;ENSMUST00000187811;ENSMUST00000111652	0.016786665032780493	0.0414179291381946
NONMMUT030856.2	mmu05216	Thyroid cancer	2.0	31.0	129.0	18241.0	9.682972467254745	ENSMUST00000129514;ENSMUST00000111652	0.0207089645690973	0.0414179291381946
NONMMUT030856.2	mmu05221	Acute myeloid leukemia	3.0	31.0	222.0	18241.0	8.696428571428571	ENSMUST00000144270;ENSMUST00000108242;ENSMUST00000111652	0.006422763695478275	0.0414179291381946
NONMMUT030856.2	mmu05223	Non-small cell lung cancer	2.0	31.0	192.0	18241.0	6.483117816091954	ENSMUST00000108242;ENSMUST00000129514	0.04263606595019599	0.04999422535405952
NONMMUT031089.2	mmu04390	Hippo signaling pathway	4.0	37.0	463.0	18241.0	4.654231297859807	ENSMUST00000174411;ENSMUST00000106341;ENSMUST00000107029;ENSMUST00000136086	0.014273723166852114	0.021410584750278173
NONMMUT031089.2	mmu04530	Tight junction	4.0	37.0	455.0	18241.0	4.738195138195138	ENSMUST00000113054;ENSMUST00000022140;ENSMUST00000107029;ENSMUST00000136086	0.01347087056494724	0.021410584750278173
NONMMUT031089.2	mmu05202	Transcriptional misregulation in cancers	4.0	37.0	602.0	18241.0	3.551595691130575	ENSMUST00000120105;ENSMUST00000170926;ENSMUST00000169879;ENSMUST00000185355	0.033284322143251444	0.033284322143251444
NONMMUT031106.2	mmu00520	Amino sugar and nucleotide sugar metabolism	2.0	30.0	137.0	18241.0	9.438998957247133	ENSMUST00000072585;ENSMUST00000162834	0.021748328995796446	0.02204125654933989
NONMMUT031106.2	mmu05014	Amyotrophic lateral sclerosis (ALS)	2.0	30.0	138.0	18241.0	9.370082815734989	ENSMUST00000138184;ENSMUST00000134357	0.02204125654933989	0.02204125654933989
NONMMUT031156.2	mmu00040	Pentose and glucuronate interconversions	2.0	69.0	64.0	18241.0	8.478078358208956	ENSMUST00000113995;ENSMUST00000152945	0.025710673398118635	0.03599494275736609
NONMMUT031156.2	mmu00100	Steroid biosynthesis	2.0	69.0	45.0	18241.0	12.070315091210613	ENSMUST00000188027;ENSMUST00000144034	0.01356355833481606	0.023736227085928107
NONMMUT031156.2	mmu00510	N-Glycan biosynthesis	3.0	69.0	115.0	18241.0	7.164426877470356	ENSMUST00000154819;ENSMUST00000199554;ENSMUST00000135934	0.01003895802502966	0.023424235391735874
NONMMUT031156.2	mmu03440	Homologous recombination	2.0	69.0	73.0	18241.0	7.429155591903497	ENSMUST00000136568;ENSMUST00000147305	0.03255202278154592	0.0366274133204485
NONMMUT031156.2	mmu03450	Non-homologous end-joining	2.0	69.0	35.0	18241.0	15.527505330490404	ENSMUST00000136568;ENSMUST00000147305	0.008560871953353616	0.023424235391735874
NONMMUT031156.2	mmu04710	Circadian rhythm	2.0	69.0	78.0	18241.0	6.951014159969384	ENSMUST00000187811;ENSMUST00000109072	0.0366274133204485	0.0366274133204485
NONMMUT031156.2	mmu05202	Transcriptional misregulation in cancers	7.0	69.0	602.0	18241.0	3.308139534883721	ENSMUST00000105341;ENSMUST00000154004;ENSMUST00000201066;ENSMUST00000164648;ENSMUST00000171646;ENSMUST00000143286;ENSMUST00000144900	0.00789302448404798	0.023424235391735874
NONMMUT031166.2	mmu04390	Hippo signaling pathway	6.0	44.0	463.0	18241.0	6.062748664317381	ENSMUST00000174411;ENSMUST00000201066;ENSMUST00000106341;ENSMUST00000107029;ENSMUST00000162727;ENSMUST00000136086	0.0008518330606764168	0.0025554991820292503
NONMMUT031166.2	mmu04530	Tight junction	5.0	44.0	455.0	18241.0	5.0115525500140885	ENSMUST00000113054;ENSMUST00000022140;ENSMUST00000107029;ENSMUST00000162727;ENSMUST00000136086	0.004774615379474363	0.007161923069211544
NONMMUT031166.2	mmu05202	Transcriptional misregulation in cancers	5.0	44.0	602.0	18241.0	3.7564954425419543	ENSMUST00000120105;ENSMUST00000201066;ENSMUST00000170926;ENSMUST00000169879;ENSMUST00000185355	0.014807840135590286	0.014807840135590286
NONMMUT031182.2	mmu00562	Inositol phosphate metabolism	2.0	17.0	252.0	18241.0	9.517989417989417	ENSMUST00000108242;ENSMUST00000115013	0.022848780599789953	0.045636926891116286
NONMMUT031182.2	mmu04014	Ras signaling pathway	5.0	17.0	722.0	18241.0	10.11022622345337	ENSMUST00000126150;ENSMUST00000144270;ENSMUST00000108242;ENSMUST00000208969;ENSMUST00000102946	0.00040969016995049854	0.0069647328891584755
NONMMUT031182.2	mmu04070	Phosphatidylinositol signaling system	2.0	17.0	320.0	18241.0	7.467083333333333	ENSMUST00000108242;ENSMUST00000115013	0.03541824926838969	0.04749251418745849
NONMMUT031182.2	mmu04072	Phospholipase D signaling pathway	3.0	17.0	443.0	18241.0	8.609158336020638	ENSMUST00000126150;ENSMUST00000144270;ENSMUST00000108242	0.007629689023611133	0.045636926891116286
NONMMUT031182.2	mmu04370	VEGF signaling pathway	2.0	17.0	184.0	18241.0	13.084782608695653	ENSMUST00000126150;ENSMUST00000108242	0.01269612420065497	0.045636926891116286
NONMMUT031182.2	mmu04611	Platelet activation	2.0	17.0	338.0	18241.0	7.06232741617357	ENSMUST00000126150;ENSMUST00000108242	0.03911148227202464	0.04749251418745849
NONMMUT031182.2	mmu04664	Fc epsilon RI signaling pathway	2.0	17.0	210.0	18241.0	11.448253968253969	ENSMUST00000126150;ENSMUST00000108242	0.016272466708614212	0.045636926891116286
NONMMUT031182.2	mmu04750	Inflammatory mediator regulation of TRP channels	2.0	17.0	329.0	18241.0	7.259169199594732	ENSMUST00000126150;ENSMUST00000108242	0.03724667726741273	0.04749251418745849
NONMMUT031182.2	mmu04916	Melanogenesis	2.0	17.0	275.0	18241.0	8.71078787878788	ENSMUST00000144270;ENSMUST00000029123	0.026845251112421347	0.045636926891116286
NONMMUT031182.2	mmu04919	Thyroid hormone signaling pathway	2.0	17.0	378.0	18241.0	6.300881834215168	ENSMUST00000108242;ENSMUST00000129514	0.04782272815225706	0.04782272815225706
NONMMUT031182.2	mmu04932	Non-alcoholic fatty liver disease (NAFLD)	2.0	17.0	354.0	18241.0	6.7370998116760825	ENSMUST00000108242;ENSMUST00000129514	0.04251447490967098	0.04782272815225706
NONMMUT031182.2	mmu05160	Hepatitis C	2.0	17.0	376.0	18241.0	6.335106382978723	ENSMUST00000108242;ENSMUST00000129514	0.04737127679251601	0.04782272815225706
NONMMUT031182.2	mmu05221	Acute myeloid leukemia	2.0	17.0	222.0	18241.0	10.822222222222223	ENSMUST00000144270;ENSMUST00000108242	0.018053047612797298	0.045636926891116286
NONMMUT031182.2	mmu05222	Small cell lung cancer	2.0	17.0	262.0	18241.0	9.149618320610687	ENSMUST00000108242;ENSMUST00000129514	0.024553139150182986	0.045636926891116286
NONMMUT031182.2	mmu05223	Non-small cell lung cancer	2.0	17.0	192.0	18241.0	12.534027777777778	ENSMUST00000108242;ENSMUST00000129514	0.013754735922162155	0.045636926891116286
NONMMUT031182.2	mmu05230	Central carbon metabolism in cancer	2.0	17.0	249.0	18241.0	9.634270414993306	ENSMUST00000144270;ENSMUST00000108242	0.022347610840617007	0.045636926891116286
NONMMUT031182.2	mmu05231	Choline metabolism in cancer	2.0	17.0	293.0	18241.0	8.167463026166098	ENSMUST00000126150;ENSMUST00000108242	0.030157900373518103	0.046607664213618887
NONMMUT031833.2	mmu00510	N-Glycan biosynthesis	2.0	37.0	115.0	18241.0	9.006708074534162	ENSMUST00000199554;ENSMUST00000135934	0.023384123294224027	0.03329660242379449
NONMMUT031833.2	mmu04730	Long-term depression	2.0	37.0	172.0	18241.0	6.002990033222591	ENSMUST00000109083;ENSMUST00000106702	0.04828444723802479	0.04828444723802479
NONMMUT031833.2	mmu04916	Melanogenesis	3.0	37.0	275.0	18241.0	5.764491978609626	ENSMUST00000109083;ENSMUST00000205685;ENSMUST00000153888	0.01847571740590198	0.03329660242379449
NONMMUT031833.2	mmu05206	MicroRNAs in cancer	4.0	37.0	449.0	18241.0	4.80313153809813	ENSMUST00000113705;ENSMUST00000172509;ENSMUST00000134776;ENSMUST00000205685	0.012888210064564273	0.03329660242379449
NONMMUT031833.2	mmu05414	Dilated cardiomyopathy (DCM)	3.0	37.0	317.0	18241.0	4.98905177212841	ENSMUST00000113705;ENSMUST00000109083;ENSMUST00000119365	0.02663728193903559	0.03329660242379449
NONMMUT031969.2	mmu04390	Hippo signaling pathway	7.0	63.0	463.0	18241.0	4.799676025917926	ENSMUST00000174411;ENSMUST00000152909;ENSMUST00000201066;ENSMUST00000106341;ENSMUST00000107029;ENSMUST00000162727;ENSMUST00000136086	0.0011256262891129229	0.0033768788673387688
NONMMUT031969.2	mmu04530	Tight junction	5.0	63.0	455.0	18241.0	3.369837059492232	ENSMUST00000113054;ENSMUST00000022140;ENSMUST00000107029;ENSMUST00000162727;ENSMUST00000136086	0.02092013658527031	0.02092013658527031
NONMMUT031969.2	mmu05202	Transcriptional misregulation in cancers	6.0	63.0	602.0	18241.0	3.084280468613394	ENSMUST00000120105;ENSMUST00000201066;ENSMUST00000170926;ENSMUST00000169879;ENSMUST00000185355;ENSMUST00000114457	0.017961331943696725	0.02092013658527031
NONMMUT032179.2	mmu00100	Steroid biosynthesis	2.0	78.0	45.0	18241.0	10.64093567251462	ENSMUST00000188027;ENSMUST00000144034	0.017094908413063315	0.031226669743322125
NONMMUT032179.2	mmu00270	Cysteine and methionine metabolism	3.0	78.0	134.0	18241.0	5.405074626865671	ENSMUST00000149983;ENSMUST00000199699;ENSMUST00000169133	0.020712511926730324	0.031226669743322125
NONMMUT032179.2	mmu00480	Glutathione metabolism	3.0	78.0	151.0	18241.0	4.792052980132451	ENSMUST00000149983;ENSMUST00000164189;ENSMUST00000199699	0.02802533437712666	0.031226669743322125
NONMMUT032179.2	mmu04916	Melanogenesis	4.0	78.0	275.0	18241.0	3.5314004914004915	ENSMUST00000022725;ENSMUST00000109083;ENSMUST00000205685;ENSMUST00000153888	0.031226669743322125	0.031226669743322125
NONMMUT032179.2	mmu05202	Transcriptional misregulation in cancers	7.0	78.0	602.0	18241.0	2.8887979037012776	ENSMUST00000105341;ENSMUST00000171770;ENSMUST00000120105;ENSMUST00000128184;ENSMUST00000170926;ENSMUST00000169879;ENSMUST00000185355	0.014958945175425203	0.031226669743322125
NONMMUT032410.2	mmu00100	Steroid biosynthesis	2.0	87.0	45.0	18241.0	9.514248366013073	ENSMUST00000188027;ENSMUST00000144034	0.020969168583425336	0.0366389704305826
NONMMUT032410.2	mmu00510	N-Glycan biosynthesis	4.0	87.0	115.0	18241.0	7.596018858040859	ENSMUST00000171770;ENSMUST00000154819;ENSMUST00000113612;ENSMUST00000135934	0.0024837549763594476	0.00993501990543779
NONMMUT032410.2	mmu04390	Hippo signaling pathway	8.0	87.0	463.0	18241.0	3.888345134920852	ENSMUST00000174411;ENSMUST00000152909;ENSMUST00000201066;ENSMUST00000106341;ENSMUST00000107029;ENSMUST00000162727;ENSMUST00000136086;ENSMUST00000183044	0.0017756631157170176	0.00993501990543779
NONMMUT032410.2	mmu04713	Circadian entrainment	5.0	87.0	335.0	18241.0	3.2591918456498	ENSMUST00000147744;ENSMUST00000107785;ENSMUST00000187811;ENSMUST00000177094;ENSMUST00000161035	0.022899356519114122	0.0366389704305826
NONMMUT032410.2	mmu04916	Melanogenesis	4.0	87.0	275.0	18241.0	3.148477546549836	ENSMUST00000022725;ENSMUST00000147744;ENSMUST00000187811;ENSMUST00000106341	0.0438349706965696	0.0438349706965696
NONMMUT032410.2	mmu04925	Aldosterone synthesis and secretion	4.0	87.0	263.0	18241.0	3.294333226441889	ENSMUST00000147744;ENSMUST00000107785;ENSMUST00000187811;ENSMUST00000161035	0.038308658870062684	0.04378132442292878
NONMMUT032410.2	mmu05143	African trypanosomiasis	2.0	87.0	56.0	18241.0	7.640756302521009	ENSMUST00000147744;ENSMUST00000022185	0.031009599746051338	0.041346132994735114
NONMMUT032410.2	mmu05202	Transcriptional misregulation in cancers	8.0	87.0	602.0	18241.0	2.9671558938559235	ENSMUST00000105341;ENSMUST00000171770;ENSMUST00000120105;ENSMUST00000201066;ENSMUST00000170926;ENSMUST00000169879;ENSMUST00000185355;ENSMUST00000144900	0.00838093791142926	0.02234916776381136
NONMMUT032632.2	mmu04015	Rap1 signaling pathway	4.0	26.0	693.0	18241.0	4.603961694870786	ENSMUST00000179592;ENSMUST00000144270;ENSMUST00000108242;ENSMUST00000162727	0.016103195185553767	0.028180591574719093
NONMMUT032632.2	mmu04080	Neuroactive ligand-receptor interaction	4.0	26.0	669.0	18241.0	4.775648865334964	ENSMUST00000006005;ENSMUST00000124072;ENSMUST00000022185;ENSMUST00000162727	0.014320544435557908	0.028180591574719093
NONMMUT032632.2	mmu04151	PI3K-Akt signaling pathway	4.0	26.0	938.0	18241.0	3.3539445628997866	ENSMUST00000179592;ENSMUST00000144270;ENSMUST00000108242;ENSMUST00000059888	0.04252432664385523	0.04441593128215529
NONMMUT032632.2	mmu04390	Hippo signaling pathway	3.0	26.0	463.0	18241.0	5.008357592262184	ENSMUST00000106341;ENSMUST00000107029;ENSMUST00000162727	0.027758836678817414	0.04318041261149375
NONMMUT032632.2	mmu04520	Adherens junction	3.0	26.0	296.0	18241.0	7.907608695652174	ENSMUST00000179592;ENSMUST00000106341;ENSMUST00000162727	0.008542827080122259	0.023919915824342323
NONMMUT032632.2	mmu04530	Tight junction	4.0	26.0	455.0	18241.0	7.107292707292707	ENSMUST00000113054;ENSMUST00000022140;ENSMUST00000107029;ENSMUST00000162727	0.003793233010275097	0.023919915824342323
NONMMUT032632.2	mmu04916	Melanogenesis	3.0	26.0	275.0	18241.0	8.521422924901186	ENSMUST00000144270;ENSMUST00000029123;ENSMUST00000106341	0.006997674203158405	0.023919915824342323
NONMMUT032632.2	mmu05210	Colorectal cancer	2.0	26.0	224.0	18241.0	6.702752976190476	ENSMUST00000108242;ENSMUST00000106341	0.04076488353959361	0.04441593128215529
NONMMUT032632.2	mmu05213	Endometrial cancer	2.0	26.0	205.0	18241.0	7.331707317073171	ENSMUST00000108242;ENSMUST00000106341	0.03474977741177809	0.04441593128215529
NONMMUT032632.2	mmu05215	Prostate cancer	3.0	26.0	318.0	18241.0	7.351517637407711	ENSMUST00000179592;ENSMUST00000108242;ENSMUST00000106341	0.010361877120966185	0.024177713282254435
NONMMUT032632.2	mmu05218	Melanoma	2.0	26.0	226.0	18241.0	6.642699115044247	ENSMUST00000179592;ENSMUST00000108242	0.041419721569931525	0.04441593128215529
NONMMUT032632.2	mmu05221	Acute myeloid leukemia	3.0	26.0	222.0	18241.0	10.58695652173913	ENSMUST00000144270;ENSMUST00000108242;ENSMUST00000106341	0.003889428651333655	0.023919915824342323
NONMMUT032632.2	mmu05230	Central carbon metabolism in cancer	3.0	26.0	249.0	18241.0	9.4248297537978	ENSMUST00000179592;ENSMUST00000144270;ENSMUST00000108242	0.005335090918207852	0.023919915824342323
NONMMUT032632.2	mmu05412	Arrhythmogenic right ventricular cardiomyopathy (ARVC)	2.0	26.0	235.0	18241.0	6.385106382978724	ENSMUST00000106341;ENSMUST00000059888	0.04441593128215529	0.04441593128215529
NONMMUT033291.2	mmu00270	Cysteine and methionine metabolism	2.0	22.0	134.0	18241.0	13.51268656716418	ENSMUST00000149983;ENSMUST00000169133	0.011534604173049934	0.03566058740151501
NONMMUT033291.2	mmu00750	Vitamin B6 metabolism	1.0	22.0	16.0	18241.0	54.24107142857143	ENSMUST00000162053	0.02029120000750692	0.04401814164259941
NONMMUT033291.2	mmu00920	Sulfur metabolism	1.0	22.0	22.0	18241.0	39.435064935064936	ENSMUST00000169133	0.027358501454972067	0.04401814164259941
NONMMUT033291.2	mmu04012	ErbB signaling pathway	3.0	22.0	313.0	18241.0	9.043887674457709	ENSMUST00000019843;ENSMUST00000136962;ENSMUST00000122348	0.006192202344192191	0.03233286044590337
NONMMUT033291.2	mmu04015	Rap1 signaling pathway	3.0	22.0	693.0	18241.0	3.9981772613351563	ENSMUST00000019843;ENSMUST00000200386;ENSMUST00000136962	0.049529353073979016	0.04976282435022464
NONMMUT033291.2	mmu04066	HIF-1 signaling pathway	3.0	22.0	371.0	18241.0	7.605334089941835	ENSMUST00000019843;ENSMUST00000136962;ENSMUST00000122348	0.00982768463528935	0.03396181697909003
NONMMUT033291.2	mmu04068	FoxO signaling pathway	4.0	22.0	396.0	18241.0	10.014029180695847	ENSMUST00000019843;ENSMUST00000201902;ENSMUST00000136962;ENSMUST00000122348	0.0012127743384362007	0.020212905640603348
NONMMUT033291.2	mmu04071	Sphingolipid signaling pathway	3.0	22.0	334.0	18241.0	8.465332492908919	ENSMUST00000019843;ENSMUST00000155919;ENSMUST00000136962	0.007393278069525609	0.033605809406934584
NONMMUT033291.2	mmu04115	p53 signaling pathway	2.0	22.0	209.0	18241.0	8.627751196172248	ENSMUST00000201902;ENSMUST00000122348	0.026366645997954043	0.04401814164259941
NONMMUT033291.2	mmu04122	Sulfur relay system	1.0	22.0	32.0	18241.0	27.09672619047619	ENSMUST00000169133	0.039029317561167294	0.04849513073283193
NONMMUT033291.2	mmu04150	mTOR signaling pathway	2.0	22.0	212.0	18241.0	8.504245283018868	ENSMUST00000019843;ENSMUST00000136962	0.027064842104812612	0.04401814164259941
NONMMUT033291.2	mmu04151	PI3K-Akt signaling pathway	4.0	22.0	938.0	18241.0	4.099265576877517	ENSMUST00000019843;ENSMUST00000201902;ENSMUST00000136962;ENSMUST00000122348	0.024471077284480662	0.04401814164259941
NONMMUT033291.2	mmu04211	Longevity regulating pathway - mammal	2.0	22.0	297.0	18241.0	6.041750841750842	ENSMUST00000019843;ENSMUST00000136962	0.04976282435022464	0.04976282435022464
NONMMUT033291.2	mmu04213	Longevity regulating pathway - multiple species	2.0	22.0	181.0	18241.0	9.977900552486188	ENSMUST00000019843;ENSMUST00000136962	0.020223957249392997	0.04401814164259941
NONMMUT033291.2	mmu04370	VEGF signaling pathway	2.0	22.0	184.0	18241.0	9.813586956521739	ENSMUST00000019843;ENSMUST00000136962	0.02084902883913139	0.04401814164259941
NONMMUT033291.2	mmu04510	Focal adhesion	3.0	22.0	582.0	18241.0	4.790830168204015	ENSMUST00000019843;ENSMUST00000201902;ENSMUST00000136962	0.032022023320065686	0.04574574760009384
NONMMUT033291.2	mmu04530	Tight junction	4.0	22.0	455.0	18241.0	8.686691086691086	ENSMUST00000162901;ENSMUST00000019843;ENSMUST00000137846;ENSMUST00000136962	0.0020105957957980984	0.02093855286011858
NONMMUT033291.2	mmu04620	Toll-like receptor signaling pathway	2.0	22.0	296.0	18241.0	6.0625	ENSMUST00000019843;ENSMUST00000136962	0.04946549839449138	0.04976282435022464
NONMMUT033291.2	mmu04630	Jak-STAT signaling pathway	5.0	22.0	411.0	18241.0	12.759410333476456	ENSMUST00000138989;ENSMUST00000019843;ENSMUST00000201902;ENSMUST00000136962;ENSMUST00000122348	0.00011445823692738481	0.00286145592318462
NONMMUT033291.2	mmu04662	B cell receptor signaling pathway	2.0	22.0	222.0	18241.0	8.116666666666667	ENSMUST00000019843;ENSMUST00000136962	0.029446212268346695	0.04401814164259941
NONMMUT033291.2	mmu04664	Fc epsilon RI signaling pathway	2.0	22.0	210.0	18241.0	8.586190476190476	ENSMUST00000019843;ENSMUST00000136962	0.02659853788791899	0.04401814164259941
NONMMUT033291.2	mmu04666	Fc gamma R-mediated phagocytosis	2.0	22.0	292.0	18241.0	6.146917808219178	ENSMUST00000019843;ENSMUST00000136962	0.04828288811013329	0.04976282435022464
NONMMUT033291.2	mmu04914	Progesterone-mediated oocyte maturation	2.0	22.0	296.0	18241.0	6.0625	ENSMUST00000019843;ENSMUST00000136962	0.04946549839449138	0.04976282435022464
NONMMUT033291.2	mmu04917	Prolactin signaling pathway	3.0	22.0	252.0	18241.0	11.271303258145364	ENSMUST00000019843;ENSMUST00000201902;ENSMUST00000136962	0.0034043355116938055	0.024316682226384324
NONMMUT033291.2	mmu04920	Adipocytokine signaling pathway	2.0	22.0	224.0	18241.0	8.043303571428572	ENSMUST00000019843;ENSMUST00000136962	0.029932336316967602	0.04401814164259941
NONMMUT033291.2	mmu04922	Glucagon signaling pathway	2.0	22.0	294.0	18241.0	6.104421768707483	ENSMUST00000019843;ENSMUST00000136962	0.04887285079233279	0.04976282435022464
NONMMUT033291.2	mmu04923	Regulation of lipolysis in adipocyte	2.0	22.0	181.0	18241.0	9.977900552486188	ENSMUST00000019843;ENSMUST00000136962	0.020223957249392997	0.04401814164259941
NONMMUT033291.2	mmu04933	AGE-RAGE signaling pathway in diabetic complications	2.0	22.0	295.0	18241.0	6.083389830508475	ENSMUST00000019843;ENSMUST00000136962	0.04916883991806433	0.04976282435022464
NONMMUT033291.2	mmu04973	Carbohydrate digestion and absorption	2.0	22.0	125.0	18241.0	14.4928	ENSMUST00000019843;ENSMUST00000136962	0.010119057441821669	0.03396181697909003
NONMMUT033291.2	mmu05142	Chagas disease (American trypanosomiasis)	2.0	22.0	291.0	18241.0	6.168384879725086	ENSMUST00000019843;ENSMUST00000136962	0.047988918324532025	0.04976282435022464
NONMMUT033291.2	mmu05160	Hepatitis C	3.0	22.0	376.0	18241.0	7.502099664053752	ENSMUST00000019843;ENSMUST00000136962;ENSMUST00000122348	0.010188545093727009	0.03396181697909003
NONMMUT033291.2	mmu05161	Hepatitis B	3.0	22.0	425.0	18241.0	6.618947368421052	ENSMUST00000019843;ENSMUST00000136962;ENSMUST00000122348	0.014137908471480092	0.03927196797633359
NONMMUT033291.2	mmu05162	Measles	3.0	22.0	352.0	18241.0	8.024372009569378	ENSMUST00000019843;ENSMUST00000201902;ENSMUST00000136962	0.008526087552874265	0.03396181697909003
NONMMUT033291.2	mmu05166	HTLV-I infection	4.0	22.0	759.0	18241.0	5.118430683648075	ENSMUST00000019843;ENSMUST00000201902;ENSMUST00000136962;ENSMUST00000122348	0.012124599716515104	0.03566058740151501
NONMMUT033291.2	mmu05169	Epstein-Barr virus infection	3.0	22.0	601.0	18241.0	4.634381294334005	ENSMUST00000019843;ENSMUST00000136962;ENSMUST00000122348	0.03473532420983488	0.046807458670354365
NONMMUT033291.2	mmu05202	Transcriptional misregulation in cancers	7.0	22.0	602.0	18241.0	13.673643410852714	ENSMUST00000154004;ENSMUST00000137048;ENSMUST00000201902;ENSMUST00000170926;ENSMUST00000069309;ENSMUST00000139365;ENSMUST00000122348	4.880700029739725e-06	0.00024403500148698624
NONMMUT033291.2	mmu05205	Proteoglycans in cancer	3.0	22.0	613.0	18241.0	4.540568386709023	ENSMUST00000019843;ENSMUST00000136962;ENSMUST00000122348	0.03650981776287641	0.046807458670354365
NONMMUT033291.2	mmu05210	Colorectal cancer	2.0	22.0	224.0	18241.0	8.043303571428572	ENSMUST00000019843;ENSMUST00000136962	0.029932336316967602	0.04401814164259941
NONMMUT033291.2	mmu05211	Renal cell carcinoma	2.0	22.0	214.0	18241.0	8.423831775700934	ENSMUST00000019843;ENSMUST00000136962	0.027534492508653564	0.04401814164259941
NONMMUT033291.2	mmu05212	Pancreatic cancer	2.0	22.0	241.0	18241.0	7.468879668049793	ENSMUST00000019843;ENSMUST00000136962	0.03419365847305147	0.046807458670354365
NONMMUT033291.2	mmu05213	Endometrial cancer	2.0	22.0	205.0	18241.0	8.798048780487806	ENSMUST00000019843;ENSMUST00000136962	0.02544753047045936	0.04401814164259941
NONMMUT033291.2	mmu05214	Glioma	3.0	22.0	218.0	18241.0	13.0538387252535	ENSMUST00000019843;ENSMUST00000136962;ENSMUST00000122348	0.0022714183746820335	0.02093855286011858
NONMMUT033291.2	mmu05215	Prostate cancer	3.0	22.0	318.0	18241.0	8.899205561072492	ENSMUST00000019843;ENSMUST00000136962;ENSMUST00000122348	0.0064665720891806736	0.03233286044590337
NONMMUT033291.2	mmu05218	Melanoma	3.0	22.0	226.0	18241.0	12.586166744294363	ENSMUST00000019843;ENSMUST00000136962;ENSMUST00000122348	0.0025126263432142296	0.02093855286011858
NONMMUT033291.2	mmu05220	Chronic myeloid leukemia	3.0	22.0	273.0	18241.0	10.392134181607865	ENSMUST00000019843;ENSMUST00000136962;ENSMUST00000122348	0.004250398994215892	0.026564993713849322
NONMMUT033291.2	mmu05221	Acute myeloid leukemia	2.0	22.0	222.0	18241.0	8.116666666666667	ENSMUST00000019843;ENSMUST00000136962	0.029446212268346695	0.04401814164259941
NONMMUT033291.2	mmu05222	Small cell lung cancer	2.0	22.0	262.0	18241.0	6.8622137404580155	ENSMUST00000019843;ENSMUST00000136962	0.03976600720092218	0.04849513073283193
NONMMUT033291.2	mmu05223	Non-small cell lung cancer	2.0	22.0	192.0	18241.0	9.400520833333333	ENSMUST00000019843;ENSMUST00000136962	0.022555249117302997	0.04401814164259941
NONMMUT033291.2	mmu05230	Central carbon metabolism in cancer	2.0	22.0	249.0	18241.0	7.22570281124498	ENSMUST00000019843;ENSMUST00000136962	0.036277156721210284	0.046807458670354365
NONMMUT033291.2	mmu05231	Choline metabolism in cancer	2.0	22.0	293.0	18241.0	6.125597269624573	ENSMUST00000019843;ENSMUST00000136962	0.04857753289438773	0.04976282435022464
NONMMUT033402.2	mmu00100	Steroid biosynthesis	2.0	79.0	45.0	18241.0	10.502741702741703	ENSMUST00000188027;ENSMUST00000144034	0.017508780735993386	0.03395901300782729
NONMMUT033402.2	mmu03440	Homologous recombination	2.0	79.0	73.0	18241.0	6.464330190357588	ENSMUST00000136568;ENSMUST00000147305	0.04161058679630851	0.04161058679630851
NONMMUT033402.2	mmu03450	Non-homologous end-joining	2.0	79.0	35.0	18241.0	13.510946196660482	ENSMUST00000136568;ENSMUST00000147305	0.01109021304418427	0.03395901300782729
NONMMUT033402.2	mmu04713	Circadian entrainment	5.0	79.0	335.0	18241.0	3.611536910044373	ENSMUST00000147744;ENSMUST00000187811;ENSMUST00000021234;ENSMUST00000177094;ENSMUST00000161035	0.015750710240378052	0.03395901300782729
NONMMUT033402.2	mmu04925	Aldosterone synthesis and secretion	4.0	79.0	263.0	18241.0	3.645728770595691	ENSMUST00000147744;ENSMUST00000187811;ENSMUST00000021234;ENSMUST00000161035	0.028299177506522746	0.03395901300782729
NONMMUT033402.2	mmu05143	African trypanosomiasis	2.0	79.0	56.0	18241.0	8.434601113172542	ENSMUST00000147744;ENSMUST00000022185	0.02597224180077156	0.03395901300782729
NONMMUT033620.2	mmu00520	Amino sugar and nucleotide sugar metabolism	3.0	74.0	137.0	18241.0	5.583633185977177	ENSMUST00000072585;ENSMUST00000106760;ENSMUST00000162834	0.019098815609427836	0.046217840696522655
NONMMUT033620.2	mmu03440	Homologous recombination	2.0	74.0	73.0	18241.0	6.9132420091324205	ENSMUST00000136568;ENSMUST00000147305	0.03697427255721813	0.046217840696522655
NONMMUT033620.2	mmu03450	Non-homologous end-joining	2.0	74.0	35.0	18241.0	14.44920634920635	ENSMUST00000136568;ENSMUST00000147305	0.009789083865061266	0.046217840696522655
NONMMUT033620.2	mmu04713	Circadian entrainment	4.0	74.0	335.0	18241.0	3.0543283582089553	ENSMUST00000187811;ENSMUST00000177094;ENSMUST00000161035;ENSMUST00000193050	0.04835055135964847	0.04835055135964847
NONMMUT033620.2	mmu05034	Alcoholism	5.0	74.0	443.0	18241.0	2.9113095822292014	ENSMUST00000131254;ENSMUST00000118294;ENSMUST00000187811;ENSMUST00000177094;ENSMUST00000193050	0.034848110008701756	0.046217840696522655
NONMMUT033853.2	mmu00520	Amino sugar and nucleotide sugar metabolism	2.0	25.0	137.0	18241.0	11.490955252300857	ENSMUST00000072585;ENSMUST00000162834	0.015381642306134518	0.02338737466423762
NONMMUT033853.2	mmu04064	NF-kappa B signaling pathway	2.0	25.0	252.0	18241.0	6.207384403036577	ENSMUST00000069333;ENSMUST00000134357	0.04684516215814004	0.04684516215814004
NONMMUT033853.2	mmu05014	Amyotrophic lateral sclerosis (ALS)	2.0	25.0	138.0	18241.0	11.40705734089477	ENSMUST00000138184;ENSMUST00000134357	0.015591583109491745	0.02338737466423762
NONMMUT034029.2	mmu00564	Glycerophospholipid metabolism	3.0	48.0	274.0	18241.0	4.371532846715328	ENSMUST00000114140;ENSMUST00000115529;ENSMUST00000124836	0.036052089547638735	0.04636429203918298
NONMMUT034029.2	mmu03015	mRNA surveillance pathway	3.0	48.0	243.0	18241.0	4.937722908093279	ENSMUST00000184826;ENSMUST00000111267;ENSMUST00000153976	0.02666846828043338	0.04636429203918298
NONMMUT034029.2	mmu04916	Melanogenesis	3.0	48.0	275.0	18241.0	4.35539393939394	ENSMUST00000109083;ENSMUST00000205685;ENSMUST00000153888	0.03637977528603935	0.04636429203918298
NONMMUT034029.2	mmu05216	Thyroid cancer	2.0	48.0	129.0	18241.0	6.104482642399731	ENSMUST00000136394;ENSMUST00000153888	0.04636429203918298	0.04636429203918298
NONMMUT034071.2	mmu00520	Amino sugar and nucleotide sugar metabolism	2.0	41.0	137.0	18241.0	6.776717200074864	ENSMUST00000072585;ENSMUST00000162834	0.03879798164635745	0.041542420804247346
NONMMUT034071.2	mmu04510	Focal adhesion	4.0	41.0	582.0	18241.0	3.280208043094641	ENSMUST00000092576;ENSMUST00000095087;ENSMUST00000119365;ENSMUST00000115274	0.041542420804247346	0.041542420804247346
NONMMUT034071.2	mmu05014	Amyotrophic lateral sclerosis (ALS)	2.0	41.0	138.0	18241.0	6.727238944630249	ENSMUST00000138184;ENSMUST00000134357	0.039305382007108494	0.041542420804247346
NONMMUT034071.2	mmu05410	Hypertrophic cardiomyopathy (HCM)	3.0	41.0	298.0	18241.0	4.753532320734723	ENSMUST00000063278;ENSMUST00000034928;ENSMUST00000119365	0.029726915858315106	0.041542420804247346
NONMMUT034713.2	mmu00270	Cysteine and methionine metabolism	2.0	26.0	134.0	18241.0	11.260572139303482	ENSMUST00000149983;ENSMUST00000169133	0.015910447408745313	0.03977611852186328
NONMMUT034713.2	mmu00564	Glycerophospholipid metabolism	3.0	26.0	274.0	18241.0	8.552999047921295	ENSMUST00000024099;ENSMUST00000114140;ENSMUST00000124836	0.0069286634308403545	0.03464331715420177
NONMMUT034713.2	mmu00603	Glycosphingolipid biosynthesis - globo series	1.0	26.0	21.0	18241.0	34.7047619047619	ENSMUST00000117534	0.030867213492371613	0.04031034273941672
NONMMUT034713.2	mmu00920	Sulfur metabolism	1.0	26.0	22.0	18241.0	33.125454545454545	ENSMUST00000169133	0.03224827419153338	0.04031034273941672
NONMMUT034713.2	mmu04122	Sulfur relay system	1.0	26.0	32.0	18241.0	22.76125	ENSMUST00000169133	0.045955204208165255	0.045955204208165255
NONMMUT034761.2	mmu04390	Hippo signaling pathway	5.0	39.0	463.0	18241.0	5.646677677550501	ENSMUST00000174411;ENSMUST00000106341;ENSMUST00000107029;ENSMUST00000162727;ENSMUST00000136086	0.003023997214238095	0.00604799442847619
NONMMUT034761.2	mmu04520	Adherens junction	3.0	39.0	296.0	18241.0	5.052083333333333	ENSMUST00000179592;ENSMUST00000106341;ENSMUST00000162727	0.02566378388938074	0.03421837851917432
NONMMUT034761.2	mmu04530	Tight junction	5.0	39.0	455.0	18241.0	5.748545572074984	ENSMUST00000113054;ENSMUST00000022140;ENSMUST00000107029;ENSMUST00000162727;ENSMUST00000136086	0.002807782010485257	0.00604799442847619
NONMMUT034761.2	mmu05202	Transcriptional misregulation in cancers	4.0	39.0	602.0	18241.0	3.3486473659231133	ENSMUST00000120105;ENSMUST00000170926;ENSMUST00000169879;ENSMUST00000185355	0.03936743324354869	0.03936743324354869
NONMMUT034784.2	mmu02010	ABC transporters	2.0	44.0	109.0	18241.0	7.921363040629096	ENSMUST00000134776;ENSMUST00000115547	0.029274654216720146	0.043799645089919105
NONMMUT034784.2	mmu05032	Morphine addiction	3.0	44.0	324.0	18241.0	4.046296296296297	ENSMUST00000109083;ENSMUST00000177094;ENSMUST00000165954	0.043799645089919105	0.043799645089919105
NONMMUT034784.2	mmu05414	Dilated cardiomyopathy (DCM)	3.0	44.0	317.0	18241.0	4.1372624451796565	ENSMUST00000149150;ENSMUST00000109083;ENSMUST00000034928	0.041512413104458135	0.043799645089919105
NONMMUT034787.2	mmu03013	RNA transport	5.0	46.0	438.0	18241.0	4.956843746519657	ENSMUST00000091197;ENSMUST00000111267;ENSMUST00000140796;ENSMUST00000141034;ENSMUST00000200724	0.004939676125564421	0.014819028376693265
NONMMUT034787.2	mmu05032	Morphine addiction	3.0	46.0	324.0	18241.0	3.858096468561585	ENSMUST00000109083;ENSMUST00000177094;ENSMUST00000165954	0.04891337869136528	0.04891337869136528
NONMMUT034787.2	mmu05414	Dilated cardiomyopathy (DCM)	3.0	46.0	317.0	18241.0	3.944831633775952	ENSMUST00000149150;ENSMUST00000109083;ENSMUST00000034928	0.04638388008271569	0.04891337869136528
NONMMUT034790.2	mmu00240	Pyrimidine metabolism	3.0	62.0	234.0	18241.0	3.912863972186006	ENSMUST00000107814;ENSMUST00000115604;ENSMUST00000201182	0.04640610321634751	0.04640610321634751
NONMMUT034790.2	mmu03013	RNA transport	5.0	62.0	438.0	18241.0	3.5654490106544903	ENSMUST00000044783;ENSMUST00000111267;ENSMUST00000140796;ENSMUST00000141034;ENSMUST00000200724	0.016990671416219447	0.04640610321634751
NONMMUT034790.2	mmu05416	Viral myocarditis	3.0	62.0	206.0	18241.0	4.451620865558664	ENSMUST00000044783;ENSMUST00000140796;ENSMUST00000141034	0.033932659615530686	0.04640610321634751
NONMMUT034828.2	mmu00330	Arginine and proline metabolism	2.0	30.0	123.0	18241.0	10.521486643437862	ENSMUST00000110180;ENSMUST00000129143	0.017824073401520278	0.02935729736720987
NONMMUT034828.2	mmu00410	beta-Alanine metabolism	2.0	30.0	80.0	18241.0	16.21517857142857	ENSMUST00000110180;ENSMUST00000129143	0.007977978995567504	0.024503443327205943
NONMMUT034828.2	mmu00562	Inositol phosphate metabolism	3.0	30.0	252.0	18241.0	7.931657848324515	ENSMUST00000147744;ENSMUST00000108242;ENSMUST00000115013	0.008258879008131995	0.024503443327205943
NONMMUT034828.2	mmu04014	Ras signaling pathway	4.0	30.0	722.0	18241.0	3.733006605582783	ENSMUST00000126150;ENSMUST00000144270;ENSMUST00000108242;ENSMUST00000208969	0.029832731659866225	0.04176582432381271
NONMMUT034828.2	mmu04022	cGMP - PKG signaling pathway	4.0	30.0	512.0	18241.0	5.3272235576923075	ENSMUST00000147744;ENSMUST00000106702;ENSMUST00000108242;ENSMUST00000187811	0.009626352735688048	0.024503443327205943
NONMMUT034828.2	mmu04070	Phosphatidylinositol signaling system	3.0	30.0	320.0	18241.0	6.222569444444445	ENSMUST00000147744;ENSMUST00000108242;ENSMUST00000115013	0.015615661228613726	0.02935729736720987
NONMMUT034828.2	mmu04071	Sphingolipid signaling pathway	3.0	30.0	334.0	18241.0	5.957085828343313	ENSMUST00000147744;ENSMUST00000106702;ENSMUST00000108242	0.01747210529064934	0.02935729736720987
NONMMUT034828.2	mmu04072	Phospholipase D signaling pathway	5.0	30.0	443.0	18241.0	8.035214446952596	ENSMUST00000147744;ENSMUST00000106702;ENSMUST00000126150;ENSMUST00000144270;ENSMUST00000108242	0.0007443087440322839	0.014930942179927421
NONMMUT034828.2	mmu04151	PI3K-Akt signaling pathway	6.0	30.0	938.0	18241.0	4.6116737739872065	ENSMUST00000144270;ENSMUST00000108242;ENSMUST00000187811;ENSMUST00000129514;ENSMUST00000059888;ENSMUST00000183044	0.0038237659067315135	0.017844240898080396
NONMMUT034828.2	mmu04261	Adrenergic signaling in cardiomyocytes	4.0	30.0	502.0	18241.0	5.436408213300644	ENSMUST00000113705;ENSMUST00000147744;ENSMUST00000108242;ENSMUST00000187811	0.009001095999371964	0.024503443327205943
NONMMUT034828.2	mmu04270	Vascular smooth muscle contraction	3.0	30.0	359.0	18241.0	5.534509439801919	ENSMUST00000147744;ENSMUST00000106702;ENSMUST00000126150	0.021084151219476904	0.03279756856363074
NONMMUT034828.2	mmu04370	VEGF signaling pathway	2.0	30.0	184.0	18241.0	7.009704968944099	ENSMUST00000126150;ENSMUST00000108242	0.037209397802095756	0.04321735635020685
NONMMUT034828.2	mmu04611	Platelet activation	4.0	30.0	338.0	18241.0	8.14883932635412	ENSMUST00000147744;ENSMUST00000106702;ENSMUST00000126150;ENSMUST00000108242	0.0022503726643142877	0.017844240898080396
NONMMUT034828.2	mmu04664	Fc epsilon RI signaling pathway	2.0	30.0	210.0	18241.0	6.132993197278911	ENSMUST00000126150;ENSMUST00000108242	0.04712491413680898	0.04712491413680898
NONMMUT034828.2	mmu04713	Circadian entrainment	3.0	30.0	335.0	18241.0	5.938971807628524	ENSMUST00000147744;ENSMUST00000187811;ENSMUST00000161035	0.017609262084177346	0.02935729736720987
NONMMUT034828.2	mmu04725	Cholinergic synapse	3.0	30.0	369.0	18241.0	5.381511592893706	ENSMUST00000147744;ENSMUST00000108242;ENSMUST00000187811	0.022636150086866192	0.0333585369701186
NONMMUT034828.2	mmu04730	Long-term depression	3.0	30.0	172.0	18241.0	11.672480620155039	ENSMUST00000147744;ENSMUST00000106702;ENSMUST00000126150	0.002899487163395531	0.017844240898080396
NONMMUT034828.2	mmu04750	Inflammatory mediator regulation of TRP channels	3.0	30.0	329.0	18241.0	6.049307666328943	ENSMUST00000147744;ENSMUST00000126150;ENSMUST00000108242	0.016795441953661575	0.02935729736720987
NONMMUT034828.2	mmu04915	Estrogen signaling pathway	3.0	30.0	318.0	18241.0	6.26240391334731	ENSMUST00000147744;ENSMUST00000108242;ENSMUST00000187811	0.015360140965578096	0.02935729736720987
NONMMUT034828.2	mmu04916	Melanogenesis	4.0	30.0	275.0	18241.0	10.05090909090909	ENSMUST00000147744;ENSMUST00000144270;ENSMUST00000187811;ENSMUST00000029123	0.0010664958699948158	0.014930942179927421
NONMMUT034828.2	mmu04918	Thyroid hormone synthesis	2.0	30.0	178.0	18241.0	7.248394863563403	ENSMUST00000147744;ENSMUST00000187811	0.03505205841527871	0.04321735635020685
NONMMUT034828.2	mmu04919	Thyroid hormone signaling pathway	4.0	30.0	378.0	18241.0	7.2702482702482705	ENSMUST00000147744;ENSMUST00000124072;ENSMUST00000108242;ENSMUST00000129514	0.0033531467687229373	0.017844240898080396
NONMMUT034828.2	mmu04921	Oxytocin signaling pathway	3.0	30.0	466.0	18241.0	4.238197424892704	ENSMUST00000147744;ENSMUST00000126150;ENSMUST00000108242	0.04087095393241573	0.04321735635020685
NONMMUT034828.2	mmu04924	Renin secretion	2.0	30.0	196.0	18241.0	6.576166180758017	ENSMUST00000147744;ENSMUST00000187811	0.04167387933769946	0.04321735635020685
NONMMUT034828.2	mmu04925	Aldosterone synthesis and secretion	3.0	30.0	263.0	18241.0	7.595268272074356	ENSMUST00000147744;ENSMUST00000187811;ENSMUST00000161035	0.009266297551492195	0.024503443327205943
NONMMUT034828.2	mmu05010	Alzheimer's disease	3.0	30.0	432.0	18241.0	4.580504115226337	ENSMUST00000162466;ENSMUST00000147744;ENSMUST00000173739	0.03382585878734167	0.04321735635020685
NONMMUT034828.2	mmu05200	Pathways in cancer	5.0	30.0	1177.0	18241.0	2.899575191163976	ENSMUST00000147744;ENSMUST00000106702;ENSMUST00000144270;ENSMUST00000108242;ENSMUST00000129514	0.041510096212463946	0.04321735635020685
NONMMUT034828.2	mmu05223	Non-small cell lung cancer	2.0	30.0	192.0	18241.0	6.714657738095238	ENSMUST00000108242;ENSMUST00000129514	0.04016391348212409	0.04321735635020685
NONMMUT035204.2	mmu05202	Transcriptional misregulation in cancers	6.0	62.0	602.0	18241.0	3.1393569055529187	ENSMUST00000120105;ENSMUST00000201066;ENSMUST00000170926;ENSMUST00000169879;ENSMUST00000185355;ENSMUST00000114457	0.016708455720811942	0.016708455720811942
NONMMUT035294.2	mmu00100	Steroid biosynthesis	2.0	80.0	45.0	18241.0	10.368091168091167	ENSMUST00000188027;ENSMUST00000144034	0.017926860889237884	0.03101250980298969
NONMMUT035294.2	mmu00510	N-Glycan biosynthesis	3.0	80.0	115.0	18241.0	6.140937323546019	ENSMUST00000171770;ENSMUST00000154819;ENSMUST00000135934	0.014937461091319201	0.03101250980298969
NONMMUT035294.2	mmu00520	Amino sugar and nucleotide sugar metabolism	3.0	80.0	137.0	18241.0	5.148544885771163	ENSMUST00000102540;ENSMUST00000138685;ENSMUST00000106760	0.023403625604767716	0.03101250980298969
NONMMUT035294.2	mmu03440	Homologous recombination	2.0	80.0	73.0	18241.0	6.38145416227608	ENSMUST00000136568;ENSMUST00000147305	0.042562593604306594	0.042562593604306594
NONMMUT035294.2	mmu03450	Non-homologous end-joining	2.0	80.0	35.0	18241.0	13.337728937728938	ENSMUST00000136568;ENSMUST00000147305	0.011359044713241099	0.03101250980298969
NONMMUT035294.2	mmu05143	African trypanosomiasis	2.0	80.0	56.0	18241.0	8.3264652014652	ENSMUST00000147744;ENSMUST00000022185	0.026582151259705446	0.03101250980298969
NONMMUT035294.2	mmu05202	Transcriptional misregulation in cancers	8.0	80.0	602.0	18241.0	3.2556293835363603	ENSMUST00000105341;ENSMUST00000154004;ENSMUST00000171770;ENSMUST00000201066;ENSMUST00000169879;ENSMUST00000185355;ENSMUST00000113502;ENSMUST00000144900	0.0050950433918866235	0.03101250980298969
NONMMUT035432.2	mmu00510	N-Glycan biosynthesis	2.0	41.0	115.0	18241.0	8.08294314381271	ENSMUST00000199554;ENSMUST00000135934	0.028308413488694117	0.028308413488694117
NONMMUT035432.2	mmu03015	mRNA surveillance pathway	3.0	41.0	243.0	18241.0	5.847303443794672	ENSMUST00000184826;ENSMUST00000111267;ENSMUST00000153976	0.017614442602592102	0.028308413488694117
NONMMUT035432.2	mmu04916	Melanogenesis	3.0	41.0	275.0	18241.0	5.157703349282297	ENSMUST00000109083;ENSMUST00000205685;ENSMUST00000153888	0.024238494255467494	0.028308413488694117
NONMMUT035432.2	mmu05206	MicroRNAs in cancer	4.0	41.0	449.0	18241.0	4.283874074519955	ENSMUST00000113705;ENSMUST00000172509;ENSMUST00000134776;ENSMUST00000205685	0.018283606599600117	0.028308413488694117
NONMMUT035551.2	mmu00330	Arginine and proline metabolism	2.0	50.0	123.0	18241.0	6.137533875338754	ENSMUST00000110180;ENSMUST00000129143	0.04586839557537471	0.0498814917358835
NONMMUT035551.2	mmu00410	beta-Alanine metabolism	2.0	50.0	80.0	18241.0	9.458854166666667	ENSMUST00000110180;ENSMUST00000129143	0.021162937184313186	0.04046004019950043
NONMMUT035551.2	mmu00510	N-Glycan biosynthesis	2.0	50.0	115.0	18241.0	6.567391304347826	ENSMUST00000171770;ENSMUST00000113612	0.04071708149390478	0.04804960404881434
NONMMUT035551.2	mmu00562	Inositol phosphate metabolism	3.0	50.0	252.0	18241.0	4.556484295845998	ENSMUST00000147744;ENSMUST00000108242;ENSMUST00000115013	0.032463178346515145	0.04328423779535353
NONMMUT035551.2	mmu04014	Ras signaling pathway	5.0	50.0	722.0	18241.0	2.696060326254232	ENSMUST00000179592;ENSMUST00000126150;ENSMUST00000144270;ENSMUST00000108242;ENSMUST00000208969	0.04764354300510307	0.0498814917358835
NONMMUT035551.2	mmu04015	Rap1 signaling pathway	5.0	50.0	693.0	18241.0	2.81353214686548	ENSMUST00000147744;ENSMUST00000179592;ENSMUST00000144270;ENSMUST00000108242;ENSMUST00000162727	0.04118537489898372	0.04804960404881434
NONMMUT035551.2	mmu04072	Phospholipase D signaling pathway	5.0	50.0	443.0	18241.0	4.464008026084776	ENSMUST00000147744;ENSMUST00000106702;ENSMUST00000126150;ENSMUST00000144270;ENSMUST00000108242	0.007384938240870203	0.03582917144027906
NONMMUT035551.2	mmu04151	PI3K-Akt signaling pathway	8.0	50.0	938.0	18241.0	3.5136562087521575	ENSMUST00000201066;ENSMUST00000179592;ENSMUST00000144270;ENSMUST00000108242;ENSMUST00000187811;ENSMUST00000129514;ENSMUST00000059888;ENSMUST00000183044	0.003859099376744422	0.03582917144027906
NONMMUT035551.2	mmu04310	Wnt signaling pathway	5.0	50.0	418.0	18241.0	4.737639553429027	ENSMUST00000152909;ENSMUST00000147744;ENSMUST00000201066;ENSMUST00000106341;ENSMUST00000183044	0.005823442616684946	0.03582917144027906
NONMMUT035551.2	mmu04390	Hippo signaling pathway	5.0	50.0	463.0	18241.0	4.2663786897048235	ENSMUST00000152909;ENSMUST00000201066;ENSMUST00000106341;ENSMUST00000162727;ENSMUST00000183044	0.008829503377430162	0.03582917144027906
NONMMUT035551.2	mmu04520	Adherens junction	3.0	50.0	296.0	18241.0	3.86968085106383	ENSMUST00000179592;ENSMUST00000106341;ENSMUST00000162727	0.048266216395576295	0.0498814917358835
NONMMUT035551.2	mmu04550	Signaling pathways regulating pluripotency of stem cells	4.0	50.0	434.0	18241.0	3.5678220797435385	ENSMUST00000105341;ENSMUST00000152909;ENSMUST00000179592;ENSMUST00000108242	0.0314450487790443	0.04328423779535353
NONMMUT035551.2	mmu04611	Platelet activation	4.0	50.0	338.0	18241.0	4.605865706200154	ENSMUST00000147744;ENSMUST00000106702;ENSMUST00000126150;ENSMUST00000108242	0.014075745922966775	0.03582917144027906
NONMMUT035551.2	mmu04730	Long-term depression	3.0	50.0	172.0	18241.0	6.705467590301831	ENSMUST00000147744;ENSMUST00000106702;ENSMUST00000126150	0.012140407679060956	0.03582917144027906
NONMMUT035551.2	mmu04750	Inflammatory mediator regulation of TRP channels	4.0	50.0	329.0	18241.0	4.73424078234439	ENSMUST00000147744;ENSMUST00000022185;ENSMUST00000126150;ENSMUST00000108242	0.012873163054151853	0.03582917144027906
NONMMUT035551.2	mmu04916	Melanogenesis	5.0	50.0	275.0	18241.0	7.258989898989899	ENSMUST00000147744;ENSMUST00000144270;ENSMUST00000187811;ENSMUST00000029123;ENSMUST00000106341	0.0009787255712402374	0.027404315994726647
NONMMUT035551.2	mmu04919	Thyroid hormone signaling pathway	4.0	50.0	378.0	18241.0	4.109270761444675	ENSMUST00000147744;ENSMUST00000124072;ENSMUST00000108242;ENSMUST00000129514	0.020278444928935796	0.04046004019950043
NONMMUT035551.2	mmu04925	Aldosterone synthesis and secretion	3.0	50.0	263.0	18241.0	4.363239220127821	ENSMUST00000147744;ENSMUST00000187811;ENSMUST00000161035	0.03611082525117473	0.045959232137858755
NONMMUT035551.2	mmu05010	Alzheimer's disease	4.0	50.0	432.0	18241.0	3.5847423510466987	ENSMUST00000162466;ENSMUST00000147744;ENSMUST00000163779;ENSMUST00000173739	0.0309945821404444	0.04328423779535353
NONMMUT035551.2	mmu05143	African trypanosomiasis	2.0	50.0	56.0	18241.0	13.530505952380953	ENSMUST00000147744;ENSMUST00000022185	0.01098015689981675	0.03582917144027906
NONMMUT035551.2	mmu05200	Pathways in cancer	9.0	50.0	1177.0	18241.0	3.1824605756677786	ENSMUST00000152909;ENSMUST00000147744;ENSMUST00000179592;ENSMUST00000106702;ENSMUST00000144270;ENSMUST00000108242;ENSMUST00000106341;ENSMUST00000129514;ENSMUST00000161317	0.004412352232057201	0.03582917144027906
NONMMUT035551.2	mmu05202	Transcriptional misregulation in cancers	5.0	50.0	602.0	18241.0	3.2556293835363603	ENSMUST00000105341;ENSMUST00000171770;ENSMUST00000201066;ENSMUST00000129514;ENSMUST00000113502	0.024565024406839546	0.04046004019950043
NONMMUT035551.2	mmu05210	Colorectal cancer	3.0	50.0	224.0	18241.0	5.1340235562310035	ENSMUST00000152909;ENSMUST00000108242;ENSMUST00000106341	0.02410720665129382	0.04046004019950043
NONMMUT035551.2	mmu05213	Endometrial cancer	3.0	50.0	205.0	18241.0	5.615775817332642	ENSMUST00000152909;ENSMUST00000108242;ENSMUST00000106341	0.01920134965397172	0.04046004019950043
NONMMUT035551.2	mmu05215	Prostate cancer	4.0	50.0	318.0	18241.0	4.901011758271808	ENSMUST00000179592;ENSMUST00000108242;ENSMUST00000187811;ENSMUST00000106341	0.01149578670970095	0.03582917144027906
NONMMUT035551.2	mmu05216	Thyroid cancer	2.0	50.0	129.0	18241.0	5.850129198966409	ENSMUST00000106341;ENSMUST00000129514	0.0498814917358835	0.0498814917358835
NONMMUT035551.2	mmu05221	Acute myeloid leukemia	3.0	50.0	222.0	18241.0	5.180851063829787	ENSMUST00000144270;ENSMUST00000108242;ENSMUST00000106341	0.023561677006938564	0.04046004019950043
NONMMUT035551.2	mmu05230	Central carbon metabolism in cancer	3.0	50.0	249.0	18241.0	4.612150730581902	ENSMUST00000179592;ENSMUST00000144270;ENSMUST00000108242	0.03150393114654662	0.04328423779535353
NONMMUT035977.2	mmu03440	Homologous recombination	2.0	74.0	73.0	18241.0	6.9132420091324205	ENSMUST00000136568;ENSMUST00000147305	0.03697427255721813	0.03697427255721813
NONMMUT035977.2	mmu03450	Non-homologous end-joining	2.0	74.0	35.0	18241.0	14.44920634920635	ENSMUST00000136568;ENSMUST00000147305	0.009789083865061266	0.0293672515951838
NONMMUT035977.2	mmu05202	Transcriptional misregulation in cancers	6.0	74.0	602.0	18241.0	2.5853527457494625	ENSMUST00000120105;ENSMUST00000201066;ENSMUST00000170926;ENSMUST00000169879;ENSMUST00000185355;ENSMUST00000114457	0.03613914098107802	0.03697427255721813
NONMMUT036043.2	mmu00500	Starch and sucrose metabolism	2.0	36.0	130.0	18241.0	8.195022624434388	ENSMUST00000135846;ENSMUST00000070334	0.02778814771368212	0.03961845907705346
NONMMUT036043.2	mmu00562	Inositol phosphate metabolism	3.0	36.0	252.0	18241.0	6.4895382395382395	ENSMUST00000147744;ENSMUST00000119628;ENSMUST00000115013	0.013650835005525174	0.027301670011050348
NONMMUT036043.2	mmu00750	Vitamin B6 metabolism	1.0	36.0	16.0	18241.0	32.544642857142854	ENSMUST00000162053	0.03297644257029084	0.04048302522208541
NONMMUT036043.2	mmu01230	Biosynthesis of amino acids	2.0	36.0	180.0	18241.0	5.902287581699347	ENSMUST00000162053;ENSMUST00000113995	0.04980942561130834	0.04980942561130834
NONMMUT036043.2	mmu04015	Rap1 signaling pathway	4.0	36.0	693.0	18241.0	3.165223665223665	ENSMUST00000147744;ENSMUST00000019843;ENSMUST00000136962;ENSMUST00000100241	0.047074295916013045	0.0483465741840134
NONMMUT036043.2	mmu04068	FoxO signaling pathway	4.0	36.0	396.0	18241.0	5.632891414141414	ENSMUST00000201066;ENSMUST00000019843;ENSMUST00000070334;ENSMUST00000136962	0.007657064148766268	0.02709659851311576
NONMMUT036043.2	mmu04070	Phosphatidylinositol signaling system	3.0	36.0	320.0	18241.0	5.0911931818181815	ENSMUST00000147744;ENSMUST00000119628;ENSMUST00000115013	0.025398576235197444	0.039225051622050054
NONMMUT036043.2	mmu04071	Sphingolipid signaling pathway	3.0	36.0	334.0	18241.0	4.873979314099074	ENSMUST00000147744;ENSMUST00000019843;ENSMUST00000136962	0.028324655776636	0.03961845907705346
NONMMUT036043.2	mmu04072	Phospholipase D signaling pathway	4.0	36.0	443.0	18241.0	5.022009029345372	ENSMUST00000147744;ENSMUST00000019843;ENSMUST00000136962;ENSMUST00000100241	0.011203439658918627	0.027301670011050348
NONMMUT036043.2	mmu04110	Cell cycle	4.0	36.0	341.0	18241.0	6.56158357771261	ENSMUST00000114325;ENSMUST00000201066;ENSMUST00000115072;ENSMUST00000183044	0.0045637043486346455	0.02709659851311576
NONMMUT036043.2	mmu04151	PI3K-Akt signaling pathway	5.0	36.0	938.0	18241.0	2.9752734025723915	ENSMUST00000201066;ENSMUST00000019843;ENSMUST00000070334;ENSMUST00000136962;ENSMUST00000183044	0.03618440836704524	0.04067869565428631
NONMMUT036043.2	mmu04152	AMPK signaling pathway	4.0	36.0	375.0	18241.0	5.955333333333333	ENSMUST00000019843;ENSMUST00000070334;ENSMUST00000114296;ENSMUST00000136962	0.0063490921492286535	0.02709659851311576
NONMMUT036043.2	mmu04310	Wnt signaling pathway	4.0	36.0	418.0	18241.0	5.329844497607655	ENSMUST00000147744;ENSMUST00000201066;ENSMUST00000111657;ENSMUST00000183044	0.009207052053539083	0.02709659851311576
NONMMUT036043.2	mmu04340	Hedgehog signaling pathway	2.0	36.0	143.0	18241.0	7.444672974084739	ENSMUST00000206048;ENSMUST00000201066	0.03302562583906968	0.04048302522208541
NONMMUT036043.2	mmu04390	Hippo signaling pathway	4.0	36.0	463.0	18241.0	4.799676025917926	ENSMUST00000201066;ENSMUST00000111657;ENSMUST00000136390;ENSMUST00000183044	0.01298881415599647	0.027301670011050348
NONMMUT036043.2	mmu04510	Focal adhesion	5.0	36.0	582.0	18241.0	4.893858773971844	ENSMUST00000115629;ENSMUST00000201066;ENSMUST00000019843;ENSMUST00000136962;ENSMUST00000183044	0.005557859918408584	0.02709659851311576
NONMMUT036043.2	mmu04611	Platelet activation	3.0	36.0	338.0	18241.0	4.815223238300161	ENSMUST00000147744;ENSMUST00000019843;ENSMUST00000136962	0.02919254879361834	0.03961845907705346
NONMMUT036043.2	mmu04630	Jak-STAT signaling pathway	4.0	36.0	411.0	18241.0	5.422749391727494	ENSMUST00000201066;ENSMUST00000019843;ENSMUST00000136962;ENSMUST00000183044	0.008693351958168912	0.02709659851311576
NONMMUT036043.2	mmu04725	Cholinergic synapse	3.0	36.0	369.0	18241.0	4.403054939640305	ENSMUST00000147744;ENSMUST00000019843;ENSMUST00000136962	0.03639672769067723	0.04067869565428631
NONMMUT036043.2	mmu04728	Dopaminergic synapse	3.0	36.0	409.0	18241.0	3.963547454989998	ENSMUST00000147744;ENSMUST00000019843;ENSMUST00000136962	0.046927685072938985	0.0483465741840134
NONMMUT036043.2	mmu04915	Estrogen signaling pathway	3.0	36.0	318.0	18241.0	5.123785020011435	ENSMUST00000147744;ENSMUST00000019843;ENSMUST00000136962	0.024994743635849272	0.039225051622050054
NONMMUT036043.2	mmu04917	Prolactin signaling pathway	3.0	36.0	252.0	18241.0	6.4895382395382395	ENSMUST00000201066;ENSMUST00000019843;ENSMUST00000136962	0.013650835005525174	0.027301670011050348
NONMMUT036043.2	mmu04919	Thyroid hormone signaling pathway	3.0	36.0	378.0	18241.0	4.296055796055796	ENSMUST00000147744;ENSMUST00000019843;ENSMUST00000136962	0.03864584727484494	0.04195834846983165
NONMMUT036043.2	mmu04920	Adipocytokine signaling pathway	3.0	36.0	224.0	18241.0	7.3120941558441555	ENSMUST00000019843;ENSMUST00000070334;ENSMUST00000136962	0.009982957346937386	0.02709659851311576
NONMMUT036043.2	mmu04922	Glucagon signaling pathway	4.0	36.0	294.0	18241.0	7.630527210884353	ENSMUST00000147744;ENSMUST00000019843;ENSMUST00000070334;ENSMUST00000136962	0.0027049866725125495	0.02600950528688242
NONMMUT036043.2	mmu04931	Insulin resistance	3.0	36.0	322.0	18241.0	5.059006211180124	ENSMUST00000019843;ENSMUST00000070334;ENSMUST00000136962	0.025805955014506617	0.039225051622050054
NONMMUT036043.2	mmu04932	Non-alcoholic fatty liver disease (NAFLD)	3.0	36.0	354.0	18241.0	4.593477144324602	ENSMUST00000019843;ENSMUST00000139456;ENSMUST00000136962	0.032805366920828305	0.04048302522208541
NONMMUT036043.2	mmu04933	AGE-RAGE signaling pathway in diabetic complications	4.0	36.0	295.0	18241.0	7.604237288135593	ENSMUST00000147744;ENSMUST00000115629;ENSMUST00000019843;ENSMUST00000136962	0.0027378426617770965	0.02600950528688242
NONMMUT036043.2	mmu04973	Carbohydrate digestion and absorption	3.0	36.0	125.0	18241.0	13.175272727272727	ENSMUST00000019843;ENSMUST00000070334;ENSMUST00000136962	0.00202341570281623	0.02600950528688242
NONMMUT036043.2	mmu05142	Chagas disease (American trypanosomiasis)	3.0	36.0	291.0	18241.0	5.607622617931896	ENSMUST00000147744;ENSMUST00000019843;ENSMUST00000136962	0.01989000528443511	0.03663561515501507
NONMMUT036043.2	mmu05162	Measles	4.0	36.0	352.0	18241.0	6.352627840909091	ENSMUST00000201066;ENSMUST00000019843;ENSMUST00000136962;ENSMUST00000183044	0.005098234514483108	0.02709659851311576
NONMMUT036043.2	mmu05203	Viral carcinogenesis	4.0	36.0	625.0	18241.0	3.5232	ENSMUST00000201066;ENSMUST00000118294;ENSMUST00000136390;ENSMUST00000183044	0.03426362363170773	0.04067869565428631
NONMMUT036043.2	mmu05210	Colorectal cancer	4.0	36.0	224.0	18241.0	10.054129464285714	ENSMUST00000019843;ENSMUST00000111657;ENSMUST00000136962;ENSMUST00000100241	0.0010157075335824038	0.02600950528688242
NONMMUT036043.2	mmu05212	Pancreatic cancer	3.0	36.0	241.0	18241.0	6.789890607317993	ENSMUST00000019843;ENSMUST00000136962;ENSMUST00000100241	0.012130197805654894	0.027301670011050348
NONMMUT036043.2	mmu05213	Endometrial cancer	3.0	36.0	205.0	18241.0	7.9982261640798225	ENSMUST00000019843;ENSMUST00000111657;ENSMUST00000136962	0.007868713549910221	0.02709659851311576
NONMMUT036043.2	mmu05215	Prostate cancer	3.0	36.0	318.0	18241.0	5.123785020011435	ENSMUST00000019843;ENSMUST00000111657;ENSMUST00000136962	0.024994743635849272	0.039225051622050054
NONMMUT036043.2	mmu05221	Acute myeloid leukemia	3.0	36.0	222.0	18241.0	7.378787878787879	ENSMUST00000019843;ENSMUST00000111657;ENSMUST00000136962	0.009746338559079462	0.02709659851311576
NONMMUT036043.2	mmu05231	Choline metabolism in cancer	3.0	36.0	293.0	18241.0	5.568724790567794	ENSMUST00000019843;ENSMUST00000136962;ENSMUST00000100241	0.020245997848824117	0.03663561515501507
NONMMUT036195.2	mmu00310	Lysine degradation	2.0	30.0	157.0	18241.0	8.227479526842584	ENSMUST00000143951;ENSMUST00000152945	0.027914139543568424	0.04359134745157166
NONMMUT036195.2	mmu04512	ECM-receptor interaction	2.0	30.0	201.0	18241.0	6.410803127221038	ENSMUST00000149150;ENSMUST00000031243	0.04359134745157166	0.04359134745157166
NONMMUT036553.2	mmu03440	Homologous recombination	2.0	37.0	73.0	18241.0	14.221526418786693	ENSMUST00000136568;ENSMUST00000147305	0.010083398987886603	0.018255854013296963
NONMMUT036553.2	mmu03450	Non-homologous end-joining	2.0	37.0	35.0	18241.0	29.72408163265306	ENSMUST00000136568;ENSMUST00000147305	0.0025396006071420965	0.010158402428568386
NONMMUT036553.2	mmu04110	Cell cycle	5.0	37.0	341.0	18241.0	8.201979472140762	ENSMUST00000137713;ENSMUST00000146312;ENSMUST00000115072;ENSMUST00000118368;ENSMUST00000109072	0.0006256943622014419	0.005005554897611535
NONMMUT036553.2	mmu04215	Apoptosis - multiple species	2.0	37.0	114.0	18241.0	9.086215538847117	ENSMUST00000134902;ENSMUST00000150217	0.023013365489238526	0.026300989130558314
NONMMUT036553.2	mmu04710	Circadian rhythm	2.0	37.0	78.0	18241.0	13.306227106227107	ENSMUST00000187811;ENSMUST00000109072	0.011409908758310602	0.018255854013296963
NONMMUT036553.2	mmu05166	HTLV-I infection	5.0	37.0	759.0	18241.0	3.5988965744400527	ENSMUST00000137713;ENSMUST00000134902;ENSMUST00000187811;ENSMUST00000115274;ENSMUST00000118368	0.018127490247094053	0.024169986996125405
NONMMUT036553.2	mmu05200	Pathways in cancer	7.0	37.0	1177.0	18241.0	3.3828377230246387	ENSMUST00000137713;ENSMUST00000152909;ENSMUST00000134902;ENSMUST00000162273;ENSMUST00000106702;ENSMUST00000161317;ENSMUST00000115274	0.008724724722682008	0.018255854013296963
NONMMUT036553.2	mmu05202	Transcriptional misregulation in cancers	4.0	37.0	602.0	18241.0	3.551595691130575	ENSMUST00000154004;ENSMUST00000134902;ENSMUST00000171646;ENSMUST00000113502	0.033284322143251444	0.033284322143251444
NONMMUT036613.2	mmu00510	N-Glycan biosynthesis	2.0	38.0	115.0	18241.0	8.756521739130434	ENSMUST00000199554;ENSMUST00000135934	0.024579000300318198	0.028551511086428047
NONMMUT036613.2	mmu04916	Melanogenesis	3.0	38.0	275.0	18241.0	5.599792207792208	ENSMUST00000109083;ENSMUST00000205685;ENSMUST00000153888	0.019835915727350682	0.028551511086428047
NONMMUT036613.2	mmu05206	MicroRNAs in cancer	4.0	38.0	449.0	18241.0	4.661862963448185	ENSMUST00000113705;ENSMUST00000172509;ENSMUST00000134776;ENSMUST00000205685	0.014126709341690524	0.028551511086428047
NONMMUT036613.2	mmu05414	Dilated cardiomyopathy (DCM)	3.0	38.0	317.0	18241.0	4.846507435781883	ENSMUST00000113705;ENSMUST00000109083;ENSMUST00000119365	0.028551511086428047	0.028551511086428047
NONMMUT036619.2	mmu04110	Cell cycle	3.0	12.0	341.0	18241.0	17.497556207233625	ENSMUST00000137713;ENSMUST00000118368;ENSMUST00000109072	0.0012865017955930424	0.009005512569151298
NONMMUT036619.2	mmu04114	Oocyte meiosis	2.0	12.0	317.0	18241.0	11.308517350157729	ENSMUST00000118368;ENSMUST00000109072	0.017900434517924318	0.020883840270911707
NONMMUT036619.2	mmu04310	Wnt signaling pathway	2.0	12.0	418.0	18241.0	8.527751196172249	ENSMUST00000137713;ENSMUST00000109072	0.02993094655956646	0.02993094655956646
NONMMUT036619.2	mmu04350	TGF-beta signaling pathway	2.0	12.0	202.0	18241.0	17.86039603960396	ENSMUST00000137713;ENSMUST00000109072	0.00762063985000715	0.01891586753963053
NONMMUT036619.2	mmu05166	HTLV-I infection	3.0	12.0	759.0	18241.0	7.677646025472113	ENSMUST00000137713;ENSMUST00000134902;ENSMUST00000118368	0.01201881103138892	0.01891586753963053
NONMMUT036619.2	mmu05212	Pancreatic cancer	2.0	12.0	241.0	18241.0	14.937759336099585	ENSMUST00000137713;ENSMUST00000134902	0.010668576754420137	0.01891586753963053
NONMMUT036619.2	mmu05220	Chronic myeloid leukemia	2.0	12.0	273.0	18241.0	13.163369963369963	ENSMUST00000137713;ENSMUST00000134902	0.01351133395687895	0.01891586753963053
NONMMUT036772.2	mmu00510	N-Glycan biosynthesis	3.0	72.0	115.0	18241.0	6.852930056710775	ENSMUST00000171770;ENSMUST00000154819;ENSMUST00000113612	0.011264685035201238	0.028161712588003093
NONMMUT036772.2	mmu04310	Wnt signaling pathway	5.0	72.0	418.0	18241.0	3.181996714989645	ENSMUST00000152909;ENSMUST00000147744;ENSMUST00000201066;ENSMUST00000106341;ENSMUST00000183044	0.025419227528878742	0.031774034411098426
NONMMUT036772.2	mmu04390	Hippo signaling pathway	7.0	72.0	463.0	18241.0	4.135105499252368	ENSMUST00000174411;ENSMUST00000152909;ENSMUST00000201066;ENSMUST00000106341;ENSMUST00000162727;ENSMUST00000136086;ENSMUST00000183044	0.002454091858873922	0.02454091858873922
NONMMUT036772.2	mmu04713	Circadian entrainment	5.0	72.0	335.0	18241.0	3.9888616618400534	ENSMUST00000147744;ENSMUST00000107785;ENSMUST00000187811;ENSMUST00000177094;ENSMUST00000161035	0.010867698092905945	0.028161712588003093
NONMMUT036772.2	mmu04916	Melanogenesis	4.0	72.0	275.0	18241.0	3.842994652406417	ENSMUST00000022725;ENSMUST00000147744;ENSMUST00000187811;ENSMUST00000106341	0.02417708491307984	0.031774034411098426
NONMMUT036772.2	mmu04925	Aldosterone synthesis and secretion	4.0	72.0	263.0	18241.0	4.021024379333483	ENSMUST00000147744;ENSMUST00000107785;ENSMUST00000187811;ENSMUST00000161035	0.020976208333839626	0.031774034411098426
NONMMUT036772.2	mmu05143	African trypanosomiasis	2.0	72.0	56.0	18241.0	9.278061224489797	ENSMUST00000147744;ENSMUST00000022185	0.021867027369542474	0.031774034411098426
NONMMUT036772.2	mmu05202	Transcriptional misregulation in cancers	7.0	72.0	602.0	18241.0	3.1554561717352416	ENSMUST00000171770;ENSMUST00000120105;ENSMUST00000201066;ENSMUST00000170926;ENSMUST00000169879;ENSMUST00000185355;ENSMUST00000122348	0.009892877053771466	0.028161712588003093
NONMMUT036772.2	mmu05203	Viral carcinogenesis	6.0	72.0	625.0	18241.0	2.5623272727272726	ENSMUST00000131254;ENSMUST00000201066;ENSMUST00000118294;ENSMUST00000187811;ENSMUST00000183044;ENSMUST00000122348	0.037565187694449026	0.03798951746863834
NONMMUT036772.2	mmu05215	Prostate cancer	4.0	72.0	318.0	18241.0	3.3153903070662225	ENSMUST00000179592;ENSMUST00000187811;ENSMUST00000106341;ENSMUST00000122348	0.03798951746863834	0.03798951746863834
NONMMUT036818.2	mmu00330	Arginine and proline metabolism	2.0	27.0	123.0	18241.0	11.784065040650406	ENSMUST00000110180;ENSMUST00000129143	0.01457940045486605	0.026425163324444716
NONMMUT036818.2	mmu00410	beta-Alanine metabolism	2.0	27.0	80.0	18241.0	18.161	ENSMUST00000110180;ENSMUST00000129143	0.006495681715526428	0.019998285244695903
NONMMUT036818.2	mmu00562	Inositol phosphate metabolism	3.0	27.0	252.0	18241.0	8.923115079365079	ENSMUST00000147744;ENSMUST00000108242;ENSMUST00000115013	0.0061381489217908515	0.019998285244695903
NONMMUT036818.2	mmu04014	Ras signaling pathway	4.0	27.0	722.0	18241.0	4.219920510658798	ENSMUST00000126150;ENSMUST00000144270;ENSMUST00000108242;ENSMUST00000208969	0.020978602989121374	0.030418974334225992
NONMMUT036818.2	mmu04022	cGMP - PKG signaling pathway	4.0	27.0	512.0	18241.0	6.022078804347826	ENSMUST00000147744;ENSMUST00000106702;ENSMUST00000108242;ENSMUST00000187811	0.006591900387847364	0.019998285244695903
NONMMUT036818.2	mmu04070	Phosphatidylinositol signaling system	3.0	27.0	320.0	18241.0	7.000390625	ENSMUST00000147744;ENSMUST00000108242;ENSMUST00000115013	0.011700427116918112	0.025554231093178486
NONMMUT036818.2	mmu04071	Sphingolipid signaling pathway	3.0	27.0	334.0	18241.0	6.701721556886228	ENSMUST00000147744;ENSMUST00000106702;ENSMUST00000108242	0.013113198441541182	0.025554231093178486
NONMMUT036818.2	mmu04072	Phospholipase D signaling pathway	5.0	27.0	443.0	18241.0	9.130925507900677	ENSMUST00000147744;ENSMUST00000106702;ENSMUST00000126150;ENSMUST00000144270;ENSMUST00000108242	0.0004482580538701003	0.010271738799966455
NONMMUT036818.2	mmu04151	PI3K-Akt signaling pathway	6.0	27.0	938.0	18241.0	5.270484313128236	ENSMUST00000144270;ENSMUST00000108242;ENSMUST00000187811;ENSMUST00000129514;ENSMUST00000059888;ENSMUST00000183044	0.0021770228152553457	0.012626732328481004
NONMMUT036818.2	mmu04261	Adrenergic signaling in cardiomyocytes	4.0	27.0	502.0	18241.0	6.145504936774641	ENSMUST00000113705;ENSMUST00000147744;ENSMUST00000108242;ENSMUST00000187811	0.006155881560676041	0.019998285244695903
NONMMUT036818.2	mmu04270	Vascular smooth muscle contraction	3.0	27.0	359.0	18241.0	6.226323119777159	ENSMUST00000147744;ENSMUST00000106702;ENSMUST00000126150	0.01587105162512675	0.027074146889922105
NONMMUT036818.2	mmu04370	VEGF signaling pathway	2.0	27.0	184.0	18241.0	7.850869565217391	ENSMUST00000126150;ENSMUST00000108242	0.03063312018150396	0.036139263073317135
NONMMUT036818.2	mmu04611	Platelet activation	4.0	27.0	338.0	18241.0	9.211731412400308	ENSMUST00000147744;ENSMUST00000106702;ENSMUST00000126150;ENSMUST00000108242	0.00150698340919402	0.012626732328481004
NONMMUT036818.2	mmu04664	Fc epsilon RI signaling pathway	2.0	27.0	210.0	18241.0	6.868952380952381	ENSMUST00000126150;ENSMUST00000108242	0.03890211893709273	0.04029148032770318
NONMMUT036818.2	mmu04713	Circadian entrainment	3.0	27.0	335.0	18241.0	6.681343283582089	ENSMUST00000147744;ENSMUST00000187811;ENSMUST00000161035	0.013217705737850942	0.025554231093178486
NONMMUT036818.2	mmu04725	Cholinergic synapse	3.0	27.0	369.0	18241.0	6.05420054200542	ENSMUST00000147744;ENSMUST00000108242;ENSMUST00000187811	0.017059467031921422	0.02748469688476229
NONMMUT036818.2	mmu04730	Long-term depression	3.0	27.0	172.0	18241.0	13.131540697674419	ENSMUST00000147744;ENSMUST00000106702;ENSMUST00000126150	0.0021342920849130717	0.012626732328481004
NONMMUT036818.2	mmu04750	Inflammatory mediator regulation of TRP channels	3.0	27.0	329.0	18241.0	6.805471124620061	ENSMUST00000147744;ENSMUST00000126150;ENSMUST00000108242	0.012597869361729628	0.025554231093178486
NONMMUT036818.2	mmu04915	Estrogen signaling pathway	3.0	27.0	318.0	18241.0	7.045204402515723	ENSMUST00000147744;ENSMUST00000108242;ENSMUST00000187811	0.011506236148998412	0.025554231093178486
NONMMUT036818.2	mmu04916	Melanogenesis	4.0	27.0	275.0	18241.0	11.361897233201582	ENSMUST00000147744;ENSMUST00000144270;ENSMUST00000187811;ENSMUST00000029123	0.0007083957793080314	0.010271738799966455
NONMMUT036818.2	mmu04918	Thyroid hormone synthesis	2.0	27.0	178.0	18241.0	8.118202247191011	ENSMUST00000147744;ENSMUST00000187811	0.02883884427653856	0.036139263073317135
NONMMUT036818.2	mmu04919	Thyroid hormone signaling pathway	3.0	27.0	378.0	18241.0	5.90707671957672	ENSMUST00000147744;ENSMUST00000108242;ENSMUST00000129514	0.018171021198607445	0.027734716566295576
NONMMUT036818.2	mmu04921	Oxytocin signaling pathway	3.0	27.0	466.0	18241.0	4.767972103004292	ENSMUST00000147744;ENSMUST00000126150;ENSMUST00000108242	0.03115453713216994	0.036139263073317135
NONMMUT036818.2	mmu04924	Renin secretion	2.0	27.0	196.0	18241.0	7.365306122448979	ENSMUST00000147744;ENSMUST00000187811	0.03435183326028182	0.03689641350178418
NONMMUT036818.2	mmu04925	Aldosterone synthesis and secretion	3.0	27.0	263.0	18241.0	8.54467680608365	ENSMUST00000147744;ENSMUST00000187811;ENSMUST00000161035	0.006895960429205484	0.019998285244695903
NONMMUT036818.2	mmu05010	Alzheimer's disease	3.0	27.0	432.0	18241.0	5.15306712962963	ENSMUST00000162466;ENSMUST00000147744;ENSMUST00000173739	0.025682067437055717	0.035465712174981706
NONMMUT036818.2	mmu05200	Pathways in cancer	5.0	27.0	1177.0	18241.0	3.294971808140882	ENSMUST00000147744;ENSMUST00000106702;ENSMUST00000144270;ENSMUST00000108242;ENSMUST00000129514	0.0275736242388608	0.036139263073317135
NONMMUT036818.2	mmu05221	Acute myeloid leukemia	2.0	27.0	222.0	18241.0	6.493333333333333	ENSMUST00000144270;ENSMUST00000108242	0.04297637768389862	0.04297637768389862
NONMMUT036818.2	mmu05223	Non-small cell lung cancer	2.0	27.0	192.0	18241.0	7.520416666666667	ENSMUST00000108242;ENSMUST00000129514	0.033093272551287044	0.03689641350178418
NONMMUT037016.2	mmu02010	ABC transporters	1.0	7.0	109.0	18241.0	27.724770642201836	ENSMUST00000115547	0.04144763005009748	0.04144763005009748
NONMMUT037016.2	mmu04122	Sulfur relay system	1.0	7.0	32.0	18241.0	94.83854166666667	ENSMUST00000146634	0.012592509462871717	0.03777752838861515
NONMMUT037016.2	mmu04320	Dorso-ventral axis formation	1.0	7.0	78.0	18241.0	38.80982905982906	ENSMUST00000164648	0.029918784845445773	0.04144763005009748
NONMMUT037739.2	mmu00100	Steroid biosynthesis	2.0	92.0	45.0	18241.0	8.98567901234568	ENSMUST00000188027;ENSMUST00000144034	0.023263098518462307	0.027915718222154766
NONMMUT037739.2	mmu00510	N-Glycan biosynthesis	3.0	92.0	115.0	18241.0	5.312945774303859	ENSMUST00000154819;ENSMUST00000199554;ENSMUST00000135934	0.021567007617814146	0.027915718222154766
NONMMUT037739.2	mmu03450	Non-homologous end-joining	2.0	92.0	35.0	18241.0	11.55936507936508	ENSMUST00000136568;ENSMUST00000147305	0.014802754472071246	0.027915718222154766
NONMMUT037739.2	mmu04310	Wnt signaling pathway	6.0	92.0	418.0	18241.0	2.974796928897296	ENSMUST00000152909;ENSMUST00000147744;ENSMUST00000201066;ENSMUST00000159586;ENSMUST00000205685;ENSMUST00000153888	0.01989071653727837	0.027915718222154766
NONMMUT037739.2	mmu04916	Melanogenesis	5.0	92.0	275.0	18241.0	3.754649947753396	ENSMUST00000147744;ENSMUST00000144270;ENSMUST00000187811;ENSMUST00000205685;ENSMUST00000153888	0.013418650249540323	0.027915718222154766
NONMMUT037739.2	mmu05143	African trypanosomiasis	2.0	92.0	56.0	18241.0	7.216269841269841	ENSMUST00000147744;ENSMUST00000022185	0.03433594453252222	0.03433594453252222
NONMMUT037758.2	mmu00860	Porphyrin and chlorophyll metabolism	2.0	44.0	91.0	18241.0	9.497645211930926	ENSMUST00000110389;ENSMUST00000154117	0.021078650554913866	0.049613456760395386
NONMMUT037758.2	mmu04110	Cell cycle	3.0	44.0	341.0	18241.0	3.8409269723195765	ENSMUST00000201066;ENSMUST00000146312;ENSMUST00000204282	0.049613456760395386	0.049613456760395386
NONMMUT037758.2	mmu04340	Hedgehog signaling pathway	2.0	44.0	143.0	18241.0	6.026640026640027	ENSMUST00000206048;ENSMUST00000201066	0.047568595082879174	0.049613456760395386
NONMMUT037758.2	mmu05100	Bacterial invasion of epithelial cells	3.0	44.0	279.0	18241.0	4.710726462103331	ENSMUST00000162273;ENSMUST00000142401;ENSMUST00000149532	0.030203587780439627	0.049613456760395386
NONMMUT037847.2	mmu00410	beta-Alanine metabolism	2.0	68.0	80.0	18241.0	6.879166666666666	ENSMUST00000110180;ENSMUST00000129143	0.03730951107265624	0.04368988337506583
NONMMUT037847.2	mmu00520	Amino sugar and nucleotide sugar metabolism	3.0	68.0	137.0	18241.0	6.099045480067378	ENSMUST00000102540;ENSMUST00000106760;ENSMUST00000162834	0.015273441785307335	0.038183604463268336
NONMMUT037847.2	mmu04015	Rap1 signaling pathway	6.0	68.0	693.0	18241.0	2.4504957408183214	ENSMUST00000147744;ENSMUST00000092576;ENSMUST00000095087;ENSMUST00000144270;ENSMUST00000108242;ENSMUST00000162727	0.04501841229910516	0.04501841229910516
NONMMUT037847.2	mmu04390	Hippo signaling pathway	6.0	68.0	463.0	18241.0	3.7158782136138786	ENSMUST00000174411;ENSMUST00000152909;ENSMUST00000201066;ENSMUST00000106341;ENSMUST00000107029;ENSMUST00000162727	0.007847730238793454	0.03296132693198442
NONMMUT037847.2	mmu04510	Focal adhesion	6.0	68.0	582.0	18241.0	2.936315264383106	ENSMUST00000201066;ENSMUST00000092576;ENSMUST00000095087;ENSMUST00000108242;ENSMUST00000119365;ENSMUST00000059888	0.021805682078657317	0.04088565389748247
NONMMUT037847.2	mmu04530	Tight junction	5.0	68.0	455.0	18241.0	3.1023896738182453	ENSMUST00000113054;ENSMUST00000092576;ENSMUST00000022140;ENSMUST00000107029;ENSMUST00000162727	0.028027418777594154	0.04204112816639123
NONMMUT037847.2	mmu04750	Inflammatory mediator regulation of TRP channels	4.0	68.0	329.0	18241.0	3.4027355623100304	ENSMUST00000147744;ENSMUST00000022185;ENSMUST00000092576;ENSMUST00000108242	0.03527124075934372	0.04368988337506583
NONMMUT037847.2	mmu04915	Estrogen signaling pathway	5.0	68.0	318.0	18241.0	4.473145652390936	ENSMUST00000147744;ENSMUST00000092576;ENSMUST00000108242;ENSMUST00000187811;ENSMUST00000150387	0.006973350970734575	0.03296132693198442
NONMMUT037847.2	mmu04916	Melanogenesis	5.0	68.0	275.0	18241.0	5.184992784992785	ENSMUST00000147744;ENSMUST00000144270;ENSMUST00000187811;ENSMUST00000029123;ENSMUST00000106341	0.0038375287376313035	0.03296132693198442
NONMMUT037847.2	mmu04919	Thyroid hormone signaling pathway	5.0	68.0	378.0	18241.0	3.750524901318552	ENSMUST00000147744;ENSMUST00000092576;ENSMUST00000169879;ENSMUST00000108242;ENSMUST00000100500	0.013865408288889538	0.038183604463268336
NONMMUT037847.2	mmu04924	Renin secretion	3.0	68.0	196.0	18241.0	4.2492150706436425	ENSMUST00000063278;ENSMUST00000147744;ENSMUST00000187811	0.03786456559172372	0.04368988337506583
NONMMUT037847.2	mmu05143	African trypanosomiasis	2.0	68.0	56.0	18241.0	9.840367965367966	ENSMUST00000147744;ENSMUST00000022185	0.019654076473634544	0.04088565389748247
NONMMUT037847.2	mmu05211	Renal cell carcinoma	4.0	68.0	214.0	18241.0	5.264894859813084	ENSMUST00000108382;ENSMUST00000095087;ENSMUST00000108242;ENSMUST00000161317	0.008789687181862512	0.03296132693198442
NONMMUT037847.2	mmu05213	Endometrial cancer	3.0	68.0	205.0	18241.0	4.06063789868668	ENSMUST00000152909;ENSMUST00000108242;ENSMUST00000106341	0.0422704343052708	0.04501841229910516
NONMMUT037847.2	mmu05410	Hypertrophic cardiomyopathy (HCM)	4.0	68.0	298.0	18241.0	3.7632130872483223	ENSMUST00000063278;ENSMUST00000034928;ENSMUST00000119365;ENSMUST00000059888	0.02591465207692227	0.04204112816639123
NONMMUT038351.2	mmu00100	Steroid biosynthesis	2.0	73.0	45.0	18241.0	11.390297339593115	ENSMUST00000188027;ENSMUST00000144034	0.015089540567026296	0.03395146627580917
NONMMUT038351.2	mmu03440	Homologous recombination	2.0	73.0	73.0	18241.0	7.010611614894849	ENSMUST00000136568;ENSMUST00000147305	0.03607235021548838	0.045630357559879396
NONMMUT038351.2	mmu03450	Non-homologous end-joining	2.0	73.0	35.0	18241.0	14.65271629778672	ENSMUST00000136568;ENSMUST00000147305	0.009537555348658374	0.031904291764805276
NONMMUT038351.2	mmu04110	Cell cycle	6.0	73.0	341.0	18241.0	4.700835995973213	ENSMUST00000201066;ENSMUST00000146312;ENSMUST00000115072;ENSMUST00000118368;ENSMUST00000109072;ENSMUST00000183044	0.002596668679234977	0.023370018113114795
NONMMUT038351.2	mmu04310	Wnt signaling pathway	5.0	73.0	418.0	18241.0	3.135202645651562	ENSMUST00000152909;ENSMUST00000147744;ENSMUST00000201066;ENSMUST00000109072;ENSMUST00000183044	0.026784081070962824	0.04017612160644424
NONMMUT038351.2	mmu04710	Circadian rhythm	2.0	73.0	78.0	18241.0	6.559407728421813	ENSMUST00000187811;ENSMUST00000109072	0.0405603178310039	0.045630357559879396
NONMMUT038351.2	mmu04713	Circadian entrainment	4.0	73.0	335.0	18241.0	3.0985939865887953	ENSMUST00000147744;ENSMUST00000187811;ENSMUST00000021234;ENSMUST00000161035	0.04639320469055731	0.04639320469055731
NONMMUT038351.2	mmu04925	Aldosterone synthesis and secretion	4.0	73.0	263.0	18241.0	3.9627486636909683	ENSMUST00000147744;ENSMUST00000187811;ENSMUST00000021234;ENSMUST00000161035	0.021941733715850537	0.03949512068853096
NONMMUT038351.2	mmu05202	Transcriptional misregulation in cancers	7.0	73.0	602.0	18241.0	3.107646229739253	ENSMUST00000105341;ENSMUST00000154004;ENSMUST00000201066;ENSMUST00000171646;ENSMUST00000113502;ENSMUST00000143286;ENSMUST00000144900	0.010634763921601759	0.031904291764805276
NONMMUT038453.2	mmu03440	Homologous recombination	2.0	73.0	73.0	18241.0	7.010611614894849	ENSMUST00000136568;ENSMUST00000147305	0.03607235021548838	0.04548142741772778
NONMMUT038453.2	mmu03450	Non-homologous end-joining	2.0	73.0	35.0	18241.0	14.65271629778672	ENSMUST00000136568;ENSMUST00000147305	0.009537555348658374	0.04548142741772778
NONMMUT038453.2	mmu04151	PI3K-Akt signaling pathway	8.0	73.0	938.0	18241.0	2.270362473347548	ENSMUST00000201066;ENSMUST00000144270;ENSMUST00000187811;ENSMUST00000134357;ENSMUST00000119365;ENSMUST00000115274;ENSMUST00000193050;ENSMUST00000059888	0.03416332895678724	0.04548142741772778
NONMMUT038453.2	mmu04510	Focal adhesion	6.0	73.0	582.0	18241.0	2.7171872595783966	ENSMUST00000201066;ENSMUST00000092576;ENSMUST00000095087;ENSMUST00000119365;ENSMUST00000115274;ENSMUST00000059888	0.0296748582861527	0.04548142741772778
NONMMUT038453.2	mmu04713	Circadian entrainment	5.0	73.0	335.0	18241.0	3.930201931518876	ENSMUST00000147744;ENSMUST00000187811;ENSMUST00000021234;ENSMUST00000161035;ENSMUST00000193050	0.011491726317960724	0.04548142741772778
NONMMUT038453.2	mmu04915	Estrogen signaling pathway	4.0	73.0	318.0	18241.0	3.267341172181205	ENSMUST00000147744;ENSMUST00000092576;ENSMUST00000187811;ENSMUST00000150387	0.03964979125291372	0.04548142741772778
NONMMUT038453.2	mmu04924	Renin secretion	3.0	73.0	196.0	18241.0	3.9456997084548107	ENSMUST00000063278;ENSMUST00000147744;ENSMUST00000187811	0.045169656365712185	0.04548142741772778
NONMMUT038453.2	mmu04925	Aldosterone synthesis and secretion	4.0	73.0	263.0	18241.0	3.9627486636909683	ENSMUST00000147744;ENSMUST00000187811;ENSMUST00000021234;ENSMUST00000161035	0.021941733715850537	0.04548142741772778
NONMMUT038453.2	mmu05200	Pathways in cancer	9.0	73.0	1177.0	18241.0	2.0387638062871707	ENSMUST00000152909;ENSMUST00000147744;ENSMUST00000108382;ENSMUST00000106702;ENSMUST00000144270;ENSMUST00000134357;ENSMUST00000161317;ENSMUST00000115274;ENSMUST00000193050	0.04548142741772778	0.04548142741772778
NONMMUT039008.2	mmu00270	Cysteine and methionine metabolism	2.0	23.0	134.0	18241.0	12.869225302061123	ENSMUST00000149983;ENSMUST00000169133	0.012570747039281354	0.031057139744106874
NONMMUT039008.2	mmu00750	Vitamin B6 metabolism	1.0	23.0	16.0	18241.0	51.77556818181818	ENSMUST00000162053	0.0212031059202975	0.03902050383183876
NONMMUT039008.2	mmu00920	Sulfur metabolism	1.0	23.0	22.0	18241.0	37.642561983471076	ENSMUST00000169133	0.028583356606802224	0.03902050383183876
NONMMUT039008.2	mmu04012	ErbB signaling pathway	3.0	23.0	313.0	18241.0	8.591693290734824	ENSMUST00000019843;ENSMUST00000136962;ENSMUST00000122348	0.007029905052193612	0.030286568000809467
NONMMUT039008.2	mmu04066	HIF-1 signaling pathway	3.0	23.0	371.0	18241.0	7.225067385444744	ENSMUST00000019843;ENSMUST00000136962;ENSMUST00000122348	0.01113131694633661	0.030286568000809467
NONMMUT039008.2	mmu04068	FoxO signaling pathway	4.0	23.0	396.0	18241.0	9.486975013290802	ENSMUST00000019843;ENSMUST00000201902;ENSMUST00000136962;ENSMUST00000122348	0.0014426614899126359	0.02003791635295834
NONMMUT039008.2	mmu04071	Sphingolipid signaling pathway	3.0	23.0	334.0	18241.0	8.042065868263473	ENSMUST00000019843;ENSMUST00000155919;ENSMUST00000136962	0.008386398269418718	0.030286568000809467
NONMMUT039008.2	mmu04110	Cell cycle	3.0	23.0	341.0	18241.0	7.873900293255132	ENSMUST00000114325;ENSMUST00000201902;ENSMUST00000122348	0.008870617997324064	0.030286568000809467
NONMMUT039008.2	mmu04115	p53 signaling pathway	2.0	23.0	209.0	18241.0	8.216905901116428	ENSMUST00000201902;ENSMUST00000122348	0.02865864797246862	0.03902050383183876
NONMMUT039008.2	mmu04122	Sulfur relay system	1.0	23.0	32.0	18241.0	25.865056818181817	ENSMUST00000169133	0.040765631212145215	0.041958093166147396
NONMMUT039008.2	mmu04150	mTOR signaling pathway	2.0	23.0	212.0	18241.0	8.099281221922732	ENSMUST00000019843;ENSMUST00000136962	0.029414420801833336	0.03902050383183876
NONMMUT039008.2	mmu04151	PI3K-Akt signaling pathway	4.0	23.0	938.0	18241.0	3.8835147570418584	ENSMUST00000019843;ENSMUST00000201902;ENSMUST00000136962;ENSMUST00000122348	0.028441755811773307	0.03902050383183876
NONMMUT039008.2	mmu04213	Longevity regulating pathway - multiple species	2.0	23.0	181.0	18241.0	9.502762430939226	ENSMUST00000019843;ENSMUST00000136962	0.022003787862039704	0.03902050383183876
NONMMUT039008.2	mmu04370	VEGF signaling pathway	2.0	23.0	184.0	18241.0	9.346273291925465	ENSMUST00000019843;ENSMUST00000136962	0.022681455488636326	0.03902050383183876
NONMMUT039008.2	mmu04510	Focal adhesion	3.0	23.0	582.0	18241.0	4.551288659793815	ENSMUST00000019843;ENSMUST00000201902;ENSMUST00000136962	0.03596800645044696	0.041958093166147396
NONMMUT039008.2	mmu04530	Tight junction	4.0	23.0	455.0	18241.0	8.229496818970503	ENSMUST00000162901;ENSMUST00000019843;ENSMUST00000137846;ENSMUST00000136962	0.0023856156087779354	0.02003791635295834
NONMMUT039008.2	mmu04630	Jak-STAT signaling pathway	5.0	23.0	411.0	18241.0	12.050554203838875	ENSMUST00000138989;ENSMUST00000019843;ENSMUST00000201902;ENSMUST00000136962;ENSMUST00000122348	0.000143496179834821	0.0030134197765312415
NONMMUT039008.2	mmu04662	B cell receptor signaling pathway	2.0	23.0	222.0	18241.0	7.73015873015873	ENSMUST00000019843;ENSMUST00000136962	0.031991238618828556	0.03902050383183876
NONMMUT039008.2	mmu04664	Fc epsilon RI signaling pathway	2.0	23.0	210.0	18241.0	8.177324263038548	ENSMUST00000019843;ENSMUST00000136962	0.028909676760469374	0.03902050383183876
NONMMUT039008.2	mmu04917	Prolactin signaling pathway	3.0	23.0	252.0	18241.0	10.707738095238096	ENSMUST00000019843;ENSMUST00000201902;ENSMUST00000136962	0.003874386556464691	0.023246319338788145
NONMMUT039008.2	mmu04920	Adipocytokine signaling pathway	2.0	23.0	224.0	18241.0	7.6602891156462585	ENSMUST00000019843;ENSMUST00000136962	0.032517086526532304	0.03902050383183876
NONMMUT039008.2	mmu04923	Regulation of lipolysis in adipocyte	2.0	23.0	181.0	18241.0	9.502762430939226	ENSMUST00000019843;ENSMUST00000136962	0.022003787862039704	0.03902050383183876
NONMMUT039008.2	mmu04973	Carbohydrate digestion and absorption	2.0	23.0	125.0	18241.0	13.802666666666667	ENSMUST00000019843;ENSMUST00000136962	0.011031595001898688	0.030286568000809467
NONMMUT039008.2	mmu05160	Hepatitis C	3.0	23.0	376.0	18241.0	7.126994680851064	ENSMUST00000019843;ENSMUST00000136962;ENSMUST00000122348	0.011537740190784558	0.030286568000809467
NONMMUT039008.2	mmu05161	Hepatitis B	3.0	23.0	425.0	18241.0	6.288	ENSMUST00000019843;ENSMUST00000136962;ENSMUST00000122348	0.01597885002762744	0.03532166848212382
NONMMUT039008.2	mmu05162	Measles	3.0	23.0	352.0	18241.0	7.623153409090909	ENSMUST00000019843;ENSMUST00000201902;ENSMUST00000136962	0.009664405001889096	0.030286568000809467
NONMMUT039008.2	mmu05166	HTLV-I infection	4.0	23.0	759.0	18241.0	4.849039595035018	ENSMUST00000019843;ENSMUST00000201902;ENSMUST00000136962;ENSMUST00000122348	0.014199460932608682	0.03313207550942026
NONMMUT039008.2	mmu05169	Epstein-Barr virus infection	3.0	23.0	601.0	18241.0	4.402662229617304	ENSMUST00000019843;ENSMUST00000136962;ENSMUST00000122348	0.03898663849908811	0.041958093166147396
NONMMUT039008.2	mmu05202	Transcriptional misregulation in cancers	7.0	23.0	602.0	18241.0	12.819040697674419	ENSMUST00000154004;ENSMUST00000137048;ENSMUST00000201902;ENSMUST00000170926;ENSMUST00000069309;ENSMUST00000139365;ENSMUST00000122348	6.812473455252007e-06	0.0002861238851205843
NONMMUT039008.2	mmu05205	Proteoglycans in cancer	3.0	23.0	613.0	18241.0	4.313539967373573	ENSMUST00000019843;ENSMUST00000136962;ENSMUST00000122348	0.04095909094790579	0.041958093166147396
NONMMUT039008.2	mmu05210	Colorectal cancer	2.0	23.0	224.0	18241.0	7.6602891156462585	ENSMUST00000019843;ENSMUST00000136962	0.032517086526532304	0.03902050383183876
NONMMUT039008.2	mmu05211	Renal cell carcinoma	2.0	23.0	214.0	18241.0	8.022696929238986	ENSMUST00000019843;ENSMUST00000136962	0.029922730544681243	0.03902050383183876
NONMMUT039008.2	mmu05212	Pancreatic cancer	2.0	23.0	241.0	18241.0	7.1132187314759925	ENSMUST00000019843;ENSMUST00000136962	0.03712417784369234	0.041958093166147396
NONMMUT039008.2	mmu05213	Endometrial cancer	2.0	23.0	205.0	18241.0	8.379094076655052	ENSMUST00000019843;ENSMUST00000136962	0.027663544823452863	0.03902050383183876
NONMMUT039008.2	mmu05214	Glioma	3.0	23.0	218.0	18241.0	12.401146788990825	ENSMUST00000019843;ENSMUST00000136962;ENSMUST00000122348	0.0025885957818306397	0.02003791635295834
NONMMUT039008.2	mmu05215	Prostate cancer	3.0	23.0	318.0	18241.0	8.454245283018867	ENSMUST00000019843;ENSMUST00000136962;ENSMUST00000122348	0.007339919097518806	0.030286568000809467
NONMMUT039008.2	mmu05218	Melanoma	3.0	23.0	226.0	18241.0	11.956858407079647	ENSMUST00000019843;ENSMUST00000136962;ENSMUST00000122348	0.002862559478994048	0.02003791635295834
NONMMUT039008.2	mmu05220	Chronic myeloid leukemia	3.0	23.0	273.0	18241.0	9.872527472527473	ENSMUST00000019843;ENSMUST00000136962;ENSMUST00000122348	0.004833176314790986	0.025374175652652677
NONMMUT039008.2	mmu05221	Acute myeloid leukemia	2.0	23.0	222.0	18241.0	7.73015873015873	ENSMUST00000019843;ENSMUST00000136962	0.031991238618828556	0.03902050383183876
NONMMUT039008.2	mmu05222	Small cell lung cancer	2.0	23.0	262.0	18241.0	6.535441657579062	ENSMUST00000019843;ENSMUST00000136962	0.04314231567838091	0.04314231567838091
NONMMUT039008.2	mmu05223	Non-small cell lung cancer	2.0	23.0	192.0	18241.0	8.952876984126984	ENSMUST00000019843;ENSMUST00000136962	0.024530679309795283	0.03902050383183876
NONMMUT039008.2	mmu05230	Central carbon metabolism in cancer	2.0	23.0	249.0	18241.0	6.881621724995219	ENSMUST00000019843;ENSMUST00000136962	0.03937517960812457	0.041958093166147396
NONMMUT039056.2	mmu03320	PPAR signaling pathway	2.0	13.0	210.0	18241.0	15.611255411255412	ENSMUST00000129514;ENSMUST00000106720	0.009625156793418061	0.02406289198354515
NONMMUT039056.2	mmu04110	Cell cycle	2.0	13.0	341.0	18241.0	9.544121567581978	ENSMUST00000146312;ENSMUST00000204282	0.023950441785994408	0.03991740297665735
NONMMUT039056.2	mmu05152	Tuberculosis	2.0	13.0	473.0	18241.0	6.829905823563329	ENSMUST00000132144;ENSMUST00000131415	0.04360475165613124	0.04731724712670072
NONMMUT039056.2	mmu05200	Pathways in cancer	3.0	13.0	1177.0	18241.0	4.3493627867459645	ENSMUST00000108382;ENSMUST00000129514;ENSMUST00000111652	0.04731724712670072	0.04731724712670072
NONMMUT039056.2	mmu05216	Thyroid cancer	2.0	13.0	129.0	18241.0	25.52783650458069	ENSMUST00000129514;ENSMUST00000111652	0.003785443819621059	0.018927219098105293
NONMMUT039247.2	mmu00410	beta-Alanine metabolism	2.0	77.0	80.0	18241.0	6.0536666666666665	ENSMUST00000110180;ENSMUST00000129143	0.0466683225128435	0.04669685147484431
NONMMUT039247.2	mmu00510	N-Glycan biosynthesis	4.0	77.0	115.0	18241.0	8.636569386539607	ENSMUST00000171770;ENSMUST00000154819;ENSMUST00000113612;ENSMUST00000135934	0.0015900607857618986	0.007155273535928544
NONMMUT039247.2	mmu04310	Wnt signaling pathway	5.0	77.0	418.0	18241.0	2.9610247208931417	ENSMUST00000152909;ENSMUST00000147744;ENSMUST00000201066;ENSMUST00000106341;ENSMUST00000183044	0.03270419248632681	0.04669685147484431
NONMMUT039247.2	mmu04390	Hippo signaling pathway	7.0	77.0	463.0	18241.0	3.8397408207343413	ENSMUST00000174411;ENSMUST00000152909;ENSMUST00000201066;ENSMUST00000106341;ENSMUST00000107029;ENSMUST00000162727;ENSMUST00000183044	0.0035866795323929728	0.010760038597178919
NONMMUT039247.2	mmu04916	Melanogenesis	6.0	77.0	275.0	18241.0	5.520921895006402	ENSMUST00000022725;ENSMUST00000147744;ENSMUST00000144270;ENSMUST00000187811;ENSMUST00000029123;ENSMUST00000106341	0.001177110792999759	0.007155273535928544
NONMMUT039247.2	mmu05143	African trypanosomiasis	2.0	77.0	56.0	18241.0	8.65952380952381	ENSMUST00000147744;ENSMUST00000022185	0.024769791006623264	0.044585623811921875
NONMMUT039247.2	mmu05202	Transcriptional misregulation in cancers	6.0	77.0	602.0	18241.0	2.4761124888868093	ENSMUST00000105341;ENSMUST00000171770;ENSMUST00000201066;ENSMUST00000185355;ENSMUST00000113502;ENSMUST00000144900	0.04259799615324188	0.04669685147484431
NONMMUT039247.2	mmu05211	Renal cell carcinoma	4.0	77.0	214.0	18241.0	4.615798233260786	ENSMUST00000108382;ENSMUST00000095087;ENSMUST00000108242;ENSMUST00000161317	0.013428893096940543	0.030215009468116224
NONMMUT039247.2	mmu05215	Prostate cancer	4.0	77.0	318.0	18241.0	3.0883087791849744	ENSMUST00000179592;ENSMUST00000108242;ENSMUST00000187811;ENSMUST00000106341	0.04669685147484431	0.04669685147484431
NONMMUT039890.2	mmu00510	N-Glycan biosynthesis	2.0	49.0	115.0	18241.0	6.707123034227567	ENSMUST00000171770;ENSMUST00000113612	0.03925295869843268	0.042574928381204906
NONMMUT039890.2	mmu03010	Ribosome	3.0	49.0	287.0	18241.0	4.0798363884259965	ENSMUST00000054252;ENSMUST00000146131;ENSMUST00000115078	0.042574928381204906	0.042574928381204906
NONMMUT039890.2	mmu05202	Transcriptional misregulation in cancers	6.0	49.0	602.0	18241.0	4.088464807231708	ENSMUST00000171770;ENSMUST00000120105;ENSMUST00000170926;ENSMUST00000169879;ENSMUST00000185355;ENSMUST00000122348	0.005466021347334468	0.016398064042003405
NONMMUT040121.2	mmu04110	Cell cycle	3.0	32.0	341.0	18241.0	5.430276064313884	ENSMUST00000201066;ENSMUST00000146312;ENSMUST00000204282	0.021917195702869884	0.03982583827410263
NONMMUT040121.2	mmu04340	Hedgehog signaling pathway	2.0	32.0	143.0	18241.0	8.437296037296038	ENSMUST00000206048;ENSMUST00000201066	0.026550558849401752	0.03982583827410263
NONMMUT040121.2	mmu04390	Hippo signaling pathway	3.0	32.0	463.0	18241.0	3.9721456766217322	ENSMUST00000201066;ENSMUST00000162273;ENSMUST00000111652	0.04734106355673102	0.04734106355673102
NONMMUT040295.2	mmu00100	Steroid biosynthesis	2.0	84.0	45.0	18241.0	9.862330623306233	ENSMUST00000188027;ENSMUST00000144034	0.019640764785807948	0.03489440868764662
NONMMUT040295.2	mmu00520	Amino sugar and nucleotide sugar metabolism	3.0	84.0	137.0	18241.0	4.894295755609624	ENSMUST00000102540;ENSMUST00000138685;ENSMUST00000106760	0.02653999700069754	0.03489440868764662
NONMMUT040295.2	mmu03440	Homologous recombination	2.0	84.0	73.0	18241.0	6.0701637153357835	ENSMUST00000136568;ENSMUST00000147305	0.046450311926496575	0.046450311926496575
NONMMUT040295.2	mmu03450	Non-homologous end-joining	2.0	84.0	35.0	18241.0	12.687108013937282	ENSMUST00000136568;ENSMUST00000147305	0.012462625768559462	0.03489440868764662
NONMMUT040295.2	mmu05143	African trypanosomiasis	2.0	84.0	56.0	18241.0	7.920296167247387	ENSMUST00000147744;ENSMUST00000022185	0.02907867390637219	0.03489440868764662
NONMMUT040295.2	mmu05202	Transcriptional misregulation in cancers	7.0	84.0	602.0	18241.0	2.6636967683479313	ENSMUST00000105341;ENSMUST00000154004;ENSMUST00000201066;ENSMUST00000169879;ENSMUST00000185355;ENSMUST00000113502;ENSMUST00000144900	0.021639987388720826	0.03489440868764662
NONMMUT040378.2	mmu05202	Transcriptional misregulation in cancers	5.0	18.0	602.0	18241.0	11.269486327625863	ENSMUST00000134902;ENSMUST00000164648;ENSMUST00000171646;ENSMUST00000069309;ENSMUST00000143286	0.00023873408421177917	0.00023873408421177917
NONMMUT040794.2	mmu00520	Amino sugar and nucleotide sugar metabolism	2.0	29.0	137.0	18241.0	9.788591511219249	ENSMUST00000072585;ENSMUST00000162834	0.020400862252291894	0.031014558563017835
NONMMUT040794.2	mmu05014	Amyotrophic lateral sclerosis (ALS)	2.0	29.0	138.0	18241.0	9.71712292002147	ENSMUST00000138184;ENSMUST00000134357	0.020676372375345222	0.031014558563017835
NONMMUT040794.2	mmu05211	Renal cell carcinoma	2.0	29.0	214.0	18241.0	6.2398753894081	ENSMUST00000108382;ENSMUST00000095087	0.04583299629656577	0.04583299629656577
NONMMUT041033.2	mmu04390	Hippo signaling pathway	5.0	40.0	463.0	18241.0	5.485344029620488	ENSMUST00000174411;ENSMUST00000106341;ENSMUST00000107029;ENSMUST00000162727;ENSMUST00000136086	0.003383774399913451	0.0050756615998701765
NONMMUT041033.2	mmu04530	Tight junction	5.0	40.0	455.0	18241.0	5.584301412872842	ENSMUST00000113054;ENSMUST00000022140;ENSMUST00000107029;ENSMUST00000162727;ENSMUST00000136086	0.0031429504050782585	0.0050756615998701765
NONMMUT041033.2	mmu05202	Transcriptional misregulation in cancers	4.0	40.0	602.0	18241.0	3.2556293835363603	ENSMUST00000120105;ENSMUST00000170926;ENSMUST00000169879;ENSMUST00000185355	0.042630230301068134	0.042630230301068134
NONMMUT041588.2	mmu00500	Starch and sucrose metabolism	2.0	18.0	130.0	18241.0	17.414423076923075	ENSMUST00000135846;ENSMUST00000070334	0.007356664091057614	0.03678332045528807
NONMMUT041588.2	mmu00750	Vitamin B6 metabolism	1.0	18.0	16.0	18241.0	67.00367647058823	ENSMUST00000162053	0.016634570868400762	0.0426768290509982
NONMMUT041588.2	mmu00770	Pantothenate and CoA biosynthesis	1.0	18.0	35.0	18241.0	30.598319327731094	ENSMUST00000135846	0.03491678102936392	0.0426768290509982
NONMMUT041588.2	mmu04920	Adipocytokine signaling pathway	2.0	18.0	224.0	18241.0	10.054129464285714	ENSMUST00000019843;ENSMUST00000070334	0.02048380393112874	0.0426768290509982
NONMMUT041588.2	mmu04922	Glucagon signaling pathway	2.0	18.0	294.0	18241.0	7.630527210884353	ENSMUST00000019843;ENSMUST00000070334	0.03377732771454751	0.0426768290509982
NONMMUT041588.2	mmu04931	Insulin resistance	2.0	18.0	322.0	18241.0	6.9561335403726705	ENSMUST00000019843;ENSMUST00000070334	0.03983170711426499	0.0426768290509982
NONMMUT041588.2	mmu04932	Non-alcoholic fatty liver disease (NAFLD)	2.0	18.0	354.0	18241.0	6.316031073446328	ENSMUST00000019843;ENSMUST00000139456	0.04722093779688889	0.04722093779688889
NONMMUT041588.2	mmu04933	AGE-RAGE signaling pathway in diabetic complications	2.0	18.0	295.0	18241.0	7.604237288135593	ENSMUST00000115629;ENSMUST00000019843	0.03398666204538945	0.0426768290509982
NONMMUT041588.2	mmu04973	Carbohydrate digestion and absorption	2.0	18.0	125.0	18241.0	18.116	ENSMUST00000019843;ENSMUST00000070334	0.006827687941734399	0.03678332045528807
NONMMUT041588.2	mmu05210	Colorectal cancer	3.0	18.0	224.0	18241.0	16.086607142857144	ENSMUST00000019843;ENSMUST00000111657;ENSMUST00000100241	0.0013479305671634475	0.02021895850745171
NONMMUT041588.2	mmu05212	Pancreatic cancer	2.0	18.0	241.0	18241.0	9.336099585062241	ENSMUST00000019843;ENSMUST00000100241	0.023456370550337512	0.0426768290509982
NONMMUT041588.2	mmu05213	Endometrial cancer	2.0	18.0	205.0	18241.0	10.997560975609757	ENSMUST00000019843;ENSMUST00000111657	0.01736778528331624	0.0426768290509982
NONMMUT041588.2	mmu05215	Prostate cancer	2.0	18.0	318.0	18241.0	7.045204402515723	ENSMUST00000019843;ENSMUST00000111657	0.03894268524580263	0.0426768290509982
NONMMUT041588.2	mmu05221	Acute myeloid leukemia	2.0	18.0	222.0	18241.0	10.145833333333334	ENSMUST00000019843;ENSMUST00000111657	0.02014541860213393	0.0426768290509982
NONMMUT041588.2	mmu05231	Choline metabolism in cancer	2.0	18.0	293.0	18241.0	7.656996587030717	ENSMUST00000019843;ENSMUST00000100241	0.03356851459818825	0.0426768290509982
NONMMUT041599.2	mmu00100	Steroid biosynthesis	2.0	99.0	45.0	18241.0	8.337227949599084	ENSMUST00000188027;ENSMUST00000144034	0.026637459976308422	0.03729244396683179
NONMMUT041599.2	mmu00510	N-Glycan biosynthesis	4.0	99.0	115.0	18241.0	6.636521739130435	ENSMUST00000171770;ENSMUST00000154819;ENSMUST00000113612;ENSMUST00000135934	0.0039488835450639985	0.007322388249159229
NONMMUT041599.2	mmu04015	Rap1 signaling pathway	8.0	99.0	693.0	18241.0	2.226091368948512	ENSMUST00000147744;ENSMUST00000179592;ENSMUST00000095087;ENSMUST00000144270;ENSMUST00000200386;ENSMUST00000169713;ENSMUST00000162727;ENSMUST00000136086	0.035777804241687326	0.03921131016403163
NONMMUT041599.2	mmu04390	Hippo signaling pathway	8.0	99.0	463.0	18241.0	3.3755963259203	ENSMUST00000174411;ENSMUST00000152909;ENSMUST00000201066;ENSMUST00000106341;ENSMUST00000107029;ENSMUST00000162727;ENSMUST00000136086;ENSMUST00000183044	0.003972291192181798	0.007322388249159229
NONMMUT041599.2	mmu04916	Melanogenesis	6.0	99.0	275.0	18241.0	4.214897360703812	ENSMUST00000022725;ENSMUST00000147744;ENSMUST00000144270;ENSMUST00000187811;ENSMUST00000029123;ENSMUST00000106341	0.0041842218566624165	0.007322388249159229
NONMMUT041599.2	mmu05143	African trypanosomiasis	2.0	99.0	56.0	18241.0	6.695508100147276	ENSMUST00000147744;ENSMUST00000022185	0.03921131016403163	0.03921131016403163
NONMMUT041599.2	mmu05202	Transcriptional misregulation in cancers	10.0	99.0	602.0	18241.0	3.292209488969353	ENSMUST00000105341;ENSMUST00000171770;ENSMUST00000120105;ENSMUST00000201066;ENSMUST00000170926;ENSMUST00000169879;ENSMUST00000185355;ENSMUST00000113502;ENSMUST00000144900;ENSMUST00000122348	0.0017227117937137853	0.007322388249159229
NONMMUT041632.2	mmu04110	Cell cycle	3.0	12.0	341.0	18241.0	17.497556207233625	ENSMUST00000137713;ENSMUST00000118368;ENSMUST00000109072	0.0012865017955930424	0.009005512569151298
NONMMUT041632.2	mmu04114	Oocyte meiosis	2.0	12.0	317.0	18241.0	11.308517350157729	ENSMUST00000118368;ENSMUST00000109072	0.017900434517924318	0.020883840270911707
NONMMUT041632.2	mmu04310	Wnt signaling pathway	2.0	12.0	418.0	18241.0	8.527751196172249	ENSMUST00000137713;ENSMUST00000109072	0.02993094655956646	0.02993094655956646
NONMMUT041632.2	mmu04350	TGF-beta signaling pathway	2.0	12.0	202.0	18241.0	17.86039603960396	ENSMUST00000137713;ENSMUST00000109072	0.00762063985000715	0.01891586753963053
NONMMUT041632.2	mmu05166	HTLV-I infection	3.0	12.0	759.0	18241.0	7.677646025472113	ENSMUST00000137713;ENSMUST00000134902;ENSMUST00000118368	0.01201881103138892	0.01891586753963053
NONMMUT041632.2	mmu05212	Pancreatic cancer	2.0	12.0	241.0	18241.0	14.937759336099585	ENSMUST00000137713;ENSMUST00000134902	0.010668576754420137	0.01891586753963053
NONMMUT041632.2	mmu05220	Chronic myeloid leukemia	2.0	12.0	273.0	18241.0	13.163369963369963	ENSMUST00000137713;ENSMUST00000134902	0.01351133395687895	0.01891586753963053
NONMMUT041942.2	mmu00010	Glycolysis / Gluconeogenesis	2.0	28.0	175.0	18241.0	7.9410989010989015	ENSMUST00000152945;ENSMUST00000072841	0.029917410805991876	0.029917410805991876
NONMMUT041942.2	mmu00310	Lysine degradation	2.0	28.0	157.0	18241.0	8.860362567368936	ENSMUST00000143951;ENSMUST00000152945	0.024536566900516317	0.029917410805991876
NONMMUT042071.2	mmu00410	beta-Alanine metabolism	2.0	74.0	80.0	18241.0	6.305902777777778	ENSMUST00000110180;ENSMUST00000129143	0.043461693993442053	0.049650228929418214
NONMMUT042071.2	mmu00510	N-Glycan biosynthesis	3.0	74.0	115.0	18241.0	6.6598897734231475	ENSMUST00000171770;ENSMUST00000113612;ENSMUST00000135934	0.012127491173690986	0.045478091901341194
[truncated: 4,218 more rows]
