# Supplementary material for: A novel lncRNA‐mediated trans‐regulatory mechanism in the development of cleft palate in mouse
Source: Mol Genet Genomic Med. 2018 Dec 12;7(2):e00522. doi: 10.1002/mgg3.522 (PMC6393661; doi:10.1002/mgg3.522)
Supplement: Supplementary file 5 [file MGG3-7-na-s005.txt]

id	baseMean	baseMean_control_Sample_b	baseMean_case_Sample_B	foldChange	log2FoldChange	pval	padj	up_down	fpkm_Sample_b_1	fpkm_Sample_b_2	fpkm_Sample_b_3	fpkm_Sample_B_1	fpkm_Sample_B_3	fpkm_Sample_B_4	Name	biotype	havana_transcript	gene	GO_id	GO_term	pathway	pathway_description
ENSMUST00000000109	56.9367272888046	34.8325099619327	79.0409446156766	2.26917166469077	1.18216575419756	0.0471669469564959	1	Up	0.07732288	0.5544135	0.3343192	0.6370553	0.989755	0.4696772	Cntn1-001	protein_coding	OTTMUST00000035588	ENSMUSG00000055022	GO:0001948,GO:0005515,GO:0005886,GO:0007155,GO:0007219,GO:0007399,GO:0010628,GO:0010765,GO:0010976,GO:0016020,GO:0021549,GO:0030246,GO:0031175,GO:0031225,GO:0043209,GO:0045121,GO:0050731,GO:0070062	glycoprotein binding|protein binding|plasma membrane|cell adhesion|Notch signaling pathway|nervous system development|positive regulation of gene expression|positive regulation of sodium ion transport|positive regulation of neuron projection development|membrane|cerebellum development|carbohydrate binding|neuron projection development|anchored component of membrane|myelin sheath|membrane raft|pos…	mmu04514	Cell adhesion molecules (CAMs)
ENSMUST00000000632	5.12071433688519	0	10.2414286737704	Inf	Inf	0.026351157054368	1	Up	1.080785e-05	0.000231051	5.915779e-06	0.2779585	0.6289072	6.747872e-05	Zfp354c-201	protein_coding		ENSMUSG00000044807	GO:0003676,GO:0003677,GO:0003700,GO:0005622,GO:0005634,GO:0005737,GO:0006351,GO:0006355,GO:0031965,GO:0046872	nucleic acid binding|DNA binding|transcription factor activity, sequence-specific DNA binding|intracellular|nucleus|cytoplasm|transcription, DNA-templated|regulation of transcription, DNA-templated|nuclear membrane|metal ion binding
ENSMUST00000001331	20.6262759842317	8.83954799511022	32.4130039733532	3.66681689960653	1.87452822770084	0.0382342552351718	1	Up	0.8797885	0.5060203	0.05029871	1.004985	1.445718	2.506356	Myg1-003	protein_coding	OTTMUST00000091640	ENSMUSG00000001285	GO:0003674,GO:0005634,GO:0005654,GO:0005739,GO:0035641,GO:0070062	molecular_function|nucleus|nucleoplasm|mitochondrion|locomotory exploration behavior|extracellular exosome
ENSMUST00000001538	856.089150545952	457.667588298926	1254.51071279298	2.74109581903273	1.45475276057053	0.0299520782981363	1	Up	4.599	9.127776	3.553948	21.11756	17.69845	6.449773	Pax9-201	protein_coding		ENSMUSG00000001497	GO:0000977,GO:0001228,GO:0003677,GO:0003700,GO:0005515,GO:0005634,GO:0005667,GO:0006351,GO:0006355,GO:0007275,GO:0007492,GO:0009887,GO:0042476,GO:0042481,GO:0045892,GO:0045944,GO:0060325,GO:0071363	RNA polymerase II regulatory region sequence-specific DNA binding|transcriptional activator activity, RNA polymerase II transcription regulatory region sequence-specific binding|DNA binding|transcription factor activity, sequence-specific DNA binding|protein binding|nucleus|transcription factor complex|transcription, DNA-templated|regulation of transcription, DNA-templated|multicellular organism …
ENSMUST00000004392	20.9892540006552	32.6984230546883	9.28008494662207	0.283808333236777	-1.817011144168	0.041915100617957	1	Down	1.30361	0.5129616	0.5326689	0.2784853	0.1161819	0.2556547	Irf5-001	protein_coding	OTTMUST00000091864	ENSMUSG00000029771	GO:0000975,GO:0002376,GO:0003677,GO:0003700,GO:0005515,GO:0005634,GO:0005737,GO:0006351,GO:0006355,GO:0006357,GO:0019221,GO:0032494,GO:0032495,GO:0043065,GO:0045087,GO:0045944,GO:0051607	regulatory region DNA binding|immune system process|DNA binding|transcription factor activity, sequence-specific DNA binding|protein binding|nucleus|cytoplasm|transcription, DNA-templated|regulation of transcription, DNA-templated|regulation of transcription from RNA polymerase II promoter|cytokine-mediated signaling pathway|response to peptidoglycan|response to muramyl dipeptide|positive regulat…	mmu04620	Toll-like receptor signaling pathway
ENSMUST00000004480	15.4335084960307	27.8930784505089	2.9739385415525	0.106619229814637	-3.22946042924595	0.00426918379868192	1	Down	2.161886	3.587029	1.560924	0.1345984	0.3787089	0.1306902	Sst-201	protein_coding		ENSMUSG00000004366	GO:0005179,GO:0005576,GO:0005615,GO:0007166,GO:0007267,GO:0030334,GO:0043025	hormone activity|extracellular region|extracellular space|cell surface receptor signaling pathway|cell-cell signaling|regulation of cell migration|neuronal cell body	mmu04971	Gastric acid secretion
ENSMUST00000006005	583.068645089974	804.857080454309	361.280209725638	0.448874984763394	-1.15561439596825	0.0232414902272749	1	Down	13.78901	17.69003	23.14094	6.286355	2.755417	14.37482	Pth1r-002	protein_coding	OTTMUST00000131641	ENSMUSG00000032492	GO:0001501,GO:0001503,GO:0002062,GO:0002076,GO:0004871,GO:0004888,GO:0004930,GO:0004991,GO:0005622,GO:0005634,GO:0005737,GO:0005886,GO:0005887,GO:0006874,GO:0007165,GO:0007166,GO:0007186,GO:0007187,GO:0007188,GO:0007189,GO:0007200,GO:0007204,GO:0008284,GO:0008285,GO:0016020,GO:0016021,GO:0016323,GO:0016324,GO:0017046,GO:0030282,GO:0031526,GO:0043235,GO:0043621,GO:0045453,GO:0048469,GO:0060732,GO:…	skeletal system development|ossification|chondrocyte differentiation|osteoblast development|signal transducer activity|transmembrane signaling receptor activity|G-protein coupled receptor activity|parathyroid hormone receptor activity|intracellular|nucleus|cytoplasm|plasma membrane|integral component of plasma membrane|cellular calcium ion homeostasis|signal transduction|cell surface receptor sig…	mmu04080,mmu04961	Neuroactive ligand-receptor interaction|Endocrine and other factor-regulated calcium reabsorption
ENSMUST00000006061	32.0828044164849	11.4609144672952	52.7046943656745	4.59864651429624	2.20120930585626	0.0185230284948645	1	Up	0.04666902	0.1036484	0.2568602	0.735722	0.1842796	0.859245	Pex1-001	protein_coding	OTTMUST00000070743	ENSMUSG00000005907	GO:0000166,GO:0005524,GO:0005737,GO:0005777,GO:0005778,GO:0005829,GO:0006625,GO:0006810,GO:0007031,GO:0008022,GO:0008289,GO:0015031,GO:0016020,GO:0016558,GO:0032403,GO:0042623,GO:0043231,GO:0060152,GO:0070062	nucleotide binding|ATP binding|cytoplasm|peroxisome|peroxisomal membrane|cytosol|protein targeting to peroxisome|transport|peroxisome organization|protein C-terminus binding|lipid binding|protein transport|membrane|protein import into peroxisome matrix|protein complex binding|ATPase activity, coupled|intracellular membrane-bounded organelle|microtubule-based peroxisome localization|extracellular …	mmu04146	Peroxisome
ENSMUST00000006303	19.355710998172	5.92563035273355	32.7857916436104	5.53287830863192	2.46803019317096	0.00998123735005221	1	Up	0.04706969	0.6763049	0.2157983	1.847936	1.339452	1.490514	Upk3bl-201	protein_coding		ENSMUSG00000006143	GO:0003674,GO:0004601,GO:0005575,GO:0006979,GO:0008150,GO:0016020,GO:0016021,GO:0020037,GO:0055114	molecular_function|peroxidase activity|cellular_component|response to oxidative stress|biological_process|membrane|integral component of membrane|heme binding|oxidation-reduction process
ENSMUST00000010673	108.57899190029	68.9641317407051	148.193852059874	2.14885402482933	1.10356748145914	0.0100751733920604	1	Up	2.568563	4.997689	1.379408	5.479833	7.547507	5.244003	Gm266-201	protein_coding		ENSMUSG00000010529	GO:0003674,GO:0005575,GO:0008150	molecular_function|cellular_component|biological_process
ENSMUST00000014990	237.889694153746	156.595912042075	319.183476265417	2.03826186841747	1.02733941558482	0.00293127762738047	1	Up	7.73586	7.627924	6.41914	13.02024	18.71122	10.68449	Tppp3-001	protein_coding	OTTMUST00000110686	ENSMUSG00000014846	GO:0001578,GO:0005737,GO:0005856,GO:0005874,GO:0015631,GO:0046785,GO:0070062	microtubule bundle formation|cytoplasm|cytoskeleton|microtubule|tubulin binding|microtubule polymerization|extracellular exosome
ENSMUST00000015427	5.94922710712042	0	11.8984542142408	Inf	Inf	0.0077320424072628	1	Up	1.301284e-07	2.867922e-13	5.432045e-12	0.2072008	0.5019497	0.532681	Fam3a-007	protein_coding	OTTMUST00000054348	ENSMUSG00000031399	GO:0003674,GO:0005575,GO:0005576,GO:0008150	molecular_function|cellular_component|extracellular region|biological_process
ENSMUST00000017808	15.7111958567411	28.7697007639436	2.6526909495385	0.0922043288285797	-3.43902170557431	0.00959796322244466	1	Down	1.49447	0.5243354	0.4282967	0.1288345	0.07475224	0.003420269	Slc35c2-008	protein_coding	OTTMUST00000002296	ENSMUSG00000017664	GO:0005793,GO:0005794,GO:0005801,GO:0006810,GO:0010629,GO:0015786,GO:0016020,GO:0016021,GO:0036065,GO:0036066,GO:0045747	endoplasmic reticulum-Golgi intermediate compartment|Golgi apparatus|cis-Golgi network|transport|negative regulation of gene expression|UDP-glucose transport|membrane|integral component of membrane|fucosylation|protein O-linked fucosylation|positive regulation of Notch signaling pathway
ENSMUST00000018800	5.95950502285535	0	11.9190100457107	Inf	Inf	0.00768937557769392	1	Up	0.001537905	0.00234126	0.000717847	0.8032064	0.7022609	0.4912222	Myl4-001	protein_coding	OTTMUST00000006578	ENSMUSG00000061086	GO:0002026,GO:0003785,GO:0005509,GO:0016459,GO:0031672,GO:0032781,GO:0051015,GO:0060048	regulation of the force of heart contraction|actin monomer binding|calcium ion binding|myosin complex|A band|positive regulation of ATPase activity|actin filament binding|cardiac muscle contraction	mmu04260,mmu04261	Cardiac muscle contraction|Adrenergic signaling in cardiomyocytes
ENSMUST00000018871	4.14196632500351	0	8.28393265000701	Inf	Inf	0.0369231851437611	1	Up	1.109294e-23	0	0.005843277	0.2707412	0	0.7297969	Cpsf4l-001	protein_coding	OTTMUST00000008466	ENSMUSG00000018727	GO:0003674,GO:0005575,GO:0008150	molecular_function|cellular_component|biological_process
ENSMUST00000019192	2168.81122117687	4333.30863593074	4.31380642299812	0.000995499463672881	-9.972291840858	0.0410507224414052	1	Down	0.1067231	581.0143	0.05270193	0.3768561	0.1560223	0	Cryaa-201	protein_coding		ENSMUSG00000024041	GO:0001666,GO:0001934,GO:0002088,GO:0002089,GO:0005212,GO:0005515,GO:0005634,GO:0005737,GO:0006457,GO:0006915,GO:0007005,GO:0007015,GO:0007017,GO:0007021,GO:0010629,GO:0030307,GO:0042542,GO:0042802,GO:0043010,GO:0043066,GO:0043154,GO:0046872,GO:0048596,GO:0051082,GO:0051260,GO:0060561,GO:0070062,GO:0070141,GO:0070309	response to hypoxia|positive regulation of protein phosphorylation|lens development in camera-type eye|lens morphogenesis in camera-type eye|structural constituent of eye lens|protein binding|nucleus|cytoplasm|protein folding|apoptotic process|mitochondrion organization|actin filament organization|microtubule-based process|tubulin complex assembly|negative regulation of gene expression|positive r…	mmu04141	Protein processing in endoplasmic reticulum
ENSMUST00000019684	33.4203017251718	7.2289722125822	59.6116312377614	8.24621114658677	3.04373140231665	0.000391983280116272	0.429083344687277	Up	3.228914e-05	0.3645069	0.3048501	2.472164	2.093325	0.7425133	Slc9a3r2-202	protein_coding		ENSMUSG00000002504	GO:0005102,GO:0005515,GO:0005634,GO:0005737,GO:0005886,GO:0005925,GO:0007605,GO:0008013,GO:0008022,GO:0014067,GO:0016020,GO:0016247,GO:0016324,GO:0019902,GO:0030165,GO:0032420,GO:0032421,GO:0032947,GO:0043234,GO:0045838,GO:0050750,GO:0070062	receptor binding|protein binding|nucleus|cytoplasm|plasma membrane|focal adhesion|sensory perception of sound|beta-catenin binding|protein C-terminus binding|negative regulation of phosphatidylinositol 3-kinase signaling|membrane|channel regulator activity|apical plasma membrane|phosphatase binding|PDZ domain binding|stereocilium|stereocilium bundle|protein complex scaffold|protein complex|positi…	mmu04960	Aldosterone-regulated sodium reabsorption
ENSMUST00000019843	41.5690886607914	9.45233412185185	73.6858431997309	7.7955182550503	2.96264493814269	0.0422839135094791	1	Up	0.9225393	0.0007718917	0.02344205	4.056387	0.1243343	3.14361	Akt3-002	protein_coding	OTTMUST00000049255	ENSMUSG00000019699	GO:0000002,GO:0000166,GO:0004672,GO:0004674,GO:0005080,GO:0005515,GO:0005524,GO:0005622,GO:0005634,GO:0005654,GO:0005737,GO:0005794,GO:0005886,GO:0006468,GO:0007165,GO:0010765,GO:0016020,GO:0016301,GO:0016310,GO:0016740,GO:0018105,GO:0018107,GO:0032869,GO:0035556	mitochondrial genome maintenance|nucleotide binding|protein kinase activity|protein serine/threonine kinase activity|protein kinase C binding|protein binding|ATP binding|intracellular|nucleus|nucleoplasm|cytoplasm|Golgi apparatus|plasma membrane|protein phosphorylation|signal transduction|positive regulation of sodium ion transport|membrane|kinase activity|phosphorylation|transferase activity|pep…	mmu04014,mmu04015,mmu04010,mmu04012,mmu04370,mmu04630,mmu04668,mmu04066,mmu04068,mmu04072,mmu04071,mmu04024,mmu04022,mmu04151,mmu04152,mmu04150,mmu04210,mmu04510,mmu04530,mmu04550,mmu04611,mmu04620,mmu04660,mmu04662,mmu04664,mmu04666,mmu04062,mmu04910,mmu04922,mmu04923,mmu04920,mmu04915,mmu04914,mmu04917,mmu04919,mmu04261,mmu04973,mmu04725,mmu04728,mmu04722,mmu04380,mmu04211,mmu04213,mmu05200,mmu…	Ras signaling pathway|Rap1 signaling pathway|MAPK signaling pathway|ErbB signaling pathway|VEGF signaling pathway|Jak-STAT signaling pathway|TNF signaling pathway|HIF-1 signaling pathway|FoxO signaling pathway|Phospholipase D signaling pathway|Sphingolipid signaling pathway|cAMP signaling pathway|cGMP - PKG signaling pathway|PI3K-Akt signaling pathway|AMPK signaling pathway|mTOR signaling pathway…
ENSMUST00000019999	284.01237967451	169.731845603655	398.292913745365	2.34660097124867	1.23057253903043	0.00174577582089842	0.943854424635604	Up	1.371368	1.231144	0.632618	2.34631	3.142592	1.767026	Arfgef3-201	protein_coding		ENSMUSG00000019852	GO:0005085,GO:0005086,GO:0010923,GO:0016020,GO:0016021,GO:0031410,GO:0032012	guanyl-nucleotide exchange factor activity|ARF guanyl-nucleotide exchange factor activity|negative regulation of phosphatase activity|membrane|integral component of membrane|cytoplasmic vesicle|regulation of ARF protein signal transduction
ENSMUST00000020266	12.298317634116	20.9596457111816	3.63698955705038	0.173523427216621	-2.52679764218412	0.0379407916110659	1	Down	0.4732921	0.4463696	0.4367331	0.09343425	0.146151	0.0002336455	Pbld2-201	protein_coding		ENSMUSG00000020072	GO:0003674,GO:0008150	molecular_function|biological_process
ENSMUST00000020562	566.592786098492	372.366616460357	760.818955736627	2.04319861691368	1.03082945356143	0.0002711648241465	0.360490176984868	Up	14.89979	9.041176	11.67812	25.04815	20.92755	23.79511	Cct4-004	protein_coding	OTTMUST00000096029	ENSMUSG00000007739	GO:0000166,GO:0002199,GO:0005515,GO:0005524,GO:0005654,GO:0005737,GO:0005813,GO:0005832,GO:0005856,GO:0005874,GO:0005929,GO:0006457,GO:0007339,GO:0032212,GO:0042995,GO:0044297,GO:0044822,GO:0050821,GO:0051082,GO:0051973,GO:0070062,GO:0090666,GO:1901998,GO:1904851,GO:1904871,GO:1904874	nucleotide binding|zona pellucida receptor complex|protein binding|ATP binding|nucleoplasm|cytoplasm|centrosome|chaperonin-containing T-complex|cytoskeleton|microtubule|cilium|protein folding|binding of sperm to zona pellucida|positive regulation of telomere maintenance via telomerase|cell projection|cell body|poly(A) RNA binding|protein stabilization|unfolded protein binding|positive regulation …
ENSMUST00000021147	12.7377578001024	3.62049596137255	21.8550196388322	6.03647121057602	2.59370542790357	0.0300951927457926	1	Up	0.02803757	0.1273859	0.01930014	0.4242509	0.3695466	0.1864501	Exoc7-003	protein_coding	OTTMUST00000008437	ENSMUSG00000020792	GO:0000145,GO:0005515,GO:0005737,GO:0005815,GO:0005886,GO:0006810,GO:0006887,GO:0015031,GO:0016020,GO:0032584,GO:0034451,GO:2000535	exocyst|protein binding|cytoplasm|microtubule organizing center|plasma membrane|transport|exocytosis|protein transport|membrane|growth cone membrane|centriolar satellite|regulation of entry of bacterium into host cell	mmu04910	Insulin signaling pathway
ENSMUST00000021234	794.861735976234	1069.37168578202	520.35178617045	0.486595814242009	-1.03920418480064	0.0177625318191349	1	Down	8.795898	7.624995	4.168971	4.298122	3.198997	2.109117	Cacna1g-201	protein_coding		ENSMUSG00000020866	GO:0001508,GO:0002027,GO:0005245,GO:0005515,GO:0005886,GO:0005891,GO:0007204,GO:0007268,GO:0008332,GO:0010045,GO:0014824,GO:0016020,GO:0030425,GO:0042391,GO:0043025,GO:0044297,GO:0045956,GO:0048471,GO:0051924,GO:0060371,GO:0060402,GO:0070509,GO:0070588,GO:0086015,GO:0086016,GO:0086018,GO:0086027,GO:0086045,GO:0086046,GO:0086056,GO:0086059,GO:0086091,GO:0097110	action potential|regulation of heart rate|voltage-gated calcium channel activity|protein binding|plasma membrane|voltage-gated calcium channel complex|positive regulation of cytosolic calcium ion concentration|chemical synaptic transmission|low voltage-gated calcium channel activity|response to nickel cation|artery smooth muscle contraction|membrane|dendrite|regulation of membrane potential|neuro…	mmu04010,mmu04020,mmu04925,mmu04713,mmu04930	MAPK signaling pathway|Calcium signaling pathway|Aldosterone synthesis and secretion|Circadian entrainment|Type II diabetes mellitus
ENSMUST00000021787	64.1829928037331	98.5897289615592	29.776256645907	0.302021893756468	-1.72727495967803	0.00129771205850562	0.818614362601057	Down	1.425424	1.597747	1.980787	0.4436066	0.5478563	0.4497628	Tfap2a-201	protein_coding		ENSMUSG00000021359	GO:0000122,GO:0000976,GO:0000977,GO:0000978,GO:0000979,GO:0000980,GO:0000981,GO:0000982,GO:0000987,GO:0001077,GO:0001078,GO:0001105,GO:0001106,GO:0001228,GO:0001822,GO:0001843,GO:0002089,GO:0003151,GO:0003334,GO:0003404,GO:0003409,GO:0003677,GO:0003682,GO:0003700,GO:0003713,GO:0005515,GO:0005634,GO:0005654,GO:0005667,GO:0005737,GO:0005794,GO:0005813,GO:0005829,GO:0006351,GO:0006355,GO:0006357,GO:…	negative regulation of transcription from RNA polymerase II promoter|transcription regulatory region sequence-specific DNA binding|RNA polymerase II regulatory region sequence-specific DNA binding|RNA polymerase II core promoter proximal region sequence-specific DNA binding|RNA polymerase II core promoter sequence-specific DNA binding|RNA polymerase II distal enhancer sequence-specific DNA bindin…
ENSMUST00000021950	44.0678834845846	22.6329775453564	65.5027894238128	2.89413044715594	1.53312994993586	0.0141083395918084	1	Up	0.5589924	0.5574938	0.03205574	0.8556647	1.097646	1.232562	Dbn1-001	protein_coding	OTTMUST00000041296	ENSMUSG00000034675	GO:0003779,GO:0005515,GO:0005522,GO:0005622,GO:0005737,GO:0005884,GO:0005886,GO:0005911,GO:0005921,GO:0007015,GO:0007275,GO:0007399,GO:0010643,GO:0010644,GO:0010811,GO:0010976,GO:0014069,GO:0015629,GO:0016020,GO:0030027,GO:0030054,GO:0030154,GO:0030175,GO:0030426,GO:0030833,GO:0032232,GO:0032279,GO:0032507,GO:0042995,GO:0043025,GO:0043197,GO:0043198,GO:0044295,GO:0044308,GO:0044309,GO:0045211,GO:…	actin binding|protein binding|profilin binding|intracellular|cytoplasm|actin filament|plasma membrane|cell-cell junction|gap junction|actin filament organization|multicellular organism development|nervous system development|cell communication by chemical coupling|cell communication by electrical coupling|positive regulation of cell-substrate adhesion|positive regulation of neuron projection devel…
ENSMUST00000021968	508.075869548729	281.961043663328	734.19069543413	2.60387281127666	1.3806589803692	0.0159785828715625	1	Up	8.331519	7.980822	1.748874	21.56725	14.29437	9.176321	Pitx1-001	protein_coding	OTTMUST00000097411	ENSMUSG00000021506	GO:0000978,GO:0001077,GO:0001085,GO:0001190,GO:0001501,GO:0003677,GO:0003700,GO:0005634,GO:0005667,GO:0005730,GO:0005737,GO:0006351,GO:0006355,GO:0007275,GO:0014707,GO:0021983,GO:0035116,GO:0035137,GO:0043565,GO:0045892,GO:0045944,GO:0048625,GO:0051216	RNA polymerase II core promoter proximal region sequence-specific DNA binding|transcriptional activator activity, RNA polymerase II core promoter proximal region sequence-specific binding|RNA polymerase II transcription factor binding|transcriptional activator activity, RNA polymerase II transcription factor binding|skeletal system development|DNA binding|transcription factor activity, sequence-s…
ENSMUST00000022140	66.5393188197668	27.9211152050682	105.157522434465	3.76623647236617	1.91312358593184	0.0386402811957539	1	Up	0.2968936	0.8620591	0.3779679	1.880526	3.003884	0.6578472	Ocln-003	protein_coding	OTTMUST00000089162	ENSMUSG00000021638	GO:0005515,GO:0005886,GO:0005911,GO:0005923,GO:0009986,GO:0016020,GO:0016021,GO:0016324,GO:0016327,GO:0019904,GO:0030054,GO:0030139,GO:0031410,GO:0045216,GO:0070830	protein binding|plasma membrane|cell-cell junction|bicellular tight junction|cell surface|membrane|integral component of membrane|apical plasma membrane|apicolateral plasma membrane|protein domain specific binding|cell junction|endocytic vesicle|cytoplasmic vesicle|cell-cell junction organization|bicellular tight junction assembly	mmu04514,mmu04530,mmu04670,mmu05160	Cell adhesion molecules (CAMs)|Tight junction|Leukocyte transendothelial migration|Hepatitis C
ENSMUST00000022185	171.499724309474	100.245709459429	242.75373915952	2.42158732247554	1.27595302748258	0.00516742005994544	1	Up	2.071744	2.010339	1.622996	4.063899	6.144278	2.97419	F2rl1-201	protein_coding		ENSMUSG00000021678	GO:0001965,GO:0002286,GO:0002376,GO:0002690,GO:0002741,GO:0003104,GO:0004871,GO:0004930,GO:0005769,GO:0005886,GO:0005887,GO:0006954,GO:0007165,GO:0007186,GO:0007204,GO:0007596,GO:0010804,GO:0014068,GO:0015057,GO:0016020,GO:0016021,GO:0030193,GO:0030335,GO:0030836,GO:0031143,GO:0031274,GO:0031681,GO:0032795,GO:0032930,GO:0034137,GO:0034140,GO:0034141,GO:0034145,GO:0035025,GO:0035926,GO:0042119,GO:…	G-protein alpha-subunit binding|T cell activation involved in immune response|immune system process|positive regulation of leukocyte chemotaxis|positive regulation of cytokine secretion involved in immune response|positive regulation of glomerular filtration|signal transducer activity|G-protein coupled receptor activity|early endosome|plasma membrane|integral component of plasma membrane|inflamma…	mmu04080,mmu04750,mmu05143	Neuroactive ligand-receptor interaction|Inflammatory mediator regulation of TRP channels|African trypanosomiasis
ENSMUST00000022433	26.7534329961056	6.54976350219124	46.9571024900199	7.16928213886048	2.84182866891959	0.0282197736249489	1	Up	0.04498719	0.04776073	0.06100059	0.3632546	0.5771026	0.06486006	Dnah12-001	protein_coding	OTTMUST00000080956	ENSMUSG00000021879	GO:0000166,GO:0003674,GO:0003774,GO:0003777,GO:0005524,GO:0005737,GO:0005856,GO:0005874,GO:0005929,GO:0007018,GO:0008150,GO:0016887,GO:0030286,GO:0036156,GO:0042995	nucleotide binding|molecular_function|motor activity|microtubule motor activity|ATP binding|cytoplasm|cytoskeleton|microtubule|cilium|microtubule-based movement|biological_process|ATPase activity|dynein complex|inner dynein arm|cell projection	mmu05016	Huntington's disease
ENSMUST00000022474	149.919585383833	227.479674386937	72.3594963807289	0.31809213977354	-1.65248337233355	0.012912853332992	1	Down	1.229087	3.643511	2.509363	0.3936467	1.091656	0.7460872	Pbrm1-009	protein_coding	OTTMUST00000058314	ENSMUSG00000042323	GO:0000776,GO:0001890,GO:0001974,GO:0003007,GO:0003349,GO:0003677,GO:0003682,GO:0005515,GO:0005634,GO:0005654,GO:0006351,GO:0006355,GO:0007507,GO:0008285,GO:0016568,GO:0045893,GO:0060948,GO:0060979,GO:0090544	kinetochore|placenta development|blood vessel remodeling|heart morphogenesis|epicardium-derived cardiac endothelial cell differentiation|DNA binding|chromatin binding|protein binding|nucleus|nucleoplasm|transcription, DNA-templated|regulation of transcription, DNA-templated|heart development|negative regulation of cell proliferation|chromatin modification|positive regulation of transcription, DNA…
ENSMUST00000022725	152.145920751342	255.976502015595	48.3153394870897	0.188749119964715	-2.40545817694237	0.00542593453681996	1	Down	2.41608	8.287434	7.083533	0.374531	0.1568275	2.647697	Dct-201	protein_coding		ENSMUSG00000022129	GO:0002052,GO:0004167,GO:0005737,GO:0005829,GO:0006583,GO:0008152,GO:0016020,GO:0016021,GO:0016491,GO:0016853,GO:0021847,GO:0042438,GO:0042470,GO:0043473,GO:0046872,GO:0048066,GO:0048468	positive regulation of neuroblast proliferation|dopachrome isomerase activity|cytoplasm|cytosol|melanin biosynthetic process from tyrosine|metabolic process|membrane|integral component of membrane|oxidoreductase activity|isomerase activity|ventricular zone neuroblast division|melanin biosynthetic process|melanosome|pigmentation|metal ion binding|developmental pigmentation|cell development	mmu00350,mmu04916	Tyrosine metabolism|Melanogenesis
ENSMUST00000022853	255.565703348945	108.116349670046	403.015057027843	3.72760510559024	1.89824903209986	0.00257172842663997	1	Up	0.3144478	4.146317	2.808288	11.52382	9.758852	4.608889	C1qtnf3-001	protein_coding	OTTMUST00000058404	ENSMUSG00000058914	GO:0005576,GO:0005581,GO:0005615,GO:0010629,GO:0016020,GO:0035356,GO:0042347,GO:0042593,GO:0042802,GO:0045721,GO:0050715,GO:0050728,GO:0051259,GO:0051897,GO:0070062,GO:0070165,GO:0070206,GO:0070374,GO:0071638,GO:1900165	extracellular region|collagen trimer|extracellular space|negative regulation of gene expression|membrane|cellular triglyceride homeostasis|negative regulation of NF-kappaB import into nucleus|glucose homeostasis|identical protein binding|negative regulation of gluconeogenesis|positive regulation of cytokine secretion|negative regulation of inflammatory response|protein oligomerization|positive re…
ENSMUST00000023797	260.476768933667	95.8331739989966	425.120363868336	4.43604595495071	2.14927431108936	0.034307920664644	1	Up	2.881747	1.494532	2.639694	13.37851	2.040099	14.54975	Krt4-201	protein_coding		ENSMUSG00000059668	GO:0005198,GO:0005634,GO:0005882,GO:0007010,GO:0009790,GO:0009986,GO:0030855,GO:0045095,GO:0045111,GO:0046982,GO:0050680	structural molecule activity|nucleus|intermediate filament|cytoskeleton organization|embryo development|cell surface|epithelial cell differentiation|keratin filament|intermediate filament cytoskeleton|protein heterodimerization activity|negative regulation of epithelial cell proliferation
ENSMUST00000023807	36.6639940759446	20.0286205242605	53.2993676276287	2.6611601913905	1.41205535754865	0.0366330016259948	1	Up	0.7338719	1.520126	0.6100291	2.616138	2.32204	2.246137	Igfbp6-001	protein_coding	OTTMUST00000089026	ENSMUSG00000023046	GO:0001558,GO:0005520,GO:0005576,GO:0005615,GO:0005737,GO:0005794,GO:0019838,GO:0031994,GO:0031995,GO:0043567,GO:0070062	regulation of cell growth|insulin-like growth factor binding|extracellular region|extracellular space|cytoplasm|Golgi apparatus|growth factor binding|insulin-like growth factor I binding|insulin-like growth factor II binding|regulation of insulin-like growth factor receptor signaling pathway|extracellular exosome
ENSMUST00000024099	59.7561616814096	37.3320641117817	82.1802592510374	2.20133178291371	1.13837660342607	0.0437331101567449	1	Up	1.463783	0.9341669	0.2719141	2.383375	1.076678	2.19474	Ache-001	protein_coding	OTTMUST00000051379	ENSMUSG00000023328	GO:0001919,GO:0003990,GO:0004104,GO:0004620,GO:0005515,GO:0005518,GO:0005576,GO:0005605,GO:0005615,GO:0005635,GO:0005737,GO:0005788,GO:0005791,GO:0005794,GO:0005886,GO:0006581,GO:0007155,GO:0007416,GO:0008291,GO:0009986,GO:0010296,GO:0016020,GO:0016298,GO:0016787,GO:0017171,GO:0018731,GO:0018732,GO:0018733,GO:0018734,GO:0019695,GO:0030054,GO:0030424,GO:0030425,GO:0031225,GO:0031594,GO:0031623,GO:…	regulation of receptor recycling|acetylcholinesterase activity|cholinesterase activity|phospholipase activity|protein binding|collagen binding|extracellular region|basal lamina|extracellular space|nuclear envelope|cytoplasm|endoplasmic reticulum lumen|rough endoplasmic reticulum|Golgi apparatus|plasma membrane|acetylcholine catabolic process|cell adhesion|synapse assembly|acetylcholine metabolic …	mmu00564,mmu04725	Glycerophospholipid metabolism|Cholinergic synapse
ENSMUST00000024889	272.446476096008	414.86850852708	130.024443664936	0.313411215824903	-1.67387128544881	6.55975594046531e-06	0.0397960712197275	Down	5.448131	4.590863	4.902233	0.04766165	2.321209	2.065412	Pja2-202	protein_coding		ENSMUSG00000024083	GO:0004842,GO:0005515,GO:0005737,GO:0005783,GO:0005794,GO:0005886,GO:0007616,GO:0008270,GO:0008766,GO:0010738,GO:0016020,GO:0016567,GO:0016874,GO:0018169,GO:0030054,GO:0034236,GO:0034237,GO:0035329,GO:0043773,GO:0043774,GO:0045111,GO:0045202,GO:0045211,GO:0046872,GO:0061630,GO:0070735,GO:0070736,GO:0070737,GO:0070738,GO:0070739,GO:0070740	ubiquitin-protein transferase activity|protein binding|cytoplasm|endoplasmic reticulum|Golgi apparatus|plasma membrane|long-term memory|zinc ion binding|UDP-N-acetylmuramoylalanyl-D-glutamyl-2,6-diaminopimelate-D-alanyl-D-alanine ligase activity|regulation of protein kinase A signaling|membrane|protein ubiquitination|ligase activity|ribosomal S6-glutamic acid ligase activity|cell junction|protein…
ENSMUST00000025002	5.78958926653751	0.325919550893018	11.253258982182	34.5277199583398	5.10968316370357	0.0258831295766417	1	Up	0.03492675	0	0	0.4719502	0.4968018	0.1345151	Tekt4-001	protein_coding	OTTMUST00000091518	ENSMUSG00000024175	GO:0003674,GO:0005634,GO:0005737,GO:0005856,GO:0005874,GO:0005929,GO:0030030,GO:0031514,GO:0036126,GO:0042995,GO:0060294,GO:0080154,GO:0097225,GO:0097228	molecular_function|nucleus|cytoplasm|cytoskeleton|microtubule|cilium|cell projection organization|motile cilium|sperm flagellum|cell projection|cilium movement involved in cell motility|regulation of fertilization|sperm midpiece|sperm principal piece
ENSMUST00000025580	31.9157135908765	55.2693061528597	8.56212102889326	0.154916383520589	-2.6904383673254	0.00105531801054559	0.741072183329923	Down	2.530759	1.105654	1.474588	1.477525e-06	0.7407605	1.61291e-08	Ms4a6b-201	protein_coding		ENSMUSG00000024677	GO:0003674,GO:0005575,GO:0008150,GO:0016020,GO:0016021	molecular_function|cellular_component|biological_process|membrane|integral component of membrane
ENSMUST00000025719	19.3762874528969	31.8127859586314	6.93978894716233	0.218144646501148	-2.19664302599081	0.0205602273967266	1	Down	1.996956	3.428295	2.546888	0	0.2928092	1.319015	Mlana-201	protein_coding		ENSMUSG00000024806	GO:0005789,GO:0005794,GO:0005802,GO:0042470	endoplasmic reticulum membrane|Golgi apparatus|trans-Golgi network|melanosome
ENSMUST00000025909	26.5650207226199	13.0598068833838	40.070234561856	3.068210343358	1.61739739122325	0.0418562592913726	1	Up	0.6628058	0.07981417	0.4320536	1.266898	0.8817464	1.34066	Gpr137-201	protein_coding		ENSMUSG00000024958	GO:0003674,GO:0005575,GO:0008150,GO:0016020,GO:0016021	molecular_function|cellular_component|biological_process|membrane|integral component of membrane
ENSMUST00000026194	10.6581239817641	19.997573300668	1.31867466286019	0.065941734181124	-3.92266436128009	0.00675142979227527	1	Down	0.2399894	0.462215	0.4861162	2.615592e-09	0.05251355	0.0173731	Hps1-009	protein_coding	OTTMUST00000083393	ENSMUSG00000025188	GO:0006996,GO:0007596,GO:0016023,GO:0030318,GO:0031085,GO:0032816,GO:0033299,GO:0043473,GO:0046983,GO:0048069,GO:0060041	organelle organization|blood coagulation|cytoplasmic, membrane-bounded vesicle|melanocyte differentiation|BLOC-3 complex|positive regulation of natural killer cell activation|secretion of lysosomal enzymes|pigmentation|protein dimerization activity|eye pigmentation|retina development in camera-type eye
ENSMUST00000026234	204.177375725348	105.130341474155	303.224409976541	2.88427114118226	1.52820679413905	0.00450646723171537	1	Up	1.113548	6.662833	4.24842	13.31577	13.1592	6.492893	Kazald1-201	protein_coding		ENSMUSG00000025213	GO:0001503,GO:0001558,GO:0005520,GO:0005576,GO:0005578,GO:0005614,GO:0007275,GO:0030154,GO:0030198	ossification|regulation of cell growth|insulin-like growth factor binding|extracellular region|proteinaceous extracellular matrix|interstitial matrix|multicellular organism development|cell differentiation|extracellular matrix organization
ENSMUST00000026540	18.8069292505568	34.2976296485301	3.31622885258338	0.0966897388118918	-3.3704933978047	0.0153377461199155	1	Down	2.894277	0.6911477	5.080106	0.337792	0	0.4390599	Prap1-001	protein_coding	OTTMUST00000067624	ENSMUSG00000025467	GO:0005576	extracellular region
ENSMUST00000026972	198.700743679706	119.013034943441	278.388452415971	2.33914253634714	1.2259797754209	0.03514576521679	1	Up	1.418764	2.116366	1.689615	3.363074	5.907545	2.3559	Fam20c-001	protein_coding	OTTMUST00000075201	ENSMUSG00000025854	GO:0000166,GO:0001501,GO:0004674,GO:0005509,GO:0005524,GO:0005576,GO:0005615,GO:0005794,GO:0006468,GO:0016301,GO:0016310,GO:0016740,GO:0030145,GO:0030501,GO:0031214,GO:0036179,GO:0040036,GO:0045669,GO:0046872,GO:0051174,GO:0070062,GO:0070166,GO:0071895,GO:0097187	nucleotide binding|skeletal system development|protein serine/threonine kinase activity|calcium ion binding|ATP binding|extracellular region|extracellular space|Golgi apparatus|protein phosphorylation|kinase activity|phosphorylation|transferase activity|manganese ion binding|positive regulation of bone mineralization|biomineral tissue development|osteoclast maturation|regulation of fibroblast gro…
ENSMUST00000027089	103.040736346828	206.081472693656	0	0	-Inf	0.0451946401281712	1	Down	3.857729e-06	41.8916	0	0	5.553416e-25	0	Crygc-001	protein_coding	OTTMUST00000051647	ENSMUSG00000025952	GO:0001654,GO:0005212,GO:0005634,GO:0005737,GO:0007601,GO:0043010	eye development|structural constituent of eye lens|nucleus|cytoplasm|visual perception|camera-type eye development
ENSMUST00000027997	808.423885627709	449.550810902424	1167.29696035299	2.59658515131976	1.37661553733498	0.0430411512235145	1	Up	6.22184	5.186291	5.770658	10.52559	22.9655	9.076286	Rgs5-001	protein_coding	OTTMUST00000049406	ENSMUSG00000026678	GO:0005096,GO:0005737,GO:0005886,GO:0007165,GO:0007186,GO:0009968,GO:0016020,GO:0045744	GTPase activator activity|cytoplasm|plasma membrane|signal transduction|G-protein coupled receptor signaling pathway|negative regulation of signal transduction|membrane|negative regulation of G-protein coupled receptor protein signaling pathway
ENSMUST00000028114	5.25544536791297	10.1779399542773	0.332950781548624	0.0327129834764549	-4.93399284825672	0.0393957435584763	1	Down	0.1368133	0.1862315	0.01204506	0.01373282	1.099468e-09	0.0006556577	Pfkfb3-001	protein_coding	OTTMUST00000026507	ENSMUSG00000026773	GO:0003873,GO:0004331,GO:0005654,GO:0006003	6-phosphofructo-2-kinase activity|fructose-2,6-bisphosphate 2-phosphatase activity|nucleoplasm|fructose 2,6-bisphosphate metabolic process	mmu00051,mmu04066,mmu04152	Fructose and mannose metabolism|HIF-1 signaling pathway|AMPK signaling pathway
ENSMUST00000028220	68.7312806882813	41.2160543746314	96.2465070019312	2.33517032288203	1.22352778120505	0.0281408286622592	1	Up	1.637442	0.7821306	0.7632371	2.272778	3.366795	1.452623	Fbxw2-001	protein_coding	OTTMUST00000028539	ENSMUSG00000035949	GO:0005515,GO:0005634,GO:0005737	protein binding|nucleus|cytoplasm
ENSMUST00000028679	6.10683216153882	0	12.2136643230776	Inf	Inf	0.043270629363749	1	Up	0.0064008	0.001200501	0.002573723	0.1997073	0.6765346	0.005867157	Ell3-001	protein_coding	OTTMUST00000036324	ENSMUSG00000027246	GO:0005515,GO:0005634,GO:0005654,GO:0005730,GO:0006351,GO:0006354,GO:0006355,GO:0006366,GO:0006368,GO:0008023,GO:0010717,GO:0032786,GO:0035326,GO:0042795,GO:0045944,GO:0048863,GO:0050769,GO:1901797,GO:1902166,GO:2000179	protein binding|nucleus|nucleoplasm|nucleolus|transcription, DNA-templated|DNA-templated transcription, elongation|regulation of transcription, DNA-templated|transcription from RNA polymerase II promoter|transcription elongation from RNA polymerase II promoter|transcription elongation factor complex|regulation of epithelial to mesenchymal transition|positive regulation of DNA-templated transcript…
ENSMUST00000028748	136.890090697199	273.780181394398	0	0	-Inf	0.038836288205353	1	Down	0.02011152	16.68594	3.315426e-05	4.102316e-06	2.431664e-05	2.102022e-14	Capn3-004	protein_coding	OTTMUST00000036495	ENSMUSG00000079110	GO:0001896,GO:0003824,GO:0004198,GO:0005102,GO:0005509,GO:0005515,GO:0005622,GO:0005634,GO:0005737,GO:0005829,GO:0005886,GO:0006461,GO:0006508,GO:0008233,GO:0008234,GO:0008307,GO:0014718,GO:0014850,GO:0016787,GO:0019899,GO:0030016,GO:0030018,GO:0030239,GO:0030315,GO:0031402,GO:0031432,GO:0032947,GO:0033234,GO:0043066,GO:0043122,GO:0043234,GO:0045214,GO:0045661,GO:0045862,GO:0045892,GO:0045893,GO:…	autolysis|catalytic activity|calcium-dependent cysteine-type endopeptidase activity|receptor binding|calcium ion binding|protein binding|intracellular|nucleus|cytoplasm|cytosol|plasma membrane|protein complex assembly|proteolysis|peptidase activity|cysteine-type peptidase activity|structural constituent of muscle|positive regulation of satellite cell activation involved in skeletal muscle regener…
ENSMUST00000028854	165.367300145522	84.3912925866235	246.34330770442	2.91906072479647	1.54550422332784	0.0492906465090194	1	Up	2.305889	1.114108	1.310438	5.955657	1.401674	5.960101	Mal-001	protein_coding	OTTMUST00000038357	ENSMUSG00000027375	GO:0005783,GO:0005794,GO:0005886,GO:0016020,GO:0016021,GO:0019898,GO:0019911,GO:0042552,GO:0045121,GO:1902043	endoplasmic reticulum|Golgi apparatus|plasma membrane|membrane|integral component of membrane|extrinsic component of membrane|structural constituent of myelin sheath|myelination|membrane raft|positive regulation of extrinsic apoptotic signaling pathway via death domain receptors
ENSMUST00000029123	24.5867160662696	39.5450547805505	9.62837735198881	0.243478670226153	-2.03813270330586	0.015128399209755	1	Down	3.196272	1.160298	4.131871	1.249869	0.1363486	0.6038725	a-001	protein_coding	OTTMUST00000038037	ENSMUSG00000027596	GO:0005515,GO:0006091,GO:0008343,GO:0031779,GO:0031781,GO:0031782,GO:0032402,GO:0032438,GO:0040030,GO:0042438,GO:0043473,GO:0071514	protein binding|generation of precursor metabolites and energy|adult feeding behavior|melanocortin receptor binding|type 3 melanocortin receptor binding|type 4 melanocortin receptor binding|melanosome transport|melanosome organization|regulation of molecular function, epigenetic|melanin biosynthetic process|pigmentation|genetic imprinting	mmu04916	Melanogenesis
ENSMUST00000030420	39.3196093403571	56.7765857853366	21.8626328953776	0.385064240707196	-1.3768289425387	0.0358871404682473	1	Down	0.2661731	0.8871348	0.7320128	0.2649784	0.15161	0.2717331	Epha8-001	protein_coding	OTTMUST00000022757	ENSMUSG00000028661	GO:0000166,GO:0004672,GO:0004713,GO:0004714,GO:0005003,GO:0005004,GO:0005515,GO:0005524,GO:0005768,GO:0005886,GO:0005887,GO:0006468,GO:0006929,GO:0007155,GO:0007169,GO:0007275,GO:0007399,GO:0007411,GO:0016020,GO:0016021,GO:0016301,GO:0016310,GO:0016322,GO:0016740,GO:0030155,GO:0031175,GO:0033628,GO:0042995,GO:0043005,GO:0043410,GO:0043552,GO:0046777,GO:0048013,GO:0071372	nucleotide binding|protein kinase activity|protein tyrosine kinase activity|transmembrane receptor protein tyrosine kinase activity|ephrin receptor activity|GPI-linked ephrin receptor activity|protein binding|ATP binding|endosome|plasma membrane|integral component of plasma membrane|protein phosphorylation|substrate-dependent cell migration|cell adhesion|transmembrane receptor protein tyrosine ki…	mmu04360	Axon guidance
ENSMUST00000030884	13.8800303775276	3.5851150598232	24.174945695232	6.74314360678403	2.75342132265324	0.0174950870631307	1	Up	0.1320475	4.497361e-05	0.0002567079	0.287596	0.1933896	0.3470664	Mfn2-002	protein_coding	OTTMUST00000024884	ENSMUSG00000029020	GO:0000166,GO:0001825,GO:0003924,GO:0005515,GO:0005525,GO:0005739,GO:0005741,GO:0005829,GO:0006626,GO:0006914,GO:0006915,GO:0006986,GO:0007006,GO:0007275,GO:0008053,GO:0015630,GO:0016020,GO:0016021,GO:0016787,GO:0031306,GO:0031625,GO:0034497,GO:0046580,GO:0048593,GO:0048662,GO:0051020,GO:0051646	nucleotide binding|blastocyst formation|GTPase activity|protein binding|GTP binding|mitochondrion|mitochondrial outer membrane|cytosol|protein targeting to mitochondrion|autophagy|apoptotic process|response to unfolded protein|mitochondrial membrane organization|multicellular organism development|mitochondrial fusion|microtubule cytoskeleton|membrane|integral component of membrane|hydrolase activ…
ENSMUST00000030973	6.27522190779771	0.651839101786036	11.8986047138094	18.2538983641934	4.19013269861099	0.036187471429006	1	Up	0.03120318	5.849322e-05	0.0002644457	0.1652698	0.3322143	0.1961003	Prom1-008	protein_coding	OTTMUST00000133872	ENSMUSG00000029086	GO:0001750,GO:0005615,GO:0005783,GO:0005793,GO:0005886,GO:0005887,GO:0005902,GO:0005903,GO:0005929,GO:0009986,GO:0010842,GO:0016020,GO:0016021,GO:0016324,GO:0031982,GO:0032420,GO:0042622,GO:0042805,GO:0042995,GO:0043231,GO:0045296,GO:0045494,GO:0060042,GO:0060219,GO:0070062,GO:0071914,GO:0072112,GO:0072139,GO:2000768	photoreceptor outer segment|extracellular space|endoplasmic reticulum|endoplasmic reticulum-Golgi intermediate compartment|plasma membrane|integral component of plasma membrane|microvillus|brush border|cilium|cell surface|retina layer formation|membrane|integral component of membrane|apical plasma membrane|vesicle|stereocilium|photoreceptor outer segment membrane|actinin binding|cell projection|i…	mmu05202	Transcriptional misregulation in cancers
ENSMUST00000031243	642.267404489797	54.4801298328744	1230.05467914672	22.5780423600327	4.49684849685703	0.0435604452022869	1	Up	0.8693099	2.887054	2.344028	98.39037	1.021826	32.80177	Spp1-001	protein_coding	OTTMUST00000059773	ENSMUSG00000029304	GO:0001503,GO:0001649,GO:0005125,GO:0005576,GO:0005615,GO:0005737,GO:0007155,GO:0010033,GO:0010811,GO:0030593,GO:0031214,GO:0031988,GO:0033280,GO:0042995,GO:0043066,GO:0045177,GO:0045780,GO:0048471,GO:0048545,GO:0050840,GO:0070062,GO:0071498	ossification|osteoblast differentiation|cytokine activity|extracellular region|extracellular space|cytoplasm|cell adhesion|response to organic substance|positive regulation of cell-substrate adhesion|neutrophil chemotaxis|biomineral tissue development|membrane-bounded vesicle|response to vitamin D|cell projection|negative regulation of apoptotic process|apical part of cell|positive regulation of …	mmu04151,mmu04512,mmu04510,mmu04620	PI3K-Akt signaling pathway|ECM-receptor interaction|Focal adhesion|Toll-like receptor signaling pathway
ENSMUST00000031318	39.5222014476071	9.86437091577812	69.1800319794361	7.01312152291255	2.81005672715315	0.00565388865754393	1	Up	0.311799	0.6834865	1.146671e-08	2.875036	3.081846	0.658092	Cxcl5-001	protein_coding	OTTMUST00000137378	ENSMUSG00000029371	GO:0001776,GO:0001816,GO:0002690,GO:0005125,GO:0005576,GO:0005615,GO:0006935,GO:0006954,GO:0006955,GO:0007186,GO:0008009,GO:0010976,GO:0031100,GO:0032496,GO:0032642,GO:0042127,GO:0045236,GO:0046427,GO:0070098,GO:0070951	leukocyte homeostasis|cytokine production|positive regulation of leukocyte chemotaxis|cytokine activity|extracellular region|extracellular space|chemotaxis|inflammatory response|immune response|G-protein coupled receptor signaling pathway|chemokine activity|positive regulation of neuron projection development|organ regeneration|response to lipopolysaccharide|regulation of chemokine production|reg…	mmu04060,mmu04062,mmu05323,mmu05133	Cytokine-cytokine receptor interaction|Chemokine signaling pathway|Rheumatoid arthritis|Pertussis
ENSMUST00000032146	22.2571301446397	5.54764016844799	38.9666201208314	7.02399920284173	2.81229268114087	0.0330830127598733	1	Up	0.1899276	0.01119132	0.06915704	0.341283	1.157557	0.3492624	Frmd4b-003	protein_coding	OTTMUST00000055783	ENSMUSG00000030064	GO:0001726,GO:0005515,GO:0005615,GO:0005737,GO:0005856,GO:0090162	ruffle|protein binding|extracellular space|cytoplasm|cytoskeleton|establishment of epithelial cell polarity
ENSMUST00000032203	137.681258070272	191.321954038621	84.040562101923	0.439262511844083	-1.1868447147019	0.00286743300326547	1	Down	2.472971	2.318551	1.722376	0.590813	0.6217706	1.513788	A2m-001	protein_coding	OTTMUST00000140274	ENSMUSG00000030111	GO:0001869,GO:0002020,GO:0004866,GO:0004867,GO:0005102,GO:0005515,GO:0005576,GO:0005615,GO:0007565,GO:0010466,GO:0019838,GO:0019899,GO:0019959,GO:0019966,GO:0030414,GO:0042803,GO:0043120,GO:0048306,GO:0048403,GO:0048406,GO:0048863,GO:0070062,GO:0072562	negative regulation of complement activation, lectin pathway|protease binding|endopeptidase inhibitor activity|serine-type endopeptidase inhibitor activity|receptor binding|protein binding|extracellular region|extracellular space|female pregnancy|negative regulation of peptidase activity|growth factor binding|enzyme binding|interleukin-8 binding|interleukin-1 binding|peptidase inhibitor activity|…	mmu04610	Complement and coagulation cascades
ENSMUST00000032218	39.9533507052393	10.1271980713009	69.7795033391777	6.89030695834055	2.78456825541306	0.00472388989281153	1	Up	0.4169075	0.09932117	0.5507492	2.424439	3.765899	0.9241037	Lrrc23-201	protein_coding		ENSMUSG00000030125	GO:0003674,GO:0005575,GO:0008150	molecular_function|cellular_component|biological_process
ENSMUST00000032388	96.6167340807815	145.390361000816	47.8431071607466	0.329066568315887	-1.60354863231103	0.0372074311324875	1	Down	4.189499	6.665008	2.332849	2.880432	0	1.288943	Rassf8-201	protein_coding		ENSMUSG00000030259	GO:0007165	signal transduction
ENSMUST00000032696	69.8888035579955	115.737805765637	24.0398013503542	0.207709150794111	-2.26736331821144	0.00258697232187041	1	Down	1.51328	3.08008	3.208618	0.0001286761	1.523888	7.27442e-10	Zfp93-002	protein_coding	OTTMUST00000053385	ENSMUSG00000055305	GO:0003676,GO:0003677,GO:0005622,GO:0005634,GO:0006351,GO:0006355,GO:0046872	nucleic acid binding|DNA binding|intracellular|nucleus|transcription, DNA-templated|regulation of transcription, DNA-templated|metal ion binding
ENSMUST00000033141	30.5812605940559	46.9422641449657	14.220257043146	0.302930787471848	-1.72293988527244	0.0208936055063367	1	Down	0.3261464	0.9327413	0.6242163	0.1130647	0.188048	0.2316015	Tacc2-201	protein_coding		ENSMUSG00000030852	GO:0000226,GO:0005634,GO:0005730,GO:0005737,GO:0005856,GO:0008283,GO:0015630,GO:0019904,GO:0021987,GO:0022008,GO:0022027,GO:0030953,GO:0032886,GO:0035257	microtubule cytoskeleton organization|nucleus|nucleolus|cytoplasm|cytoskeleton|cell proliferation|microtubule cytoskeleton|protein domain specific binding|cerebral cortex development|neurogenesis|interkinetic nuclear migration|astral microtubule organization|regulation of microtubule-based process|nuclear hormone receptor binding
ENSMUST00000033292	79.6953800354247	143.409122556515	15.981637514334	0.111440870911373	-3.16564965711724	9.40040748754538e-06	0.0461059709416159	Down	4.370122	9.044263	5.335065	2.026549	0.0009568246	0.0001375651	Pgap2-003	protein_coding	OTTMUST00000075620	ENSMUSG00000030990	GO:0000139,GO:0005515,GO:0005634,GO:0005783,GO:0005789,GO:0005794,GO:0006506,GO:0006974,GO:0008565,GO:0008630,GO:0016020,GO:0016021,GO:0042770,GO:0042771,GO:1902230	Golgi membrane|protein binding|nucleus|endoplasmic reticulum|endoplasmic reticulum membrane|Golgi apparatus|GPI anchor biosynthetic process|cellular response to DNA damage stimulus|protein transporter activity|intrinsic apoptotic signaling pathway in response to DNA damage|membrane|integral component of membrane|signal transduction in response to DNA damage|intrinsic apoptotic signaling pathway i…
ENSMUST00000033991	146.607349553155	82.9703192509445	210.244379855366	2.53397096399593	1.34139999316891	0.00141002705550646	0.848480827578961	Up	0.7241617	0.9240006	0.4268902	1.625694	1.187433	2.219719	Wrn-202	protein_coding		ENSMUSG00000031583	GO:0000166,GO:0000287,GO:0000403,GO:0000405,GO:0000722,GO:0000723,GO:0000731,GO:0000784,GO:0001302,GO:0003676,GO:0003677,GO:0003678,GO:0003682,GO:0003824,GO:0004003,GO:0004386,GO:0004518,GO:0004527,GO:0005515,GO:0005524,GO:0005622,GO:0005634,GO:0005654,GO:0005730,GO:0005737,GO:0005813,GO:0006139,GO:0006259,GO:0006260,GO:0006281,GO:0006284,GO:0006302,GO:0006310,GO:0006974,GO:0006979,GO:0007569,GO:…	nucleotide binding|magnesium ion binding|Y-form DNA binding|bubble DNA binding|telomere maintenance via recombination|telomere maintenance|DNA synthesis involved in DNA repair|nuclear chromosome, telomeric region|replicative cell aging|nucleic acid binding|DNA binding|DNA helicase activity|chromatin binding|catalytic activity|ATP-dependent DNA helicase activity|helicase activity|nuclease activity…
ENSMUST00000034225	45.1173099028296	26.2588106743636	63.9758091312956	2.43635593114486	1.28472491427328	0.0365490846816452	1	Up	0.2973396	0.4494375	0.1135194	0.9182467	0.3614986	0.7013087	Cntnap4-201	protein_coding		ENSMUSG00000031772	GO:0005515,GO:0005886,GO:0007155,GO:0016020,GO:0016021,GO:0030054,GO:0030425,GO:0032225,GO:0032228,GO:0042734,GO:0045202,GO:2000821	protein binding|plasma membrane|cell adhesion|membrane|integral component of membrane|cell junction|dendrite|regulation of synaptic transmission, dopaminergic|regulation of synaptic transmission, GABAergic|presynaptic membrane|synapse|regulation of grooming behavior
ENSMUST00000034566	136.150383132724	185.795971176973	86.5047950884761	0.465590263020717	-1.1028672076863	0.0055868845423722	1	Down	1.164379	1.773205	2.166573	1.079398	0.5128965	0.6896101	Dixdc1-001	protein_coding	OTTMUST00000078682	ENSMUSG00000032064	GO:0003779,GO:0005515,GO:0005737,GO:0005829,GO:0007049,GO:0007275,GO:0016055,GO:0019904,GO:0021695,GO:0021795,GO:0021799,GO:0021846,GO:0021869,GO:0030054,GO:0030177,GO:0031435,GO:0032956,GO:0043015,GO:0043025,GO:0043234,GO:0043679,GO:0045665,GO:0046330,GO:0050772,GO:0060070,GO:0070507,GO:0090263	actin binding|protein binding|cytoplasm|cytosol|cell cycle|multicellular organism development|Wnt signaling pathway|protein domain specific binding|cerebellar cortex development|cerebral cortex cell migration|cerebral cortex radially oriented cell migration|cell proliferation in forebrain|forebrain ventricular zone progenitor cell division|cell junction|positive regulation of Wnt signaling pathwa…
ENSMUST00000034783	30.0497750022169	53.4660034134457	6.63354659098799	0.124070365605815	-3.01076952816188	0.000170615943651508	0.259321331717085	Down	2.575553	3.35494	1.293327	0.5529381	0.3085434	7.97448e-09	Irak1bp1-002	protein_coding	OTTMUST00000118005	ENSMUSG00000032251	GO:0005515,GO:0005622,GO:0005634,GO:0005737,GO:0006351,GO:0006355,GO:0006955,GO:0007249	protein binding|intracellular|nucleus|cytoplasm|transcription, DNA-templated|regulation of transcription, DNA-templated|immune response|I-kappaB kinase/NF-kappaB signaling
ENSMUST00000034928	105.657129482408	62.9663886684866	148.347870296329	2.35598504906117	1.23633038394183	0.0052635135122526	1	Up	1.341181	2.31503	1.774706	5.276268	4.517038	2.410905	Tpm1-008	protein_coding	OTTMUST00000048453	ENSMUSG00000032366	GO:0001701,GO:0003065,GO:0003779,GO:0005200,GO:0005737,GO:0005856,GO:0005862,GO:0009790,GO:0030016,GO:0030049,GO:0030336,GO:0031529,GO:0031941,GO:0032781,GO:0042060,GO:0042803,GO:0043234,GO:0043462,GO:0045785,GO:0047485,GO:0051015,GO:0051496,GO:0051693,GO:0055010,GO:0060048	in utero embryonic development|positive regulation of heart rate by epinephrine|actin binding|structural constituent of cytoskeleton|cytoplasm|cytoskeleton|muscle thin filament tropomyosin|embryo development|myofibril|muscle filament sliding|negative regulation of cell migration|ruffle organization|filamentous actin|positive regulation of ATPase activity|wound healing|protein homodimerization act…	mmu04260,mmu04261,mmu05206,mmu05410,mmu05414	Cardiac muscle contraction|Adrenergic signaling in cardiomyocytes|MicroRNAs in cancer|Hypertrophic cardiomyopathy (HCM)|Dilated cardiomyopathy (DCM)
ENSMUST00000035027	250.037573371776	159.656701541269	340.418445202283	2.13219014244942	1.09233609913699	0.047381839893286	1	Up	1.92572	2.359195	1.45688	2.692695	5.905791	3.049561	Clstn2-001	protein_coding	OTTMUST00000081641	ENSMUSG00000032452	GO:0005509,GO:0005783,GO:0005794,GO:0005886,GO:0007155,GO:0007156,GO:0009986,GO:0016020,GO:0016021,GO:0045211,GO:0050806,GO:0051965	calcium ion binding|endoplasmic reticulum|Golgi apparatus|plasma membrane|cell adhesion|homophilic cell adhesion via plasma membrane adhesion molecules|cell surface|membrane|integral component of membrane|postsynaptic membrane|positive regulation of synaptic transmission|positive regulation of synapse assembly
ENSMUST00000035342	14.4285019459005	2.62471328494166	26.2322906068594	9.99434519471427	3.32111204818206	0.0466595679424052	1	Up	0.03092006	0.03464046	1.961994e-14	0.3934001	4.991149e-12	0.2609178	Adamts20-001	protein_coding	OTTMUST00000062776	ENSMUSG00000022449	GO:0004175,GO:0004222,GO:0005576,GO:0005578,GO:0005615,GO:0006508,GO:0008233,GO:0008237,GO:0008270,GO:0009967,GO:0016787,GO:0030198,GO:0031012,GO:0043066,GO:0045636,GO:0046872,GO:0048070	endopeptidase activity|metalloendopeptidase activity|extracellular region|proteinaceous extracellular matrix|extracellular space|proteolysis|peptidase activity|metallopeptidase activity|zinc ion binding|positive regulation of signal transduction|hydrolase activity|extracellular matrix organization|extracellular matrix|negative regulation of apoptotic process|positive regulation of melanocyte diff…
ENSMUST00000035569	7.7861615192489	0.330258770342397	15.2420642681554	46.1518834226662	5.52831761922854	0.0135809135799523	1	Up	3.282206e-11	0.01875753	9.050875e-05	0.2013035	0.03440358	0.4133635	Nbeal1-010	protein_coding	OTTMUST00000122261	ENSMUSG00000073664	GO:0005543,GO:0012505,GO:0019898	phospholipid binding|endomembrane system|extrinsic component of membrane
ENSMUST00000036370	15.6954856227697	3.28723226348943	28.1037389820499	8.54936211663288	3.09581678192823	0.00513209814563944	1	Up	0.01526725	0.1083166	0.05318853	0.3782531	0.660782	0.3138733	Tagap-001	protein_coding	OTTMUST00000088332	ENSMUSG00000033450	GO:0003674,GO:0005085,GO:0007165	molecular_function|guanyl-nucleotide exchange factor activity|signal transduction
ENSMUST00000036383	8.26709609429171	1.6346041198688	14.8995880687146	9.11510492822603	3.18825926389579	0.04300277729071	1	Up	0.0651584	0.02211787	0.0214328	0.4585626	0.418925	0.1873313	Dnali1-001	protein_coding	OTTMUST00000020936	ENSMUSG00000042707	GO:0003341,GO:0003774,GO:0005737,GO:0005930,GO:0030175,GO:0030286,GO:0045504	cilium movement|motor activity|cytoplasm|axoneme|filopodium|dynein complex|dynein heavy chain binding	mmu05016	Huntington's disease
ENSMUST00000037811	15.9351890875131	30.2129011358501	1.65747703917612	0.0548599100670074	-4.18810393262661	0.000454841981350943	0.450105100896562	Down	0.09225401	0.189123	0.06178087	0.01129041	0.00641452	0.001107685	Apob-001	protein_coding	OTTMUST00000090769	ENSMUSG00000020609	GO:0001701,GO:0005319,GO:0005543,GO:0005576,GO:0005615,GO:0005737,GO:0005783,GO:0005794,GO:0005886,GO:0006629,GO:0006642,GO:0006810,GO:0006869,GO:0007283,GO:0007399,GO:0008201,GO:0008202,GO:0008203,GO:0008289,GO:0009566,GO:0009743,GO:0009791,GO:0010628,GO:0010744,GO:0010884,GO:0010886,GO:0012506,GO:0015629,GO:0016042,GO:0017127,GO:0019433,GO:0030301,GO:0030317,GO:0031983,GO:0033344,GO:0034359,GO:…	in utero embryonic development|lipid transporter activity|phospholipid binding|extracellular region|extracellular space|cytoplasm|endoplasmic reticulum|Golgi apparatus|plasma membrane|lipid metabolic process|triglyceride mobilization|transport|lipid transport|spermatogenesis|nervous system development|heparin binding|steroid metabolic process|cholesterol metabolic process|lipid binding|fertilizat…	mmu04975,mmu04977	Fat digestion and absorption|Vitamin digestion and absorption
ENSMUST00000037923	381.979579885099	244.766603240036	519.192556530162	2.12117400681908	1.08486297470058	0.000772199774889247	0.609192894093664	Up	4.798416	4.499249	2.632161	6.160105	9.865532	8.096161	Rbm24-201	protein_coding		ENSMUSG00000038132	GO:0000166,GO:0003676,GO:0003723,GO:0003730,GO:0005575,GO:0005634,GO:0005737,GO:0010830,GO:0030154,GO:0043488	nucleotide binding|nucleic acid binding|RNA binding|mRNA 3'-UTR binding|cellular_component|nucleus|cytoplasm|regulation of myotube differentiation|cell differentiation|regulation of mRNA stability
ENSMUST00000039956	114.346062399241	74.3729002622954	154.319224536186	2.07493890909107	1.05306886086978	0.0126858025722307	1	Up	0.7784213	0.862331	0.8180971	1.964837	1.509271	1.408103	Slc41a2-001	protein_coding	OTTMUST00000060119	ENSMUSG00000034591	GO:0005886,GO:0006810,GO:0006811,GO:0006812,GO:0008324,GO:0016020,GO:0016021,GO:0070838,GO:0072509	plasma membrane|transport|ion transport|cation transport|cation transmembrane transporter activity|membrane|integral component of membrane|divalent metal ion transport|divalent inorganic cation transmembrane transporter activity
ENSMUST00000039978	16.7113626298522	27.4806997713667	5.9420254883377	0.216225406840947	-2.20939204281441	0.0305639586485157	1	Down	0.7161641	0.4682411	0.9745068	0.05936284	0.2577283	0.1332512	Gabpb1-002	protein_coding	OTTMUST00000037696	ENSMUSG00000027361	GO:0005634,GO:0006351,GO:0006355,GO:0044212,GO:0045944,GO:0046982	nucleus|transcription, DNA-templated|regulation of transcription, DNA-templated|transcription regulatory region DNA binding|positive regulation of transcription from RNA polymerase II promoter|protein heterodimerization activity
ENSMUST00000039998	6.19947649948777	12.3989529989755	0	0	-Inf	0.00632581872663136	1	Down	0.4530013	3.241073e-06	0.5601642	0.0005759655	1.002366e-11	0.002965569	Fbxo27-001	protein_coding	OTTMUST00000055939	ENSMUSG00000037463	GO:0001948,GO:0008150,GO:0019005	glycoprotein binding|biological_process|SCF ubiquitin ligase complex
ENSMUST00000040261	48.83861989158	28.5178787459209	69.159361037239	2.42512290810309	1.27805786664713	0.031177011419402	1	Up	1.205377	1.394055	0.9254809	2.792799	3.227654	2.122148	Macrod1-201	protein_coding		ENSMUSG00000036278	GO:0000701,GO:0004844,GO:0005634,GO:0005739,GO:0006974,GO:0008418,GO:0008759,GO:0016787,GO:0016798,GO:0017065,GO:0018748,GO:0018749,GO:0019104,GO:0019213,GO:0034571,GO:0034573,GO:0034576,GO:0034781,GO:0034876,GO:0034882,GO:0034885,GO:0042278,GO:0043733,GO:0043747,GO:0043748,GO:0043864,GO:0043909,GO:0047419,GO:0051725,GO:0052773,GO:0052790,GO:0070635,GO:0070636,GO:0070694	purine-specific mismatch base pair DNA N-glycosylase activity|uracil DNA N-glycosylase activity|nucleus|mitochondrion|cellular response to DNA damage stimulus|protein-N-terminal asparagine amidohydrolase activity|UDP-3-O-[3-hydroxymyristoyl] N-acetylglucosamine deacetylase activity|hydrolase activity|hydrolase activity, acting on glycosyl bonds|single-strand selective uracil DNA N-glycosylase act…
ENSMUST00000041708	13.5648660690926	3.279220970545	23.8505111676401	7.27322476340355	2.86259516038295	0.0150651269133468	1	Up	0.05668908	0.08931106	0.09061295	0.7964367	0.5882893	0.329977	Gpr34-001	protein_coding	OTTMUST00000041027	ENSMUSG00000040229	GO:0004871,GO:0004930,GO:0005886,GO:0005887,GO:0007165,GO:0007186,GO:0016020,GO:0016021,GO:0035589,GO:0045028	signal transducer activity|G-protein coupled receptor activity|plasma membrane|integral component of plasma membrane|signal transduction|G-protein coupled receptor signaling pathway|membrane|integral component of membrane|G-protein coupled purinergic nucleotide receptor signaling pathway|G-protein coupled purinergic nucleotide receptor activity
ENSMUST00000041730	39.4533934327929	58.0448830873593	20.8619037782264	0.359409868167511	-1.47629807401702	0.0245844829632597	1	Down	0.4028293	0.7850645	0.7092206	0.1707673	0.07219126	0.4122532	Lmx1b-001	protein_coding	OTTMUST00000029994	ENSMUSG00000038765	GO:0000977,GO:0001764,GO:0002930,GO:0003677,GO:0003700,GO:0005634,GO:0006351,GO:0006355,GO:0006357,GO:0007275,GO:0007613,GO:0007626,GO:0008270,GO:0008283,GO:0010468,GO:0010506,GO:0021587,GO:0021954,GO:0030182,GO:0030199,GO:0030326,GO:0030901,GO:0032386,GO:0035108,GO:0035265,GO:0042048,GO:0043010,GO:0043565,GO:0045944,GO:0046872,GO:0050808,GO:0071542	RNA polymerase II regulatory region sequence-specific DNA binding|neuron migration|trabecular meshwork development|DNA binding|transcription factor activity, sequence-specific DNA binding|nucleus|transcription, DNA-templated|regulation of transcription, DNA-templated|regulation of transcription from RNA polymerase II promoter|multicellular organism development|memory|locomotory behavior|zinc ion …
ENSMUST00000042410	14.4044840773215	3.25919550893018	25.5497726457129	7.83928812362027	2.97072265087714	0.0172868503478158	1	Up	0.1956606	2.575049e-09	0.0001334506	0.8672261	0.1425239	0.5489065	Cdk6-201	protein_coding		ENSMUSG00000040274	GO:0000166,GO:0000307,GO:0001726,GO:0001954,GO:0002244,GO:0003323,GO:0004672,GO:0004674,GO:0004693,GO:0005515,GO:0005524,GO:0005634,GO:0005654,GO:0005737,GO:0005813,GO:0005856,GO:0006468,GO:0007049,GO:0007219,GO:0010468,GO:0010628,GO:0016301,GO:0016310,GO:0016740,GO:0030097,GO:0030154,GO:0030332,GO:0033077,GO:0042063,GO:0042127,GO:0042995,GO:0043697,GO:0045638,GO:0045646,GO:0045668,GO:0045786,GO:…	nucleotide binding|cyclin-dependent protein kinase holoenzyme complex|ruffle|positive regulation of cell-matrix adhesion|hematopoietic progenitor cell differentiation|type B pancreatic cell development|protein kinase activity|protein serine/threonine kinase activity|cyclin-dependent protein serine/threonine kinase activity|protein binding|ATP binding|nucleus|nucleoplasm|cytoplasm|centrosome|cytos…	mmu04151,mmu04110,mmu04115,mmu05200,mmu05206,mmu05203,mmu05212,mmu05214,mmu05220,mmu05218,mmu05222,mmu05223,mmu05162,mmu05161	PI3K-Akt signaling pathway|Cell cycle|p53 signaling pathway|Pathways in cancer|MicroRNAs in cancer|Viral carcinogenesis|Pancreatic cancer|Glioma|Chronic myeloid leukemia|Melanoma|Small cell lung cancer|Non-small cell lung cancer|Measles|Hepatitis B
ENSMUST00000042576	37.5967869166198	21.2708769680944	53.9226968651452	2.53504812923452	1.34201313781986	0.0446568623215563	1	Up	1.207261	0.821982	1.226695	2.589587	3.47331	1.904778	1110032A03Rik-002	protein_coding	OTTMUST00000110408	ENSMUSG00000037971	GO:0003674,GO:0005634,GO:0005654,GO:0008150	molecular_function|nucleus|nucleoplasm|biological_process
ENSMUST00000043781	108.703525070032	149.811319348473	67.595730791591	0.451205763927345	-1.14814259732733	0.040250148989537	1	Down	1.058929	2.35061	2.882387	1.127899	0.5386366	1.049674	Esrp1-003	protein_coding	OTTMUST00000010096	ENSMUSG00000040728	GO:0000166,GO:0000380,GO:0003676,GO:0003723,GO:0003729,GO:0005634,GO:0005654,GO:0006397,GO:0008380,GO:0043484,GO:0050679,GO:0060441,GO:0060445	nucleotide binding|alternative mRNA splicing, via spliceosome|nucleic acid binding|RNA binding|mRNA binding|nucleus|nucleoplasm|mRNA processing|RNA splicing|regulation of RNA splicing|positive regulation of epithelial cell proliferation|epithelial tube branching involved in lung morphogenesis|branching involved in salivary gland morphogenesis
ENSMUST00000043893	71.8970248043888	35.0622939974925	108.731755611285	3.10110215889071	1.63278105310222	0.0311999718838375	1	Up	0.1735878	0.2913856	0.3846714	0.6284925	1.363605	0.5185963	Tbc1d1-001	protein_coding	OTTMUST00000065459	ENSMUSG00000029174	GO:0005096,GO:0005622,GO:0005634,GO:0006886,GO:0012505,GO:0017137,GO:0031338,GO:0032880,GO:0090630	GTPase activator activity|intracellular|nucleus|intracellular protein transport|endomembrane system|Rab GTPase binding|regulation of vesicle fusion|regulation of protein localization|activation of GTPase activity	mmu04152	AMPK signaling pathway
ENSMUST00000043925	7.26551477632379	0.99077631102719	13.5402532416204	13.6663070068586	3.7725515366104	0.04241660652743	1	Up	9.170132e-16	0.08482846	0.002294131	0.2521606	0.782812	0.1120421	Tcp11-201	protein_coding		ENSMUSG00000062859	GO:0007275,GO:0007283,GO:0016020,GO:0016021,GO:0030154	multicellular organism development|spermatogenesis|membrane|integral component of membrane|cell differentiation
ENSMUST00000044217	1030.50747682278	657.233775362512	1403.78117828304	2.13589324058818	1.09483953788539	3.07235798875678e-05	0.0927137996963918	Up	1.525442	1.457623	1.759122	2.98877	3.206368	3.488647	Syne2-201	protein_coding		ENSMUSG00000063450	GO:0003779,GO:0005623,GO:0005634,GO:0005635,GO:0005640,GO:0005737,GO:0005739,GO:0005856,GO:0005886,GO:0005925,GO:0006998,GO:0007097,GO:0007163,GO:0010761,GO:0016020,GO:0016021,GO:0016235,GO:0016529,GO:0030016,GO:0030018,GO:0030335,GO:0031022,GO:0031258,GO:0031527,GO:0031965,GO:0031981,GO:0034504,GO:0034993,GO:0045111,GO:0051015,GO:0051642,GO:0070062,GO:0090286	actin binding|cell|nucleus|nuclear envelope|nuclear outer membrane|cytoplasm|mitochondrion|cytoskeleton|plasma membrane|focal adhesion|nuclear envelope organization|nuclear migration|establishment or maintenance of cell polarity|fibroblast migration|membrane|integral component of membrane|aggresome|sarcoplasmic reticulum|myofibril|Z disc|positive regulation of cell migration|nuclear migration alo…
ENSMUST00000044751	73.4275934371991	41.6010468206912	105.254140053707	2.53008393051679	1.33918524426027	0.00762793546124082	1	Up	0.4834955	0.5271256	0.5865745	1.249619	1.197434	1.382375	Zer1-002	protein_coding	OTTMUST00000040601	ENSMUSG00000039686	GO:0004842,GO:0031462,GO:0051438	ubiquitin-protein transferase activity|Cul2-RING ubiquitin ligase complex|regulation of ubiquitin-protein transferase activity
ENSMUST00000044783	239.027056278155	153.136172878572	324.917939677738	2.12175825978999	1.08526029373192	0.00468930048471952	1	Up	0.8267755	2.644279	0.9646667	2.78209	3.309883	2.842274	Eif4g1-001	protein_coding	OTTMUST00000059747	ENSMUSG00000045983	GO:0001662,GO:0003723,GO:0003743,GO:0005515,GO:0005737,GO:0006412,GO:0006413,GO:0006417,GO:0006446,GO:0008190,GO:0016020,GO:0016281,GO:0044822,GO:0045666	behavioral fear response|RNA binding|translation initiation factor activity|protein binding|cytoplasm|translation|translational initiation|regulation of translation|regulation of translational initiation|eukaryotic initiation factor 4E binding|membrane|eukaryotic translation initiation factor 4F complex|poly(A) RNA binding|positive regulation of neuron differentiation	mmu03013,mmu05416	RNA transport|Viral myocarditis
ENSMUST00000045028	322.827948009693	645.655896019386	0	0	-Inf	0.0256080168343876	1	Down	0	167.544	0	1.199064e-36	0	0	Crygd-001	protein_coding	OTTMUST00000083888	ENSMUSG00000067299	GO:0001654,GO:0002088,GO:0005212,GO:0005634,GO:0005737,GO:0007601,GO:0034614,GO:0070306	eye development|lens development in camera-type eye|structural constituent of eye lens|nucleus|cytoplasm|visual perception|cellular response to reactive oxygen species|lens fiber cell differentiation
ENSMUST00000045682	72.7257161210309	43.6139719270764	101.837460314985	2.33497330821554	1.22340605814686	0.0146197585514631	1	Up	0.4431752	0.985255	0.9907819	1.253969	2.22508	1.94001	Gramd1b-001	protein_coding	OTTMUST00000078748	ENSMUSG00000040111	GO:0003674,GO:0008150,GO:0016020,GO:0016021	molecular_function|biological_process|membrane|integral component of membrane
ENSMUST00000045699	103.889586799717	146.950000305111	60.8291732943232	0.413944696618062	-1.27249005963707	0.038584428189275	1	Down	2.424944	1.413483	1.061331	0.2790722	0.6192262	1.03119	Ambra1-004	protein_coding	OTTMUST00000033814	ENSMUSG00000040506	GO:0005515,GO:0005737,GO:0005739,GO:0005829,GO:0005930,GO:0006914,GO:0007275,GO:0007399,GO:0008285,GO:0009790,GO:0021915,GO:0030154,GO:0031410,GO:0031625,GO:0043524,GO:0043552,GO:0045335,GO:0061734,GO:0098779,GO:1903599,GO:2000785	protein binding|cytoplasm|mitochondrion|cytosol|axoneme|autophagy|multicellular organism development|nervous system development|negative regulation of cell proliferation|embryo development|neural tube development|cell differentiation|cytoplasmic vesicle|ubiquitin protein ligase binding|negative regulation of neuron apoptotic process|positive regulation of phosphatidylinositol 3-kinase activity|ph…
ENSMUST00000046750	67.239433303532	39.2521838911129	95.2266827159511	2.42602253622661	1.27859295225206	0.0138095736906193	1	Up	1.136379	0.6501432	1.271581	1.667014	2.920479	2.556569	Tspan33-001	protein_coding	OTTMUST00000032500	ENSMUSG00000001763	GO:0005886,GO:0005887,GO:0007166,GO:0009986,GO:0016020,GO:0016021,GO:0019899,GO:0045747,GO:0051604,GO:0090002,GO:0097197	plasma membrane|integral component of plasma membrane|cell surface receptor signaling pathway|cell surface|membrane|integral component of membrane|enzyme binding|positive regulation of Notch signaling pathway|protein maturation|establishment of protein localization to plasma membrane|tetraspanin-enriched microdomain
ENSMUST00000046948	64.2535157490939	33.8771200939474	94.6299114042403	2.79332809701103	1.48198503875599	0.00515352781819064	1	Up	0.1736325	1.082043	0.3960571	1.270893	1.492456	1.55803	Cables1-201	protein_coding		ENSMUSG00000040957	GO:0000082,GO:0005515,GO:0005634,GO:0005737,GO:0007049,GO:0007399,GO:0042995,GO:0051301,GO:0051726	G1/S transition of mitotic cell cycle|protein binding|nucleus|cytoplasm|cell cycle|nervous system development|cell projection|cell division|regulation of cell cycle
ENSMUST00000046993	10.0904886031763	2.28610687793141	17.8948703284211	7.82766129666402	2.96858133182128	0.0424915722234886	1	Up	0.001214454	0.001258559	0.02903586	0.1249132	0.08900578	0.006053281	Dnah3-201	protein_coding		ENSMUSG00000052273	GO:0000166,GO:0003674,GO:0003774,GO:0003777,GO:0005524,GO:0005737,GO:0005856,GO:0005874,GO:0005929,GO:0007018,GO:0008150,GO:0030286,GO:0036156,GO:0042995	nucleotide binding|molecular_function|motor activity|microtubule motor activity|ATP binding|cytoplasm|cytoskeleton|microtubule|cilium|microtubule-based movement|biological_process|dynein complex|inner dynein arm|cell projection	mmu05016	Huntington's disease
ENSMUST00000047531	37.6379429249578	15.1224759245602	60.1534099253553	3.97774876451686	1.9919521581144	0.00344196660632058	1	Up	0.5148651	1.014603	4.47514e-10	1.137469	2.593853	2.003893	Mettl20-002	protein_coding	OTTMUST00000064652	ENSMUSG00000039958	GO:0000179,GO:0003880,GO:0004809,GO:0005737,GO:0005739,GO:0005759,GO:0008168,GO:0008169,GO:0008170,GO:0008171,GO:0008172,GO:0008173,GO:0008174,GO:0008175,GO:0008276,GO:0008425,GO:0008649,GO:0008650,GO:0008988,GO:0009008,GO:0009019,GO:0009383,GO:0016205,GO:0016273,GO:0016274,GO:0016278,GO:0016279,GO:0016300,GO:0016423,GO:0016426,GO:0016427,GO:0016428,GO:0016429,GO:0016433,GO:0016434,GO:0016435,GO:…	rRNA (adenine-N6,N6-)-dimethyltransferase activity|protein C-terminal carboxyl O-methyltransferase activity|tRNA (guanine-N2-)-methyltransferase activity|cytoplasm|mitochondrion|mitochondrial matrix|methyltransferase activity|C-methyltransferase activity|N-methyltransferase activity|O-methyltransferase activity|S-methyltransferase activity|RNA methyltransferase activity|mRNA methyltransferase act…
ENSMUST00000047697	15.5534199090123	5.94031864671376	25.1665211713108	4.23656080894468	2.0828935767549	0.0468845332151063	1	Up	0.01287325	0.2495514	9.688185e-11	0.3641486	0.2569869	0.4194282	Trim17-002	protein_coding	OTTMUST00000012787	ENSMUSG00000036964	GO:0004842,GO:0005575,GO:0005622,GO:0006914,GO:0008270,GO:0008766,GO:0016567,GO:0016874,GO:0018169,GO:0030674,GO:0032880,GO:0043773,GO:0043774,GO:0046872,GO:0051865,GO:0070735,GO:0070736,GO:0070737,GO:0070738,GO:0070739,GO:0070740	ubiquitin-protein transferase activity|cellular_component|intracellular|autophagy|zinc ion binding|UDP-N-acetylmuramoylalanyl-D-glutamyl-2,6-diaminopimelate-D-alanyl-D-alanine ligase activity|protein ubiquitination|ligase activity|ribosomal S6-glutamic acid ligase activity|protein binding, bridging|regulation of protein localization|coenzyme F420-0 gamma-glutamyl ligase activity|coenzyme F420-2 a…
ENSMUST00000047793	42.7329583054774	60.9551341977335	24.5107824132213	0.40211186040064	-1.31433120543191	0.0370119693317246	1	Down	1.759205	1.941097	1.419227	0.4567339	0.03656371	1.465433	Hoxd1-001	protein_coding	OTTMUST00000040130	ENSMUSG00000042448	GO:0003677,GO:0005634,GO:0006351,GO:0006355,GO:0007275,GO:0019233,GO:0030182,GO:0043565,GO:0048706	DNA binding|nucleus|transcription, DNA-templated|regulation of transcription, DNA-templated|multicellular organism development|sensory perception of pain|neuron differentiation|sequence-specific DNA binding|embryonic skeletal system development
ENSMUST00000047865	6.27760106813286	0	12.5552021362657	Inf	Inf	0.0359422252928675	1	Up	1.883286e-12	2.393777e-11	1.039758e-12	1.00854e-06	0.1812811	0.5708826	Mbp-001	protein_coding	OTTMUST00000039208	ENSMUSG00000041607	GO:0002020,GO:0005634,GO:0005737,GO:0005886,GO:0007417,GO:0007605,GO:0009636,GO:0016020,GO:0019911,GO:0033269,GO:0042552,GO:0042995,GO:0043025,GO:0043209,GO:0043218,GO:0061024,GO:0071944	protease binding|nucleus|cytoplasm|plasma membrane|central nervous system development|sensory perception of sound|response to toxic substance|membrane|structural constituent of myelin sheath|internode region of axon|myelination|cell projection|neuronal cell body|myelin sheath|compact myelin|membrane organization|cell periphery
ENSMUST00000049780	90.9337872622815	139.393729917787	42.4738446067762	0.304704125729521	-1.71451906047103	0.00192490683317333	0.995016423847847	Down	1.961123	1.440684	2.709869	0.8924263	0.005764351	0.8938797	Depdc5-201	protein_coding		ENSMUSG00000037426	GO:0005096,GO:0005737,GO:0005764,GO:0005765,GO:0005829,GO:0032007,GO:0032403,GO:0034198,GO:0035556,GO:0048471,GO:1904262,GO:1990130	GTPase activator activity|cytoplasm|lysosome|lysosomal membrane|cytosol|negative regulation of TOR signaling|protein complex binding|cellular response to amino acid starvation|intracellular signal transduction|perinuclear region of cytoplasm|negative regulation of TORC1 signaling|Iml1 complex
ENSMUST00000049941	176.34690643064	103.846157793217	248.847655068064	2.3963106614265	1.2608149534715	0.00135320849566009	0.844084588683976	Up	0.9689297	1.276466	1.672446	3.911778	1.995253	3.098407	Scn3b-001	protein_coding	OTTMUST00000040660	ENSMUSG00000049281	GO:0001518,GO:0005244,GO:0005272,GO:0005886,GO:0006810,GO:0006811,GO:0006814,GO:0010460,GO:0010765,GO:0016020,GO:0016021,GO:0017080,GO:0030018,GO:0034765,GO:0035725,GO:0044325,GO:0051899,GO:0060048,GO:0060371,GO:0060373,GO:0061337,GO:0072659,GO:0086002,GO:0086005,GO:0086006,GO:0086010,GO:0086012,GO:0086014,GO:0086015,GO:0086091,GO:2000649	voltage-gated sodium channel complex|voltage-gated ion channel activity|sodium channel activity|plasma membrane|transport|ion transport|sodium ion transport|positive regulation of heart rate|positive regulation of sodium ion transport|membrane|integral component of membrane|sodium channel regulator activity|Z disc|regulation of ion transmembrane transport|sodium ion transmembrane transport|ion ch…
ENSMUST00000050011	15.8640541700734	2.96064556664209	28.7674627735047	9.71661825975753	3.28045429029369	0.00322695178980521	1	Up	0.01194974	0.07524806	0.02432075	0.1732748	0.3165004	0.4961203	Gbp6-001	protein_coding	OTTMUST00000134062	ENSMUSG00000079362	GO:0003674,GO:0020005,GO:0031410,GO:0035458,GO:0042832,GO:0044406,GO:0050830,GO:0070062,GO:0071222,GO:0071346	molecular_function|symbiont-containing vacuole membrane|cytoplasmic vesicle|cellular response to interferon-beta|defense response to protozoan|adhesion of symbiont to host|defense response to Gram-positive bacterium|extracellular exosome|cellular response to lipopolysaccharide|cellular response to interferon-gamma
ENSMUST00000050719	35.6878241838635	58.840400064657	12.5352483030701	0.213038121584756	-2.23081648180592	0.00694254467324604	1	Down	1.401705	0.4939559	0.8112374	1.48701e-05	0.3291091	0.2200777	Fmnl2-202	protein_coding		ENSMUSG00000036053	GO:0003779,GO:0005575,GO:0005737,GO:0007010,GO:0016043,GO:0017048,GO:0022604,GO:0030036,GO:0030866	actin binding|cellular_component|cytoplasm|cytoskeleton organization|cellular component organization|Rho GTPase binding|regulation of cell morphogenesis|actin cytoskeleton organization|cortical actin cytoskeleton organization
ENSMUST00000051419	3.91370319453352	7.82740638906704	0	0	-Inf	0.0450740471912613	1	Down	0.1818281	0.001420697	0.09421819	2.143989e-07	3.167514e-09	0.0005265259	Sema6d-006	protein_coding	OTTMUST00000036148	ENSMUSG00000027200	GO:0001755,GO:0005515,GO:0005886,GO:0005887,GO:0007275,GO:0007399,GO:0014911,GO:0014912,GO:0016020,GO:0016021,GO:0021591,GO:0030154,GO:0030215,GO:0045499,GO:0048843,GO:0071526	neural crest cell migration|protein binding|plasma membrane|integral component of plasma membrane|multicellular organism development|nervous system development|positive regulation of smooth muscle cell migration|negative regulation of smooth muscle cell migration|membrane|integral component of membrane|ventricular system development|cell differentiation|semaphorin receptor binding|chemorepellent …	mmu04360	Axon guidance
ENSMUST00000051443	24.8851330556533	0.326586696847344	49.4436794144592	151.395264693132	7.24217627151466	0.00121877753366021	0.795797583294138	Up	0.006762969	1.173227e-07	0.00750494	1.018364	2.640143e-05	0.9917927	Synpo2-007	protein_coding	OTTMUST00000131723	ENSMUSG00000050315	GO:0003779,GO:0005515,GO:0005634,GO:0005737,GO:0005925,GO:0015629,GO:0030018,GO:0032233,GO:0051371,GO:0071889	actin binding|protein binding|nucleus|cytoplasm|focal adhesion|actin cytoskeleton|Z disc|positive regulation of actin filament bundle assembly|muscle alpha-actinin binding|14-3-3 protein binding
ENSMUST00000051676	44.673929724945	26.5166259229901	62.8312335268999	2.36950333384704	1.24458469081698	0.0435503131803755	1	Up	0.4627399	0.4884193	0.8635758	1.167327	1.855833	1.08428	Fam46b-001	protein_coding	OTTMUST00000026108	ENSMUSG00000046694	GO:0003674,GO:0005575,GO:0008150	molecular_function|cellular_component|biological_process
ENSMUST00000052069	30.9928307098148	14.061930217127	47.9237312025027	3.40804786131942	1.76894559636285	0.0169023126901658	1	Up	0.2155436	0.1086365	0.2565681	0.422466	0.9430267	0.5111053	Galnt6-002	protein_coding	OTTMUST00000089006	ENSMUSG00000037280	GO:0004653,GO:0005794,GO:0016020,GO:0016021,GO:0016740,GO:0016757,GO:0030246,GO:0046872,GO:0048471	polypeptide N-acetylgalactosaminyltransferase activity|Golgi apparatus|membrane|integral component of membrane|transferase activity|transferase activity, transferring glycosyl groups|carbohydrate binding|metal ion binding|perinuclear region of cytoplasm	mmu00512	Mucin type O-glycan biosynthesis
ENSMUST00000052167	43.9157034521786	63.587853234127	24.2435536702301	0.381260766595888	-1.39115001582894	0.0254097964197174	1	Down	2.210125	2.945553	2.493216	2.189385	0.6504929	0.0009739375	Gpank1-001	protein_coding	OTTMUST00000095786	ENSMUSG00000092417	GO:0003676,GO:0005515,GO:0005575,GO:0008150	nucleic acid binding|protein binding|cellular_component|biological_process
ENSMUST00000053569	8.80716925035533	17.6143385007107	0	0	-Inf	0.0320216943770694	1	Down	1.157553	0.04180857	0.2475788	0	0.000135475	0.001190385	Il17re-008	protein_coding	OTTMUST00000139807	ENSMUSG00000043088	GO:0005576,GO:0005737,GO:0005886,GO:0005887,GO:0006954,GO:0016020,GO:0016021,GO:0019221,GO:0030368	extracellular region|cytoplasm|plasma membrane|integral component of plasma membrane|inflammatory response|membrane|integral component of membrane|cytokine-mediated signaling pathway|interleukin-17 receptor activity
ENSMUST00000053927	184.383794428964	269.36355422693	99.404034630999	0.369032978185514	-1.43817834814428	0.00386027739581822	1	Down	2.936726	1.915644	2.049867	0.5027281	1.576973	0.3497522	Erbb2ip-002	protein_coding	OTTMUST00000125221	ENSMUSG00000021709	GO:0005102,GO:0005176,GO:0005178,GO:0005515,GO:0005634,GO:0005654,GO:0005737,GO:0005886,GO:0006605,GO:0007165,GO:0016020,GO:0016323,GO:0030054,GO:0030056,GO:0032088,GO:0032495,GO:0032496,GO:0070433,GO:0071356,GO:0071638	receptor binding|ErbB-2 class receptor binding|integrin binding|protein binding|nucleus|nucleoplasm|cytoplasm|plasma membrane|protein targeting|signal transduction|membrane|basolateral plasma membrane|cell junction|hemidesmosome|negative regulation of NF-kappaB transcription factor activity|response to muramyl dipeptide|response to lipopolysaccharide|negative regulation of nucleotide-binding olig…	mmu04621	NOD-like receptor signaling pathway
ENSMUST00000054252	6.14503572151555	0	12.2900714430311	Inf	Inf	0.0447323714960339	1	Up	1.519156e-10	2.757154e-17	1.13235e-16	1.951214	0.5060392	2.312041e-15	Mrpl10-002	protein_coding	OTTMUST00000004468	ENSMUSG00000001445	GO:0003735,GO:0005654,GO:0005739,GO:0005762,GO:0005840,GO:0030529,GO:0042254,GO:0044822	structural constituent of ribosome|nucleoplasm|mitochondrion|mitochondrial large ribosomal subunit|ribosome|intracellular ribonucleoprotein complex|ribosome biogenesis|poly(A) RNA binding	mmu03010	Ribosome
ENSMUST00000054730	280.278468134165	134.718675938092	425.838260330237	3.16094451912461	1.66035571329169	0.00445371311406041	1	Up	1.414097	0.9641255	3.883402	9.238988	5.186412	4.684239	Hiatl1-201	protein_coding		ENSMUSG00000038212
ENSMUST00000054990	10.3870727363106	2.28610687793141	18.4880385946897	8.0871278474166	3.01562741884673	0.0278416978007493	1	Up	0.005715958	1.64876e-05	0.09067306	0.03689297	0.3534881	0.31779	Trim2-002	protein_coding	OTTMUST00000042446	ENSMUSG00000027993	GO:0004842,GO:0005515,GO:0005622,GO:0005737,GO:0008270,GO:0008766,GO:0016874,GO:0017022,GO:0018169,GO:0043523,GO:0043773,GO:0043774,GO:0046872,GO:0061630,GO:0070735,GO:0070736,GO:0070737,GO:0070738,GO:0070739,GO:0070740	ubiquitin-protein transferase activity|protein binding|intracellular|cytoplasm|zinc ion binding|UDP-N-acetylmuramoylalanyl-D-glutamyl-2,6-diaminopimelate-D-alanyl-D-alanine ligase activity|ligase activity|myosin binding|ribosomal S6-glutamic acid ligase activity|regulation of neuron apoptotic process|coenzyme F420-0 gamma-glutamyl ligase activity|coenzyme F420-2 alpha-glutamyl ligase activity|met…
ENSMUST00000055032	422.422985874834	837.242193400756	7.60377834891288	0.00908193400768234	-6.78278473095812	0.000364511519589099	0.423949679252096	Down	0.1152652	8.583364	7.826129	0.0333372	0.06380145	0.05112288	Kdm5d-001	protein_coding	OTTMUST00000118913	ENSMUSG00000056673	GO:0000907,GO:0002457,GO:0003677,GO:0005634,GO:0008270,GO:0016491,GO:0016568,GO:0016706,GO:0018602,GO:0019798,GO:0032453,GO:0034720,GO:0034792,GO:0043734,GO:0046872,GO:0051213,GO:0052634,GO:0052635,GO:0055114	sulfonate dioxygenase activity|T cell antigen processing and presentation|DNA binding|nucleus|zinc ion binding|oxidoreductase activity|chromatin modification|oxidoreductase activity, acting on paired donors, with incorporation or reduction of molecular oxygen, 2-oxoglutarate as one donor, and incorporation of one atom each of oxygen into both donors|2,4-dichlorophenoxyacetate alpha-ketoglutarate …
ENSMUST00000055190	108.59487392074	71.0679803187776	146.121767522703	2.056084426028	1.03989950505281	0.0306694751605095	1	Up	1.281635	1.121231	1.025149	1.75217	3.288279	1.678455	Baiap2l1-001	protein_coding	OTTMUST00000062939	ENSMUSG00000038859	GO:0003779,GO:0005654,GO:0005737,GO:0005829,GO:0005856,GO:0005886,GO:0007009,GO:0008093,GO:0008286,GO:0009617,GO:0015629,GO:0030833,GO:0030838,GO:0046626,GO:0051017,GO:0051764,GO:0070062,GO:0070064,GO:2000251	actin binding|nucleoplasm|cytoplasm|cytosol|cytoskeleton|plasma membrane|plasma membrane organization|cytoskeletal adaptor activity|insulin receptor signaling pathway|response to bacterium|actin cytoskeleton|regulation of actin filament polymerization|positive regulation of actin filament polymerization|regulation of insulin receptor signaling pathway|actin filament bundle assembly|actin crosslin…
ENSMUST00000055447	59.3490246768643	33.0844023659482	85.6136469877804	2.58773442665833	1.3716895643927	0.0499666621673894	1	Up	0.0004499292	0.4513585	1.19304	0.8367876	1.766986	1.449139	Tmem241-202	protein_coding		ENSMUSG00000049411	GO:0005575,GO:0016020,GO:0016021	cellular_component|membrane|integral component of membrane
ENSMUST00000056038	8.71676896486516	15.4380464009224	1.99549152880793	0.129258034144055	-2.95167413961168	0.0498021894764937	1	Down	2.054401	3.553641	0.5559411	0.6071039	5.586506e-05	0.1574237	3110009E18Rik-002	protein_coding	OTTMUST00000051251	ENSMUSG00000026388	GO:0003674,GO:0005575,GO:0008150	molecular_function|cellular_component|biological_process
ENSMUST00000056110	95.0039099939691	129.639857550584	60.3679624373545	0.465658969224027	-1.10265432783514	0.016215035926566	1	Down	1.450801	1.234486	1.67829	0.9059568	0.07277303	0.9661183	Dlk1-001	protein_coding	OTTMUST00000054941	ENSMUSG00000040856	GO:0005509,GO:0005515,GO:0005615,GO:0009790,GO:0009791,GO:0009897,GO:0010468,GO:0016020,GO:0016021,GO:0030154,GO:0045599,GO:0045746,GO:0048706	calcium ion binding|protein binding|extracellular space|embryo development|post-embryonic development|external side of plasma membrane|regulation of gene expression|membrane|integral component of membrane|cell differentiation|negative regulation of fat cell differentiation|negative regulation of Notch signaling pathway|embryonic skeletal system development
ENSMUST00000056396	11.5835793675677	1.62959775446509	21.5375609806702	13.2164891131308	3.72426707870885	0.00625101761007054	1	Up	0.3132699	1.194543e-10	3.658697e-05	1.997797	1.398292	0.3642903	Gm6563-201	protein_coding		ENSMUSG00000051255
ENSMUST00000056715	8.25202157644766	0.97842579863338	15.5256173542619	15.8679558285845	3.98804438147797	0.0386114483122599	1	Up	0.1252618	0.001695552	0.104687	0.9539891	2.553648	0.2517639	Mkl2-201	protein_coding		ENSMUSG00000009569	GO:0001105,GO:0001701,GO:0001764,GO:0001889,GO:0003007,GO:0003700,GO:0003713,GO:0003779,GO:0005515,GO:0005634,GO:0005737,GO:0006351,GO:0006355,GO:0007275,GO:0007507,GO:0007517,GO:0010467,GO:0010468,GO:0030036,GO:0030154,GO:0030900,GO:0031175,GO:0035886,GO:0045844,GO:0045893,GO:0045944,GO:0048514,GO:0048568,GO:0048738,GO:0051145	RNA polymerase II transcription coactivator activity|in utero embryonic development|neuron migration|liver development|heart morphogenesis|transcription factor activity, sequence-specific DNA binding|transcription coactivator activity|actin binding|protein binding|nucleus|cytoplasm|transcription, DNA-templated|regulation of transcription, DNA-templated|multicellular organism development|heart dev…
ENSMUST00000057810	8.62485524260181	0	17.2497104852036	Inf	Inf	0.000796587337109956	0.609192894093664	Up	6.670597e-16	1.527625e-23	2.351128e-25	0.6669921	0.2049862	0.3045227	Psg23-001	protein_coding	OTTMUST00000114046	ENSMUSG00000074359	GO:0005575,GO:0010628,GO:0030195,GO:0043395	cellular_component|positive regulation of gene expression|negative regulation of blood coagulation|heparan sulfate proteoglycan binding
ENSMUST00000058440	35.675328086233	11.1436788967935	60.2069772756725	5.40279182784032	2.43370509530456	0.00427007261275672	1	Up	0.04439048	0.04917905	0.03218972	0.2349327	0.3203523	0.08630687	Dnah10-201	protein_coding		ENSMUSG00000038011	GO:0003341,GO:0003777,GO:0036156	cilium movement|microtubule motor activity|inner dynein arm	mmu05016	Huntington's disease
ENSMUST00000058704	8.91472829600079	1.63159919232807	16.1978573996735	9.92759586780709	3.31144438748906	0.0296803862159554	1	Up	0.02590655	0.003794004	0.03883549	0.1921277	0.3650551	0.1351345	Irgm2-201	protein_coding		ENSMUSG00000069874	GO:0003924,GO:0005794,GO:0020003,GO:0034341,GO:0042742,GO:0042832	GTPase activity|Golgi apparatus|symbiont-containing vacuole|response to interferon-gamma|defense response to bacterium|defense response to protozoan
ENSMUST00000058713	6.93424054567002	0.651839101786036	13.216641989554	20.2759269171495	4.34169596386544	0.0230501688876609	1	Up	0.09936365	0.001891749	8.251304e-07	0.4240051	0.9924137	0.3555098	E330021D16Rik-201	protein_coding		ENSMUSG00000045291	GO:0003674,GO:0005575,GO:0008150	molecular_function|cellular_component|biological_process
ENSMUST00000059056	11.0873320527306	0.330258770342397	21.8444053351188	66.1433012436628	6.04752314780988	0.00140307107335162	0.848480827578961	Up	1.039892e-18	0.01661585	0.004359324	0.4622211	0.5243649	0.04819905	Slc12a8-201	protein_coding		ENSMUSG00000035506	GO:0006810,GO:0006811,GO:0006813,GO:0015293,GO:0016020,GO:0016021,GO:0055085	transport|ion transport|potassium ion transport|symporter activity|membrane|integral component of membrane|transmembrane transport
ENSMUST00000059888	123.452563967027	82.299110750513	164.60601718354	2.00009472377579	1.00006832714276	0.0388427365791122	1	Up	0.7719033	1.111407	0.807294	1.186605	2.494253	1.43461	Itgb6-002	protein_coding	OTTMUST00000030629	ENSMUSG00000026971	GO:0004872,GO:0005178,GO:0006954,GO:0007155,GO:0007160,GO:0007229,GO:0008305,GO:0009897,GO:0016020,GO:0016021,GO:0043235,GO:0070062	receptor activity|integrin binding|inflammatory response|cell adhesion|cell-matrix adhesion|integrin-mediated signaling pathway|integrin complex|external side of plasma membrane|membrane|integral component of membrane|receptor complex|extracellular exosome	mmu04151,mmu04512,mmu04810,mmu04510,mmu05410,mmu05412,mmu05414	PI3K-Akt signaling pathway|ECM-receptor interaction|Regulation of actin cytoskeleton|Focal adhesion|Hypertrophic cardiomyopathy (HCM)|Arrhythmogenic right ventricular cardiomyopathy (ARVC)|Dilated cardiomyopathy (DCM)
ENSMUST00000060918	8.60912369385393	0.330258770342397	16.8879886173655	51.1356249520847	5.67625682703639	0.00304169636058681	1	Up	3.030242e-05	0.01316935	0.003852547	0.2788217	0.156362	0.4983787	Amz1-001	protein_coding	OTTMUST00000066380	ENSMUSG00000050022	GO:0003674,GO:0005575,GO:0006508,GO:0008150,GO:0008233,GO:0008234,GO:0008237,GO:0016787,GO:0046872	molecular_function|cellular_component|proteolysis|biological_process|peptidase activity|cysteine-type peptidase activity|metallopeptidase activity|hydrolase activity|metal ion binding
ENSMUST00000061497	891.028871094788	1781.39911749504	0.658624694530251	0.000369723263058753	-11.4012665585192	0.0286519353813098	1	Down	0.2412118	453.041	0.1207303	0	0.1181906	0	Cryga-001	protein_coding	OTTMUST00000052487	ENSMUSG00000044429	GO:0001654,GO:0002088,GO:0005212	eye development|lens development in camera-type eye|structural constituent of eye lens
ENSMUST00000062528	49.4567248501852	72.8110538418958	26.1023958584747	0.358494960327785	-1.47997525702355	0.0137076678190876	1	Down	0.4798458	1.193729	1.177281	0.1988183	0.5240155	0.2474206	Cdh20-001	protein_coding	OTTMUST00000062566	ENSMUSG00000050840	GO:0005509,GO:0005886,GO:0007155,GO:0007156,GO:0016020,GO:0016021,GO:0046872	calcium ion binding|plasma membrane|cell adhesion|homophilic cell adhesion via plasma membrane adhesion molecules|membrane|integral component of membrane|metal ion binding
ENSMUST00000063029	39.0855595641051	5.21471281428829	72.956406313922	13.9904936114644	3.80637495933778	0.00240635478858569	1	Up	0.235034	2.211877e-06	0.00247078	1.818775	0.8450128	0.4410118	Chrdl1-001	protein_coding	OTTMUST00000045446	ENSMUSG00000031283	GO:0001503,GO:0001654,GO:0001709,GO:0005576,GO:0007275,GO:0007399,GO:0030154,GO:0030182,GO:0030514,GO:0048749	ossification|eye development|cell fate determination|extracellular region|multicellular organism development|nervous system development|cell differentiation|neuron differentiation|negative regulation of BMP signaling pathway|compound eye development
ENSMUST00000063278	19.994161191869	6.2258453891612	33.7624769945768	5.42295461646946	2.43907909680187	0.0096946638114026	1	Up	0.0536738	0.1604105	0.2867245	1.070668	1.104602	0.4882035	Agt-201	protein_coding		ENSMUSG00000031980	GO:0001543,GO:0001568,GO:0001658,GO:0001822,GO:0001991,GO:0001998,GO:0001999,GO:0002018,GO:0002019,GO:0002027,GO:0002035,GO:0003014,GO:0003051,GO:0003331,GO:0004867,GO:0005179,GO:0005615,GO:0005737,GO:0006883,GO:0007160,GO:0007166,GO:0007186,GO:0007202,GO:0007204,GO:0007250,GO:0007588,GO:0008065,GO:0008217,GO:0008284,GO:0008285,GO:0009409,GO:0009651,GO:0010468,GO:0010535,GO:0010595,GO:0010613,GO:…	ovarian follicle rupture|blood vessel development|branching involved in ureteric bud morphogenesis|kidney development|regulation of systemic arterial blood pressure by circulatory renin-angiotensin|angiotensin mediated vasoconstriction involved in regulation of systemic arterial blood pressure|renal response to blood flow involved in circulatory renin-angiotensin regulation of systemic arterial b…	mmu04924,mmu04614,mmu04270,mmu05410	Renin secretion|Renin-angiotensin system|Vascular smooth muscle contraction|Hypertrophic cardiomyopathy (HCM)
ENSMUST00000063303	18.0542599021045	29.8392446295214	6.26927517468757	0.210101671557901	-2.25084045482452	0.0224367127340965	1	Down	0.4446755	0.6979075	0.5480503	0.04627743	0.267493	0.02025143	Cdkl3-006	protein_coding	OTTMUST00000012501	ENSMUSG00000020389	GO:0000166,GO:0004672,GO:0004674,GO:0004693,GO:0005524,GO:0005634,GO:0005737,GO:0006468,GO:0016301,GO:0016310,GO:0016740,GO:0030517,GO:0050775,GO:0097484	nucleotide binding|protein kinase activity|protein serine/threonine kinase activity|cyclin-dependent protein serine/threonine kinase activity|ATP binding|nucleus|cytoplasm|protein phosphorylation|kinase activity|phosphorylation|transferase activity|negative regulation of axon extension|positive regulation of dendrite morphogenesis|dendrite extension
ENSMUST00000063502	46.6910187669814	79.5010343658384	13.8810031681244	0.17460154171389	-2.517861797013	0.0206248711373871	1	Down	0.8021313	1.770484	0.4732725	0.0008250008	0.08368987	0.4219658	Dclre1b-002	protein_coding	OTTMUST00000053664	ENSMUSG00000027845	GO:0000075,GO:0000723,GO:0000781,GO:0000784,GO:0003684,GO:0004518,GO:0004527,GO:0005515,GO:0005634,GO:0005694,GO:0005737,GO:0005813,GO:0005856,GO:0006281,GO:0006289,GO:0006303,GO:0006974,GO:0008409,GO:0016787,GO:0031627,GO:0031848,GO:0031860,GO:0035312,GO:0036297,GO:0042578,GO:0043765,GO:0044824	cell cycle checkpoint|telomere maintenance|chromosome, telomeric region|nuclear chromosome, telomeric region|damaged DNA binding|nuclease activity|exonuclease activity|protein binding|nucleus|chromosome|cytoplasm|centrosome|cytoskeleton|DNA repair|nucleotide-excision repair|double-strand break repair via nonhomologous end joining|cellular response to DNA damage stimulus|5'-3' exonuclease activity…
ENSMUST00000064513	17.256652361446	27.883060178209	6.63024454468295	0.237787549225482	-2.07225491866382	0.0378675212621132	1	Down	1.011514	2.017022	1.553337	0.3869307	3.514841e-17	0.6832537	Endov-011	protein_coding	OTTMUST00000093502	ENSMUSG00000039850	GO:0000287,GO:0003677,GO:0003723,GO:0003727,GO:0004518,GO:0004519,GO:0005634,GO:0005730,GO:0005737,GO:0006281,GO:0016443,GO:0016787,GO:0016888,GO:0016891,GO:0043566,GO:0046872	magnesium ion binding|DNA binding|RNA binding|single-stranded RNA binding|nuclease activity|endonuclease activity|nucleus|nucleolus|cytoplasm|DNA repair|bidentate ribonuclease III activity|hydrolase activity|endodeoxyribonuclease activity, producing 5'-phosphomonoesters|endoribonuclease activity, producing 5'-phosphomonoesters|structure-specific DNA binding|metal ion binding
ENSMUST00000065329	440.804867818057	239.680182585728	641.929553050385	2.67827546743787	1.42130435314476	0.0033138517864802	1	Up	0.583028	5.160952	4.709759	11.76982	8.436255	6.527738	Tmem248-201	protein_coding		ENSMUSG00000053094	GO:0003674,GO:0005575,GO:0008150,GO:0016020,GO:0016021	molecular_function|cellular_component|biological_process|membrane|integral component of membrane
ENSMUST00000065976	36.6769908815414	61.160873271475	12.1931084916078	0.19936125564274	-2.32654303481645	0.00402633138447052	1	Down	0.7681482	0.4699298	1.221522	4.476917e-06	0.3923464	0.07636084	Rps6ka6-002	protein_coding	OTTMUST00000044476	ENSMUSG00000025665	GO:0000166,GO:0000287,GO:0004672,GO:0004674,GO:0005524,GO:0005634,GO:0005654,GO:0005730,GO:0005737,GO:0005739,GO:0006468,GO:0006978,GO:0016301,GO:0016310,GO:0016740,GO:0035556,GO:0045992,GO:0046872,GO:0070373,GO:2000381	nucleotide binding|magnesium ion binding|protein kinase activity|protein serine/threonine kinase activity|ATP binding|nucleus|nucleoplasm|nucleolus|cytoplasm|mitochondrion|protein phosphorylation|DNA damage response, signal transduction by p53 class mediator resulting in transcription of p21 class mediator|kinase activity|phosphorylation|transferase activity|intracellular signal transduction|nega…	mmu04010,mmu04150,mmu04114,mmu04914,mmu04720,mmu04722,mmu04931	MAPK signaling pathway|mTOR signaling pathway|Oocyte meiosis|Progesterone-mediated oocyte maturation|Long-term potentiation|Neurotrophin signaling pathway|Insulin resistance
ENSMUST00000066708	94.8555250470974	16.390431341367	173.320618752828	10.5745001545745	3.4025175651773	0.0238492628050775	1	Up	0.2419611	0.3526985	0.3282393	5.930581	0.4603553	3.095259	Dmp1-001	protein_coding	OTTMUST00000133853	ENSMUSG00000029307	GO:0001503,GO:0005576,GO:0005578,GO:0005634,GO:0005730,GO:0005737,GO:0010811,GO:0030198,GO:0031214,GO:0043231,GO:0050840,GO:0070173	ossification|extracellular region|proteinaceous extracellular matrix|nucleus|nucleolus|cytoplasm|positive regulation of cell-substrate adhesion|extracellular matrix organization|biomineral tissue development|intracellular membrane-bounded organelle|extracellular matrix binding|regulation of enamel mineralization
ENSMUST00000068125	61.5097627342264	39.6982728361724	83.3212526322804	2.09886341846992	1.06960828768426	0.0451600038605587	1	Up	0.2933267	0.5401171	0.3280963	0.5798013	1.013645	0.7217748	Aptx-004	protein_coding	OTTMUST00000014996	ENSMUSG00000028411	GO:0000012,GO:0000785,GO:0000790,GO:0003677,GO:0003682,GO:0003684,GO:0003690,GO:0003725,GO:0003824,GO:0003923,GO:0005634,GO:0005654,GO:0005730,GO:0006266,GO:0006281,GO:0006302,GO:0006974,GO:0008967,GO:0016787,GO:0031647,GO:0033699,GO:0042542,GO:0046403,GO:0046872,GO:0047485,GO:0051219,GO:0052770,GO:0052771	single strand break repair|chromatin|nuclear chromatin|DNA binding|chromatin binding|damaged DNA binding|double-stranded DNA binding|double-stranded RNA binding|catalytic activity|GPI-anchor transamidase activity|nucleus|nucleoplasm|nucleolus|DNA ligation|DNA repair|double-strand break repair|cellular response to DNA damage stimulus|phosphoglycolate phosphatase activity|hydrolase activity|regulat…
ENSMUST00000068322	29.5650941828183	4.57422073521832	54.5559676304182	11.9268331784637	3.5761391233168	0.0127012372675216	1	Up	0.1549816	0.04009945	0.07703608	1.066357	1.786699	0.2062858	Sec14l3-001	protein_coding	OTTMUST00000011229	ENSMUSG00000054986	GO:0003674,GO:0008150,GO:0070062	molecular_function|biological_process|extracellular exosome
ENSMUST00000068595	5.24074813098456	10.4814962619691	0	0	-Inf	0.0144808595117312	1	Down	0.6155343	0.3679025	2.981095e-14	3.571267e-06	2.850002e-08	2.77437e-06	Galnt13-201	protein_coding		ENSMUSG00000060988	GO:0000009,GO:0000026,GO:0000030,GO:0000033,GO:0001962,GO:0003980,GO:0004376,GO:0004576,GO:0004583,GO:0004653,GO:0005794,GO:0006493,GO:0008375,GO:0008376,GO:0008378,GO:0008417,GO:0008755,GO:0008921,GO:0016020,GO:0016021,GO:0016740,GO:0016757,GO:0016759,GO:0018715,GO:0018716,GO:0018717,GO:0018718,GO:0019112,GO:0019187,GO:0030246,GO:0031278,GO:0033556,GO:0035496,GO:0042281,GO:0042283,GO:0045140,GO:…	alpha-1,6-mannosyltransferase activity|alpha-1,2-mannosyltransferase activity|mannosyltransferase activity|alpha-1,3-mannosyltransferase activity|alpha-1,3-galactosyltransferase activity|UDP-glucose:glycoprotein glucosyltransferase activity|glycolipid mannosyltransferase activity|oligosaccharyl transferase activity|dolichyl-phosphate-glucose-glycolipid alpha-glucosyltransferase activity|polypepti…	mmu00512	Mucin type O-glycan biosynthesis
ENSMUST00000068705	118.03129741579	77.1970285881438	158.865566243436	2.05792333136298	1.04118923513626	0.0128138971005005	1	Up	2.519934	1.290826	1.745612	3.665264	3.681593	3.621041	Mpzl1-002	protein_coding	OTTMUST00000127074	ENSMUSG00000026566	GO:0005887,GO:0005925,GO:0007165,GO:0009986,GO:0016020,GO:0016021	integral component of plasma membrane|focal adhesion|signal transduction|cell surface|membrane|integral component of membrane	mmu04514	Cell adhesion molecules (CAMs)
ENSMUST00000069309	265.540756608773	529.104213860155	1.97729935739044	0.00373706975978281	-8.06387678994173	0.000113571903655513	0.227329309736905	Down	0.01970914	8.174984	7.796595	0.001581518	0.04442332	0.01267904	Uty-001	protein_coding	OTTMUST00000081742	ENSMUSG00000068457	GO:0000907,GO:0000978,GO:0001701,GO:0003007,GO:0005515,GO:0005634,GO:0007507,GO:0010468,GO:0016491,GO:0016568,GO:0018602,GO:0019798,GO:0031935,GO:0034792,GO:0043234,GO:0043734,GO:0045184,GO:0046872,GO:0048568,GO:0051213,GO:0051864,GO:0052634,GO:0052635,GO:0055114,GO:0060070,GO:0071557,GO:0071558,GO:0086003	sulfonate dioxygenase activity|RNA polymerase II core promoter proximal region sequence-specific DNA binding|in utero embryonic development|heart morphogenesis|protein binding|nucleus|heart development|regulation of gene expression|oxidoreductase activity|chromatin modification|2,4-dichlorophenoxyacetate alpha-ketoglutarate dioxygenase activity|procollagen-proline dioxygenase activity|regulation …	mmu05202	Transcriptional misregulation in cancers
ENSMUST00000069333	44.0934336321966	20.3732257033671	67.8136415610261	3.32856674482423	1.73490109764214	0.00574474931843666	1	Up	6.613653e-05	0.5584406	0.448991	0.9763636	1.326592	0.9013495	Cflar-004	protein_coding	OTTMUST00000046767	ENSMUSG00000026031	GO:0002020,GO:0004197,GO:0005123,GO:0005737,GO:0006508,GO:0006915,GO:0007519,GO:0008047,GO:0008234,GO:0014732,GO:0014842,GO:0014866,GO:0016504,GO:0031264,GO:0031265,GO:0032403,GO:0042981,GO:0043066,GO:0043154,GO:0043403,GO:0045121,GO:0046982,GO:0051092,GO:0060544,GO:0060546,GO:0097194,GO:0097200,GO:0097342,GO:1901740,GO:1902042,GO:2001237	protease binding|cysteine-type endopeptidase activity|death receptor binding|cytoplasm|proteolysis|apoptotic process|skeletal muscle tissue development|enzyme activator activity|cysteine-type peptidase activity|skeletal muscle atrophy|regulation of skeletal muscle satellite cell proliferation|skeletal myofibril assembly|peptidase activator activity|death-inducing signaling complex|CD95 death-indu…	mmu04064,mmu04668,mmu04210,mmu05142	NF-kappa B signaling pathway|TNF signaling pathway|Apoptosis|Chagas disease (American trypanosomiasis)
ENSMUST00000069595	38.1966866489136	15.4310385976557	60.9623347001716	3.95063069244303	1.98208298853695	0.00345635398399256	1	Up	0.9052466	1.130954	1.177922e-08	3.090601	1.519691	3.095174	Rnf181-003	protein_coding	OTTMUST00000055727	ENSMUSG00000055850	GO:0000209,GO:0004842,GO:0005575,GO:0008270,GO:0008766,GO:0016874,GO:0018169,GO:0042787,GO:0043161,GO:0043773,GO:0043774,GO:0046872,GO:0051865,GO:0061630,GO:0070735,GO:0070736,GO:0070737,GO:0070738,GO:0070739,GO:0070740	protein polyubiquitination|ubiquitin-protein transferase activity|cellular_component|zinc ion binding|UDP-N-acetylmuramoylalanyl-D-glutamyl-2,6-diaminopimelate-D-alanyl-D-alanine ligase activity|ligase activity|ribosomal S6-glutamic acid ligase activity|protein ubiquitination involved in ubiquitin-dependent protein catabolic process|proteasome-mediated ubiquitin-dependent protein catabolic proces…
ENSMUST00000069831	4.78358067814245	0	9.5671613562849	Inf	Inf	0.0210273006215317	1	Up	0.00909671	3.747181e-09	5.602646e-11	8.717211e-06	0.4993188	0.3767671	Nrf1-203	protein_coding		ENSMUSG00000058440	GO:0000978,GO:0001077,GO:0003677,GO:0003700,GO:0005515,GO:0005634,GO:0005667,GO:0005737,GO:0006351,GO:0006355,GO:0007005,GO:0045944,GO:0051602,GO:0070062	RNA polymerase II core promoter proximal region sequence-specific DNA binding|transcriptional activator activity, RNA polymerase II core promoter proximal region sequence-specific binding|DNA binding|transcription factor activity, sequence-specific DNA binding|protein binding|nucleus|transcription factor complex|cytoplasm|transcription, DNA-templated|regulation of transcription, DNA-templated|mit…	mmu05016	Huntington's disease
ENSMUST00000069929	7.69897484472991	14.7364744473302	0.661475242129627	0.0448869398507637	-4.47756044532824	0.0223200973400503	1	Down	1.596194	0.9580691	0.06440742	0.01322746	4.716134e-11	0.09015164	Pdlim7-003	protein_coding	OTTMUST00000082029	ENSMUSG00000021493	GO:0001503,GO:0001725,GO:0001726,GO:0005515,GO:0005634,GO:0005737,GO:0005856,GO:0005925,GO:0007275,GO:0008270,GO:0015629,GO:0030036,GO:0030154,GO:0045669,GO:0046872	ossification|stress fiber|ruffle|protein binding|nucleus|cytoplasm|cytoskeleton|focal adhesion|multicellular organism development|zinc ion binding|actin cytoskeleton|actin cytoskeleton organization|cell differentiation|positive regulation of osteoblast differentiation|metal ion binding
ENSMUST00000069960	83.6311017463009	41.0006222893284	126.261581203273	3.07950402099474	1.62269801193627	0.00424713490955525	1	Up	4.748578	5.850167	1.991531	15.54734	6.506737	14.92251	S100a9-001	protein_coding	OTTMUST00000065991	ENSMUSG00000056071	GO:0002376,GO:0002523,GO:0002793,GO:0005509,GO:0005576,GO:0005615,GO:0005634,GO:0005737,GO:0005856,GO:0005886,GO:0006417,GO:0006914,GO:0006915,GO:0006919,GO:0006935,GO:0006954,GO:0008017,GO:0008270,GO:0014002,GO:0016020,GO:0016209,GO:0018119,GO:0030194,GO:0030593,GO:0030595,GO:0031532,GO:0035606,GO:0035662,GO:0045087,GO:0045113,GO:0046872,GO:0050544,GO:0050727,GO:0050729,GO:0050786,GO:0070062,GO:…	immune system process|leukocyte migration involved in inflammatory response|positive regulation of peptide secretion|calcium ion binding|extracellular region|extracellular space|nucleus|cytoplasm|cytoskeleton|plasma membrane|regulation of translation|autophagy|apoptotic process|activation of cysteine-type endopeptidase activity involved in apoptotic process|chemotaxis|inflammatory response|microt…
ENSMUST00000070334	100.656130863932	64.6268224268094	136.685439301055	2.11499551066205	1.08065460105091	0.0328439679464398	1	Up	3.198407	0.227306	3.72574	5.28405	5.658146	3.64963	G6pc3-001	protein_coding	OTTMUST00000004884	ENSMUSG00000034793	GO:0004346,GO:0005783,GO:0006094,GO:0006796,GO:0015760,GO:0016020,GO:0016021,GO:0016787,GO:0030176,GO:0051156	glucose-6-phosphatase activity|endoplasmic reticulum|gluconeogenesis|phosphate-containing compound metabolic process|glucose-6-phosphate transport|membrane|integral component of membrane|hydrolase activity|integral component of endoplasmic reticulum membrane|glucose 6-phosphate metabolic process	mmu00010,mmu00052,mmu00500,mmu04068,mmu04151,mmu04152,mmu04910,mmu04922,mmu04920,mmu04973,mmu04931	Glycolysis / Gluconeogenesis|Galactose metabolism|Starch and sucrose metabolism|FoxO signaling pathway|PI3K-Akt signaling pathway|AMPK signaling pathway|Insulin signaling pathway|Glucagon signaling pathway|Adipocytokine signaling pathway|Carbohydrate digestion and absorption|Insulin resistance
ENSMUST00000070353	28.2717239656581	49.6000205498704	6.94342738144583	0.139988397272226	-2.83662083837071	0.00872379753383074	1	Down	0.4649837	2.185944	1.362289	0.03339803	0.06510087	0.4193844	Slc24a5-001	protein_coding	OTTMUST00000036369	ENSMUSG00000035183	GO:0005262,GO:0005509,GO:0005794,GO:0005802,GO:0006810,GO:0006811,GO:0006813,GO:0006814,GO:0006816,GO:0006874,GO:0008273,GO:0015293,GO:0015297,GO:0016020,GO:0016021,GO:0030955,GO:0031402,GO:0034220,GO:0048021,GO:0048022,GO:0050896,GO:0055085	calcium channel activity|calcium ion binding|Golgi apparatus|trans-Golgi network|transport|ion transport|potassium ion transport|sodium ion transport|calcium ion transport|cellular calcium ion homeostasis|calcium, potassium:sodium antiporter activity|symporter activity|antiporter activity|membrane|integral component of membrane|potassium ion binding|sodium ion binding|ion transmembrane transport|…
ENSMUST00000070709	8.57453209095884	0.987104237532138	16.1619599443855	16.3731035992633	4.03325591229315	0.0382486617073428	1	Up	3.059642e-05	0.06983791	0.03129402	0.007969012	0.8498758	0.4970129	Rell2-001	protein_coding	OTTMUST00000093167	ENSMUSG00000044024	GO:0005518,GO:0005578,GO:0005604,GO:0005886,GO:0010811,GO:0016020,GO:0016021	collagen binding|proteinaceous extracellular matrix|basement membrane|plasma membrane|positive regulation of cell-substrate adhesion|membrane|integral component of membrane
ENSMUST00000071201	4.57555502712697	9.15111005425393	0	0	-Inf	0.0255567728252429	1	Down	0.3273546	0.1185426	0.3108306	0.006409988	9.360772e-17	6.742729e-10	Ntng2-004	protein_coding	OTTMUST00000027874	ENSMUSG00000035513	GO:0005515,GO:0005886,GO:0007275,GO:0007399,GO:0007409,GO:0016020,GO:0030154,GO:0030424,GO:0031225,GO:0046658	protein binding|plasma membrane|multicellular organism development|nervous system development|axonogenesis|membrane|cell differentiation|axon|anchored component of membrane|anchored component of plasma membrane	mmu04514,mmu04360	Cell adhesion molecules (CAMs)|Axon guidance
ENSMUST00000071561	5.77935672583611	0	11.5587134516722	Inf	Inf	0.0142464791352318	1	Up	3.073421e-05	3.420654e-12	0.002128964	0.001583684	0.3879845	0.7287598	Sigmar1-002	protein_coding	OTTMUST00000015283	ENSMUSG00000036078	GO:0004872,GO:0004985,GO:0005515,GO:0005634,GO:0005635,GO:0005783,GO:0005811,GO:0005886,GO:0006810,GO:0006869,GO:0007399,GO:0016020,GO:0016021,GO:0030054,GO:0042995,GO:0043523,GO:0045202,GO:0045211	receptor activity|opioid receptor activity|protein binding|nucleus|nuclear envelope|endoplasmic reticulum|lipid particle|plasma membrane|transport|lipid transport|nervous system development|membrane|integral component of membrane|cell junction|cell projection|regulation of neuron apoptotic process|synapse|postsynaptic membrane
ENSMUST00000071677	7.35020765842074	14.7004153168415	0	0	-Inf	0.00237662274538494	1	Down	0.5024228	0.1286693	0.7951997	0.001089754	0.006126111	0.0001079745	Wbscr22-002	protein_coding	OTTMUST00000064128	ENSMUSG00000005378	GO:0000179,GO:0003880,GO:0004809,GO:0005575,GO:0005634,GO:0005737,GO:0006351,GO:0006355,GO:0006364,GO:0008150,GO:0008152,GO:0008168,GO:0008169,GO:0008170,GO:0008171,GO:0008172,GO:0008173,GO:0008174,GO:0008175,GO:0008276,GO:0008425,GO:0008649,GO:0008650,GO:0008988,GO:0009008,GO:0009019,GO:0009383,GO:0016205,GO:0016273,GO:0016274,GO:0016278,GO:0016279,GO:0016300,GO:0016423,GO:0016426,GO:0016427,GO:…	rRNA (adenine-N6,N6-)-dimethyltransferase activity|protein C-terminal carboxyl O-methyltransferase activity|tRNA (guanine-N2-)-methyltransferase activity|cellular_component|nucleus|cytoplasm|transcription, DNA-templated|regulation of transcription, DNA-templated|rRNA processing|biological_process|metabolic process|methyltransferase activity|C-methyltransferase activity|N-methyltransferase activit…
ENSMUST00000072481	7.20110362988466	14.4022072597693	0	0	-Inf	0.00271002747735662	1	Down	0.2946065	0.1757046	0.09895445	6.594457e-07	0.003540291	1.10986e-05	Sgip1-006	protein_coding	OTTMUST00000018243	ENSMUSG00000028524	GO:0005515,GO:0005543,GO:0005737,GO:0005886,GO:0005905,GO:0006897,GO:0008017,GO:0015631,GO:0016020,GO:0017124,GO:0030122,GO:0030136,GO:0043195,GO:0048260,GO:0097320	protein binding|phospholipid binding|cytoplasm|plasma membrane|clathrin-coated pit|endocytosis|microtubule binding|tubulin binding|membrane|SH3 domain binding|AP-2 adaptor complex|clathrin-coated vesicle|terminal bouton|positive regulation of receptor-mediated endocytosis|membrane tubulation
ENSMUST00000072585	23.1899245298011	5.90059298422251	40.4792560753796	6.86020137020404	2.77825092501775	0.0123569572191362	1	Up	0.0103227	0.1637612	0.3281977	1.860113	0.4622325	0.8673882	Pgm3-003	protein_coding	OTTMUST00000118376	ENSMUSG00000056131	GO:0000287,GO:0004610,GO:0004614,GO:0005829,GO:0005975,GO:0006048,GO:0006487,GO:0006493,GO:0007283,GO:0009790,GO:0016853,GO:0016868,GO:0019255,GO:0030097,GO:0046872,GO:0071704	magnesium ion binding|phosphoacetylglucosamine mutase activity|phosphoglucomutase activity|cytosol|carbohydrate metabolic process|UDP-N-acetylglucosamine biosynthetic process|protein N-linked glycosylation|protein O-linked glycosylation|spermatogenesis|embryo development|isomerase activity|intramolecular transferase activity, phosphotransferases|glucose 1-phosphate metabolic process|hemopoiesis|m…	mmu00520	Amino sugar and nucleotide sugar metabolism
ENSMUST00000072713	7.13203437705825	0	14.2640687541165	Inf	Inf	0.00283156516893926	1	Up	0.004778753	3.919622e-05	2.256125e-07	0.6187992	0.1477052	0.3436671	Zfp108-201	protein_coding		ENSMUSG00000030486	GO:0003674,GO:0005575,GO:0008150	molecular_function|cellular_component|biological_process
ENSMUST00000072841	168.667043243978	106.302530968307	231.031555519648	2.17334012102241	1.11991396950977	0.0340918862003533	1	Up	3.818568	5.526603	2.147927	10.95147	4.379907	8.569397	Eno3-001	protein_coding	OTTMUST00000013691	ENSMUSG00000060600	GO:0000015,GO:0000287,GO:0004634,GO:0005615,GO:0005737,GO:0005886,GO:0006096,GO:0016020,GO:0016829,GO:0042803,GO:0046872,GO:0046982,GO:0070062	phosphopyruvate hydratase complex|magnesium ion binding|phosphopyruvate hydratase activity|extracellular space|cytoplasm|plasma membrane|glycolytic process|membrane|lyase activity|protein homodimerization activity|metal ion binding|protein heterodimerization activity|extracellular exosome	mmu01200,mmu01230,mmu00010,mmu03018,mmu04066	Carbon metabolism|Biosynthesis of amino acids|Glycolysis / Gluconeogenesis|RNA degradation|HIF-1 signaling pathway
ENSMUST00000073926	123.922137699288	190.075194460902	57.7690809376738	0.303927511959257	-1.71820081926812	0.0193371731568461	1	Down	10.94615	31.56824	20.25999	2.627427	11.88641	3.462915	Rps12-201	protein_coding		ENSMUSG00000061983	GO:0003735,GO:0016020,GO:0022625,GO:0022627,GO:0044822	structural constituent of ribosome|membrane|cytosolic large ribosomal subunit|cytosolic small ribosomal subunit|poly(A) RNA binding	mmu03010	Ribosome
ENSMUST00000074618	78.9533392089857	52.3907804950174	105.515897922954	2.01401652974017	1.01007552409758	0.0368233610295268	1	Up	0.6206923	0.4087096	0.2059641	0.6441029	0.9054627	0.8303184	Nfatc2-002	protein_coding	OTTMUST00000038308	ENSMUSG00000027544	GO:0000122,GO:0000978,GO:0001077,GO:0001078,GO:0001816,GO:0003677,GO:0003682,GO:0003700,GO:0005515,GO:0005634,GO:0005654,GO:0005667,GO:0005737,GO:0005829,GO:0005886,GO:0006351,GO:0006355,GO:0006974,GO:0008134,GO:0010628,GO:0014904,GO:0015629,GO:0016477,GO:0030529,GO:0030890,GO:0033173,GO:0042493,GO:0043565,GO:0044212,GO:0044798,GO:0045893,GO:0045944,GO:0050853,GO:1901741	negative regulation of transcription from RNA polymerase II promoter|RNA polymerase II core promoter proximal region sequence-specific DNA binding|transcriptional activator activity, RNA polymerase II core promoter proximal region sequence-specific binding|transcriptional repressor activity, RNA polymerase II core promoter proximal region sequence-specific binding|cytokine production|DNA binding|…	mmu04310,mmu04370,mmu04022,mmu04650,mmu04660,mmu04662,mmu04921,mmu04360,mmu04380,mmu05166,mmu05161	Wnt signaling pathway|VEGF signaling pathway|cGMP - PKG signaling pathway|Natural killer cell mediated cytotoxicity|T cell receptor signaling pathway|B cell receptor signaling pathway|Oxytocin signaling pathway|Axon guidance|Osteoclast differentiation|HTLV-I infection|Hepatitis B
ENSMUST00000074802	10.937008139243	1.3093517149301	20.5646645635559	15.7059897115984	3.97324295204635	0.00552093032814105	1	Up	0.01520966	0.008022123	0.02494718	0.5226886	0.1800404	0.203314	Scml2-001	protein_coding	OTTMUST00000046787	ENSMUSG00000000037	GO:0003674,GO:0005575,GO:0008150	molecular_function|cellular_component|biological_process
ENSMUST00000075087	20.0245113876213	32.1266968823465	7.92232589289607	0.246596340791242	-2.01977670293856	0.0291915822368354	1	Down	2.728726	2.643474	0.7792415	0.2497173	1.045121	0.1956942	Pfdn4-006	protein_coding	OTTMUST00000038631	ENSMUSG00000052033	GO:0005634,GO:0005737,GO:0005739,GO:0006457,GO:0016272,GO:0051087	nucleus|cytoplasm|mitochondrion|protein folding|prefoldin complex|chaperone binding
ENSMUST00000075312	59.5124116245201	114.06630848153	4.95851476750994	0.0434704588367811	-4.52382086623015	6.83710106759958e-06	0.0397960712197275	Down	7.331351	2.408884	4.830822	0.1779422	0.3380086	0.1105642	Ttr-201	protein_coding		ENSMUSG00000061808	GO:0005179,GO:0005515,GO:0005576,GO:0005615,GO:0006810,GO:0042562,GO:0042572,GO:0042802,GO:0043234,GO:0046982,GO:0070062,GO:0070324,GO:0070327	hormone activity|protein binding|extracellular region|extracellular space|transport|hormone binding|retinol metabolic process|identical protein binding|protein complex|protein heterodimerization activity|extracellular exosome|thyroid hormone binding|thyroid hormone transport
ENSMUST00000075571	72.8001991274618	46.4077146337941	99.1926836211295	2.1374179789689	1.09586905924756	0.0302176284942141	1	Up	2.008999	0.7843755	3.562218	2.907413	5.1901	4.916862	Sult2b1-201	protein_coding		ENSMUSG00000003271	GO:0000103,GO:0004027,GO:0005737,GO:0005783,GO:0006629,GO:0008146,GO:0008202,GO:0016740,GO:0043231,GO:0050294,GO:0070062	sulfate assimilation|alcohol sulfotransferase activity|cytoplasm|endoplasmic reticulum|lipid metabolic process|sulfotransferase activity|steroid metabolic process|transferase activity|intracellular membrane-bounded organelle|steroid sulfotransferase activity|extracellular exosome	mmu00140	Steroid hormone biosynthesis
ENSMUST00000076085	3.96108769666376	0	7.92217539332751	Inf	Inf	0.0428387486334033	1	Up	2.31916e-05	0	0	0.04018214	0.2535196	0.1442212	Ccdc186-201	protein_coding		ENSMUSG00000035173	GO:0003674,GO:0005575,GO:0008150	molecular_function|cellular_component|biological_process
ENSMUST00000076136	70.8036612055862	99.558814716832	42.0485076943404	0.422348415998483	-1.24349445462205	0.0143205817886385	1	Down	1.385766	1.307192	1.433742	0.5045716	0.336956	0.835773	Fnip2-006	protein_coding	OTTMUST00000131138	ENSMUSG00000061175	GO:0000122,GO:0001932,GO:0003674,GO:0005654,GO:0005737,GO:0005815,GO:0005886,GO:0006468,GO:0006974,GO:0008630,GO:0031334,GO:0033138	negative regulation of transcription from RNA polymerase II promoter|regulation of protein phosphorylation|molecular_function|nucleoplasm|cytoplasm|microtubule organizing center|plasma membrane|protein phosphorylation|cellular response to DNA damage stimulus|intrinsic apoptotic signaling pathway in response to DNA damage|positive regulation of protein complex assembly|positive regulation of pepti…
ENSMUST00000077422	49.6963390775625	24.8499877143286	74.5426904407964	2.99970733578329	1.58482175211767	0.0495767608655718	1	Up	0.799001	0.3098673	0.2943101	2.06203	1.499326	0.489955	Zfp661-002	protein_coding	OTTMUST00000038214	ENSMUSG00000034800	GO:0003676,GO:0003677,GO:0003700,GO:0005622,GO:0005634,GO:0006351,GO:0006355,GO:0046872	nucleic acid binding|DNA binding|transcription factor activity, sequence-specific DNA binding|intracellular|nucleus|transcription, DNA-templated|regulation of transcription, DNA-templated|metal ion binding
ENSMUST00000078623	1344.97178668772	2688.61762184402	1.32595153142719	0.000493172223768201	-10.9856208323641	0.0306334622772776	1	Down	0.07160834	549.3815	0.2776548	0.1434437	0.07000847	0.06859589	Cryba1-001	protein_coding	OTTMUST00000018594	ENSMUSG00000000724	GO:0001818,GO:0005212,GO:0005634,GO:0005737,GO:0007601,GO:0014067,GO:0032007,GO:0042803,GO:0043010,GO:0051898,GO:0070373,GO:2000210	negative regulation of cytokine production|structural constituent of eye lens|nucleus|cytoplasm|visual perception|negative regulation of phosphatidylinositol 3-kinase signaling|negative regulation of TOR signaling|protein homodimerization activity|camera-type eye development|negative regulation of protein kinase B signaling|negative regulation of ERK1 and ERK2 cascade|positive regulation of anoik…
ENSMUST00000078719	53.3157580493571	30.0964148981638	76.5351012005505	2.5429972792281	1.34652991847858	0.0204672456353159	1	Up	1.090498	0.448896	0.08500103	1.665693	0.9009885	1.415638	Enah-001	protein_coding	OTTMUST00000128549	ENSMUSG00000022995	GO:0001725,GO:0001843,GO:0003779,GO:0005515,GO:0005522,GO:0005737,GO:0005856,GO:0005886,GO:0005925,GO:0006928,GO:0007015,GO:0007275,GO:0007399,GO:0007411,GO:0008154,GO:0015629,GO:0017124,GO:0030027,GO:0030036,GO:0030054,GO:0030154,GO:0030175,GO:0042995,GO:0045202,GO:0050699	stress fiber|neural tube closure|actin binding|protein binding|profilin binding|cytoplasm|cytoskeleton|plasma membrane|focal adhesion|movement of cell or subcellular component|actin filament organization|multicellular organism development|nervous system development|axon guidance|actin polymerization or depolymerization|actin cytoskeleton|SH3 domain binding|lamellipodium|actin cytoskeleton organiz…	mmu04810,mmu04360	Regulation of actin cytoskeleton|Axon guidance
ENSMUST00000078947	36.3507021641863	11.430534389657	61.2708699387156	5.36028044271987	2.42230848253699	0.000653031006145583	0.556591785955564	Up	0.0007218229	0.002136606	0.4915709	1.138736	0.8788258	0.5417407	Mid1-003	protein_coding	OTTMUST00000046823	ENSMUSG00000035299	GO:0005515,GO:0005622,GO:0005737,GO:0005856,GO:0005874,GO:0007026,GO:0008270,GO:0008766,GO:0015630,GO:0016874,GO:0018169,GO:0043773,GO:0043774,GO:0046872,GO:0070735,GO:0070736,GO:0070737,GO:0070738,GO:0070739,GO:0070740	protein binding|intracellular|cytoplasm|cytoskeleton|microtubule|negative regulation of microtubule depolymerization|zinc ion binding|UDP-N-acetylmuramoylalanyl-D-glutamyl-2,6-diaminopimelate-D-alanyl-D-alanine ligase activity|microtubule cytoskeleton|ligase activity|ribosomal S6-glutamic acid ligase activity|coenzyme F420-0 gamma-glutamyl ligase activity|coenzyme F420-2 alpha-glutamyl ligase act…	mmu04120	Ubiquitin mediated proteolysis
ENSMUST00000079818	9.3197757113956	17.6406990781453	0.998852344645873	0.0566220386290319	-4.14249249657049	0.00885694965027767	1	Down	3.192694	0.8153004	4.72986	0.4262947	2.421087e-24	6.0512e-23	Gm8973-201	protein_coding		ENSMUSG00000064081
ENSMUST00000079896	4.97564792785695	0.325919550893018	9.62537630482088	29.5329822296557	4.88425514152848	0.0477594434018055	1	Up	0.06163044	1.00501e-06	8.487977e-19	0.8218073	0.0617784	0.6139872	Tmem192-202	protein_coding		ENSMUSG00000025521	GO:0005654,GO:0005764,GO:0005765,GO:0005768,GO:0005770,GO:0008150,GO:0016020,GO:0016021,GO:0042803,GO:0043231,GO:0048471,GO:0070062	nucleoplasm|lysosome|lysosomal membrane|endosome|late endosome|biological_process|membrane|integral component of membrane|protein homodimerization activity|intracellular membrane-bounded organelle|perinuclear region of cytoplasm|extracellular exosome
ENSMUST00000079924	121.387299436216	167.156831921564	75.6177669508688	0.452376167229296	-1.1444051698165	0.0350834012276998	1	Down	1.053394	1.48325	1.3932	1.045549e-05	0.624221	1.064345	Btbd9-201	protein_coding		ENSMUSG00000062202	GO:0005737,GO:0007616,GO:0008344,GO:0019005,GO:0030162,GO:0031625,GO:0042428,GO:0042748,GO:0042787,GO:0043161,GO:0048512,GO:0050804,GO:0050951,GO:0060586,GO:1900242	cytoplasm|long-term memory|adult locomotory behavior|SCF ubiquitin ligase complex|regulation of proteolysis|ubiquitin protein ligase binding|serotonin metabolic process|circadian sleep/wake cycle, non-REM sleep|protein ubiquitination involved in ubiquitin-dependent protein catabolic process|proteasome-mediated ubiquitin-dependent protein catabolic process|circadian behavior|modulation of synaptic…
ENSMUST00000080839	6.95231209226971	0.977758652679054	12.9268655318604	13.2209165282668	3.72475028874898	0.042714930155001	1	Up	0.1021934	4.116649e-10	0.002437776	0.7472414	0.4890789	8.508022e-17	Xlr3c-001	protein_coding	OTTMUST00000042848	ENSMUSG00000058147	GO:0003674,GO:0005634,GO:0007286	molecular_function|nucleus|spermatid development
ENSMUST00000081393	102.356130657763	66.1414572892615	138.570804026264	2.09506729524029	1.06699658518963	0.0369632722583931	1	Up	0.5184264	0.5857646	0.9505655	1.28461	1.970246	0.8654549	Nphp4-201	protein_coding		ENSMUSG00000039577	GO:0005515,GO:0005737,GO:0005813,GO:0005856,GO:0005911,GO:0005923,GO:0005929,GO:0030054,GO:0030317,GO:0031513,GO:0032391,GO:0035845,GO:0035869,GO:0042995,GO:0045494,GO:0060041,GO:0090090,GO:0097470,GO:0097546	protein binding|cytoplasm|centrosome|cytoskeleton|cell-cell junction|bicellular tight junction|cilium|cell junction|sperm motility|nonmotile primary cilium|photoreceptor connecting cilium|photoreceptor cell outer segment organization|ciliary transition zone|cell projection|photoreceptor cell maintenance|retina development in camera-type eye|negative regulation of canonical Wnt signaling pathway|r…
ENSMUST00000081747	47.3014298019954	27.1698048581773	67.4330547458135	2.48191163307226	1.31145175011857	0.0330467164039909	1	Up	0.8179821	0.6101764	0.7177903	1.315659	2.594399	1.097728	0610040J01Rik-001	protein_coding	OTTMUST00000136471	ENSMUSG00000060512	GO:0003674,GO:0005654,GO:0008150,GO:0030054	molecular_function|nucleoplasm|biological_process|cell junction
ENSMUST00000082060	9.57082723312764	2.28911180547214	16.8525426607832	7.36204436170267	2.88010644304113	0.042760385342835	1	Up	0.04197166	0.03734727	0.156671	0.2467236	0.6743281	0.5775316	Chil1-201	protein_coding		ENSMUSG00000064246	GO:0004553,GO:0004568,GO:0005576,GO:0005615,GO:0005737,GO:0005783,GO:0005975,GO:0006032,GO:0006915,GO:0006954,GO:0007250,GO:0008061,GO:0010800,GO:0030324,GO:0045766,GO:0051897,GO:0070062,GO:0070374,GO:0072606	hydrolase activity, hydrolyzing O-glycosyl compounds|chitinase activity|extracellular region|extracellular space|cytoplasm|endoplasmic reticulum|carbohydrate metabolic process|chitin catabolic process|apoptotic process|inflammatory response|activation of NF-kappaB-inducing kinase activity|chitin binding|positive regulation of peptidyl-threonine phosphorylation|lung development|positive regulation…
ENSMUST00000082319	200.019625263978	279.766569404639	120.272681123318	0.429903692136147	-1.21791459423436	0.0145449506956916	1	Down	13.61039	9.192903	15.14625	8.621063	6.434247	0.7025076	Wdr33-202	protein_coding		ENSMUSG00000024400	GO:0005581,GO:0005634,GO:0005730,GO:0005847,GO:0006379,GO:0006397,GO:0044822	collagen trimer|nucleus|nucleolus|mRNA cleavage and polyadenylation specificity factor complex|mRNA cleavage|mRNA processing|poly(A) RNA binding	mmu03015	mRNA surveillance pathway
ENSMUST00000084715	66.1870336809512	43.5488947183208	88.8251726435816	2.03966537424458	1.02833248429649	0.0483197753925746	1	Up	0.4188739	0.2974563	0.1952449	0.8420963	0.3989162	0.546175	Fyco1-001	protein_coding	OTTMUST00000117392	ENSMUSG00000025241	GO:0005622,GO:0005623,GO:0005764,GO:0005768,GO:0005770,GO:0005776,GO:0006810,GO:0016020,GO:0016021,GO:0031410,GO:0043231,GO:0046872,GO:0072383	intracellular|cell|lysosome|endosome|late endosome|autophagosome|transport|membrane|integral component of membrane|cytoplasmic vesicle|intracellular membrane-bounded organelle|metal ion binding|plus-end-directed vesicle transport along microtubule
ENSMUST00000084738	36.6775987920996	14.0926466384886	59.2625509457105	4.20521087812263	2.07217814892119	0.00288061332481188	1	Up	0.4039895	0.3021789	1.760646e-06	1.207043	1.139354	0.4704671	St5-005	protein_coding	OTTMUST00000147168	ENSMUSG00000031024	GO:0005085,GO:0005575,GO:0017112,GO:0070374	guanyl-nucleotide exchange factor activity|cellular_component|Rab guanyl-nucleotide exchange factor activity|positive regulation of ERK1 and ERK2 cascade
ENSMUST00000085092	28.3922006459949	44.5343172372358	12.250084054754	0.275070660441415	-1.86212582761778	0.0161866623488512	1	Down	0.3626016	0.3911166	0.5926519	0.08966741	0.04809255	0.2208152	Cacna2d2-002	protein_coding	OTTMUST00000094615	ENSMUSG00000010066	GO:0005244,GO:0005245,GO:0005262,GO:0005891,GO:0006810,GO:0006811,GO:0006816,GO:0007528,GO:0016020,GO:0016021,GO:0034765,GO:0040014,GO:0046622,GO:0046872,GO:0048747,GO:0060024,GO:0070588	voltage-gated ion channel activity|voltage-gated calcium channel activity|calcium channel activity|voltage-gated calcium channel complex|transport|ion transport|calcium ion transport|neuromuscular junction development|membrane|integral component of membrane|regulation of ion transmembrane transport|regulation of multicellular organism growth|positive regulation of organ growth|metal ion binding|m…	mmu04010,mmu04921,mmu04260,mmu04261,mmu05410,mmu05412,mmu05414	MAPK signaling pathway|Oxytocin signaling pathway|Cardiac muscle contraction|Adrenergic signaling in cardiomyocytes|Hypertrophic cardiomyopathy (HCM)|Arrhythmogenic right ventricular cardiomyopathy (ARVC)|Dilated cardiomyopathy (DCM)
ENSMUST00000085096	51.6707676650998	9.21520039780938	94.1263349323903	10.2142472077727	3.35251097594008	0.0190889608521836	1	Up	0.02903203	0.1659428	0.03103253	0.4649274	1.425756	0.3335657	Ccdc88c-202	protein_coding		ENSMUSG00000021182	GO:0001932,GO:0005515,GO:0005737,GO:0016055,GO:0030165,GO:0031098,GO:0031648,GO:0043621,GO:0051260	regulation of protein phosphorylation|protein binding|cytoplasm|Wnt signaling pathway|PDZ domain binding|stress-activated protein kinase signaling cascade|protein destabilization|protein self-association|protein homooligomerization
ENSMUST00000085691	11.7891042653179	0.652506247740362	22.9257022828954	35.1348394935487	5.13483040280189	0.0279815099655984	1	Up	0.03302921	0.01204176	0.03497243	1.218876	0.03508143	0.480041	Dmkn-002	protein_coding	OTTMUST00000120264	ENSMUSG00000060962	GO:0003674,GO:0005576,GO:0005615,GO:0030154,GO:0070062,GO:1903575	molecular_function|extracellular region|extracellular space|cell differentiation|extracellular exosome|cornified envelope assembly
ENSMUST00000085894	33.4741173871914	18.0040065099432	48.9442282644397	2.71851869401452	1.44282074892664	0.0469137985494917	1	Up	0.5249489	0.4006184	0.5410226	1.27325	2.006808	0.5655243	Cfap45-001	protein_coding	OTTMUST00000087589	ENSMUSG00000026546	GO:0003674,GO:0005654,GO:0008150	molecular_function|nucleoplasm|biological_process
ENSMUST00000085912	246.844637028205	142.912102674715	350.777171381695	2.45449590914009	1.2954267621946	0.0371421643296988	1	Up	4.492739	2.118778	3.61015	6.826862	12.30967	4.895875	Igsf8-002	protein_coding	OTTMUST00000050842	ENSMUSG00000038034	GO:0005515,GO:0005886,GO:0016020,GO:0016021,GO:0030424,GO:0043209,GO:0045202,GO:0070062,GO:2000145	protein binding|plasma membrane|membrane|integral component of membrane|axon|myelin sheath|synapse|extracellular exosome|regulation of cell motility
ENSMUST00000086317	19.4531525155248	8.14999021018843	30.7563148208612	3.77378549270062	1.9160124204444	0.0405446863954041	1	Up	0.2197237	1.279542e-08	0.02958154	0.1724455	0.2692446	0.4595575	Cux2-002	protein_coding	OTTMUST00000060706	ENSMUSG00000042589	GO:0000122,GO:0000977,GO:0000978,GO:0001078,GO:0003677,GO:0005634,GO:0006351,GO:0006355,GO:0007614,GO:0010628,GO:0043565,GO:0045892,GO:0050775,GO:0050890,GO:0051965,GO:0061003,GO:0070062,GO:0071310,GO:2000463	negative regulation of transcription from RNA polymerase II promoter|RNA polymerase II regulatory region sequence-specific DNA binding|RNA polymerase II core promoter proximal region sequence-specific DNA binding|transcriptional repressor activity, RNA polymerase II core promoter proximal region sequence-specific binding|DNA binding|nucleus|transcription, DNA-templated|regulation of transcription…
ENSMUST00000086643	25.9075253210726	12.7215368200969	39.0935138220482	3.07301817185248	1.61965629812643	0.0443312961033199	1	Up	0.6257171	0.009681676	0.430345	1.368663	0.8171292	0.9595982	Pus1-002	protein_coding	OTTMUST00000057852	ENSMUSG00000029507	GO:0000790,GO:0001522,GO:0003723,GO:0005515,GO:0005634,GO:0005667,GO:0005730,GO:0005739,GO:0008033,GO:0009451,GO:0009982,GO:0016853,GO:0030374,GO:0031119,GO:0034784,GO:0034951,GO:0042299,GO:0042300,GO:0044822,GO:0045944,GO:0080011	nuclear chromatin|pseudouridine synthesis|RNA binding|protein binding|nucleus|transcription factor complex|nucleolus|mitochondrion|tRNA processing|RNA modification|pseudouridine synthase activity|isomerase activity|ligand-dependent nuclear receptor transcription coactivator activity|tRNA pseudouridine synthesis|pivalyl-CoA mutase activity|o-hydroxylaminobenzoate mutase activity|lupeol synthase ac…
ENSMUST00000087313	23.6047828416867	10.1816120277724	37.0279536556011	3.63674765396678	1.8626488237861	0.027316154667166	1	Up	0.213286	0.3098826	7.313131e-09	0.3755969	0.7158073	0.6782097	Dcx-003	protein_coding	OTTMUST00000045337	ENSMUSG00000031285	GO:0001764,GO:0004683,GO:0005515,GO:0005516,GO:0005634,GO:0005737,GO:0005874,GO:0007275,GO:0007399,GO:0007420,GO:0008017,GO:0009931,GO:0018105,GO:0019901,GO:0021766,GO:0021819,GO:0021860,GO:0021952,GO:0030154,GO:0030425,GO:0035556,GO:0042995,GO:0043005,GO:0046777,GO:0048675,GO:0048813	neuron migration|calmodulin-dependent protein kinase activity|protein binding|calmodulin binding|nucleus|cytoplasm|microtubule|multicellular organism development|nervous system development|brain development|microtubule binding|calcium-dependent protein serine/threonine kinase activity|peptidyl-serine phosphorylation|protein kinase binding|hippocampus development|layer formation in cerebral cortex…
ENSMUST00000087359	987.639708683396	1974.6135158037	0.665901563097248	0.000337231340597918	-11.5339737601612	0.0273764431006231	1	Down	0	497.6941	0.06314034	0.198778	2.512753e-20	0	Cryge-001	protein_coding	OTTMUST00000051206	ENSMUSG00000070870	GO:0001654,GO:0002088,GO:0005212	eye development|lens development in camera-type eye|structural constituent of eye lens
ENSMUST00000087400	3.94107280313845	7.88214560627689	0	0	-Inf	0.0444092593919251	1	Down	4.083426e-12	0.2778832	0.2636029	1.52446e-11	1.682189e-12	0.0001604891	Rbm41-201	protein_coding		ENSMUSG00000031433	GO:0000166,GO:0000398,GO:0003676,GO:0003723,GO:0005689,GO:0030626,GO:0032502,GO:0097157	nucleotide binding|mRNA splicing, via spliceosome|nucleic acid binding|RNA binding|U12-type spliceosomal complex|U12 snRNA binding|developmental process|pre-mRNA intronic binding
ENSMUST00000089208	216.91170641374	141.148884107486	292.674528719995	2.07351641899714	1.05207947117055	0.00824171152561804	1	Up	2.136661	1.483458	0.6505537	2.172531	3.421778	2.855082	Cntn4-001	protein_coding	OTTMUST00000060442	ENSMUSG00000064293	GO:0005576,GO:0005886,GO:0007155,GO:0007399,GO:0007411,GO:0016020,GO:0031175,GO:0031225,GO:0045665	extracellular region|plasma membrane|cell adhesion|nervous system development|axon guidance|membrane|neuron projection development|anchored component of membrane|negative regulation of neuron differentiation
ENSMUST00000089565	142.0006447803	76.4148766959027	207.586412864696	2.71657067105923	1.44178657892916	0.000274434100378972	0.360490176984868	Up	2.302835	3.184136	1.723193	7.590411	6.899547	4.242594	Nr2f2-002	protein_coding	OTTMUST00000055588	ENSMUSG00000030551	GO:0000122,GO:0001701,GO:0001764,GO:0001893,GO:0001937,GO:0001972,GO:0003084,GO:0003677,GO:0003700,GO:0003707,GO:0004879,GO:0005634,GO:0006351,GO:0006355,GO:0006357,GO:0007519,GO:0008270,GO:0009566,GO:0009952,GO:0009956,GO:0010596,GO:0030900,GO:0042803,GO:0043401,GO:0043565,GO:0045736,GO:0045892,GO:0045893,GO:0046872,GO:0048514,GO:0060173,GO:0060674,GO:0060707,GO:0060849	negative regulation of transcription from RNA polymerase II promoter|in utero embryonic development|neuron migration|maternal placenta development|negative regulation of endothelial cell proliferation|retinoic acid binding|positive regulation of systemic arterial blood pressure|DNA binding|transcription factor activity, sequence-specific DNA binding|steroid hormone receptor activity|RNA polymeras…
ENSMUST00000089759	12.4533641847007	24.9067283694015	0	0	-Inf	3.32062137084719e-05	0.0975685943527821	Down	0.726773	0.8523174	0.6806089	4.687653e-05	3.853057e-09	1.787918e-07	Bdh1-001	protein_coding	OTTMUST00000063794	ENSMUSG00000046598	GO:0003824,GO:0003858,GO:0005543,GO:0005654,GO:0005737,GO:0005739,GO:0005743,GO:0008152,GO:0016020,GO:0016491,GO:0055114	catalytic activity|3-hydroxybutyrate dehydrogenase activity|phospholipid binding|nucleoplasm|cytoplasm|mitochondrion|mitochondrial inner membrane|metabolic process|membrane|oxidoreductase activity|oxidation-reduction process	mmu00650,mmu00072	Butanoate metabolism|Synthesis and degradation of ketone bodies
ENSMUST00000090293	47.4639184273362	21.530704737569	73.3971321171034	3.40895168141118	1.76932815081769	0.00384155504494922	1	Up	0.7569992	0.001921551	0.6343646	0.937274	1.768041	1.860482	Raph1-003	protein_coding	OTTMUST00000004476	ENSMUSG00000026014	GO:0005515,GO:0031252,GO:0048675	protein binding|cell leading edge|axon extension
ENSMUST00000090314	14.3055708690545	24.2922716070278	4.31887013108131	0.177787824907731	-2.4917715645704	0.0262576203660562	1	Down	0.1439802	0.4951534	0.3612419	0.1291835	0.02315791	0.01066831	Dgki-005	protein_coding	OTTMUST00000053168	ENSMUSG00000038665	GO:0004143,GO:0005095,GO:0005654,GO:0005737,GO:0005829,GO:0007269,GO:0008021,GO:0017016,GO:0032045,GO:0043025,GO:0043087,GO:0043197,GO:0043234,GO:0043679,GO:0045202,GO:0046579,GO:0046959,GO:0048471,GO:0048786,GO:0051966,GO:0060076,GO:0060079,GO:0097060,GO:1900452	diacylglycerol kinase activity|GTPase inhibitor activity|nucleoplasm|cytoplasm|cytosol|neurotransmitter secretion|synaptic vesicle|Ras GTPase binding|guanyl-nucleotide exchange factor complex|neuronal cell body|regulation of GTPase activity|dendritic spine|protein complex|axon terminus|synapse|positive regulation of Ras protein signal transduction|habituation|perinuclear region of cytoplasm|presy…	mmu00561,mmu00564,mmu04070,mmu04072,mmu05231	Glycerolipid metabolism|Glycerophospholipid metabolism|Phosphatidylinositol signaling system|Phospholipase D signaling pathway|Choline metabolism in cancer
ENSMUST00000090480	31.7161110246921	14.4506002781743	48.98162177121	3.38959080095726	1.76111111847595	0.0159639565009655	1	Up	4.839772e-13	0.9882352	0.9685314	1.922385	1.866347	2.611403	Coro7-003	protein_coding	OTTMUST00000060745	ENSMUSG00000039637	GO:0003779,GO:0005737,GO:0005794,GO:0005802,GO:0006810,GO:0008150,GO:0015031,GO:0016020,GO:0016021,GO:0031410	actin binding|cytoplasm|Golgi apparatus|trans-Golgi network|transport|biological_process|protein transport|membrane|integral component of membrane|cytoplasmic vesicle
ENSMUST00000090750	84.7112316713421	38.9226033497099	130.499859992974	3.35280399464716	1.74536814545919	0.0149096775736443	1	Up	0.3960355	0.1736938	0.15253	0.3678821	1.132569	0.8227173	Pde4dip-002	protein_coding	OTTMUST00000104435	ENSMUSG00000038170	GO:0005515,GO:0005634,GO:0005737,GO:0005794,GO:0005813,GO:0005815,GO:0005856,GO:0019899,GO:0030016,GO:0043623	protein binding|nucleus|cytoplasm|Golgi apparatus|centrosome|microtubule organizing center|cytoskeleton|enzyme binding|myofibril|cellular protein complex assembly
ENSMUST00000091190	938.369873388685	1859.52796101953	17.2117857578417	0.00925599728460387	-6.75539584345449	0.000427822856393248	0.447488026836043	Down	0.1379612	31.3374	32.08925	0.09218153	0.02967486	0.4357722	Ddx3y-001	protein_coding	OTTMUST00000118924	ENSMUSG00000069045	GO:0000166,GO:0003676,GO:0003723,GO:0004004,GO:0004386,GO:0005524,GO:0005634,GO:0005737,GO:0006413,GO:0007059,GO:0010468,GO:0010501,GO:0016020,GO:0016787,GO:0036464	nucleotide binding|nucleic acid binding|RNA binding|ATP-dependent RNA helicase activity|helicase activity|ATP binding|nucleus|cytoplasm|translational initiation|chromosome segregation|regulation of gene expression|RNA secondary structure unwinding|membrane|hydrolase activity|cytoplasmic ribonucleoprotein granule
ENSMUST00000091197	268.46827850016	532.307655579213	4.6289014211077	0.00869591367434104	-6.84544666607909	0.000454177034105664	0.450105100896562	Down	0.06838394	22.69231	22.84219	2.746376e-11	0.03295139	0.3575786	Eif2s3y-001	protein_coding	OTTMUST00000051153	ENSMUSG00000069049	GO:0000166,GO:0001731,GO:0003743,GO:0003924,GO:0005525,GO:0005622,GO:0006412,GO:0006413	nucleotide binding|formation of translation preinitiation complex|translation initiation factor activity|GTPase activity|GTP binding|intracellular|translation|translational initiation	mmu03013	RNA transport
ENSMUST00000092537	93.3622548510056	125.207188129025	61.5173215729858	0.491324200249529	-1.0252527938808	0.0242619567008875	1	Down	2.655197	2.850532	1.64489	0.9006682	1.349389	1.093367	Tlk2-002	protein_coding	OTTMUST00000005749	ENSMUSG00000020694	GO:0000166,GO:0001672,GO:0004672,GO:0004674,GO:0005524,GO:0005634,GO:0005737,GO:0005856,GO:0005882,GO:0006468,GO:0006974,GO:0007049,GO:0007059,GO:0007275,GO:0007283,GO:0016301,GO:0016310,GO:0016568,GO:0016740,GO:0018105,GO:0030054,GO:0030154,GO:0032435,GO:0035556,GO:0048471,GO:0071480	nucleotide binding|regulation of chromatin assembly or disassembly|protein kinase activity|protein serine/threonine kinase activity|ATP binding|nucleus|cytoplasm|cytoskeleton|intermediate filament|protein phosphorylation|cellular response to DNA damage stimulus|cell cycle|chromosome segregation|multicellular organism development|spermatogenesis|kinase activity|phosphorylation|chromatin modificati…
ENSMUST00000092576	107.601223484635	57.4851655421955	157.717281427074	2.74361706954303	1.45607913660449	0.03685915899568	1	Up	0.1004028	1.248828	0.981358	1.791089	3.068533	1.215093	Src-201	protein_coding		ENSMUSG00000027646	GO:0000166,GO:0002376,GO:0004672,GO:0004713,GO:0004715,GO:0005080,GO:0005102,GO:0005158,GO:0005515,GO:0005524,GO:0005634,GO:0005737,GO:0005739,GO:0005743,GO:0005764,GO:0005770,GO:0005829,GO:0005856,GO:0005884,GO:0005886,GO:0005901,GO:0006468,GO:0007049,GO:0007155,GO:0007173,GO:0007179,GO:0007229,GO:0008022,GO:0008283,GO:0010628,GO:0010632,GO:0010634,GO:0010907,GO:0010954,GO:0014069,GO:0014911,GO:…	nucleotide binding|immune system process|protein kinase activity|protein tyrosine kinase activity|non-membrane spanning protein tyrosine kinase activity|protein kinase C binding|receptor binding|insulin receptor binding|protein binding|ATP binding|nucleus|cytoplasm|mitochondrion|mitochondrial inner membrane|lysosome|late endosome|cytosol|cytoskeleton|actin filament|plasma membrane|caveola|protein…	mmu04015,mmu04012,mmu04370,mmu04144,mmu04810,mmu04510,mmu04520,mmu04530,mmu04540,mmu04611,mmu04062,mmu04912,mmu04915,mmu04917,mmu04921,mmu04919,mmu04727,mmu04750,mmu04360,mmu05205,mmu05203,mmu05219,mmu05152,mmu05100,mmu05161	Rap1 signaling pathway|ErbB signaling pathway|VEGF signaling pathway|Endocytosis|Regulation of actin cytoskeleton|Focal adhesion|Adherens junction|Tight junction|Gap junction|Platelet activation|Chemokine signaling pathway|GnRH signaling pathway|Estrogen signaling pathway|Prolactin signaling pathway|Oxytocin signaling pathway|Thyroid hormone signaling pathway|GABAergic synapse|Inflammatory mediat…
ENSMUST00000092780	10.1690447845377	19.0151390848161	1.32295048425925	0.0695735370831787	-3.84531752132431	0.00915558079795761	1	Down	0.1502889	0.5797228	0.8220081	5.30983e-22	1.596419e-12	0.1119173	Car10-004	protein_coding	OTTMUST00000002759	ENSMUSG00000056158	GO:0003674,GO:0005575,GO:0008150	molecular_function|cellular_component|biological_process
ENSMUST00000092822	13.4130885644311	1.97287418315562	24.8533029457066	12.5975103521065	3.65506673674189	0.0114575840814573	1	Up	0.04119614	0.09329022	2.714716e-12	1.001909	0.6936209	0.08440815	Bcas3-006	protein_coding	OTTMUST00000002047	ENSMUSG00000059439	GO:0001525,GO:0003682,GO:0005634,GO:0005730,GO:0005737,GO:0005856,GO:0005881,GO:0006351,GO:0006355,GO:0007030,GO:0008134,GO:0010595,GO:0010698,GO:0016192,GO:0031023,GO:0031252,GO:0034260,GO:0035035,GO:0035148,GO:0035257,GO:0035327,GO:0042393,GO:0042594,GO:0043085,GO:0043547,GO:0045111,GO:0045944,GO:0048487,GO:0051491,GO:0051895,GO:0071391,GO:0071944,GO:0090316,GO:0090630,GO:2000114,GO:2000251	angiogenesis|chromatin binding|nucleus|nucleolus|cytoplasm|cytoskeleton|cytoplasmic microtubule|transcription, DNA-templated|regulation of transcription, DNA-templated|Golgi organization|transcription factor binding|positive regulation of endothelial cell migration|acetyltransferase activator activity|vesicle-mediated transport|microtubule organizing center organization|cell leading edge|negative…
ENSMUST00000092889	14.6753590304623	3.91703892430515	25.4336791366194	6.49308817913549	2.69890480196291	0.0282112629933727	1	Up	0.0388482	4.130291e-09	0.1035321	0.0608363	0.3505094	0.4601836	Taok3-001	protein_coding	OTTMUST00000063363	ENSMUSG00000061288	GO:0000165,GO:0000166,GO:0004672,GO:0004674,GO:0004702,GO:0005524,GO:0005737,GO:0006281,GO:0006468,GO:0006974,GO:0007095,GO:0016301,GO:0016310,GO:0016740,GO:0032874,GO:0043507,GO:0046329,GO:0046330,GO:0046777	MAPK cascade|nucleotide binding|protein kinase activity|protein serine/threonine kinase activity|receptor signaling protein serine/threonine kinase activity|ATP binding|cytoplasm|DNA repair|protein phosphorylation|cellular response to DNA damage stimulus|mitotic G2 DNA damage checkpoint|kinase activity|phosphorylation|transferase activity|positive regulation of stress-activated MAPK cascade|posit…	mmu04010	MAPK signaling pathway
ENSMUST00000093192	16.0472260827461	27.7879226110611	4.30652955443112	0.154978463655174	-2.68986034736593	0.0153455333684204	1	Down	0.2429959	0.1227384	0.4979518	0.06831734	0.05363782	0.003143475	Fam196b-201	protein_coding		ENSMUSG00000069911	GO:0003674,GO:0005575,GO:0008150	molecular_function|cellular_component|biological_process
ENSMUST00000093855	20.982349852302	7.21061184510694	34.754087859497	4.81985282331913	2.26898909369395	0.0129112479371516	1	Up	0.0003454227	0.09606439	0.1895683	0.4157006	0.3875226	0.526383	Scn2b-201	protein_coding		ENSMUSG00000070304	GO:0001518,GO:0005244,GO:0005248,GO:0005272,GO:0006810,GO:0006811,GO:0006814,GO:0016020,GO:0016021,GO:0017080,GO:0034765,GO:0035725,GO:0046684,GO:0060048,GO:0060371,GO:0086002,GO:0086006,GO:0086012,GO:0086091,GO:2000649	voltage-gated sodium channel complex|voltage-gated ion channel activity|voltage-gated sodium channel activity|sodium channel activity|transport|ion transport|sodium ion transport|membrane|integral component of membrane|sodium channel regulator activity|regulation of ion transmembrane transport|sodium ion transmembrane transport|response to pyrethroid|cardiac muscle contraction|regulation of atria…
ENSMUST00000094140	24.1085852902785	11.1433425530701	37.0738280274869	3.32699348071938	1.73421903924662	0.0374284865052035	1	Up	0.1359502	0.2620067	0.3182492	0.7572951	0.6898409	0.8424872	Lrrc48-002	protein_coding	OTTMUST00000012884	ENSMUSG00000056598	GO:0003674,GO:0005737,GO:0005856,GO:0008150,GO:0042995	molecular_function|cytoplasm|cytoskeleton|biological_process|cell projection
ENSMUST00000095087	82.4615417973511	29.1877363299663	135.735347264736	4.65042392223407	2.21736223506548	7.7469058441877e-06	0.0411891916727111	Up	0.1285668	0.3036322	0.2998625	1.197823	1.055431	1.007633	Rapgef1-007	protein_coding	OTTMUST00000028652	ENSMUSG00000039844	GO:0001568,GO:0004871,GO:0005070,GO:0005085,GO:0005515,GO:0005769,GO:0010976,GO:0016337,GO:0017034,GO:0032486,GO:0038180,GO:0043547,GO:0046580,GO:0048008,GO:0051898,GO:0061028,GO:0070373,GO:0071320,GO:0090090,GO:1901888,GO:1990090,GO:2000178	blood vessel development|signal transducer activity|SH3/SH2 adaptor activity|guanyl-nucleotide exchange factor activity|protein binding|early endosome|positive regulation of neuron projection development|single organismal cell-cell adhesion|Rap guanyl-nucleotide exchange factor activity|Rap protein signal transduction|nerve growth factor signaling pathway|positive regulation of GTPase activity|ne…	mmu04015,mmu04510,mmu04910,mmu04722,mmu05211	Rap1 signaling pathway|Focal adhesion|Insulin signaling pathway|Neurotrophin signaling pathway|Renal cell carcinoma
ENSMUST00000095585	342.852875174716	548.2045609037	137.501189445733	0.250820951250508	-1.99527023238233	0.0313051941970304	1	Down	0.4499807	2.40276	1.610486	0.4698321	0.267317	0.3306512	Adgrv1-001	protein_coding	OTTMUST00000081991	ENSMUSG00000069170	GO:0002141,GO:0002142,GO:0004871,GO:0004888,GO:0004930,GO:0005509,GO:0005515,GO:0005576,GO:0005737,GO:0005886,GO:0007154,GO:0007165,GO:0007166,GO:0007186,GO:0007275,GO:0007399,GO:0007601,GO:0007605,GO:0009986,GO:0010739,GO:0016020,GO:0016021,GO:0016337,GO:0017022,GO:0032391,GO:0032420,GO:0043235,GO:0045184,GO:0045202,GO:0045494,GO:0048471,GO:0048496,GO:0048839,GO:0050877,GO:0050896,GO:0050910,GO:…	stereocilia ankle link|stereocilia ankle link complex|signal transducer activity|transmembrane signaling receptor activity|G-protein coupled receptor activity|calcium ion binding|protein binding|extracellular region|cytoplasm|plasma membrane|cell communication|signal transduction|cell surface receptor signaling pathway|G-protein coupled receptor signaling pathway|multicellular organism developmen…
ENSMUST00000096012	62.3067893941328	30.2035610924896	94.410017695776	3.12579094255386	1.64422129202071	0.00237500741694422	1	Up	0.4550634	0.59966	0.02992738	1.449661	0.9922218	0.7990962	Abi3bp-202	protein_coding		ENSMUSG00000035258	GO:0005518,GO:0005539,GO:0005578,GO:0005614,GO:0008201,GO:0010811,GO:0030198	collagen binding|glycosaminoglycan binding|proteinaceous extracellular matrix|interstitial matrix|heparin binding|positive regulation of cell-substrate adhesion|extracellular matrix organization
ENSMUST00000096275	16.4315659320908	27.5898584865406	5.27327337764107	0.191130859921358	-2.38736736073158	0.0235563278248035	1	Down	0.2266225	0.4667166	0.1272625	2.190905e-07	0.1215087	0.02731677	Iqsec2-003	protein_coding	OTTMUST00000047115	ENSMUSG00000041115	GO:0005086,GO:0005515,GO:0005737,GO:0030036,GO:0032012,GO:0051968,GO:1900454	ARF guanyl-nucleotide exchange factor activity|protein binding|cytoplasm|actin cytoskeleton organization|regulation of ARF protein signal transduction|positive regulation of synaptic transmission, glutamatergic|positive regulation of long term synaptic depression	mmu04144	Endocytosis
ENSMUST00000097228	29.4131273173437	45.8957506685435	12.9305039661439	0.281736408660733	-1.82758208033978	0.0162401057506121	1	Down	1.669328	2.020855	1.27907	0.835362	0.5029041	1.54839e-06	Dio3-201	protein_coding		ENSMUSG00000075707	GO:0004800,GO:0005768,GO:0005886,GO:0016020,GO:0016021,GO:0016491,GO:0033798,GO:0040018,GO:0042404,GO:0042446,GO:0055114	thyroxine 5'-deiodinase activity|endosome|plasma membrane|membrane|integral component of membrane|oxidoreductase activity|thyroxine 5-deiodinase activity|positive regulation of multicellular organism growth|thyroid hormone catabolic process|hormone biosynthetic process|oxidation-reduction process	mmu04919	Thyroid hormone signaling pathway
ENSMUST00000097288	4.46146994966004	0	8.92293989932008	Inf	Inf	0.0278420388895068	1	Up	6.114487e-17	1.597582e-07	2.648438e-11	0.0302417	0.1421471	0.3168678	Dlgap1-007	protein_coding	OTTMUST00000082777	ENSMUSG00000003279	GO:0005886,GO:0007268,GO:0014069,GO:0016020,GO:0019904,GO:0023052,GO:0030054,GO:0032403,GO:0035418,GO:0045202,GO:0045211,GO:0061136,GO:0070842	plasma membrane|chemical synaptic transmission|postsynaptic density|membrane|protein domain specific binding|signaling|cell junction|protein complex binding|protein localization to synapse|synapse|postsynaptic membrane|regulation of proteasomal protein catabolic process|aggresome assembly	mmu04724	Glutamatergic synapse
ENSMUST00000097338	5.14096916921794	0	10.2819383384359	Inf	Inf	0.0155860372476518	1	Up	0.005494907	0.002586873	0.0004644237	0.3190285	0.1087237	0.1415355	Msh5-008	protein_coding	OTTMUST00000095662	ENSMUSG00000007035	GO:0000166,GO:0000795,GO:0003677,GO:0005524,GO:0006298,GO:0007127,GO:0007129,GO:0007292,GO:0030983,GO:0051026,GO:0051321	nucleotide binding|synaptonemal complex|DNA binding|ATP binding|mismatch repair|meiosis I|synapsis|female gamete generation|mismatched DNA binding|chiasma assembly|meiotic cell cycle
ENSMUST00000097467	38.3164045908868	19.316352069429	57.3164571123446	2.96725059195087	1.56912677127332	0.0187774976037606	1	Up	4.841698e-05	0.4404644	1.443904	2.318216	1.340151	1.719781	Dedd-004	protein_coding	OTTMUST00000051514	ENSMUSG00000013973	GO:0003677,GO:0005515,GO:0005634,GO:0005730,GO:0005737,GO:0006351,GO:0006355,GO:0006915,GO:0008625,GO:0042177,GO:0042981,GO:0046697,GO:1901837	DNA binding|protein binding|nucleus|nucleolus|cytoplasm|transcription, DNA-templated|regulation of transcription, DNA-templated|apoptotic process|extrinsic apoptotic signaling pathway via death domain receptors|negative regulation of protein catabolic process|regulation of apoptotic process|decidualization|negative regulation of transcription of nuclear large rRNA transcript from RNA polymerase I…
ENSMUST00000097670	5.40106231442149	10.4728122815778	0.329312347265126	0.0314445001410367	-4.99104848787274	0.035151176712932	1	Down	0.2705045	0.1942284	0.3135789	4.498991e-13	0.01455906	0.0001375786	Esco1-002	protein_coding	OTTMUST00000059948	ENSMUSG00000024293	GO:0000785,GO:0003674,GO:0004147,GO:0004772,GO:0005634,GO:0005694,GO:0006275,GO:0007049,GO:0007062,GO:0008080,GO:0008374,GO:0008951,GO:0016406,GO:0016407,GO:0016408,GO:0016409,GO:0016410,GO:0016411,GO:0016412,GO:0016413,GO:0016414,GO:0016415,GO:0016416,GO:0016417,GO:0016418,GO:0016419,GO:0016420,GO:0016454,GO:0016740,GO:0016746,GO:0016748,GO:0016749,GO:0016750,GO:0016751,GO:0016752,GO:0016753,GO:…	chromatin|molecular_function|dihydrolipoamide branched chain acyltransferase activity|sterol O-acyltransferase activity|nucleus|chromosome|regulation of DNA replication|cell cycle|sister chromatid cohesion|N-acetyltransferase activity|O-acyltransferase activity|palmitoleoyl [acyl-carrier-protein]-dependent acyltransferase activity|carnitine O-acyltransferase activity|acetyltransferase activity|C-…
ENSMUST00000097742	25.7301809982644	12.113757058759	39.3466049377697	3.24809262286796	1.69959277311638	0.0350631495524143	1	Up	0.1523716	0.1492148	0.2436324	0.3261954	0.5937809	0.7777228	Tmem88b-001	protein_coding	OTTMUST00000025392	ENSMUSG00000073680	GO:0003674,GO:0005575,GO:0008150,GO:0016020,GO:0016021	molecular_function|cellular_component|biological_process|membrane|integral component of membrane
ENSMUST00000097955	22.2621161004498	42.5410812487419	1.98315095215775	0.0466173142276772	-4.42299030118155	1.69136371104597e-05	0.061226167923264	Down	0.4450679	0.3623922	0.7334254	0.01796194	0.04659918	0.001728183	Cachd1-002	protein_coding	OTTMUST00000018145	ENSMUSG00000028532	GO:0003674,GO:0005575,GO:0006810,GO:0006811,GO:0006816,GO:0008150,GO:0016020,GO:0016021	molecular_function|cellular_component|transport|ion transport|calcium ion transport|biological_process|membrane|integral component of membrane
ENSMUST00000098128	142.260838014261	66.6289536154294	217.892722413092	3.27024079757775	1.70939686957076	1.88028376886449e-05	0.0617474129202341	Up	3.721656	6.174167	2.164342	13.38399	9.413471	14.72752	Gm21541-001	protein_coding	OTTMUST00000026562	ENSMUSG00000094065			mmu04064,mmu04060,mmu04062	NF-kappa B signaling pathway|Cytokine-cytokine receptor interaction|Chemokine signaling pathway
ENSMUST00000099049	4.8178271102779	0	9.63565422055581	Inf	Inf	0.0245350482172805	1	Up	3.18819e-19	0.001840487	0.008098404	1.484829	1.498289e-25	0.6747042	Gm10719-202	protein_coding		ENSMUSG00000095547	GO:0003674,GO:0005575,GO:0008150	molecular_function|cellular_component|biological_process
ENSMUST00000099133	29.4981313825433	15.3472535947163	43.6490091703704	2.84409252124417	1.50796839806879	0.0451021373607712	1	Up	0.7239455	0.1106275	0.2507649	0.7365265	1.216319	1.075108	Arhgap40-001	protein_coding	OTTMUST00000037851	ENSMUSG00000074625	GO:0003674,GO:0005096,GO:0005575,GO:0007165,GO:0008150	molecular_function|GTPase activator activity|cellular_component|signal transduction|biological_process
ENSMUST00000099285	30.6971934795621	51.4730816027052	9.92130535641895	0.192747452600497	-2.37521630164674	0.00512205035120856	1	Down	0.9331874	2.676819	3.457218	0.3537264	0.5705032	0.3988663	Zdhhc17-202	protein_coding		ENSMUSG00000035798	GO:0000139,GO:0004871,GO:0005515,GO:0005737,GO:0005794,GO:0008270,GO:0015095,GO:0016020,GO:0016021,GO:0016409,GO:0016740,GO:0016746,GO:0018345,GO:0019706,GO:0030660,GO:0031410,GO:0042802,GO:0042953,GO:0043123,GO:0043231,GO:0046872	Golgi membrane|signal transducer activity|protein binding|cytoplasm|Golgi apparatus|zinc ion binding|magnesium ion transmembrane transporter activity|membrane|integral component of membrane|palmitoyltransferase activity|transferase activity|transferase activity, transferring acyl groups|protein palmitoylation|protein-cysteine S-palmitoyltransferase activity|Golgi-associated vesicle membrane|cytop…
ENSMUST00000100015	105.124004158956	151.425914631204	58.8220936867078	0.388454603889752	-1.36418208459371	0.00191278959159352	0.995016423847847	Down	6.847548	9.857698	9.533316	1.564777	4.187679	3.915322	Ola1-002	protein_coding	OTTMUST00000032088	ENSMUSG00000027108	GO:0000166,GO:0005524,GO:0005525,GO:0005634,GO:0005737,GO:0005813,GO:0016020,GO:0016787,GO:0016887,GO:0046034,GO:0046872,GO:0070062	nucleotide binding|ATP binding|GTP binding|nucleus|cytoplasm|centrosome|membrane|hydrolase activity|ATPase activity|ATP metabolic process|metal ion binding|extracellular exosome
ENSMUST00000100022	41.2122462882197	65.1823953477811	17.2420972286582	0.264520767251078	-1.91854710361038	0.00331536629317601	1	Down	0.6008686	0.717315	0.9354007	0.3582183	0.2018175	0.01613727	Pitpnm1-002	protein_coding	OTTMUST00000064615	ENSMUSG00000024851	GO:0005543,GO:0005622,GO:0005737,GO:0005783,GO:0005794,GO:0005811,GO:0006810,GO:0015031,GO:0016020,GO:0046872	phospholipid binding|intracellular|cytoplasm|endoplasmic reticulum|Golgi apparatus|lipid particle|transport|protein transport|membrane|metal ion binding
ENSMUST00000100037	4.93184911416564	9.86369822833127	0	0	-Inf	0.018988727864208	1	Down	8.137704e-12	0.4133746	0.2631001	0	0.002288349	4.58581e-08	Mettl8-002	protein_coding	OTTMUST00000031724	ENSMUSG00000041975	GO:0000179,GO:0003880,GO:0004402,GO:0004809,GO:0005634,GO:0005737,GO:0007519,GO:0008168,GO:0008169,GO:0008170,GO:0008171,GO:0008172,GO:0008173,GO:0008174,GO:0008175,GO:0008276,GO:0008425,GO:0008649,GO:0008650,GO:0008988,GO:0009008,GO:0009019,GO:0009383,GO:0016205,GO:0016273,GO:0016274,GO:0016278,GO:0016279,GO:0016300,GO:0016423,GO:0016426,GO:0016427,GO:0016428,GO:0016429,GO:0016433,GO:0016434,GO:…	rRNA (adenine-N6,N6-)-dimethyltransferase activity|protein C-terminal carboxyl O-methyltransferase activity|histone acetyltransferase activity|tRNA (guanine-N2-)-methyltransferase activity|nucleus|cytoplasm|skeletal muscle tissue development|methyltransferase activity|C-methyltransferase activity|N-methyltransferase activity|O-methyltransferase activity|S-methyltransferase activity|RNA methyltran…
ENSMUST00000100235	16.1954915392536	2.61236277254785	29.7786203059594	11.3991137137956	3.51084975345124	0.0017719323316278	0.949117565881083	Up	0.06968128	0.007126035	0.01654014	0.3314561	0.4019227	0.2330673	Tmem104-001	protein_coding	OTTMUST00000007916	ENSMUSG00000045980	GO:0003674,GO:0005575,GO:0008150,GO:0016020,GO:0016021	molecular_function|cellular_component|biological_process|membrane|integral component of membrane
ENSMUST00000100241	138.388025028694	75.4358867093336	201.340163348055	2.66902361900843	1.41631207238717	0.00201454086284504	1	Up	1.120185	0.1878388	2.477773	3.75231	2.812492	3.156535	Ralgds-002	protein_coding	OTTMUST00000027250	ENSMUSG00000026821	GO:0005085,GO:0005515,GO:0005634,GO:0005829,GO:0005903,GO:0007165,GO:0007264,GO:0030695	guanyl-nucleotide exchange factor activity|protein binding|nucleus|cytosol|brush border|signal transduction|small GTPase mediated signal transduction|GTPase regulator activity	mmu04014,mmu04015,mmu04072,mmu05200,mmu05231,mmu05210,mmu05212	Ras signaling pathway|Rap1 signaling pathway|Phospholipase D signaling pathway|Pathways in cancer|Choline metabolism in cancer|Colorectal cancer|Pancreatic cancer
ENSMUST00000100463	8.95377364652487	0	17.9075472930497	Inf	Inf	0.000602633908395918	0.529814853606597	Up	5.290708e-13	7.309232e-08	1.288793e-07	0.3782481	0.1269537	0.2155239	Dclre1c-201	protein_coding		ENSMUSG00000026648	GO:0000014,GO:0000723,GO:0000784,GO:0002250,GO:0002376,GO:0003684,GO:0004518,GO:0004519,GO:0004527,GO:0005634,GO:0006281,GO:0006302,GO:0006303,GO:0006310,GO:0006974,GO:0008409,GO:0010212,GO:0016787,GO:0030183,GO:0031848,GO:0033151,GO:0035312,GO:0036297,GO:0042578,GO:0043765,GO:0044824,GO:0051276,GO:0070419	single-stranded DNA endodeoxyribonuclease activity|telomere maintenance|nuclear chromosome, telomeric region|adaptive immune response|immune system process|damaged DNA binding|nuclease activity|endonuclease activity|exonuclease activity|nucleus|DNA repair|double-strand break repair|double-strand break repair via nonhomologous end joining|DNA recombination|cellular response to DNA damage stimulus|…	mmu03450,mmu05340	Non-homologous end-joining|Primary immunodeficiency
ENSMUST00000100500	53.6355425796977	30.1775091513157	77.0935760080796	2.55466995707027	1.35313691853897	0.0176835839218468	1	Up	0.1871115	0.634849	0.6872422	1.145655	1.370821	1.15322	Med24-010	protein_coding	OTTMUST00000062370	ENSMUSG00000017210	GO:0000151,GO:0001104,GO:0003712,GO:0003713,GO:0004402,GO:0004872,GO:0005634,GO:0006351,GO:0006355,GO:0006366,GO:0006367,GO:0016567,GO:0016592,GO:0019827,GO:0030518,GO:0030521,GO:0045893,GO:0046966,GO:0051291,GO:0061630	ubiquitin ligase complex|RNA polymerase II transcription cofactor activity|transcription cofactor activity|transcription coactivator activity|histone acetyltransferase activity|receptor activity|nucleus|transcription, DNA-templated|regulation of transcription, DNA-templated|transcription from RNA polymerase II promoter|transcription initiation from RNA polymerase II promoter|protein ubiquitinatio…	mmu04919	Thyroid hormone signaling pathway
ENSMUST00000100763	48.4360592062152	77.659812806539	19.2123056058915	0.24739057321387	-2.01513756723561	0.000983912240959428	0.707651114353959	Down	8.217644	7.457327	3.743848	1.873472	1.185738	1.562042	Hspa12b-003	protein_coding	OTTMUST00000037360	ENSMUSG00000074793	GO:0000166,GO:0003674,GO:0005524,GO:0005575,GO:0008150	nucleotide binding|molecular_function|ATP binding|cellular_component|biological_process
ENSMUST00000102507	41.7829042048487	23.5810177248591	59.9847906848384	2.54377446235505	1.34697076320636	0.0347776658803233	1	Up	0.6372523	0.6641615	0.8772562	2.607959	1.435351	1.276674	Capzb-002	protein_coding	OTTMUST00000022956	ENSMUSG00000028745	GO:0000902,GO:0001669,GO:0003779,GO:0005515,GO:0005737,GO:0005856,GO:0005884,GO:0005903,GO:0007010,GO:0008290,GO:0010591,GO:0014704,GO:0016020,GO:0022604,GO:0030018,GO:0030027,GO:0030030,GO:0030032,GO:0030036,GO:0030863,GO:0031115,GO:0031175,GO:0043025,GO:0043197,GO:0048487,GO:0048747,GO:0051015,GO:0051016,GO:0051490,GO:0051693,GO:0070062,GO:0071203,GO:0090036	cell morphogenesis|acrosomal vesicle|actin binding|protein binding|cytoplasm|cytoskeleton|actin filament|brush border|cytoskeleton organization|F-actin capping protein complex|regulation of lamellipodium assembly|intercalated disc|membrane|regulation of cell morphogenesis|Z disc|lamellipodium|cell projection organization|lamellipodium assembly|actin cytoskeleton organization|cortical cytoskeleton…	mmu04144	Endocytosis
ENSMUST00000102540	52.2412834022348	31.4334614824372	73.0491053220325	2.32392812871873	1.21656545172677	0.0344227621726265	1	Up	1.266719	0.9867156	0.961927	1.683945	3.486287	1.903596	Gale-002	protein_coding	OTTMUST00000022837	ENSMUSG00000028671	GO:0003974,GO:0003978,GO:0005975,GO:0006012,GO:0016853,GO:0016857,GO:0019388,GO:0033499,GO:0042803,GO:0061623,GO:0070062	UDP-N-acetylglucosamine 4-epimerase activity|UDP-glucose 4-epimerase activity|carbohydrate metabolic process|galactose metabolic process|isomerase activity|racemase and epimerase activity, acting on carbohydrates and derivatives|galactose catabolic process|galactose catabolic process via UDP-galactose|protein homodimerization activity|glycolytic process from galactose|extracellular exosome	mmu00052,mmu00520	Galactose metabolism|Amino sugar and nucleotide sugar metabolism
ENSMUST00000102635	12.0998021774753	21.2321547952809	2.96744955966963	0.139762053747328	-2.83895538153926	0.0231553526354495	1	Down	0.281896	0.06010724	0.3249658	0.01007178	0.07495681	0	Myocd-001	protein_coding	OTTMUST00000013135	ENSMUSG00000020542	GO:0000122,GO:0001046,GO:0001076,GO:0001077,GO:0001105,GO:0001228,GO:0001560,GO:0001570,GO:0003231,GO:0003257,GO:0003713,GO:0005515,GO:0005634,GO:0006351,GO:0006355,GO:0006357,GO:0007507,GO:0008134,GO:0008284,GO:0008285,GO:0010667,GO:0010832,GO:0030511,GO:0035035,GO:0035065,GO:0035733,GO:0035886,GO:0042692,GO:0042826,GO:0043388,GO:0043954,GO:0045661,GO:0045736,GO:0045893,GO:0045944,GO:0045987,GO:…	negative regulation of transcription from RNA polymerase II promoter|core promoter sequence-specific DNA binding|transcription factor activity, RNA polymerase II transcription factor binding|transcriptional activator activity, RNA polymerase II core promoter proximal region sequence-specific binding|RNA polymerase II transcription coactivator activity|transcriptional activator activity, RNA polym…
ENSMUST00000102935	38.0101219183837	17.7047838802083	58.3154599565591	3.29376852895383	1.71973917259186	0.0106000386578629	1	Up	0.02526463	0.6261642	1.095859	2.528954	1.444298	1.590308	Arrdc1-002	protein_coding	OTTMUST00000029270	ENSMUSG00000026972	GO:0003674,GO:0005886,GO:0008150,GO:0031410,GO:0070062	molecular_function|plasma membrane|biological_process|cytoplasmic vesicle|extracellular exosome
ENSMUST00000102946	82.5865303283287	44.2224354588462	120.950625197811	2.73505120065965	1.45156784078615	0.0325700210484463	1	Up	0.8044239	0.5878961	0.1809766	0.6112796	1.695397	1.805132	Exoc2-001	protein_coding	OTTMUST00000001302	ENSMUSG00000021357	GO:0000145,GO:0001927,GO:0006810,GO:0006887,GO:0006893,GO:0015031,GO:0016020,GO:0017160,GO:0019901,GO:0043231,GO:0045921,GO:0047485,GO:2000535	exocyst|exocyst assembly|transport|exocytosis|Golgi to plasma membrane transport|protein transport|membrane|Ral GTPase binding|protein kinase binding|intracellular membrane-bounded organelle|positive regulation of exocytosis|protein N-terminus binding|regulation of entry of bacterium into host cell	mmu04014	Ras signaling pathway
ENSMUST00000103019	122.607115094231	62.623807093213	182.590423095249	2.91567107735036	1.54382797554925	0.00354325868904136	1	Up	1.030786	0.8754523	0.0005049689	1.645186	2.291166	1.343638	Aatk-003	protein_coding	OTTMUST00000009039	ENSMUSG00000025375	GO:0000166,GO:0004672,GO:0004674,GO:0004713,GO:0005515,GO:0005524,GO:0005737,GO:0005783,GO:0006468,GO:0006915,GO:0007420,GO:0016020,GO:0016021,GO:0016301,GO:0016310,GO:0016740,GO:0030517,GO:0032482,GO:0038083,GO:0042995,GO:0044295,GO:0046777,GO:0048471,GO:0051402,GO:0055037	nucleotide binding|protein kinase activity|protein serine/threonine kinase activity|protein tyrosine kinase activity|protein binding|ATP binding|cytoplasm|endoplasmic reticulum|protein phosphorylation|apoptotic process|brain development|membrane|integral component of membrane|kinase activity|phosphorylation|transferase activity|negative regulation of axon extension|Rab protein signal transduction…
ENSMUST00000103062	6.10059064184174	0.330258770342397	11.8709225133411	35.9443066448587	5.16769136970494	0.0406285681084526	1	Up	1.623118e-17	0.03038393	1.047114e-18	2.099806e-17	0.6910808	0.3007116	Rgs9-004	protein_coding	OTTMUST00000007316	ENSMUSG00000020599	GO:0001750,GO:0001917,GO:0004871,GO:0005096,GO:0005515,GO:0005634,GO:0005737,GO:0005834,GO:0005886,GO:0007186,GO:0007212,GO:0007601,GO:0008277,GO:0009968,GO:0016020,GO:0032403,GO:0035556,GO:0043547,GO:0050896	photoreceptor outer segment|photoreceptor inner segment|signal transducer activity|GTPase activator activity|protein binding|nucleus|cytoplasm|heterotrimeric G-protein complex|plasma membrane|G-protein coupled receptor signaling pathway|dopamine receptor signaling pathway|visual perception|regulation of G-protein coupled receptor protein signaling pathway|negative regulation of signal transductio…	mmu04744,mmu05030	Phototransduction|Cocaine addiction
ENSMUST00000103105	54.6264001837111	33.8066890930796	75.4461112743426	2.23169181302013	1.15813781098155	0.039577322127662	1	Up	0.2673885	0.5997252	0.3476628	0.6823709	0.7272108	1.155711	Aoc3-001	protein_coding	OTTMUST00000005631	ENSMUSG00000019326	GO:0002523,GO:0002675,GO:0002687,GO:0005507,GO:0005509,GO:0005615,GO:0005737,GO:0005769,GO:0005783,GO:0005794,GO:0005886,GO:0005902,GO:0007155,GO:0008131,GO:0008217,GO:0009308,GO:0009986,GO:0010828,GO:0015922,GO:0016020,GO:0016021,GO:0016491,GO:0035902,GO:0042755,GO:0042803,GO:0043231,GO:0043912,GO:0046677,GO:0046872,GO:0046982,GO:0048038,GO:0052593,GO:0052594,GO:0052595,GO:0052596,GO:0055114	leukocyte migration involved in inflammatory response|positive regulation of acute inflammatory response|positive regulation of leukocyte migration|copper ion binding|calcium ion binding|extracellular space|cytoplasm|early endosome|endoplasmic reticulum|Golgi apparatus|plasma membrane|microvillus|cell adhesion|primary amine oxidase activity|regulation of blood pressure|amine metabolic process|cel…	mmu00260,mmu00350,mmu00360,mmu00410	Glycine, serine and threonine metabolism|Tyrosine metabolism|Phenylalanine metabolism|beta-Alanine metabolism
ENSMUST00000103238	26.7420611679309	10.1155147048614	43.3686076310003	4.28733573093989	2.10008139555403	0.00925838207887975	1	Up	0.2157428	0.002569141	0.2911304	0.5901263	0.4391527	1.020913	Sema6d-007	protein_coding	OTTMUST00000036149	ENSMUSG00000027200	GO:0001755,GO:0005515,GO:0005886,GO:0005887,GO:0007275,GO:0007399,GO:0014911,GO:0014912,GO:0016020,GO:0016021,GO:0021591,GO:0030154,GO:0030215,GO:0045499,GO:0048843,GO:0071526	neural crest cell migration|protein binding|plasma membrane|integral component of plasma membrane|multicellular organism development|nervous system development|positive regulation of smooth muscle cell migration|negative regulation of smooth muscle cell migration|membrane|integral component of membrane|ventricular system development|cell differentiation|semaphorin receptor binding|chemorepellent …	mmu04360	Axon guidance
ENSMUST00000103241	72.1963857853315	44.0019803836619	100.390791187001	2.28150620294073	1.18998657617658	0.0202789433449484	1	Up	0.168718	0.5870344	0.3639873	1.157465	0.7383902	0.5587383	Sema6d-001	protein_coding	OTTMUST00000036143	ENSMUSG00000027200	GO:0001755,GO:0005515,GO:0005886,GO:0005887,GO:0007275,GO:0007399,GO:0014911,GO:0014912,GO:0016020,GO:0016021,GO:0021591,GO:0030154,GO:0030215,GO:0045499,GO:0048843,GO:0071526	neural crest cell migration|protein binding|plasma membrane|integral component of plasma membrane|multicellular organism development|nervous system development|positive regulation of smooth muscle cell migration|negative regulation of smooth muscle cell migration|membrane|integral component of membrane|ventricular system development|cell differentiation|semaphorin receptor binding|chemorepellent …	mmu04360	Axon guidance
ENSMUST00000104944	21.3329718151159	3.91971304961497	38.7462305806168	9.88496609067411	3.30523601695092	0.042328021112774	1	Up	2.130331	0.470098	5.905521e-20	6.517551	2.10079	16.846	Gm2399-201	protein_coding		ENSMUSG00000078141	GO:0003674,GO:0005575,GO:0008150	molecular_function|cellular_component|biological_process
ENSMUST00000105098	471.892023378971	634.136331880143	309.647714877799	0.488298334775627	-1.03416523686906	0.0392064103157817	1	Down	12.35448	11.26615	16.68226	3.224572	3.733671	11.78529	Foxd1-001	protein_coding	OTTMUST00000049601	ENSMUSG00000078302	GO:0000978,GO:0001077,GO:0001658,GO:0001822,GO:0003677,GO:0003700,GO:0005634,GO:0006351,GO:0006355,GO:0007275,GO:0007411,GO:0008301,GO:0010628,GO:0030513,GO:0032275,GO:0043565,GO:0045892,GO:0045944,GO:0060678,GO:0072076,GO:0072210,GO:0072213,GO:0072267,GO:0072268,GO:0090184	RNA polymerase II core promoter proximal region sequence-specific DNA binding|transcriptional activator activity, RNA polymerase II core promoter proximal region sequence-specific binding|branching involved in ureteric bud morphogenesis|kidney development|DNA binding|transcription factor activity, sequence-specific DNA binding|nucleus|transcription, DNA-templated|regulation of transcription, DNA-…
ENSMUST00000105314	6.29508060265051	0	12.590161205301	Inf	Inf	0.0275387408640991	1	Up	3.972483e-13	0.005451259	4.12235e-05	0.3422539	1.33606e-06	0.9293163	AU041133-201	protein_coding		ENSMUSG00000078435	GO:0003674,GO:0005575,GO:0008150	molecular_function|cellular_component|biological_process
ENSMUST00000105341	48.3699167910203	19.6786670945341	77.0611664875065	3.91597490405794	1.96937151930648	0.00124057097611871	0.801423716155525	Up	0.3714417	0.5634788	0.3265821	1.181191	1.770666	1.742353	Tcf3-009	protein_coding	OTTMUST00000045825	ENSMUSG00000020167	GO:0000122,GO:0000788,GO:0000790,GO:0000978,GO:0000980,GO:0001077,GO:0001078,GO:0001205,GO:0001779,GO:0002326,GO:0003677,GO:0003682,GO:0003700,GO:0003713,GO:0005515,GO:0005634,GO:0005667,GO:0005737,GO:0006351,GO:0006355,GO:0006357,GO:0007369,GO:0007399,GO:0008134,GO:0010628,GO:0030098,GO:0030154,GO:0030165,GO:0030890,GO:0031435,GO:0032496,GO:0033077,GO:0033152,GO:0042493,GO:0042803,GO:0043234,GO:…	negative regulation of transcription from RNA polymerase II promoter|nuclear nucleosome|nuclear chromatin|RNA polymerase II core promoter proximal region sequence-specific DNA binding|RNA polymerase II distal enhancer sequence-specific DNA binding|transcriptional activator activity, RNA polymerase II core promoter proximal region sequence-specific binding|transcriptional repressor activity, RNA p…	mmu04550,mmu05202,mmu05166	Signaling pathways regulating pluripotency of stem cells|Transcriptional misregulation in cancers|HTLV-I infection
ENSMUST00000105377	23.3691732742133	42.1206968181478	4.61764973027875	0.109628996647777	-3.18929865619615	0.0172956938549846	1	Down	0.5360557	0.07186629	0.7157738	0.02365798	0.1154299	7.785209e-07	Arid3a-002	protein_coding	OTTMUST00000057908	ENSMUSG00000019564	GO:0000977,GO:0001228,GO:0003677,GO:0003682,GO:0003700,GO:0005515,GO:0005634,GO:0005654,GO:0005730,GO:0005737,GO:0005794,GO:0006351,GO:0006355,GO:0042803,GO:0045121,GO:0045944	RNA polymerase II regulatory region sequence-specific DNA binding|transcriptional activator activity, RNA polymerase II transcription regulatory region sequence-specific binding|DNA binding|chromatin binding|transcription factor activity, sequence-specific DNA binding|protein binding|nucleus|nucleoplasm|nucleolus|cytoplasm|Golgi apparatus|transcription, DNA-templated|regulation of transcription, …
ENSMUST00000105464	14.7200595457516	3.93907136527547	25.5010477262277	6.47387299225648	2.6946290622973	0.0158157134048213	1	Up	0.01271675	0.02606815	0.0150225	0.1336789	0.0915865	0.1196427	Cdh23-203	protein_coding		ENSMUSG00000012819	GO:0001917,GO:0005509,GO:0005515,GO:0005813,GO:0005886,GO:0006816,GO:0007155,GO:0007156,GO:0007605,GO:0007626,GO:0008344,GO:0016020,GO:0016021,GO:0016339,GO:0032420,GO:0032426,GO:0042472,GO:0042491,GO:0045177,GO:0045202,GO:0045494,GO:0046872,GO:0047485,GO:0048563,GO:0048839,GO:0050953,GO:0050957,GO:0051480,GO:0060013,GO:0060088,GO:0060091,GO:0060122	photoreceptor inner segment|calcium ion binding|protein binding|centrosome|plasma membrane|calcium ion transport|cell adhesion|homophilic cell adhesion via plasma membrane adhesion molecules|sensory perception of sound|locomotory behavior|adult locomotory behavior|membrane|integral component of membrane|calcium-dependent cell-cell adhesion via plasma membrane cell adhesion molecules|stereocilium|…
ENSMUST00000105486	15.0343416214398	2.31181139239678	27.7568718504828	12.006546875654	3.58574938151017	0.00215943332932091	1	Up	0	0.1149666	0.005386597	0.2636628	0.6569215	0.3534746	Grik2-005	protein_coding	OTTMUST00000047560	ENSMUSG00000056073	GO:0001662,GO:0004872,GO:0004970,GO:0005216,GO:0005234,GO:0005515,GO:0005886,GO:0005887,GO:0006810,GO:0006811,GO:0006874,GO:0006886,GO:0007268,GO:0008066,GO:0008328,GO:0014069,GO:0015277,GO:0016020,GO:0016021,GO:0019228,GO:0030054,GO:0030165,GO:0030424,GO:0030425,GO:0031624,GO:0031625,GO:0032839,GO:0032983,GO:0035249,GO:0042391,GO:0042734,GO:0042802,GO:0042803,GO:0043025,GO:0043113,GO:0043195,GO:…	behavioral fear response|receptor activity|ionotropic glutamate receptor activity|ion channel activity|extracellular-glutamate-gated ion channel activity|protein binding|plasma membrane|integral component of plasma membrane|transport|ion transport|cellular calcium ion homeostasis|intracellular protein transport|chemical synaptic transmission|glutamate receptor activity|ionotropic glutamate recept…	mmu04080,mmu04724	Neuroactive ligand-receptor interaction|Glutamatergic synapse
ENSMUST00000105690	36.1782555381265	59.0980846478024	13.2584264284506	0.224346127416223	-2.15620181395146	0.00376805199110399	1	Down	0.3924235	0.9864717	0.5120937	0.1501293	0.02753478	0.2220595	Pik3cd-001	protein_coding	OTTMUST00000023877	ENSMUSG00000039936	GO:0000166,GO:0001782,GO:0002250,GO:0002376,GO:0005515,GO:0005524,GO:0005737,GO:0005886,GO:0005942,GO:0006935,GO:0006954,GO:0007166,GO:0010628,GO:0016301,GO:0016303,GO:0016310,GO:0016740,GO:0030154,GO:0030335,GO:0035005,GO:0042113,GO:0045087,GO:0046854,GO:0046934,GO:0048015,GO:0048872,GO:0050832	nucleotide binding|B cell homeostasis|adaptive immune response|immune system process|protein binding|ATP binding|cytoplasm|plasma membrane|phosphatidylinositol 3-kinase complex|chemotaxis|inflammatory response|cell surface receptor signaling pathway|positive regulation of gene expression|kinase activity|1-phosphatidylinositol-3-kinase activity|phosphorylation|transferase activity|cell differentia…	mmu00562,mmu04014,mmu04015,mmu04012,mmu04370,mmu04630,mmu04668,mmu04066,mmu04068,mmu04070,mmu04072,mmu04071,mmu04024,mmu04022,mmu04151,mmu04152,mmu04150,mmu04810,mmu04210,mmu04510,mmu04550,mmu04611,mmu04620,mmu04650,mmu04660,mmu04662,mmu04664,mmu04666,mmu04670,mmu04062,mmu04910,mmu04923,mmu04915,mmu04914,mmu04917,mmu04921,mmu04919,mmu04261,mmu04973,mmu04960,mmu04725,mmu04722,mmu04750,mmu04360,mmu…	Inositol phosphate metabolism|Ras signaling pathway|Rap1 signaling pathway|ErbB signaling pathway|VEGF signaling pathway|Jak-STAT signaling pathway|TNF signaling pathway|HIF-1 signaling pathway|FoxO signaling pathway|Phosphatidylinositol signaling system|Phospholipase D signaling pathway|Sphingolipid signaling pathway|cAMP signaling pathway|cGMP - PKG signaling pathway|PI3K-Akt signaling pathway|…
ENSMUST00000105859	5.81319553862113	0.330258770342397	11.2961323068999	34.2038828982151	5.09608820713365	0.0464386156895648	1	Up	0.004177471	0.0181949	1.473412e-05	0.6967356	0.08685406	0.1673052	Ncmap-003	protein_coding	OTTMUST00000022465	ENSMUSG00000043924	GO:0005886,GO:0005887,GO:0016020,GO:0016021,GO:0019911,GO:0031643,GO:0032290,GO:0033270,GO:0043220	plasma membrane|integral component of plasma membrane|membrane|integral component of membrane|structural constituent of myelin sheath|positive regulation of myelination|peripheral nervous system myelin formation|paranode region of axon|Schmidt-Lanterman incisure
ENSMUST00000106017	226.912966858066	106.239986136395	347.585947579737	3.2717055058111	1.71004289362596	0.00551523983644499	1	Up	0.8208726	2.262306	0.1976163	4.151949	4.1076	1.961975	Adgrb2-001	protein_coding	OTTMUST00000021773	ENSMUSG00000028782	GO:0004871,GO:0004888,GO:0004930,GO:0005515,GO:0005886,GO:0007165,GO:0007166,GO:0007186,GO:0007422,GO:0016020,GO:0016021,GO:0016525,GO:0051965	signal transducer activity|transmembrane signaling receptor activity|G-protein coupled receptor activity|protein binding|plasma membrane|signal transduction|cell surface receptor signaling pathway|G-protein coupled receptor signaling pathway|peripheral nervous system development|membrane|integral component of membrane|negative regulation of angiogenesis|positive regulation of synapse assembly
ENSMUST00000106044	44.1766699777059	82.4163781751573	5.93696178025451	0.0720361888220427	-3.79513433436321	0.00894304750967425	1	Down	0.4322647	0.3597916	1.372535	0.01269415	0.1061856	0.03153309	Lrrc7-201	protein_coding		ENSMUSG00000028176	GO:0005737,GO:0005789,GO:0005886,GO:0008022,GO:0010976,GO:0014069,GO:0015629,GO:0016020,GO:0030054,GO:0030175,GO:0043005,GO:0043194,GO:0043197,GO:0045202,GO:0045211	cytoplasm|endoplasmic reticulum membrane|plasma membrane|protein C-terminus binding|positive regulation of neuron projection development|postsynaptic density|actin cytoskeleton|membrane|cell junction|filopodium|neuron projection|axon initial segment|dendritic spine|synapse|postsynaptic membrane
ENSMUST00000106089	64.6714908614318	19.6389525150279	109.704029207836	5.58604279550496	2.48182662636156	0.00078832693135082	0.609192894093664	Up	1.785589	0.9062477	0.1083033	6.386237	2.361189	6.218802	Metrnl-002	protein_coding	OTTMUST00000017437	ENSMUSG00000039208	GO:0005179,GO:0005576,GO:0005615,GO:0009409,GO:0014850,GO:0045444,GO:0050728,GO:0050873,GO:0070062,GO:0090336,GO:2000507	hormone activity|extracellular region|extracellular space|response to cold|response to muscle activity|fat cell differentiation|negative regulation of inflammatory response|brown fat cell differentiation|extracellular exosome|positive regulation of brown fat cell differentiation|positive regulation of energy homeostasis
ENSMUST00000106171	15.496996767541	0	30.9939935350819	Inf	Inf	0.0099436677077123	1	Up	7.217991e-11	7.26769e-05	0.005328023	0.1710057	5.101386	1.641205	Meaf6-004	protein_coding	OTTMUST00000020950	ENSMUSG00000028863	GO:0000123,GO:0003674,GO:0005634,GO:0005654,GO:0005730,GO:0005737,GO:0005813,GO:0006351,GO:0006355,GO:0016568,GO:0016573,GO:0035267,GO:0043968,GO:0043981,GO:0043982,GO:0043983,GO:0044154,GO:0070776	histone acetyltransferase complex|molecular_function|nucleus|nucleoplasm|nucleolus|cytoplasm|centrosome|transcription, DNA-templated|regulation of transcription, DNA-templated|chromatin modification|histone acetylation|NuA4 histone acetyltransferase complex|histone H2A acetylation|histone H4-K5 acetylation|histone H4-K8 acetylation|histone H4-K12 acetylation|histone H3-K14 acetylation|MOZ/MORF hi…
ENSMUST00000106199	47.3166565998825	72.1104798364888	22.5228333632761	0.312337865652078	-1.67882061269844	0.00589032785741774	1	Down	1.913068	3.633357	4.379599	1.190867	0.8277575	0.9503938	Fhl3-002	protein_coding	OTTMUST00000020763	ENSMUSG00000032643	GO:0001725,GO:0003779,GO:0005515,GO:0005634,GO:0005925,GO:0008270,GO:0030018,GO:0030036,GO:0046872	stress fiber|actin binding|protein binding|nucleus|focal adhesion|zinc ion binding|Z disc|actin cytoskeleton organization|metal ion binding
ENSMUST00000106263	31.0509925567264	16.0408142553641	46.0611708580887	2.87149829957577	1.52180370739891	0.0497694731671472	1	Up	0.3155856	0.2370687	0.2466145	0.8237609	0.2659615	1.114526	Zfp668-002	protein_coding	OTTMUST00000053860	ENSMUSG00000049728	GO:0003676,GO:0003677,GO:0003700,GO:0005634,GO:0006351,GO:0006355,GO:0008150,GO:0046872	nucleic acid binding|DNA binding|transcription factor activity, sequence-specific DNA binding|nucleus|transcription, DNA-templated|regulation of transcription, DNA-templated|biological_process|metal ion binding
ENSMUST00000106341	130.008641657064	192.085078417433	67.9322048966959	0.353656855891055	-1.49957786563806	0.000945565838885346	0.688541196785739	Down	3.890994	2.346052	2.70461	1.127037	0.3370691	1.572279	Lef1-004	protein_coding	OTTMUST00000048126	ENSMUSG00000027985	GO:0000122,GO:0000977,GO:0000978,GO:0001077,GO:0001228,GO:0001569,GO:0001649,GO:0001755,GO:0001756,GO:0001837,GO:0001944,GO:0002040,GO:0003677,GO:0003682,GO:0003700,GO:0003705,GO:0005515,GO:0005634,GO:0005667,GO:0005737,GO:0006351,GO:0006355,GO:0006357,GO:0006366,GO:0008013,GO:0008134,GO:0008284,GO:0008301,GO:0010628,GO:0010718,GO:0016055,GO:0021542,GO:0021766,GO:0021854,GO:0021861,GO:0021873,GO:…	negative regulation of transcription from RNA polymerase II promoter|RNA polymerase II regulatory region sequence-specific DNA binding|RNA polymerase II core promoter proximal region sequence-specific DNA binding|transcriptional activator activity, RNA polymerase II core promoter proximal region sequence-specific binding|transcriptional activator activity, RNA polymerase II transcription regulato…	mmu04310,mmu04390,mmu04520,mmu04916,mmu05200,mmu05210,mmu05216,mmu05221,mmu05217,mmu05215,mmu05213,mmu05412	Wnt signaling pathway|Hippo signaling pathway|Adherens junction|Melanogenesis|Pathways in cancer|Colorectal cancer|Thyroid cancer|Acute myeloid leukemia|Basal cell carcinoma|Prostate cancer|Endometrial cancer|Arrhythmogenic right ventricular cardiomyopathy (ARVC)
ENSMUST00000106425	45.4164001906048	65.0892758429737	25.7435245382359	0.395510999390153	-1.33821027744602	0.0295039675487448	1	Down	1.942912	0.971548	1.467339	0.03822141	0.8508225	0.7296098	Srp68-002	protein_coding	OTTMUST00000008427	ENSMUSG00000020780	GO:0003723,GO:0005047,GO:0005622,GO:0005623,GO:0005634,GO:0005730,GO:0005737,GO:0005783,GO:0005786,GO:0005925,GO:0006614,GO:0008312,GO:0030529,GO:0030942,GO:0042493,GO:0044822,GO:0045047	RNA binding|signal recognition particle binding|intracellular|cell|nucleus|nucleolus|cytoplasm|endoplasmic reticulum|signal recognition particle, endoplasmic reticulum targeting|focal adhesion|SRP-dependent cotranslational protein targeting to membrane|7S RNA binding|intracellular ribonucleoprotein complex|endoplasmic reticulum signal peptide binding|response to drug|poly(A) RNA binding|protein t…	mmu03060	Protein export
ENSMUST00000106435	161.831406392172	243.290646218457	80.3721665658863	0.330354527866714	-1.5979129763381	0.022254280758127	1	Down	2.727372	2.475536	2.984205	0.004041134	2.413008	0.1464504	Fbf1-201	protein_coding		ENSMUSG00000020776	GO:0000922,GO:0005515,GO:0005737,GO:0005813,GO:0005814,GO:0005856,GO:0030030,GO:0030054,GO:0042384,GO:0043296,GO:0043297,GO:0045095,GO:0090162,GO:0097539	spindle pole|protein binding|cytoplasm|centrosome|centriole|cytoskeleton|cell projection organization|cell junction|cilium assembly|apical junction complex|apical junction assembly|keratin filament|establishment of epithelial cell polarity|ciliary transition fiber
ENSMUST00000106481	6.36110198302562	12.7222039660512	0	0	-Inf	0.00584387149945718	1	Down	0.602722	3.064284e-11	0.4746356	0.0009134667	1.920919e-09	1.367572e-06	Tsen54-002	protein_coding	OTTMUST00000007590	ENSMUSG00000020781	GO:0000213,GO:0000214,GO:0000379,GO:0005634,GO:0006388,GO:0006397,GO:0008033	tRNA-intron endonuclease activity|tRNA-intron endonuclease complex|tRNA-type intron splice site recognition and cleavage|nucleus|tRNA splicing, via endonucleolytic cleavage and ligation|mRNA processing|tRNA processing
ENSMUST00000106485	122.287305551349	181.465419418366	63.1091916843317	0.34777530554642	-1.52377259993853	0.0307919754005535	1	Down	0.678573	2.293757	2.025462	0.2078584	0.6772226	0.7682507	Mast2-201	protein_coding		ENSMUSG00000003810	GO:0000166,GO:0000287,GO:0004672,GO:0004674,GO:0005515,GO:0005524,GO:0005737,GO:0005856,GO:0006468,GO:0007010,GO:0008017,GO:0015630,GO:0016020,GO:0016301,GO:0016310,GO:0016740,GO:0018105,GO:0019902,GO:0030054,GO:0035556,GO:0045075,GO:0046872,GO:0048515	nucleotide binding|magnesium ion binding|protein kinase activity|protein serine/threonine kinase activity|protein binding|ATP binding|cytoplasm|cytoskeleton|protein phosphorylation|cytoskeleton organization|microtubule binding|microtubule cytoskeleton|membrane|kinase activity|phosphorylation|transferase activity|peptidyl-serine phosphorylation|phosphatase binding|cell junction|intracellular signa…
ENSMUST00000106495	6.20147793735075	12.4029558747015	0	0	-Inf	0.0221765278031044	1	Down	0.2654503	0.0009247361	0.6745052	0.001622485	0.001276811	1.774283e-07	Grb2-004	protein_coding	OTTMUST00000007578	ENSMUSG00000059923	GO:0001784,GO:0005070,GO:0005154,GO:0005168,GO:0005515,GO:0005634,GO:0005654,GO:0005730,GO:0005737,GO:0005768,GO:0005794,GO:0005886,GO:0005911,GO:0007265,GO:0007568,GO:0008180,GO:0008286,GO:0008543,GO:0012506,GO:0016020,GO:0017124,GO:0019899,GO:0019901,GO:0019903,GO:0019904,GO:0030154,GO:0030838,GO:0031623,GO:0042770,GO:0042802,GO:0043234,GO:0043408,GO:0043560,GO:0044822,GO:0046875,GO:0048646,GO:…	phosphotyrosine binding|SH3/SH2 adaptor activity|epidermal growth factor receptor binding|neurotrophin TRKA receptor binding|protein binding|nucleus|nucleoplasm|nucleolus|cytoplasm|endosome|Golgi apparatus|plasma membrane|cell-cell junction|Ras protein signal transduction|aging|COP9 signalosome|insulin receptor signaling pathway|fibroblast growth factor receptor signaling pathway|vesicle membrane…	mmu04014,mmu04010,mmu04012,mmu04630,mmu04068,mmu04072,mmu04151,mmu04510,mmu04540,mmu04550,mmu04650,mmu04660,mmu04662,mmu04664,mmu04062,mmu04910,mmu04912,mmu04915,mmu04917,mmu04722,mmu04320,mmu04380,mmu05200,mmu05231,mmu05206,mmu05205,mmu05203,mmu05214,mmu05221,mmu05220,mmu05211,mmu05215,mmu05213,mmu05223,mmu05034,mmu05161,mmu05160	Ras signaling pathway|MAPK signaling pathway|ErbB signaling pathway|Jak-STAT signaling pathway|FoxO signaling pathway|Phospholipase D signaling pathway|PI3K-Akt signaling pathway|Focal adhesion|Gap junction|Signaling pathways regulating pluripotency of stem cells|Natural killer cell mediated cytotoxicity|T cell receptor signaling pathway|B cell receptor signaling pathway|Fc epsilon RI signaling p…
ENSMUST00000106677	424.506253379566	279.560060226924	569.452446532208	2.03695923541429	1.02641710870138	0.000534366065802865	0.484062986314587	Up	4.649918	4.88188	2.950335	7.811514	9.184531	7.255906	Prkar1a-002	protein_coding	OTTMUST00000007044	ENSMUSG00000020612	GO:0000166,GO:0001707,GO:0001772,GO:0004862,GO:0005515,GO:0005737,GO:0005886,GO:0005952,GO:0006468,GO:0006469,GO:0007507,GO:0008283,GO:0008603,GO:0009887,GO:0016020,GO:0030552,GO:0031588,GO:0031594,GO:0031625,GO:0034236,GO:0043234,GO:0044853,GO:0045214,GO:0045859,GO:0046007,GO:0060038,GO:2000480	nucleotide binding|mesoderm formation|immunological synapse|cAMP-dependent protein kinase inhibitor activity|protein binding|cytoplasm|plasma membrane|cAMP-dependent protein kinase complex|protein phosphorylation|negative regulation of protein kinase activity|heart development|cell proliferation|cAMP-dependent protein kinase regulator activity|organ morphogenesis|membrane|cAMP binding|nucleotide-…	mmu04910	Insulin signaling pathway
ENSMUST00000106702	35.1634436150343	12.1438007926737	58.1830864373948	4.79117596135933	2.26037979905135	0.0015054682948628	0.875476859346934	Up	0.5027657	1.013362	0.5403049	1.823611	3.737197	3.925853	Gna13-002	protein_coding	OTTMUST00000007059	ENSMUSG00000020611	GO:0000166,GO:0001525,GO:0001569,GO:0001664,GO:0001701,GO:0003924,GO:0004871,GO:0005515,GO:0005525,GO:0005634,GO:0005737,GO:0005834,GO:0005925,GO:0007165,GO:0007186,GO:0007189,GO:0007204,GO:0007264,GO:0007266,GO:0008360,GO:0016020,GO:0019001,GO:0030154,GO:0030168,GO:0030334,GO:0031526,GO:0031584,GO:0031683,GO:0031702,GO:0031752,GO:0035556,GO:0046872,GO:0070062	nucleotide binding|angiogenesis|patterning of blood vessels|G-protein coupled receptor binding|in utero embryonic development|GTPase activity|signal transducer activity|protein binding|GTP binding|nucleus|cytoplasm|heterotrimeric G-protein complex|focal adhesion|signal transduction|G-protein coupled receptor signaling pathway|adenylate cyclase-activating G-protein coupled receptor signaling pathw…	mmu04072,mmu04071,mmu04022,mmu04810,mmu04611,mmu04270,mmu04730,mmu05200	Phospholipase D signaling pathway|Sphingolipid signaling pathway|cGMP - PKG signaling pathway|Regulation of actin cytoskeleton|Platelet activation|Vascular smooth muscle contraction|Long-term depression|Pathways in cancer
ENSMUST00000106720	11.7155930679973	0.326586696847344	23.1045994391472	70.7456845676325	6.14457024222753	0.00479811562398581	1	Up	0	1.558385e-11	0.068919	0.01790018	1.596469	1.783095	Cpt2-003	protein_coding	OTTMUST00000021180	ENSMUSG00000028607	GO:0004095,GO:0005654,GO:0005730,GO:0005739,GO:0005743,GO:0006629,GO:0006631,GO:0006810,GO:0016020,GO:0016740,GO:0016746	carnitine O-palmitoyltransferase activity|nucleoplasm|nucleolus|mitochondrion|mitochondrial inner membrane|lipid metabolic process|fatty acid metabolic process|transport|membrane|transferase activity|transferase activity, transferring acyl groups	mmu01212,mmu00071,mmu03320	Fatty acid metabolism|Fatty acid degradation|PPAR signaling pathway
ENSMUST00000106760	3.98156827834934	0	7.96313655669868	Inf	Inf	0.0423679332398842	1	Up	2.900515e-05	0.0001278479	1.296599e-17	0.9672104	0.4147471	0.07319664	Cyb5rl-006	protein_coding	OTTMUST00000019123	ENSMUSG00000028621	GO:0004128,GO:0005634,GO:0005654,GO:0016491,GO:0055114,GO:0071949	cytochrome-b5 reductase activity, acting on NAD(P)H|nucleus|nucleoplasm|oxidoreductase activity|oxidation-reduction process|FAD binding	mmu00520	Amino sugar and nucleotide sugar metabolism
ENSMUST00000106823	60.6712242225481	37.3701135971484	83.9723348479479	2.24704521247041	1.16802915306728	0.0314061027096816	1	Up	0.9308586	0.894243	0.3072718	0.8597062	1.701807	2.006221	Ap4b1-003	protein_coding	OTTMUST00000053681	ENSMUSG00000032952	GO:0005802,GO:0006886,GO:0016192	trans-Golgi network|intracellular protein transport|vesicle-mediated transport	mmu04142	Lysosome
ENSMUST00000106913	11.5670304272484	2.60735640714414	20.5267044473526	7.87261165796496	2.97684231438037	0.0213418380680191	1	Up	0.1581623	0.0001167602	0.000179266	0.4341961	0.369939	0.3335823	Trim21-202	protein_coding		ENSMUSG00000030966	GO:0000209,GO:0003677,GO:0003723,GO:0004842,GO:0005515,GO:0005622,GO:0005634,GO:0005737,GO:0006513,GO:0007049,GO:0008270,GO:0008766,GO:0010508,GO:0016567,GO:0016874,GO:0018169,GO:0019005,GO:0030529,GO:0031410,GO:0031648,GO:0032088,GO:0032897,GO:0034341,GO:0042802,GO:0043773,GO:0043774,GO:0045087,GO:0045787,GO:0046598,GO:0046872,GO:0051091,GO:0051865,GO:0070206,GO:0070735,GO:0070736,GO:0070737,GO:…	protein polyubiquitination|DNA binding|RNA binding|ubiquitin-protein transferase activity|protein binding|intracellular|nucleus|cytoplasm|protein monoubiquitination|cell cycle|zinc ion binding|UDP-N-acetylmuramoylalanyl-D-glutamyl-2,6-diaminopimelate-D-alanyl-D-alanine ligase activity|positive regulation of autophagy|protein ubiquitination|ligase activity|ribosomal S6-glutamic acid ligase activit…	mmu05322	Systemic lupus erythematosus
ENSMUST00000107029	47.1656201930214	0.330258770342397	94.0009816157004	284.628267459013	8.15293513799822	0.0286656291186979	1	Up	1.389639e-06	0.006983764	0.003573338	0.4701902	2.741464	0.007085992	Inadl-006	protein_coding	OTTMUST00000019237	ENSMUSG00000061859	GO:0005515,GO:0005737,GO:0005886,GO:0005923,GO:0016020,GO:0030054,GO:0043234,GO:0045177,GO:0048471,GO:0070062	protein binding|cytoplasm|plasma membrane|bicellular tight junction|membrane|cell junction|protein complex|apical part of cell|perinuclear region of cytoplasm|extracellular exosome	mmu04390,mmu04530	Hippo signaling pathway|Tight junction
ENSMUST00000107057	74.207770266371	43.8634561635127	104.552084369229	2.38358062756121	1.25313042717614	0.0119988101403732	1	Up	0.265161	0.2142123	0.2906913	0.6342791	0.7922726	0.3304782	Nfia-002	protein_coding	OTTMUST00000018039	ENSMUSG00000028565	GO:0000122,GO:0000978,GO:0000981,GO:0001077,GO:0003677,GO:0003682,GO:0003700,GO:0005622,GO:0005634,GO:0005654,GO:0006260,GO:0006351,GO:0006355,GO:0008134,GO:0030054,GO:0045893,GO:0045944,GO:0060074	negative regulation of transcription from RNA polymerase II promoter|RNA polymerase II core promoter proximal region sequence-specific DNA binding|RNA polymerase II transcription factor activity, sequence-specific DNA binding|transcriptional activator activity, RNA polymerase II core promoter proximal region sequence-specific binding|DNA binding|chromatin binding|transcription factor activity, se…
ENSMUST00000107117	493.298773010871	702.424754554665	284.172791467077	0.404559761916765	-1.30557526033465	7.12846314860686e-06	0.0397960712197275	Down	12.09386	9.176362	12.4479	3.258947	4.130333	5.627433	Ubtf-003	protein_coding	OTTMUST00000005526	ENSMUSG00000020923	GO:0000183,GO:0001164,GO:0001165,GO:0001650,GO:0003677,GO:0005515,GO:0005634,GO:0005730,GO:0006351,GO:0006355,GO:0006362,GO:0044822,GO:0045943	chromatin silencing at rDNA|RNA polymerase I CORE element sequence-specific DNA binding|RNA polymerase I upstream control element sequence-specific DNA binding|fibrillar center|DNA binding|protein binding|nucleus|nucleolus|transcription, DNA-templated|regulation of transcription, DNA-templated|transcription elongation from RNA polymerase I promoter|poly(A) RNA binding|positive regulation of trans…
ENSMUST00000107123	343.421623845129	211.696658755722	475.146588934537	2.24446900450522	1.16637417317243	0.000818705987367861	0.617647285902508	Up	1.062405	5.642081	5.359749	7.848497	9.137468	8.77583	Ubtf-011	protein_coding	OTTMUST00000095227	ENSMUSG00000020923	GO:0000183,GO:0001164,GO:0001165,GO:0001650,GO:0003677,GO:0005515,GO:0005634,GO:0005730,GO:0006351,GO:0006355,GO:0006362,GO:0044822,GO:0045943	chromatin silencing at rDNA|RNA polymerase I CORE element sequence-specific DNA binding|RNA polymerase I upstream control element sequence-specific DNA binding|fibrillar center|DNA binding|protein binding|nucleus|nucleolus|transcription, DNA-templated|regulation of transcription, DNA-templated|transcription elongation from RNA polymerase I promoter|poly(A) RNA binding|positive regulation of trans…
ENSMUST00000107264	4.92817704067058	9.85635408134117	0	0	-Inf	0.0190265430760643	1	Down	0.008376998	0.3694291	0.3107767	0.007885945	6.180301e-05	6.210715e-15	Aoc2-002	protein_coding	OTTMUST00000005630	ENSMUSG00000078651	GO:0005507,GO:0005575,GO:0006584,GO:0007601,GO:0008131,GO:0009308,GO:0015922,GO:0016491,GO:0043912,GO:0046872,GO:0048038,GO:0052593,GO:0052594,GO:0052595,GO:0052596,GO:0055114	copper ion binding|cellular_component|catecholamine metabolic process|visual perception|primary amine oxidase activity|amine metabolic process|aspartate oxidase activity|oxidoreductase activity|D-lysine oxidase activity|metal ion binding|quinone binding|tryptamine:oxygen oxidoreductase (deaminating) activity|aminoacetone:oxygen oxidoreductase(deaminating) activity|aliphatic-amine oxidase activity…	mmu00260,mmu00350,mmu00360,mmu00410	Glycine, serine and threonine metabolism|Tyrosine metabolism|Phenylalanine metabolism|beta-Alanine metabolism
ENSMUST00000107400	26.3040146923631	7.53452995813698	45.0734994265891	5.98225764274938	2.58069004551453	0.00192169677218305	0.995016423847847	Up	0.1532001	0.2423393	0.4073073	2.203415	1.138229	1.262678	Fkbp10-002	protein_coding	OTTMUST00000014191	ENSMUSG00000001555	GO:0003755,GO:0005509,GO:0005515,GO:0005528,GO:0005783,GO:0005789,GO:0006457,GO:0016853,GO:0046872,GO:0061077	peptidyl-prolyl cis-trans isomerase activity|calcium ion binding|protein binding|FK506 binding|endoplasmic reticulum|endoplasmic reticulum membrane|protein folding|isomerase activity|metal ion binding|chaperone-mediated protein folding
ENSMUST00000107542	16.2236312807241	27.1617991067254	5.2854634547227	0.194591802772519	-2.36147715737122	0.0237934097313484	1	Down	1.078602	0.577896	0.3963888	0.0234357	0.1359157	0.2126947	Bglap3-001	protein_coding	OTTMUST00000052371	ENSMUSG00000074489	GO:0005509,GO:0005576,GO:0005615,GO:0005737,GO:0005791,GO:0005794,GO:0008147,GO:0008150,GO:0030425,GO:0030500,GO:0031214,GO:0031988,GO:0042995,GO:0043204,GO:0046872	calcium ion binding|extracellular region|extracellular space|cytoplasm|rough endoplasmic reticulum|Golgi apparatus|structural constituent of bone|biological_process|dendrite|regulation of bone mineralization|biomineral tissue development|membrane-bounded vesicle|cell projection|perikaryon|metal ion binding
ENSMUST00000107733	151.088862595462	95.7894288363018	206.388296354622	2.15460410258137	1.1074228058744	0.0335538479645205	1	Up	1.361392	0.6617848	2.282102	1.978619	2.866935	4.023733	Kat7-003	protein_coding	OTTMUST00000003169	ENSMUSG00000038909	GO:0000123,GO:0003700,GO:0004402,GO:0005634,GO:0005654,GO:0005737,GO:0006260,GO:0006351,GO:0006355,GO:0008270,GO:0016568,GO:0016740,GO:0016746,GO:0016747,GO:0043966,GO:0043981,GO:0043982,GO:0043983,GO:0046872,GO:1900182	histone acetyltransferase complex|transcription factor activity, sequence-specific DNA binding|histone acetyltransferase activity|nucleus|nucleoplasm|cytoplasm|DNA replication|transcription, DNA-templated|regulation of transcription, DNA-templated|zinc ion binding|chromatin modification|transferase activity|transferase activity, transferring acyl groups|transferase activity, transferring acyl gro…
ENSMUST00000107785	179.170412511474	265.428154935149	92.9126700877981	0.350048283726717	-1.51437416171918	0.0197094760638376	1	Down	2.359416	1.524702	1.633719	0.09544434	0.2522625	1.48373	Cacna1g-006	protein_coding	OTTMUST00000003935	ENSMUSG00000020866	GO:0001508,GO:0002027,GO:0005245,GO:0005515,GO:0005886,GO:0005891,GO:0007204,GO:0007268,GO:0008332,GO:0010045,GO:0014824,GO:0016020,GO:0030425,GO:0042391,GO:0043025,GO:0044297,GO:0045956,GO:0048471,GO:0051924,GO:0060371,GO:0060402,GO:0070509,GO:0070588,GO:0086015,GO:0086016,GO:0086018,GO:0086027,GO:0086045,GO:0086046,GO:0086056,GO:0086059,GO:0086091,GO:0097110	action potential|regulation of heart rate|voltage-gated calcium channel activity|protein binding|plasma membrane|voltage-gated calcium channel complex|positive regulation of cytosolic calcium ion concentration|chemical synaptic transmission|low voltage-gated calcium channel activity|response to nickel cation|artery smooth muscle contraction|membrane|dendrite|regulation of membrane potential|neuro…	mmu04010,mmu04020,mmu04925,mmu04713,mmu04930	MAPK signaling pathway|Calcium signaling pathway|Aldosterone synthesis and secretion|Circadian entrainment|Type II diabetes mellitus
ENSMUST00000107809	23.4441843106854	4.90381235960639	41.9845562617644	8.5616155723247	3.09788305810527	0.000635285911148168	0.545632408641058	Up	0.6248971	0.2277413	0.2215973	2.059561	3.994345	2.454119	Tomm5-002	protein_coding	OTTMUST00000017301	ENSMUSG00000078713	GO:0005739,GO:0005741,GO:0005742,GO:0006626,GO:0006810,GO:0008565,GO:0015031,GO:0016020,GO:0016021	mitochondrion|mitochondrial outer membrane|mitochondrial outer membrane translocase complex|protein targeting to mitochondrion|transport|protein transporter activity|protein transport|membrane|integral component of membrane
ENSMUST00000107814	10.9450822981387	0	21.8901645962774	Inf	Inf	0.00011305834047038	0.227329309736905	Up	1.84532e-09	0.001440867	1.244711e-07	1.084166	0.1685702	1.001758	Polr1e-002	protein_coding	OTTMUST00000017088	ENSMUSG00000028318	GO:0001054,GO:0001179,GO:0001189,GO:0003677,GO:0003899,GO:0005515,GO:0005634,GO:0005730,GO:0005736,GO:0006351	RNA polymerase I activity|RNA polymerase I transcription factor binding|RNA polymerase I transcriptional preinitiation complex assembly at the promoter for the nuclear large rRNA transcript|DNA binding|DNA-directed RNA polymerase activity|protein binding|nucleus|nucleolus|DNA-directed RNA polymerase I complex|transcription, DNA-templated	mmu00230,mmu00240,mmu03020	Purine metabolism|Pyrimidine metabolism|RNA polymerase
ENSMUST00000107915	14.843016057696	29.686032115392	0	0	-Inf	0.0012952176317683	0.818614362601057	Down	7.610227	0.0002014299	6.330799	2.236239e-07	3.260034e-10	1.36183e-10	Mrps23-005	protein_coding	OTTMUST00000002938	ENSMUSG00000023723	GO:0003735,GO:0005739,GO:0005763,GO:0005840,GO:0006412,GO:0030529,GO:0031965,GO:0044822,GO:0045111	structural constituent of ribosome|mitochondrion|mitochondrial small ribosomal subunit|ribosome|translation|intracellular ribonucleoprotein complex|nuclear membrane|poly(A) RNA binding|intermediate filament cytoskeleton
ENSMUST00000108021	27.0399419745248	13.7570451590191	40.3228387900305	2.93106828711651	1.55142657987895	0.0475245612235938	1	Up	0.3540866	0.244293	0.08820409	0.2956372	0.7276125	0.8887252	Ptrh2-002	protein_coding	OTTMUST00000002399	ENSMUSG00000072582	GO:0004045,GO:0005739,GO:0005829,GO:0010629,GO:0016020,GO:0016787,GO:2000210,GO:2000811	aminoacyl-tRNA hydrolase activity|mitochondrion|cytosol|negative regulation of gene expression|membrane|hydrolase activity|positive regulation of anoikis|negative regulation of anoikis
ENSMUST00000108154	69.6455032265146	101.855270669294	37.435735783735	0.367538523414091	-1.44403262146708	0.00494618643255777	1	Down	0.6206731	0.605599	0.6634113	0.2612355	0.1322502	0.2723497	Kmt2b-001	protein_coding	OTTMUST00000058487	ENSMUSG00000006307	GO:0001541,GO:0003677,GO:0005634,GO:0006351,GO:0006355,GO:0007613,GO:0008168,GO:0008270,GO:0009994,GO:0016458,GO:0016568,GO:0016740,GO:0018024,GO:0030728,GO:0032259,GO:0034968,GO:0035097,GO:0042800,GO:0046872,GO:0051568,GO:0051569,GO:0080182	ovarian follicle development|DNA binding|nucleus|transcription, DNA-templated|regulation of transcription, DNA-templated|memory|methyltransferase activity|zinc ion binding|oocyte differentiation|gene silencing|chromatin modification|transferase activity|histone-lysine N-methyltransferase activity|ovulation|methylation|histone lysine methylation|histone methyltransferase complex|histone methyltran…	mmu00310	Lysine degradation
ENSMUST00000108242	464.034069354031	703.465002386537	224.603136321525	0.319281180385022	-1.64710057726083	0.0090870361436043	1	Down	5.470408	6.322398	6.063304	5.050177	0.009391554	0.4851046	Pik3ca-002	protein_coding	OTTMUST00000050203	ENSMUSG00000027665	GO:0000166,GO:0001525,GO:0001889,GO:0004674,GO:0005515,GO:0005524,GO:0005886,GO:0005942,GO:0005943,GO:0006006,GO:0006468,GO:0006909,GO:0010468,GO:0016301,GO:0016303,GO:0016310,GO:0016740,GO:0030027,GO:0030295,GO:0033138,GO:0035005,GO:0040014,GO:0043457,GO:0043491,GO:0043524,GO:0043560,GO:0044029,GO:0046854,GO:0046934,GO:0048015,GO:0060612,GO:0071333,GO:0097009,GO:0098779,GO:2000270,GO:2000653,GO:…	nucleotide binding|angiogenesis|liver development|protein serine/threonine kinase activity|protein binding|ATP binding|plasma membrane|phosphatidylinositol 3-kinase complex|phosphatidylinositol 3-kinase complex, class IA|glucose metabolic process|protein phosphorylation|phagocytosis|regulation of gene expression|kinase activity|1-phosphatidylinositol-3-kinase activity|phosphorylation|transferase …	mmu00562,mmu04014,mmu04015,mmu04012,mmu04370,mmu04630,mmu04668,mmu04066,mmu04068,mmu04070,mmu04072,mmu04071,mmu04024,mmu04022,mmu04151,mmu04152,mmu04150,mmu04810,mmu04210,mmu04510,mmu04550,mmu04611,mmu04620,mmu04650,mmu04660,mmu04662,mmu04664,mmu04666,mmu04670,mmu04062,mmu04910,mmu04923,mmu04915,mmu04914,mmu04917,mmu04921,mmu04919,mmu04261,mmu04973,mmu04960,mmu04725,mmu04722,mmu04750,mmu04360,mmu…	Inositol phosphate metabolism|Ras signaling pathway|Rap1 signaling pathway|ErbB signaling pathway|VEGF signaling pathway|Jak-STAT signaling pathway|TNF signaling pathway|HIF-1 signaling pathway|FoxO signaling pathway|Phosphatidylinositol signaling system|Phospholipase D signaling pathway|Sphingolipid signaling pathway|cAMP signaling pathway|cGMP - PKG signaling pathway|PI3K-Akt signaling pathway|…
ENSMUST00000108253	42.3785852014425	24.2361870149242	60.5209833879608	2.49713304121201	1.32027268661803	0.0367583774474501	1	Up	0.459398	1.327593	2.946832	3.217362	4.967122	3.073075	Rmdn1-002	protein_coding	OTTMUST00000011085	ENSMUSG00000028229	GO:0003674,GO:0005737,GO:0005739,GO:0005856,GO:0005874,GO:0008150	molecular_function|cytoplasm|mitochondrion|cytoskeleton|microtubule|biological_process
ENSMUST00000108308	19.3844349363692	34.4405097126063	4.32836016013211	0.125676425704809	-2.99221403946784	0.00246070644932609	1	Down	0.4821565	0.586188	0.1849357	0.1500682	1.244146e-10	1.639054e-06	Nlgn1-202	protein_coding		ENSMUSG00000063887	GO:0002087,GO:0004872,GO:0005515,GO:0005794,GO:0005886,GO:0005887,GO:0006605,GO:0007155,GO:0007157,GO:0007158,GO:0007399,GO:0007416,GO:0009897,GO:0009986,GO:0010841,GO:0014069,GO:0016020,GO:0016021,GO:0016080,GO:0016339,GO:0017146,GO:0030054,GO:0030165,GO:0030425,GO:0031175,GO:0032230,GO:0032433,GO:0035418,GO:0042043,GO:0043197,GO:0043198,GO:0045184,GO:0045202,GO:0045211,GO:0045664,GO:0046983,GO:…	regulation of respiratory gaseous exchange by neurological system process|receptor activity|protein binding|Golgi apparatus|plasma membrane|integral component of plasma membrane|protein targeting|cell adhesion|heterophilic cell-cell adhesion via plasma membrane cell adhesion molecules|neuron cell-cell adhesion|nervous system development|synapse assembly|external side of plasma membrane|cell surfa…	mmu04514	Cell adhesion molecules (CAMs)
ENSMUST00000108382	70.5453228790344	40.9171514641423	100.173494293926	2.44820303245482	1.29172320744622	0.0163432254881734	1	Up	0.5579766	0.8592945	2.231597	1.896298	3.579717	3.049543	Egln2-002	protein_coding	OTTMUST00000056052	ENSMUSG00000058709	GO:0001666,GO:0005506,GO:0005634,GO:0005654,GO:0005829,GO:0016491,GO:0016705,GO:0016706,GO:0018401,GO:0019826,GO:0031418,GO:0031543,GO:0031545,GO:0043523,GO:0045454,GO:0045732,GO:0046872,GO:0051213,GO:0055114	response to hypoxia|iron ion binding|nucleus|nucleoplasm|cytosol|oxidoreductase activity|oxidoreductase activity, acting on paired donors, with incorporation or reduction of molecular oxygen|oxidoreductase activity, acting on paired donors, with incorporation or reduction of molecular oxygen, 2-oxoglutarate as one donor, and incorporation of one atom each of oxygen into both donors|peptidyl-proli…	mmu04066,mmu05200,mmu05211	HIF-1 signaling pathway|Pathways in cancer|Renal cell carcinoma
ENSMUST00000108411	6.79470484371342	0.325919550893018	13.2634901365338	40.695595278626	5.34680074653928	0.0121636218611329	1	Up	0.03137487	0.002449108	0.0009002041	0.3584773	0.01637051	0.4970438	Gsk3a-002	protein_coding	OTTMUST00000050006	ENSMUSG00000057177	GO:0000166,GO:0003073,GO:0003214,GO:0004672,GO:0004674,GO:0005515,GO:0005524,GO:0005737,GO:0005874,GO:0005975,GO:0005977,GO:0006349,GO:0006468,GO:0007399,GO:0007568,GO:0008286,GO:0009968,GO:0010800,GO:0016055,GO:0016301,GO:0016310,GO:0016477,GO:0016740,GO:0019901,GO:0030819,GO:0032007,GO:0032869,GO:0033138,GO:0034236,GO:0036016,GO:0043161,GO:0043525,GO:0044027,GO:0045823,GO:0045944,GO:0046325,GO:…	nucleotide binding|regulation of systemic arterial blood pressure|cardiac left ventricle morphogenesis|protein kinase activity|protein serine/threonine kinase activity|protein binding|ATP binding|cytoplasm|microtubule|carbohydrate metabolic process|glycogen metabolic process|regulation of gene expression by genetic imprinting|protein phosphorylation|nervous system development|aging|insulin recept…	mmu04062,mmu04728,mmu04932	Chemokine signaling pathway|Dopaminergic synapse|Non-alcoholic fatty liver disease (NAFLD)
ENSMUST00000108546	5.27612392524045	0	10.5522478504809	Inf	Inf	0.0208868268015596	1	Up	5.095089e-11	4.30785e-11	6.387078e-07	2.315312e-07	0.4118104	0.1959161	Zfp329-002	protein_coding	OTTMUST00000053328	ENSMUSG00000057894	GO:0003676,GO:0003677,GO:0005634,GO:0006351,GO:0006355,GO:0008150,GO:0046872	nucleic acid binding|DNA binding|nucleus|transcription, DNA-templated|regulation of transcription, DNA-templated|biological_process|metal ion binding
ENSMUST00000108612	153.58450441409	101.367660302123	205.801348526057	2.0302466083628	1.02165497817564	0.0235168825368805	1	Up	3.053752	5.696486	3.871068	11.82454	6.412759	6.365464	Eif5a-005	protein_coding	OTTMUST00000013514	ENSMUSG00000078812	GO:0003723,GO:0003746,GO:0005634,GO:0005642,GO:0005643,GO:0005737,GO:0005783,GO:0006406,GO:0006412,GO:0006414,GO:0006452,GO:0006611,GO:0006810,GO:0006915,GO:0007204,GO:0008284,GO:0010666,GO:0015031,GO:0016020,GO:0017070,GO:0030425,GO:0043022,GO:0043025,GO:0043065,GO:0043066,GO:0044822,GO:0045901,GO:0045905,GO:0047485,GO:0051028,GO:0051149,GO:0070062,GO:2000379	RNA binding|translation elongation factor activity|nucleus|annulate lamellae|nuclear pore|cytoplasm|endoplasmic reticulum|mRNA export from nucleus|translation|translational elongation|translational frameshifting|protein export from nucleus|transport|apoptotic process|positive regulation of cytosolic calcium ion concentration|positive regulation of cell proliferation|positive regulation of cardiac…
ENSMUST00000108771	10.9527722618309	0.979760090542033	20.9257844331198	21.3580698327312	4.41670936885246	0.0285302789517132	1	Up	1.263283e-10	0.02066815	0.1379735	1.868456	0.03458255	0.9354012	Rgs19-004	protein_coding	OTTMUST00000040845	ENSMUSG00000002458	GO:0001965,GO:0005096,GO:0005515,GO:0005737,GO:0005881,GO:0005886,GO:0005903,GO:0005938,GO:0006355,GO:0008013,GO:0008219,GO:0009950,GO:0009968,GO:0014069,GO:0016020,GO:0016023,GO:0019901,GO:0030136,GO:0030154,GO:0030877,GO:0035412,GO:0045121,GO:0070016,GO:0071407,GO:0090090,GO:0090244	G-protein alpha-subunit binding|GTPase activator activity|protein binding|cytoplasm|cytoplasmic microtubule|plasma membrane|brush border|cell cortex|regulation of transcription, DNA-templated|beta-catenin binding|cell death|dorsal/ventral axis specification|negative regulation of signal transduction|postsynaptic density|membrane|cytoplasmic, membrane-bounded vesicle|protein kinase binding|clathri…
ENSMUST00000108836	44.8853230783356	26.1820279331984	63.5886182234729	2.42871248880014	1.28019171371492	0.0380373690367916	1	Up	0.3152959	0.2950163	0.5664275	0.9805327	0.6095052	1.169489	Irgm2-001	protein_coding	OTTMUST00000012725	ENSMUSG00000069874	GO:0003924,GO:0005794,GO:0020003,GO:0034341,GO:0042742,GO:0042832	GTPase activity|Golgi apparatus|symbiont-containing vacuole|response to interferon-gamma|defense response to bacterium|defense response to protozoan
ENSMUST00000108876	4.97584380245903	0	9.95168760491807	Inf	Inf	0.0179704731614436	1	Up	0.0001570586	0.0005439352	1.992601e-07	0.3069087	0.02415656	0.3267287	Ythdf1-002	protein_coding	OTTMUST00000039517	ENSMUSG00000038848	GO:0003723,GO:0005575,GO:0005737,GO:0043022,GO:0044822,GO:0045948,GO:1990247	RNA binding|cellular_component|cytoplasm|ribosome binding|poly(A) RNA binding|positive regulation of translational initiation|N6-methyladenosine-containing RNA binding
ENSMUST00000108911	6.79334322191554	0.983432164037085	12.603254279794	12.8155807189145	3.67982694857077	0.0441899860104339	1	Up	1.674257e-18	0.04650344	0.08871038	0.9818852	0.4506889	0.1471504	Cdh4-002	protein_coding	OTTMUST00000038869	ENSMUSG00000000305	GO:0005509,GO:0005886,GO:0005887,GO:0007155,GO:0007156,GO:0007157,GO:0007411,GO:0016020,GO:0016021,GO:0045773,GO:0046872	calcium ion binding|plasma membrane|integral component of plasma membrane|cell adhesion|homophilic cell adhesion via plasma membrane adhesion molecules|heterophilic cell-cell adhesion via plasma membrane cell adhesion molecules|axon guidance|membrane|integral component of membrane|positive regulation of axon extension|metal ion binding	mmu04514	Cell adhesion molecules (CAMs)
ENSMUST00000109046	3.97342827331394	0	7.94685654662788	Inf	Inf	0.042554282158176	1	Up	5.333517e-09	0.001999144	1.627389e-08	0.2622183	0.1828997	0.3248077	Gm4724-201	protein_coding		ENSMUSG00000078897	GO:0003674,GO:0005575,GO:0008150	molecular_function|cellular_component|biological_process
ENSMUST00000109072	72.282026475804	103.557979091429	41.0060738601785	0.395972132905133	-1.33652919269923	0.00823555604109738	1	Down	3.321189	3.521148	2.411841	1.209602	1.914224	0.3676675	Skp1a-002	protein_coding	OTTMUST00000012513	ENSMUSG00000036309	GO:0004842,GO:0005515,GO:0005634,GO:0005737,GO:0005813,GO:0005829,GO:0006511,GO:0008013,GO:0016567,GO:0019005,GO:0031146,GO:0031467,GO:0031519,GO:0035518,GO:0061630,GO:0070062,GO:0097602	ubiquitin-protein transferase activity|protein binding|nucleus|cytoplasm|centrosome|cytosol|ubiquitin-dependent protein catabolic process|beta-catenin binding|protein ubiquitination|SCF ubiquitin ligase complex|SCF-dependent proteasomal ubiquitin-dependent protein catabolic process|Cul7-RING ubiquitin ligase complex|PcG protein complex|histone H2A monoubiquitination|ubiquitin protein ligase activ…	mmu04141,mmu04120,mmu04310,mmu04350,mmu04110,mmu04114,mmu04710,mmu05168	Protein processing in endoplasmic reticulum|Ubiquitin mediated proteolysis|Wnt signaling pathway|TGF-beta signaling pathway|Cell cycle|Oocyte meiosis|Circadian rhythm|Herpes simplex infection
ENSMUST00000109083	50.4088505624595	28.5959902375023	72.2217108874167	2.52558873770706	1.33661973240496	0.0303865148993578	1	Up	1.566687	3.856286	0.6847414	7.060042	4.848675	3.015817	Gnas-018	protein_coding	OTTMUST00000040197	ENSMUSG00000027523	GO:0000166,GO:0001501,GO:0001726,GO:0001894,GO:0001934,GO:0001958,GO:0001965,GO:0003924,GO:0004871,GO:0005159,GO:0005515,GO:0005525,GO:0005576,GO:0005634,GO:0005737,GO:0005768,GO:0005794,GO:0005829,GO:0005834,GO:0005886,GO:0006112,GO:0006306,GO:0006357,GO:0007165,GO:0007186,GO:0007189,GO:0007191,GO:0007606,GO:0008284,GO:0009791,GO:0009966,GO:0010765,GO:0016020,GO:0019001,GO:0019904,GO:0030425,GO:…	nucleotide binding|skeletal system development|ruffle|tissue homeostasis|positive regulation of protein phosphorylation|endochondral ossification|G-protein alpha-subunit binding|GTPase activity|signal transducer activity|insulin-like growth factor receptor binding|protein binding|GTP binding|extracellular region|nucleus|cytoplasm|endosome|Golgi apparatus|cytosol|heterotrimeric G-protein complex|p…	mmu04015,mmu04020,mmu04072,mmu04024,mmu04540,mmu04611,mmu04911,mmu04922,mmu04923,mmu04912,mmu04913,mmu04915,mmu04921,mmu04918,mmu04916,mmu04924,mmu04925,mmu04261,mmu04270,mmu04970,mmu04971,mmu04972,mmu04976,mmu04962,mmu04961,mmu04724,mmu04728,mmu04726,mmu04730,mmu04750,mmu04713,mmu05200,mmu05030,mmu05031,mmu05032,mmu05034,mmu05414,mmu05146,mmu05142	Rap1 signaling pathway|Calcium signaling pathway|Phospholipase D signaling pathway|cAMP signaling pathway|Gap junction|Platelet activation|Insulin secretion|Glucagon signaling pathway|Regulation of lipolysis in adipocyte|GnRH signaling pathway|Ovarian Steroidogenesis|Estrogen signaling pathway|Oxytocin signaling pathway|Thyroid hormone synthesis|Melanogenesis|Renin secretion|Aldosterone synthesis…
ENSMUST00000109147	19.8285853104146	2.29345102492151	37.3637195959078	16.2914835284902	4.02604607884559	0.000131444104779766	0.244604334584666	Up	0.0001822108	0.2071561	0.5271512	3.715346	6.419023	2.416749	Pfdn4-007	protein_coding	OTTMUST00000094777	ENSMUSG00000052033	GO:0005634,GO:0005737,GO:0005739,GO:0006457,GO:0016272,GO:0051087	nucleus|cytoplasm|mitochondrion|protein folding|prefoldin complex|chaperone binding
ENSMUST00000109423	6.10865137868057	0	12.2173027573611	Inf	Inf	0.0338964521416473	1	Up	0.0007560946	0.00197253	7.411786e-07	0.1884499	0.5371436	0.0006731519	Ppara-002	protein_coding	OTTMUST00000057582	ENSMUSG00000022383	GO:0000122,GO:0000978,GO:0001077,GO:0001078,GO:0001103,GO:0001190,GO:0001223,GO:0001666,GO:0003677,GO:0003700,GO:0003707,GO:0004872,GO:0004879,GO:0005515,GO:0005634,GO:0006006,GO:0006351,GO:0006355,GO:0006629,GO:0006631,GO:0008144,GO:0008270,GO:0008289,GO:0008544,GO:0010468,GO:0010745,GO:0010871,GO:0010887,GO:0010891,GO:0019217,GO:0019902,GO:0019904,GO:0031624,GO:0032091,GO:0032099,GO:0032403,GO:…	negative regulation of transcription from RNA polymerase II promoter|RNA polymerase II core promoter proximal region sequence-specific DNA binding|transcriptional activator activity, RNA polymerase II core promoter proximal region sequence-specific binding|transcriptional repressor activity, RNA polymerase II core promoter proximal region sequence-specific binding|RNA polymerase II repressing tra…	mmu04024,mmu04922,mmu04920,mmu03320,mmu04932,mmu04931,mmu05160	cAMP signaling pathway|Glucagon signaling pathway|Adipocytokine signaling pathway|PPAR signaling pathway|Non-alcoholic fatty liver disease (NAFLD)|Insulin resistance|Hepatitis C
ENSMUST00000109504	44.4430413028858	67.4057627985433	21.4803198072283	0.318671860022219	-1.64985646578979	0.00841930758385805	1	Down	2.872918	1.668774	1.886466	0.3858134	0.9137502	0.6717854	Vrk2-001	protein_coding	OTTMUST00000018383	ENSMUSG00000064090	GO:0000166,GO:0004672,GO:0004674,GO:0005524,GO:0005634,GO:0005737,GO:0005739,GO:0005783,GO:0005789,GO:0006468,GO:0008360,GO:0016020,GO:0016021,GO:0016301,GO:0016310,GO:0016740,GO:0018105,GO:0019901,GO:0019904,GO:0031966,GO:0034599,GO:0043234,GO:0043408,GO:0046777,GO:2000659	nucleotide binding|protein kinase activity|protein serine/threonine kinase activity|ATP binding|nucleus|cytoplasm|mitochondrion|endoplasmic reticulum|endoplasmic reticulum membrane|protein phosphorylation|regulation of cell shape|membrane|integral component of membrane|kinase activity|phosphorylation|transferase activity|peptidyl-serine phosphorylation|protein kinase binding|protein domain specif…
ENSMUST00000109830	22.3632303962285	4.95388155513595	39.7725792373211	8.02856886961432	3.0051428434438	0.00425214159131897	1	Up	0.002327539	0.2770958	0.003159226	0.8229628	0.234032	1.003261	Agtpbp1-018	protein_coding	OTTMUST00000090302	ENSMUSG00000021557	GO:0001754,GO:0004180,GO:0004181,GO:0005515,GO:0005634,GO:0005737,GO:0005739,GO:0005829,GO:0006508,GO:0007005,GO:0007628,GO:0008233,GO:0008237,GO:0008270,GO:0015631,GO:0016787,GO:0021549,GO:0021680,GO:0021702,GO:0021772,GO:0035609,GO:0035610,GO:0042133,GO:0046872,GO:0050905,GO:0060041	eye photoreceptor cell differentiation|carboxypeptidase activity|metallocarboxypeptidase activity|protein binding|nucleus|cytoplasm|mitochondrion|cytosol|proteolysis|mitochondrion organization|adult walking behavior|peptidase activity|metallopeptidase activity|zinc ion binding|tubulin binding|hydrolase activity|cerebellum development|cerebellar Purkinje cell layer development|cerebellar Purkinje …
ENSMUST00000109859	5.60971209390464	0	11.2194241878093	Inf	Inf	0.0103214407126886	1	Up	3.052929e-08	3.093845e-18	0.005417229	1.375277e-14	0.3975779	0.3589774	Slc52a3-201	protein_coding		ENSMUSG00000027463	GO:0005515,GO:0005886,GO:0005887,GO:0006810,GO:0007605,GO:0016020,GO:0016021,GO:0032217,GO:0032218,GO:0034605	protein binding|plasma membrane|integral component of plasma membrane|transport|sensory perception of sound|membrane|integral component of membrane|riboflavin transporter activity|riboflavin transport|cellular response to heat	mmu04977	Vitamin digestion and absorption
ENSMUST00000109967	17.8558162331412	5.55197384640485	30.1596586198776	5.43224075873616	2.44154742172871	0.0146737687608197	1	Up	0.004859073	0.006238544	0.4970337	1.357328	0.7541955	0.5846913	Zfp707-001	protein_coding	OTTMUST00000053971	ENSMUSG00000034429	GO:0003700,GO:0005575,GO:0006355	transcription factor activity, sequence-specific DNA binding|cellular_component|regulation of transcription, DNA-templated
ENSMUST00000110011	23.5345940645747	41.7647446163251	5.30444351282432	0.127007684628602	-2.97701230466023	0.0396539858072384	1	Down	1.23253	0.05637439	0.8643517	0.1244387	0.03244155	0.1147367	Smtn-009	protein_coding	OTTMUST00000011173	ENSMUSG00000020439	GO:0005654,GO:0005737,GO:0005856,GO:0015629	nucleoplasm|cytoplasm|cytoskeleton|actin cytoskeleton
ENSMUST00000110096	10.7196441778575	1.63827619336385	19.8010121623512	12.0864920350787	3.59532367463057	0.0186311143170098	1	Up	0.02449371	0.01461039	0.000217228	0.02566754	0.2614905	0.1680473	Wnk2-204	protein_coding		ENSMUSG00000037989	GO:0000166,GO:0004672,GO:0004674,GO:0005524,GO:0005737,GO:0005829,GO:0005886,GO:0006468,GO:0008285,GO:0016020,GO:0016301,GO:0016310,GO:0016740,GO:0035556,GO:0046777,GO:0070373,GO:2000021,GO:2000651	nucleotide binding|protein kinase activity|protein serine/threonine kinase activity|ATP binding|cytoplasm|cytosol|plasma membrane|protein phosphorylation|negative regulation of cell proliferation|membrane|kinase activity|phosphorylation|transferase activity|intracellular signal transduction|protein autophosphorylation|negative regulation of ERK1 and ERK2 cascade|regulation of ion homeostasis|posi…
ENSMUST00000110180	53.308955165005	73.7878200878821	32.8300902421279	0.44492560158339	-1.16836397948285	0.0403449851771865	1	Down	1.849222	3.043795	2.252219	1.542256	0.4632229	1.063057	Smox-009	protein_coding	OTTMUST00000038755	ENSMUSG00000027333	GO:0005634,GO:0005737,GO:0006598,GO:0016491,GO:0046208,GO:0046592,GO:0052894,GO:0052895,GO:0052901,GO:0055114	nucleus|cytoplasm|polyamine catabolic process|oxidoreductase activity|spermine catabolic process|polyamine oxidase activity|norspermine:oxygen oxidoreductase activity|N1-acetylspermine:oxygen oxidoreductase (N1-acetylspermidine-forming) activity|spermine:oxygen oxidoreductase (spermidine-forming) activity|oxidation-reduction process	mmu00330,mmu00410	Arginine and proline metabolism|beta-Alanine metabolism
ENSMUST00000110242	80.9609289277112	14.7738567867425	147.14800106868	9.96002622691757	3.31614954122851	1.02163505723327e-08	0.000142587050850404	Up	0.1944066	0.2949654	0.05720246	1.428801	2.368012	1.380586	Ints10-005	protein_coding	OTTMUST00000057407	ENSMUSG00000031864	GO:0003674,GO:0005634,GO:0016180,GO:0032039	molecular_function|nucleus|snRNA processing|integrator complex
ENSMUST00000110389	4.43896691210015	8.8779338242003	0	0	-Inf	0.028991096006021	1	Down	0.6553129	1.411436	3.807007e-11	8.044473e-12	7.57193e-19	1.256662e-18	Blvra-005	protein_coding	OTTMUST00000038157	ENSMUSG00000001999	GO:0000166,GO:0004074,GO:0005737,GO:0008270,GO:0016491,GO:0042167,GO:0046872,GO:0055114,GO:0070062	nucleotide binding|biliverdin reductase activity|cytoplasm|zinc ion binding|oxidoreductase activity|heme catabolic process|metal ion binding|oxidation-reduction process|extracellular exosome	mmu00860	Porphyrin and chlorophyll metabolism
ENSMUST00000110523	54.5249528140818	21.0354194211765	88.0144862069872	4.18410892812445	2.0649204108629	0.000380869126475676	0.429083344687277	Up	0.3497301	0.9788352	0.2672843	2.237062	2.720492	1.353432	C1qtnf3-002	protein_coding	OTTMUST00000058405	ENSMUSG00000058914	GO:0005576,GO:0005581,GO:0005615,GO:0010629,GO:0016020,GO:0035356,GO:0042347,GO:0042593,GO:0042802,GO:0045721,GO:0050715,GO:0050728,GO:0051259,GO:0051897,GO:0070062,GO:0070165,GO:0070206,GO:0070374,GO:0071638,GO:1900165	extracellular region|collagen trimer|extracellular space|negative regulation of gene expression|membrane|cellular triglyceride homeostasis|negative regulation of NF-kappaB import into nucleus|glucose homeostasis|identical protein binding|negative regulation of gluconeogenesis|positive regulation of cytokine secretion|negative regulation of inflammatory response|protein oligomerization|positive re…
ENSMUST00000110920	86.8974248852187	116.52430241882	57.2705473516175	0.491490154094823	-1.02476557919811	0.0278858801130334	1	Down	1.586368	1.336034	2.179129	0.9776541	0.9625856	0.4695629	Kcnk2-201	protein_coding		ENSMUSG00000037624	GO:0005249,GO:0005267,GO:0005515,GO:0005634,GO:0005783,GO:0005886,GO:0005887,GO:0006810,GO:0006811,GO:0006813,GO:0007186,GO:0008076,GO:0009986,GO:0010942,GO:0015271,GO:0016020,GO:0016021,GO:0016324,GO:0019870,GO:0022841,GO:0030322,GO:0030424,GO:0042391,GO:0043005,GO:0043025,GO:0043679,GO:0044305,GO:0060044,GO:0071805,GO:0097449,GO:1900039,GO:2000279	voltage-gated potassium channel activity|potassium channel activity|protein binding|nucleus|endoplasmic reticulum|plasma membrane|integral component of plasma membrane|transport|ion transport|potassium ion transport|G-protein coupled receptor signaling pathway|voltage-gated potassium channel complex|cell surface|positive regulation of cell death|outward rectifier potassium channel activity|membra…	mmu04971	Gastric acid secretion
ENSMUST00000111214	35.8369576833738	18.963404795147	52.7105105716005	2.77959106716374	1.47487264957806	0.0319767861111681	1	Up	0.5185567	0.2440598	0.5584052	1.683888	0.6519402	1.167089	Ifi204-001	protein_coding	OTTMUST00000085571	ENSMUSG00000073489	GO:0000978,GO:0001047,GO:0001078,GO:0003690,GO:0003712,GO:0005515,GO:0005634,GO:0005654,GO:0005730,GO:0005737,GO:0006357,GO:0008134,GO:0016020,GO:0016607,GO:0035458,GO:0042771,GO:0042802,GO:0044822,GO:0045669,GO:0048839	RNA polymerase II core promoter proximal region sequence-specific DNA binding|core promoter binding|transcriptional repressor activity, RNA polymerase II core promoter proximal region sequence-specific binding|double-stranded DNA binding|transcription cofactor activity|protein binding|nucleus|nucleoplasm|nucleolus|cytoplasm|regulation of transcription from RNA polymerase II promoter|transcription…
ENSMUST00000111219	9.59366574513931	0.330258770342397	18.8570727199362	57.097871164439	5.83536505207337	0.00142508754260082	0.850891574767659	Up	0.008631305	0.03823444	1.424935e-06	0.2945318	0.3288181	0.9577875	Wbscr27-003	protein_coding	OTTMUST00000064100	ENSMUSG00000040557	GO:0005737,GO:0008757,GO:0032259	cytoplasm|S-adenosylmethionine-dependent methyltransferase activity|methylation
ENSMUST00000111228	12.9181179799095	3.94040565718412	21.8958303026348	5.55674522056237	2.47424009354418	0.0363019162935279	1	Up	0.06366933	0.4470722	0.3868114	2.876621	1.053879	0.7338498	Tagln2-003	protein_coding	OTTMUST00000051329	ENSMUSG00000026547	GO:0030855,GO:0031982,GO:0070062	epithelial cell differentiation|vesicle|extracellular exosome
ENSMUST00000111267	43.7735067789658	23.2988322536758	64.2481813042559	2.75757087757562	1.4633979677433	0.0193001649896108	1	Up	1.989083	2.822699	0.7980589	5.376441	3.648413	5.573505	Sap18-002	protein_coding	OTTMUST00000053449	ENSMUSG00000021963	GO:0000118,GO:0005654,GO:0005667,GO:0005737,GO:0006355,GO:0016568,GO:0016607,GO:0035145,GO:0044822,GO:0061574	histone deacetylase complex|nucleoplasm|transcription factor complex|cytoplasm|regulation of transcription, DNA-templated|chromatin modification|nuclear speck|exon-exon junction complex|poly(A) RNA binding|ASAP complex	mmu03013,mmu03015	RNA transport|mRNA surveillance pathway
ENSMUST00000111513	15.3651074722878	3.92238163343228	26.8078333111434	6.83458057284579	2.7728528046869	0.0116216631898209	1	Up	0.07200112	0.0320669	0.05032304	0.3984197	0.4465064	0.1487457	Bicd1-003	protein_coding	OTTMUST00000064714	ENSMUSG00000003452	GO:0005794,GO:0005802,GO:0005829,GO:0005881,GO:0006810,GO:0008093,GO:0016020,GO:0016032,GO:0017137,GO:0031410,GO:0031871,GO:0033365,GO:0034063,GO:0034452,GO:0045502,GO:0048260,GO:0048471,GO:0072385,GO:0072393,GO:0072517,GO:1900275,GO:1900276,GO:1900737	Golgi apparatus|trans-Golgi network|cytosol|cytoplasmic microtubule|transport|cytoskeletal adaptor activity|membrane|viral process|Rab GTPase binding|cytoplasmic vesicle|proteinase activated receptor binding|protein localization to organelle|stress granule assembly|dynactin binding|dynein binding|positive regulation of receptor-mediated endocytosis|perinuclear region of cytoplasm|minus-end-direct…
ENSMUST00000111652	9.05608086771964	18.1121617354393	0	0	-Inf	0.0312690840658652	1	Down	0.5779646	2.178866	1.30263e-14	0.02218417	1.604974e-11	2.760359e-09	Tcf7l2-003	protein_coding	OTTMUST00000048429	ENSMUSG00000024985	GO:0000122,GO:0000790,GO:0000978,GO:0000979,GO:0001077,GO:0001103,GO:0001568,GO:0001678,GO:0003677,GO:0003682,GO:0003700,GO:0005515,GO:0005634,GO:0005654,GO:0005667,GO:0005737,GO:0005829,GO:0005977,GO:0006006,GO:0006351,GO:0006355,GO:0006357,GO:0007050,GO:0008013,GO:0008134,GO:0008283,GO:0009267,GO:0009749,GO:0009791,GO:0010867,GO:0010909,GO:0014003,GO:0016055,GO:0019901,GO:0021915,GO:0021983,GO:…	negative regulation of transcription from RNA polymerase II promoter|nuclear chromatin|RNA polymerase II core promoter proximal region sequence-specific DNA binding|RNA polymerase II core promoter sequence-specific DNA binding|transcriptional activator activity, RNA polymerase II core promoter proximal region sequence-specific binding|RNA polymerase II repressing transcription factor binding|bloo…	mmu04310,mmu04390,mmu04520,mmu04916,mmu05200,mmu05210,mmu05216,mmu05221,mmu05217,mmu05215,mmu05213,mmu05412	Wnt signaling pathway|Hippo signaling pathway|Adherens junction|Melanogenesis|Pathways in cancer|Colorectal cancer|Thyroid cancer|Acute myeloid leukemia|Basal cell carcinoma|Prostate cancer|Endometrial cancer|Arrhythmogenic right ventricular cardiomyopathy (ARVC)
ENSMUST00000111656	9.75522610312458	0.651839101786036	18.8586131044631	28.9313928127211	4.85456387393215	0.0032100979750595	1	Up	0.02650475	1.495237e-08	0.0001419281	0.2879954	0.3741265	0.1060091	Tcf7l2-006	protein_coding	OTTMUST00000048432	ENSMUSG00000024985	GO:0000122,GO:0000790,GO:0000978,GO:0000979,GO:0001077,GO:0001103,GO:0001568,GO:0001678,GO:0003677,GO:0003682,GO:0003700,GO:0005515,GO:0005634,GO:0005654,GO:0005667,GO:0005737,GO:0005829,GO:0005977,GO:0006006,GO:0006351,GO:0006355,GO:0006357,GO:0007050,GO:0008013,GO:0008134,GO:0008283,GO:0009267,GO:0009749,GO:0009791,GO:0010867,GO:0010909,GO:0014003,GO:0016055,GO:0019901,GO:0021915,GO:0021983,GO:…	negative regulation of transcription from RNA polymerase II promoter|nuclear chromatin|RNA polymerase II core promoter proximal region sequence-specific DNA binding|RNA polymerase II core promoter sequence-specific DNA binding|transcriptional activator activity, RNA polymerase II core promoter proximal region sequence-specific binding|RNA polymerase II repressing transcription factor binding|bloo…	mmu04310,mmu04390,mmu04520,mmu04916,mmu05200,mmu05210,mmu05216,mmu05221,mmu05217,mmu05215,mmu05213,mmu05412	Wnt signaling pathway|Hippo signaling pathway|Adherens junction|Melanogenesis|Pathways in cancer|Colorectal cancer|Thyroid cancer|Acute myeloid leukemia|Basal cell carcinoma|Prostate cancer|Endometrial cancer|Arrhythmogenic right ventricular cardiomyopathy (ARVC)
ENSMUST00000111657	221.005726047198	123.149970296487	318.861481797909	2.58921281937983	1.37251355189128	0.0120771592796323	1	Up	1.939088	0.4617988	2.252617	3.708812	2.532531	5.321462	Tcf7l2-202	protein_coding		ENSMUSG00000024985	GO:0000122,GO:0000790,GO:0000978,GO:0000979,GO:0001077,GO:0001103,GO:0001568,GO:0001678,GO:0003677,GO:0003682,GO:0003700,GO:0005515,GO:0005634,GO:0005654,GO:0005667,GO:0005737,GO:0005829,GO:0005977,GO:0006006,GO:0006351,GO:0006355,GO:0006357,GO:0007050,GO:0008013,GO:0008134,GO:0008283,GO:0009267,GO:0009749,GO:0009791,GO:0010867,GO:0010909,GO:0014003,GO:0016055,GO:0019901,GO:0021915,GO:0021983,GO:…	negative regulation of transcription from RNA polymerase II promoter|nuclear chromatin|RNA polymerase II core promoter proximal region sequence-specific DNA binding|RNA polymerase II core promoter sequence-specific DNA binding|transcriptional activator activity, RNA polymerase II core promoter proximal region sequence-specific binding|RNA polymerase II repressing transcription factor binding|bloo…	mmu04310,mmu04390,mmu04520,mmu04916,mmu05200,mmu05210,mmu05216,mmu05221,mmu05217,mmu05215,mmu05213,mmu05412	Wnt signaling pathway|Hippo signaling pathway|Adherens junction|Melanogenesis|Pathways in cancer|Colorectal cancer|Thyroid cancer|Acute myeloid leukemia|Basal cell carcinoma|Prostate cancer|Endometrial cancer|Arrhythmogenic right ventricular cardiomyopathy (ARVC)
ENSMUST00000111702	76.7796521541794	45.9047765341507	107.654527774208	2.34517050081093	1.22969281473742	0.0123734848674263	1	Up	0.8388199	0.7491508	0.05130849	1.554339	1.044239	1.062603	Sspn-002	protein_coding	OTTMUST00000062689	ENSMUSG00000030255	GO:0005886,GO:0005887,GO:0016010,GO:0016020,GO:0016021,GO:0030054,GO:0030133,GO:0042383,GO:0045202,GO:0045211	plasma membrane|integral component of plasma membrane|dystrophin-associated glycoprotein complex|membrane|integral component of membrane|cell junction|transport vesicle|sarcolemma|synapse|postsynaptic membrane
ENSMUST00000111758	39.4002186531961	20.9115890365	57.8888482698922	2.76826635072306	1.46898275958614	0.0302951640722471	1	Up	0.6297633	0.1612689	0.008436464	0.672594	0.9223847	0.5277992	C2cd5-001	protein_coding	OTTMUST00000140706	ENSMUSG00000030279	GO:0005509,GO:0005544,GO:0005737,GO:0005815,GO:0005886,GO:0005938,GO:0006810,GO:0006906,GO:0008289,GO:0010828,GO:0015031,GO:0016020,GO:0030659,GO:0031340,GO:0031410,GO:0032587,GO:0032869,GO:0038028,GO:0042995,GO:0065002,GO:0072659,GO:0090314,GO:2001275	calcium ion binding|calcium-dependent phospholipid binding|cytoplasm|microtubule organizing center|plasma membrane|cell cortex|transport|vesicle fusion|lipid binding|positive regulation of glucose transport|protein transport|membrane|cytoplasmic vesicle membrane|positive regulation of vesicle fusion|cytoplasmic vesicle|ruffle membrane|cellular response to insulin stimulus|insulin receptor signali…
ENSMUST00000111816	75.9364849541228	104.886352778297	46.9866171299491	0.447976461048912	-1.15850516711383	0.0189283517145309	1	Down	0.5620388	0.6860323	0.5101905	0.1888518	0.2045244	0.3580483	Trim71-001	protein_coding	OTTMUST00000116728	ENSMUSG00000079259	GO:0000082,GO:0000932,GO:0001843,GO:0003723,GO:0004842,GO:0005515,GO:0005622,GO:0005737,GO:0007275,GO:0008270,GO:0008543,GO:0008766,GO:0010586,GO:0016874,GO:0017148,GO:0018169,GO:0021915,GO:0030371,GO:0031047,GO:0035198,GO:0035278,GO:0043773,GO:0043774,GO:0046872,GO:0051246,GO:0051865,GO:0060964,GO:0061158,GO:0061630,GO:0070735,GO:0070736,GO:0070737,GO:0070738,GO:0070739,GO:0070740,GO:0071310,GO:…	G1/S transition of mitotic cell cycle|cytoplasmic mRNA processing body|neural tube closure|RNA binding|ubiquitin-protein transferase activity|protein binding|intracellular|cytoplasm|multicellular organism development|zinc ion binding|fibroblast growth factor receptor signaling pathway|UDP-N-acetylmuramoylalanyl-D-glutamyl-2,6-diaminopimelate-D-alanyl-D-alanine ligase activity|miRNA metabolic proc…	mmu05206	MicroRNAs in cancer
ENSMUST00000111932	7.55823026399311	15.1164605279862	0	0	-Inf	0.00201942600338885	1	Down	0.1018596	0.7990041	0.5112089	0.002439528	3.567997e-16	1.155045e-13	Gpr19-001	protein_coding	OTTMUST00000059659	ENSMUSG00000032641	GO:0004871,GO:0004930,GO:0005886,GO:0005887,GO:0007165,GO:0007166,GO:0007186,GO:0016020,GO:0016021	signal transducer activity|G-protein coupled receptor activity|plasma membrane|integral component of plasma membrane|signal transduction|cell surface receptor signaling pathway|G-protein coupled receptor signaling pathway|membrane|integral component of membrane
ENSMUST00000111955	12.7953261478197	22.9425381666371	2.64811412900232	0.115423764788727	-3.11498780146662	0.0116839734004086	1	Down	0.7423497	0.6806338	0.2354158	0.02639764	1.491155e-07	0.1497916	Arhgap22-002	protein_coding	OTTMUST00000055599	ENSMUSG00000063506	GO:0001525,GO:0003674,GO:0005096,GO:0005634,GO:0005737,GO:0005925,GO:0006351,GO:0006355,GO:0007165,GO:0007275,GO:0030154	angiogenesis|molecular_function|GTPase activator activity|nucleus|cytoplasm|focal adhesion|transcription, DNA-templated|regulation of transcription, DNA-templated|signal transduction|multicellular organism development|cell differentiation
ENSMUST00000111991	36.3674321543778	58.5234952963861	14.2113690123694	0.242831856511601	-2.04197039727838	0.0157618745780534	1	Down	1.271924	0.4784179	0.637201	0.1840132	0.3669975	0.005144019	Dhx30-005	protein_coding	OTTMUST00000086421	ENSMUSG00000032480	GO:0000166,GO:0003676,GO:0003682,GO:0003723,GO:0003725,GO:0004004,GO:0004386,GO:0005524,GO:0005634,GO:0005737,GO:0005739,GO:0006396,GO:0008026,GO:0016787,GO:0035770,GO:0042254,GO:0042645,GO:0044822,GO:1902775	nucleotide binding|nucleic acid binding|chromatin binding|RNA binding|double-stranded RNA binding|ATP-dependent RNA helicase activity|helicase activity|ATP binding|nucleus|cytoplasm|mitochondrion|RNA processing|ATP-dependent helicase activity|hydrolase activity|ribonucleoprotein granule|ribosome biogenesis|mitochondrial nucleoid|poly(A) RNA binding|mitochondrial large ribosomal subunit assembly
ENSMUST00000112184	6.8792182587641	13.4291241702631	0.329312347265126	0.0245222505272788	-5.34976480146579	0.0116003059188903	1	Down	0.406692	0.2625379	0.02892787	0.0005078346	0.009910206	5.700623e-09	Sfmbt1-002	protein_coding	OTTMUST00000061783	ENSMUSG00000006527	GO:0005634,GO:0005654,GO:0006351,GO:0006355,GO:0007283,GO:0016568,GO:0030154,GO:0042393,GO:0045892,GO:0048635	nucleus|nucleoplasm|transcription, DNA-templated|regulation of transcription, DNA-templated|spermatogenesis|chromatin modification|cell differentiation|histone binding|negative regulation of transcription, DNA-templated|negative regulation of muscle organ development
ENSMUST00000112264	16.0412528593461	30.0980799923033	1.98442572638888	0.0659319706405305	-3.92287798706152	0.00294355215584087	1	Down	0.8293136	0.3837072	0.2084968	2.275371e-06	2.900072e-06	0.0823959	Atp2b4-002	protein_coding	OTTMUST00000039586	ENSMUSG00000026463	GO:0000166,GO:0005388,GO:0005516,GO:0005524,GO:0005886,GO:0005887,GO:0006357,GO:0006810,GO:0006811,GO:0006816,GO:0006874,GO:0010751,GO:0016020,GO:0016021,GO:0016323,GO:0016787,GO:0017080,GO:0030018,GO:0030165,GO:0030315,GO:0030317,GO:0030346,GO:0033138,GO:0036126,GO:0036487,GO:0042383,GO:0042995,GO:0043005,GO:0043231,GO:0043234,GO:0045019,GO:0046872,GO:0050998,GO:0051001,GO:0051599,GO:0070588,GO:…	nucleotide binding|calcium-transporting ATPase activity|calmodulin binding|ATP binding|plasma membrane|integral component of plasma membrane|regulation of transcription from RNA polymerase II promoter|transport|ion transport|calcium ion transport|cellular calcium ion homeostasis|negative regulation of nitric oxide mediated signal transduction|membrane|integral component of membrane|basolateral pl…	mmu04020,mmu04024,mmu04022,mmu04261,mmu04970,mmu04972	Calcium signaling pathway|cAMP signaling pathway|cGMP - PKG signaling pathway|Adrenergic signaling in cardiomyocytes|Salivary secretion|Pancreatic secretion
ENSMUST00000112298	22.7429811381771	7.18490733064157	38.3010549457126	5.33076533671765	2.41434267524004	0.0416913003667309	1	Up	0.004410935	0.0009079738	0.2009946	0.1253115	0.5830082	0.3098458	Ssh1-002	protein_coding	OTTMUST00000063587	ENSMUSG00000042121	GO:0000902,GO:0003677,GO:0003779,GO:0004721,GO:0004725,GO:0005654,GO:0005737,GO:0005856,GO:0005886,GO:0006470,GO:0008064,GO:0008138,GO:0010591,GO:0016311,GO:0016787,GO:0016791,GO:0030036,GO:0032268,GO:0050770,GO:0071318	cell morphogenesis|DNA binding|actin binding|phosphoprotein phosphatase activity|protein tyrosine phosphatase activity|nucleoplasm|cytoplasm|cytoskeleton|plasma membrane|protein dephosphorylation|regulation of actin polymerization or depolymerization|protein tyrosine/serine/threonine phosphatase activity|regulation of lamellipodium assembly|dephosphorylation|hydrolase activity|phosphatase activit…	mmu04810,mmu04360	Regulation of actin cytoskeleton|Axon guidance
ENSMUST00000112315	10.5912992501462	1.65129385171198	19.5313046485804	11.8278794705929	3.56411954206629	0.0326289797993639	1	Up	5.060076e-07	0.1029996	2.652002e-08	0.5735844	0.6002698	6.38605e-09	Txlng-003	protein_coding	OTTMUST00000046544	ENSMUSG00000038344	GO:0005515,GO:0005634,GO:0005737,GO:0005829,GO:0006351,GO:0006355,GO:0007049,GO:0010564,GO:0016020,GO:0019905,GO:0030500,GO:0031965,GO:0046982,GO:0051726	protein binding|nucleus|cytoplasm|cytosol|transcription, DNA-templated|regulation of transcription, DNA-templated|cell cycle|regulation of cell cycle process|membrane|syntaxin binding|regulation of bone mineralization|nuclear membrane|protein heterodimerization activity|regulation of cell cycle
ENSMUST00000112408	16.0235796766146	4.26999728157219	27.7771620716569	6.50519432214475	2.7015921535468	0.0202018360072827	1	Up	0.02080731	0.08234605	0.03821037	0.1245133	0.2306591	0.5230993	Adgrg2-004	protein_coding	OTTMUST00000046779	ENSMUSG00000031298	GO:0004871,GO:0004888,GO:0004930,GO:0005886,GO:0007165,GO:0007166,GO:0007186,GO:0009986,GO:0016020,GO:0016021,GO:0016324,GO:0070062	signal transducer activity|transmembrane signaling receptor activity|G-protein coupled receptor activity|plasma membrane|signal transduction|cell surface receptor signaling pathway|G-protein coupled receptor signaling pathway|cell surface|membrane|integral component of membrane|apical plasma membrane|extracellular exosome
ENSMUST00000112532	93.358602667082	32.7444672085218	153.972738125642	4.70225205208319	2.23335187300719	0.00129162320736256	0.818614362601057	Up	0.1400905	0.4092128	1.058442	3.25519	2.882872	1.22318	Pex5-201	protein_coding		ENSMUSG00000005069	GO:0000038,GO:0000268,GO:0001764,GO:0005052,GO:0005737,GO:0005777,GO:0005778,GO:0005782,GO:0005829,GO:0006625,GO:0006635,GO:0006810,GO:0007005,GO:0007006,GO:0007029,GO:0007031,GO:0008022,GO:0008299,GO:0015031,GO:0016020,GO:0016558,GO:0016560,GO:0016561,GO:0019899,GO:0021795,GO:0021895,GO:0031267,GO:0040018,GO:0043234,GO:0044255,GO:0045046,GO:0047485,GO:0048468,GO:0050905,GO:0051262,GO:1901094	very long-chain fatty acid metabolic process|peroxisome targeting sequence binding|neuron migration|peroxisome matrix targeting signal-1 binding|cytoplasm|peroxisome|peroxisomal membrane|peroxisomal matrix|cytosol|protein targeting to peroxisome|fatty acid beta-oxidation|transport|mitochondrion organization|mitochondrial membrane organization|endoplasmic reticulum organization|peroxisome organiza…	mmu04146	Peroxisome
ENSMUST00000112605	52.9076769366629	31.7703972538154	74.0449566195104	2.3306273455746	1.22071834394728	0.0328259187636011	1	Up	0.3293046	0.2820548	0.2179247	0.4403897	0.883627	0.5134854	Iqsec2-001	protein_coding	OTTMUST00000047113	ENSMUSG00000041115	GO:0005086,GO:0005515,GO:0005737,GO:0030036,GO:0032012,GO:0051968,GO:1900454	ARF guanyl-nucleotide exchange factor activity|protein binding|cytoplasm|actin cytoskeleton organization|regulation of ARF protein signal transduction|positive regulation of synaptic transmission, glutamatergic|positive regulation of long term synaptic depression	mmu04144	Endocytosis
ENSMUST00000112689	26.4324905876056	12.1334572596354	40.7315239155757	3.35695944230816	1.74715510696863	0.0284565747581101	1	Up	0.3426036	0.3064387	0.01483816	0.8981155	0.718837	0.5390228	Pxk-202	protein_coding		ENSMUSG00000033885	GO:0003779,GO:0004672,GO:0005524,GO:0005634,GO:0005737,GO:0005815,GO:0005886,GO:0006468,GO:0006954,GO:0008022,GO:0016020,GO:0032780,GO:0035091,GO:0042391,GO:0043234,GO:0043271	actin binding|protein kinase activity|ATP binding|nucleus|cytoplasm|microtubule organizing center|plasma membrane|protein phosphorylation|inflammatory response|protein C-terminus binding|membrane|negative regulation of ATPase activity|phosphatidylinositol binding|regulation of membrane potential|protein complex|negative regulation of ion transport
ENSMUST00000112748	29.3957753071463	2.97232893308157	55.819221681211	18.779624643811	4.23109632241982	0.0396000270051431	1	Up	9.768522e-06	0.3197299	0.001878972	4.056358	0.02735331	1.733131	Spp1-003	protein_coding	OTTMUST00000059775	ENSMUSG00000029304	GO:0001503,GO:0001649,GO:0005125,GO:0005576,GO:0005615,GO:0005737,GO:0007155,GO:0010033,GO:0010811,GO:0030593,GO:0031214,GO:0031988,GO:0033280,GO:0042995,GO:0043066,GO:0045177,GO:0045780,GO:0048471,GO:0048545,GO:0050840,GO:0070062,GO:0071498	ossification|osteoblast differentiation|cytokine activity|extracellular region|extracellular space|cytoplasm|cell adhesion|response to organic substance|positive regulation of cell-substrate adhesion|neutrophil chemotaxis|biomineral tissue development|membrane-bounded vesicle|response to vitamin D|cell projection|negative regulation of apoptotic process|apical part of cell|positive regulation of …	mmu04151,mmu04512,mmu04510,mmu04620	PI3K-Akt signaling pathway|ECM-receptor interaction|Focal adhesion|Toll-like receptor signaling pathway
ENSMUST00000112868	242.403179070044	123.087322506557	361.719035633531	2.93871885639776	1.55518734473884	0.000785585237177699	0.609192894093664	Up	0.8494513	1.244083	0.2827909	1.624175	2.877731	2.114885	Pak3-005	protein_coding	OTTMUST00000045556	ENSMUSG00000031284	GO:0000166,GO:0003824,GO:0004672,GO:0004674,GO:0004702,GO:0004708,GO:0005515,GO:0005524,GO:0005737,GO:0005768,GO:0006468,GO:0007275,GO:0007409,GO:0008152,GO:0010763,GO:0010975,GO:0016301,GO:0016310,GO:0016358,GO:0016740,GO:0017048,GO:0017124,GO:0030036,GO:0030833,GO:0032956,GO:0043525,GO:0046872,GO:0051020,GO:0060996,GO:0061003,GO:0071407,GO:2000573	nucleotide binding|catalytic activity|protein kinase activity|protein serine/threonine kinase activity|receptor signaling protein serine/threonine kinase activity|MAP kinase kinase activity|protein binding|ATP binding|cytoplasm|endosome|protein phosphorylation|multicellular organism development|axonogenesis|metabolic process|positive regulation of fibroblast migration|regulation of neuron project…	mmu04014,mmu04012,mmu04810,mmu04510,mmu04660,mmu04360,mmu05211	Ras signaling pathway|ErbB signaling pathway|Regulation of actin cytoskeleton|Focal adhesion|T cell receptor signaling pathway|Axon guidance|Renal cell carcinoma
ENSMUST00000112915	8.18904605367036	15.387304517946	0.990787589394753	0.0643899383572485	-3.95702092094066	0.018519588790637	1	Down	0.7298739	0.6975639	0.9402649	2.179599e-16	0.06038734	0.1196659	Gm11110-201	protein_coding		ENSMUSG00000079414
ENSMUST00000112958	48.2069314313526	5.61005987637137	90.8038029863339	16.1858883839697	4.01666464684	0.00745689495203236	1	Up	0.004640712	0.1397998	2.700845e-06	0.395644	1.448651	0.4348445	Kif1a-006	protein_coding	OTTMUST00000124563	ENSMUSG00000014602	GO:0000166,GO:0003777,GO:0005524,GO:0005737,GO:0005856,GO:0005871,GO:0005874,GO:0007018,GO:0008017,GO:0016887,GO:0030424,GO:0030705,GO:0043005,GO:0043025	nucleotide binding|microtubule motor activity|ATP binding|cytoplasm|cytoskeleton|kinesin complex|microtubule|microtubule-based movement|microtubule binding|ATPase activity|axon|cytoskeleton-dependent intracellular transport|neuron projection|neuronal cell body
ENSMUST00000113011	121.337499342582	162.54469236646	80.1303063187042	0.492973994734007	-1.02041655103839	0.0133375542157497	1	Down	2.619452	1.384252	2.808181	1.26378	1.052211	0.901882	Rbm41-002	protein_coding	OTTMUST00000045342	ENSMUSG00000031433	GO:0000166,GO:0000398,GO:0003676,GO:0003723,GO:0005689,GO:0030626,GO:0032502,GO:0097157	nucleotide binding|mRNA splicing, via spliceosome|nucleic acid binding|RNA binding|U12-type spliceosomal complex|U12 snRNA binding|developmental process|pre-mRNA intronic binding
ENSMUST00000113054	137.534193501186	82.5612707600814	192.507116242291	2.33168790245133	1.22137469603487	0.00296941423586199	1	Up	0.5983965	0.6976964	0.7195645	1.427341	2.038553	1.031878	Shroom3-003	protein_coding	OTTMUST00000094931	ENSMUSG00000029381	GO:0000902,GO:0001843,GO:0002064,GO:0002066,GO:0003779,GO:0005737,GO:0005856,GO:0005874,GO:0005912,GO:0007275,GO:0007389,GO:0008360,GO:0016324,GO:0030036,GO:0030054,GO:0043296,GO:0045177,GO:0051015	cell morphogenesis|neural tube closure|epithelial cell development|columnar/cuboidal epithelial cell development|actin binding|cytoplasm|cytoskeleton|microtubule|adherens junction|multicellular organism development|pattern specification process|regulation of cell shape|apical plasma membrane|actin cytoskeleton organization|cell junction|apical junction complex|apical part of cell|actin filament b…	mmu04530	Tight junction
ENSMUST00000113137	9.62577452052672	0.979092944587706	18.2724560964657	18.6626368798523	4.22208093663552	0.0456401218743673	1	Up	0.03321582	0.0001528629	0.03976732	0.8354347	0.0009005381	0.3959376	Ugt1a6b-001	protein_coding	OTTMUST00000049236	ENSMUSG00000090145	GO:0005783,GO:0009813,GO:0015020,GO:0019899,GO:0032403,GO:0042803,GO:0043231,GO:0043234,GO:0046982,GO:0052696,GO:0052697,GO:0070062	endoplasmic reticulum|flavonoid biosynthetic process|glucuronosyltransferase activity|enzyme binding|protein complex binding|protein homodimerization activity|intracellular membrane-bounded organelle|protein complex|protein heterodimerization activity|flavonoid glucuronidation|xenobiotic glucuronidation|extracellular exosome	mmu00040,mmu00053,mmu00500,mmu00140,mmu00830,mmu00860,mmu00980,mmu00982,mmu00983,mmu05204	Pentose and glucuronate interconversions|Ascorbate and aldarate metabolism|Starch and sucrose metabolism|Steroid hormone biosynthesis|Retinol metabolism|Porphyrin and chlorophyll metabolism|Metabolism of xenobiotics by cytochrome P450|Drug metabolism - cytochrome P450|Drug metabolism - other enzymes|Chemical carcinogenesis
ENSMUST00000113140	8.75514643750701	0.653173393694688	16.8571194813193	25.8080314416463	4.68974819611443	0.00649352919891801	1	Up	1.082099e-22	0.002564593	0.03459871	0.2391844	0.4905211	0.2477163	Cdkl2-004	protein_coding	OTTMUST00000063000	ENSMUSG00000029403	GO:0000166,GO:0004672,GO:0004674,GO:0004693,GO:0005524,GO:0005634,GO:0005737,GO:0005813,GO:0006468,GO:0016301,GO:0016310,GO:0016740,GO:1903955	nucleotide binding|protein kinase activity|protein serine/threonine kinase activity|cyclin-dependent protein serine/threonine kinase activity|ATP binding|nucleus|cytoplasm|centrosome|protein phosphorylation|kinase activity|phosphorylation|transferase activity|positive regulation of protein targeting to mitochondrion
ENSMUST00000113224	40.167348630762	58.5501977590367	21.7844995024874	0.372065344546597	-1.42637207577318	0.0362660603294212	1	Down	1.090299	0.5234368	0.5994557	1.291117e-07	0.362836	0.4093631	Drp2-003	protein_coding	OTTMUST00000046035	ENSMUSG00000000223	GO:0005515,GO:0005886,GO:0007417,GO:0008270,GO:0016020,GO:0030054,GO:0030425,GO:0042995,GO:0045202,GO:0045211,GO:0046872,GO:0050808	protein binding|plasma membrane|central nervous system development|zinc ion binding|membrane|cell junction|dendrite|cell projection|synapse|postsynaptic membrane|metal ion binding|synapse organization
ENSMUST00000113248	5.27476110003156	0.326586696847344	10.2229355032158	31.3023635129702	4.96819968813813	0.0421712884147653	1	Up	0.01306256	0.0003769645	0.05348251	4.403701e-06	0.7288043	0.3492232	Trnt1-004	protein_coding	OTTMUST00000057364	ENSMUSG00000013736	GO:0000049,GO:0000166,GO:0001680,GO:0003723,GO:0004810,GO:0005524,GO:0005622,GO:0005739,GO:0006396,GO:0008033,GO:0009022,GO:0016740,GO:0016779,GO:0042780,GO:0052927,GO:0052928,GO:0052929	tRNA binding|nucleotide binding|tRNA 3'-terminal CCA addition|RNA binding|tRNA adenylyltransferase activity|ATP binding|intracellular|mitochondrion|RNA processing|tRNA processing|tRNA nucleotidyltransferase activity|transferase activity|nucleotidyltransferase activity|tRNA 3'-end processing|CTP:tRNA cytidylyltransferase activity|CTP:3'-cytidine-tRNA cytidylyltransferase activity|ATP:3'-cytidine-c…	mmu03013	RNA transport
ENSMUST00000113264	204.954863332649	130.457960073802	279.451766591495	2.14208290880376	1.09901432033337	0.00631819256063491	1	Up	1.652535	1.60658	0.63138	3.288743	2.887494	1.794647	Cntn4-201	protein_coding		ENSMUSG00000064293	GO:0005576,GO:0005886,GO:0007155,GO:0007399,GO:0007411,GO:0016020,GO:0031175,GO:0031225,GO:0045665	extracellular region|plasma membrane|cell adhesion|nervous system development|axon guidance|membrane|neuron projection development|anchored component of membrane|negative regulation of neuron differentiation
ENSMUST00000113326	266.344844381986	124.418473276752	408.271215487219	3.28143566413225	1.71432714788175	0.00887553232295017	1	Up	0.9159601	0.8124054	1.03845	2.381488	4.475766	1.831619	Foxp1-004	protein_coding	OTTMUST00000054483	ENSMUSG00000030067	GO:0000122,GO:0000978,GO:0001701,GO:0002053,GO:0002329,GO:0002639,GO:0003677,GO:0003682,GO:0003700,GO:0003705,GO:0005515,GO:0005634,GO:0006351,GO:0006355,GO:0007507,GO:0007519,GO:0008045,GO:0009790,GO:0030324,GO:0033152,GO:0042803,GO:0043565,GO:0045214,GO:0045892,GO:0045893,GO:0045944,GO:0046872,GO:0046982,GO:0048745,GO:0050679,GO:0055007,GO:0060043,GO:0061140,GO:0061470,GO:0072358,GO:0072619,GO:…	negative regulation of transcription from RNA polymerase II promoter|RNA polymerase II core promoter proximal region sequence-specific DNA binding|in utero embryonic development|positive regulation of mesenchymal cell proliferation|pre-B cell differentiation|positive regulation of immunoglobulin production|DNA binding|chromatin binding|transcription factor activity, sequence-specific DNA binding|…
ENSMUST00000113373	12.5655121208893	0.977758652679054	24.1532655890995	24.7026866220204	4.62659605027973	0.000988890696215641	0.707651114353959	Up	0.0447229	0	0.0004104129	0.3104817	0.3679844	0.3626429	Uba6-003	protein_coding	OTTMUST00000063008	ENSMUSG00000035898	GO:0000166,GO:0004839,GO:0005515,GO:0005524,GO:0005737,GO:0005829,GO:0006464,GO:0006511,GO:0007612,GO:0007626,GO:0008641,GO:0016567,GO:0016874,GO:0019780,GO:0021764,GO:0021766,GO:0042787,GO:0060996	nucleotide binding|ubiquitin activating enzyme activity|protein binding|ATP binding|cytoplasm|cytosol|cellular protein modification process|ubiquitin-dependent protein catabolic process|learning|locomotory behavior|small protein activating enzyme activity|protein ubiquitination|ligase activity|FAT10 activating enzyme activity|amygdala development|hippocampus development|protein ubiquitination inv…	mmu04120	Ubiquitin mediated proteolysis
ENSMUST00000113406	16.6961662017317	33.0593816219147	0.332950781548624	0.0100712949006861	-6.6336070022894	6.35087106758225e-06	0.0397960712197275	Down	0.3497376	0.2989807	0.4702551	0.01092012	8.204671e-07	0.001941167	Epha5-007	protein_coding	OTTMUST00000050805	ENSMUSG00000029245	GO:0000166,GO:0004672,GO:0004713,GO:0004714,GO:0005003,GO:0005004,GO:0005515,GO:0005524,GO:0005791,GO:0005886,GO:0005912,GO:0006468,GO:0007162,GO:0007169,GO:0007399,GO:0007411,GO:0009897,GO:0016020,GO:0016021,GO:0016301,GO:0016310,GO:0016740,GO:0019933,GO:0021766,GO:0030425,GO:0032793,GO:0032956,GO:0042995,GO:0043025,GO:0043087,GO:0048013,GO:0048471,GO:0060997,GO:0061178,GO:0071372,GO:0071944,GO:…	nucleotide binding|protein kinase activity|protein tyrosine kinase activity|transmembrane receptor protein tyrosine kinase activity|ephrin receptor activity|GPI-linked ephrin receptor activity|protein binding|ATP binding|rough endoplasmic reticulum|plasma membrane|adherens junction|protein phosphorylation|negative regulation of cell adhesion|transmembrane receptor protein tyrosine kinase signalin…	mmu04360	Axon guidance
ENSMUST00000113502	52.0941353005812	27.8032835924881	76.3849870086743	2.74733690193744	1.45803383686138	0.0120276775567877	1	Up	0.6514529	0.3621621	0.6348144	0.9749639	1.659629	1.667016	Men1-201	protein_coding		ENSMUSG00000024947	GO:0000122,GO:0000165,GO:0000400,GO:0000403,GO:0000784,GO:0000785,GO:0000790,GO:0001503,GO:0001776,GO:0001933,GO:0002051,GO:0002076,GO:0003309,GO:0003677,GO:0003682,GO:0003690,GO:0005515,GO:0005634,GO:0005654,GO:0005737,GO:0005829,GO:0006338,GO:0006351,GO:0006355,GO:0006974,GO:0007050,GO:0008285,GO:0009411,GO:0009790,GO:0010332,GO:0010468,GO:0010628,GO:0010812,GO:0016363,GO:0016568,GO:0016571,GO:…	negative regulation of transcription from RNA polymerase II promoter|MAPK cascade|four-way junction DNA binding|Y-form DNA binding|nuclear chromosome, telomeric region|chromatin|nuclear chromatin|ossification|leukocyte homeostasis|negative regulation of protein phosphorylation|osteoblast fate commitment|osteoblast development|type B pancreatic cell differentiation|DNA binding|chromatin binding|do…	mmu05202	Transcriptional misregulation in cancers
ENSMUST00000113560	91.7153076176226	52.3383513519314	131.092263883314	2.50470755186438	1.32464216505514	0.0040793398220223	1	Up	0.4741042	0.348031	0.9092195	1.38451	1.203601	1.563822	Fnbp1-001	protein_coding	OTTMUST00000027946	ENSMUSG00000075415	GO:0005086,GO:0005515,GO:0005737,GO:0005764,GO:0005802,GO:0005856,GO:0005886,GO:0005905,GO:0006897,GO:0007399,GO:0008289,GO:0016020,GO:0016192,GO:0031410,GO:0042802	ARF guanyl-nucleotide exchange factor activity|protein binding|cytoplasm|lysosome|trans-Golgi network|cytoskeleton|plasma membrane|clathrin-coated pit|endocytosis|nervous system development|lipid binding|membrane|vesicle-mediated transport|cytoplasmic vesicle|identical protein binding
ENSMUST00000113562	26.6233050755002	49.2534139329007	3.99319621809968	0.081074506297974	-3.62460785633735	0.000157580696623346	0.252483481445864	Down	0.4159467	0.9176225	0.3873842	0.1253715	0.002327508	0.006390531	Fnbp1-015	protein_coding	OTTMUST00000129527	ENSMUSG00000075415	GO:0005086,GO:0005515,GO:0005737,GO:0005764,GO:0005802,GO:0005856,GO:0005886,GO:0005905,GO:0006897,GO:0007399,GO:0008289,GO:0016020,GO:0016192,GO:0031410,GO:0042802	ARF guanyl-nucleotide exchange factor activity|protein binding|cytoplasm|lysosome|trans-Golgi network|cytoskeleton|plasma membrane|clathrin-coated pit|endocytosis|nervous system development|lipid binding|membrane|vesicle-mediated transport|cytoplasmic vesicle|identical protein binding
ENSMUST00000113612	23.3473914973177	37.0788967188654	9.61588627577007	0.259335825137364	-1.94710657833003	0.022630810338227	1	Down	0.5010814	1.359666	1.115151	0.3409191	0.06883352	0.3192489	Dolpp1-003	protein_coding	OTTMUST00000040786	ENSMUSG00000026856	GO:0005783,GO:0006487,GO:0008610,GO:0016020,GO:0016021,GO:0016787,GO:0030176,GO:0047874	endoplasmic reticulum|protein N-linked glycosylation|lipid biosynthetic process|membrane|integral component of membrane|hydrolase activity|integral component of endoplasmic reticulum membrane|dolichyldiphosphatase activity	mmu00510	N-Glycan biosynthesis
ENSMUST00000113662	11.0691047785094	2.60735640714414	19.5308531498747	7.49067258176145	2.90509526298415	0.0275342260554206	1	Up	0.2119628	0.004066896	0.00120018	0.5950602	0.5932527	0.3910943	Ccbl1-005	protein_coding	OTTMUST00000040655	ENSMUSG00000039648			mmu00380,mmu00450,mmu05204	Tryptophan metabolism|Selenocompound metabolism|Chemical carcinogenesis
ENSMUST00000113705	64.3313207095403	38.4219697826978	90.2406716363828	2.34867374439038	1.23184632167694	0.0367160598315271	1	Up	0.8690431	1.882329	0.7045596	1.322533	2.963408	3.357578	Tpm1-007	protein_coding	OTTMUST00000048452	ENSMUSG00000032366	GO:0001701,GO:0003065,GO:0003779,GO:0005200,GO:0005737,GO:0005856,GO:0005862,GO:0009790,GO:0030016,GO:0030049,GO:0030336,GO:0031529,GO:0031941,GO:0032781,GO:0042060,GO:0042803,GO:0043234,GO:0043462,GO:0045785,GO:0047485,GO:0051015,GO:0051496,GO:0051693,GO:0055010,GO:0060048	in utero embryonic development|positive regulation of heart rate by epinephrine|actin binding|structural constituent of cytoskeleton|cytoplasm|cytoskeleton|muscle thin filament tropomyosin|embryo development|myofibril|muscle filament sliding|negative regulation of cell migration|ruffle organization|filamentous actin|positive regulation of ATPase activity|wound healing|protein homodimerization act…	mmu04260,mmu04261,mmu05206,mmu05410,mmu05414	Cardiac muscle contraction|Adrenergic signaling in cardiomyocytes|MicroRNAs in cancer|Hypertrophic cardiomyopathy (HCM)|Dilated cardiomyopathy (DCM)
ENSMUST00000113995	75.1960189653308	47.1376652271615	103.2543727035	2.19048551102194	1.13125067197841	0.0222730343558711	1	Up	0.7508594	0.7177583	1.257909	1.802846	1.871799	2.025508	Rpe-002	protein_coding	OTTMUST00000051849	ENSMUSG00000026005	GO:0003824,GO:0004750,GO:0005829,GO:0005975,GO:0006098,GO:0008152,GO:0009052,GO:0016853,GO:0016857,GO:0019323,GO:0030246,GO:0042802,GO:0042803,GO:0043231,GO:0044262,GO:0046872,GO:0048029,GO:0070062	catalytic activity|ribulose-phosphate 3-epimerase activity|cytosol|carbohydrate metabolic process|pentose-phosphate shunt|metabolic process|pentose-phosphate shunt, non-oxidative branch|isomerase activity|racemase and epimerase activity, acting on carbohydrates and derivatives|pentose catabolic process|carbohydrate binding|identical protein binding|protein homodimerization activity|intracellular …	mmu01200,mmu01230,mmu00030,mmu00040	Carbon metabolism|Biosynthesis of amino acids|Pentose phosphate pathway|Pentose and glucuronate interconversions
ENSMUST00000114015	114.829217528855	75.005392131406	154.653042926305	2.06189233242538	1.04396900024655	0.0447299405540977	1	Up	0.9689547	0.7548306	0.4375208	1.918888	1.606246	0.7482686	Map2-003	protein_coding	OTTMUST00000039624	ENSMUSG00000015222	GO:0001578,GO:0002162,GO:0005515,GO:0005516,GO:0005519,GO:0005622,GO:0005730,GO:0005737,GO:0005790,GO:0005791,GO:0005856,GO:0005874,GO:0005875,GO:0007409,GO:0008017,GO:0014069,GO:0015631,GO:0016358,GO:0021954,GO:0030010,GO:0030425,GO:0034399,GO:0043005,GO:0043025,GO:0043198,GO:0043234,GO:0044297,GO:0050770,GO:0071310,GO:0097442	microtubule bundle formation|dystroglycan binding|protein binding|calmodulin binding|cytoskeletal regulatory protein binding|intracellular|nucleolus|cytoplasm|smooth endoplasmic reticulum|rough endoplasmic reticulum|cytoskeleton|microtubule|microtubule associated complex|axonogenesis|microtubule binding|postsynaptic density|tubulin binding|dendrite development|central nervous system neuron develo…
ENSMUST00000114032	23.9352218178969	36.2972118358289	11.5732317999649	0.318846302914676	-1.64906694192434	0.0479418788842412	1	Down	0.8063903	0.4154165	0.9731541	0.2628056	0.4213913	1.11985e-08	Lrrc49-005	protein_coding	OTTMUST00000057797	ENSMUSG00000047766	GO:0003674,GO:0005575,GO:0005737,GO:0005856,GO:0005874,GO:0008150	molecular_function|cellular_component|cytoplasm|cytoskeleton|microtubule|biological_process
ENSMUST00000114058	17.7406594206105	4.29336401445116	31.1879548267699	7.26422328081045	2.86080854750318	0.0147713453530976	1	Up	5.434461e-07	0.2237993	4.13677e-06	0.8535164	0.1651426	0.5306001	Pls3-005	protein_coding	OTTMUST00000042207	ENSMUSG00000016382	GO:0003779,GO:0005509,GO:0005737,GO:0032420,GO:0046872,GO:0060348	actin binding|calcium ion binding|cytoplasm|stereocilium|metal ion binding|bone development
ENSMUST00000114064	102.536669752415	205.073339504831	0	0	-Inf	0.0429083702063987	1	Down	0.2913005	52.97516	0	0	5.848879e-25	0	Crygc-002	protein_coding	OTTMUST00000122785	ENSMUSG00000025952	GO:0001654,GO:0005212,GO:0005634,GO:0005737,GO:0007601,GO:0043010	eye development|structural constituent of eye lens|nucleus|cytoplasm|visual perception|camera-type eye development
ENSMUST00000114085	33.3026280594741	13.2103508136959	53.3949053052524	4.04189911821986	2.01503331393433	0.0422030111518931	1	Up	0	0.2897299	1.371355e-08	0.6024114	0.2059014	0.2990298	F8-201	protein_coding		ENSMUSG00000031196	GO:0004252,GO:0005507,GO:0005576,GO:0005615,GO:0006953,GO:0007596,GO:0007597,GO:0007599,GO:0016491,GO:0030168,GO:0046872,GO:0055114	serine-type endopeptidase activity|copper ion binding|extracellular region|extracellular space|acute-phase response|blood coagulation|blood coagulation, intrinsic pathway|hemostasis|oxidoreductase activity|platelet activation|metal ion binding|oxidation-reduction process	mmu04610	Complement and coagulation cascades
ENSMUST00000114121	9.61146141216495	0.979760090542033	18.2431627337879	18.6200304644938	4.21878352819965	0.0405701553687438	1	Up	0.0002510573	0.00015239	0.1630494	2.138828	1.079015	0.01453168	Nptn-201	protein_coding		ENSMUSG00000032336	GO:0004714,GO:0005886,GO:0007155,GO:0007169,GO:0007399,GO:0016020,GO:0016021,GO:0030425,GO:0050804,GO:0050808,GO:1902683,GO:1904861	transmembrane receptor protein tyrosine kinase activity|plasma membrane|cell adhesion|transmembrane receptor protein tyrosine kinase signaling pathway|nervous system development|membrane|integral component of membrane|dendrite|modulation of synaptic transmission|synapse organization|regulation of receptor localization to synapse|excitatory synapse assembly
ENSMUST00000114134	139.023267696587	65.3731264082966	212.673408984878	3.2532237735824	1.70187006183006	2.44677881544646e-05	0.0780550405313883	Up	1.890321	0.749173	2.352063	4.438297	6.450205	4.682236	Gpsm1-009	protein_coding	OTTMUST00000030408	ENSMUSG00000026930	GO:0001965,GO:0005092,GO:0005515,GO:0005737,GO:0005783,GO:0005794,GO:0005886,GO:0007275,GO:0007399,GO:0008277,GO:0016020,GO:0030154,GO:0030695	G-protein alpha-subunit binding|GDP-dissociation inhibitor activity|protein binding|cytoplasm|endoplasmic reticulum|Golgi apparatus|plasma membrane|multicellular organism development|nervous system development|regulation of G-protein coupled receptor protein signaling pathway|membrane|cell differentiation|GTPase regulator activity	mmu05030	Cocaine addiction
ENSMUST00000114140	124.378757822194	78.0765417881156	170.680973856272	2.18607240980866	1.12834118854034	0.0261874869705824	1	Up	3.158958	3.154581	0.00469011	3.627036	5.033278	4.488888	Agpat1-002	protein_coding	OTTMUST00000095407	ENSMUSG00000034254	GO:0001819,GO:0003841,GO:0005783,GO:0006629,GO:0006654,GO:0008152,GO:0008654,GO:0016020,GO:0016021,GO:0016740,GO:0016746	positive regulation of cytokine production|1-acylglycerol-3-phosphate O-acyltransferase activity|endoplasmic reticulum|lipid metabolic process|phosphatidic acid biosynthetic process|metabolic process|phospholipid biosynthetic process|membrane|integral component of membrane|transferase activity|transferase activity, transferring acyl groups	mmu00561,mmu00564,mmu04072,mmu04975	Glycerolipid metabolism|Glycerophospholipid metabolism|Phospholipase D signaling pathway|Fat digestion and absorption
ENSMUST00000114144	41.319893658211	23.0359995566605	59.6037877597615	2.58741920936216	1.37151381601399	0.0316013205902096	1	Up	0.1736347	0.6813323	0.09253815	0.8285602	0.5997477	0.8686129	Islr2-201	protein_coding		ENSMUSG00000051243	GO:0005515,GO:0005886,GO:0007275,GO:0007399,GO:0009986,GO:0016020,GO:0016021,GO:0045773	protein binding|plasma membrane|multicellular organism development|nervous system development|cell surface|membrane|integral component of membrane|positive regulation of axon extension
ENSMUST00000114251	10.9947956315177	20.6614265711244	1.328164691911	0.0642823324584562	-3.95943391220544	0.00548489678305628	1	Down	0.4602431	1.585983	1.855864	0.1944342	0.07883398	1.753895e-16	Ptgds-001	protein_coding	OTTMUST00000028912	ENSMUSG00000015090	GO:0001516,GO:0004667,GO:0005215,GO:0005501,GO:0005504,GO:0005576,GO:0005615,GO:0005634,GO:0005737,GO:0005783,GO:0005791,GO:0005794,GO:0006629,GO:0006631,GO:0006633,GO:0006693,GO:0006810,GO:0016020,GO:0016853,GO:0036094,GO:0045187,GO:0070062,GO:2000255	prostaglandin biosynthetic process|prostaglandin-D synthase activity|transporter activity|retinoid binding|fatty acid binding|extracellular region|extracellular space|nucleus|cytoplasm|endoplasmic reticulum|rough endoplasmic reticulum|Golgi apparatus|lipid metabolic process|fatty acid metabolic process|fatty acid biosynthetic process|prostaglandin metabolic process|transport|membrane|isomerase ac…	mmu00590	Arachidonic acid metabolism
ENSMUST00000114293	12.5416315395545	0.326586696847344	24.7566763822617	75.8043013424815	6.2442078080516	0.00112747551681078	0.770053421256185	Up	0.01511072	2.419976e-10	0.01813867	0.2301869	1.380648	0.696345	Sapcd2-001	protein_coding	OTTMUST00000028575	ENSMUSG00000026955	GO:0003674,GO:0005634,GO:0005730,GO:0005737,GO:0008150	molecular_function|nucleus|nucleolus|cytoplasm|biological_process
ENSMUST00000114296	55.4508275806376	34.0214484909358	76.8802066703394	2.25975700860656	1.17616764816012	0.0365612642036115	1	Up	1.172938	0.8290048	1.953553	4.002981	2.1711	2.405847	Stradb-004	protein_coding	OTTMUST00000049165	ENSMUSG00000026027	GO:0000166,GO:0000902,GO:0004672,GO:0004702,GO:0005524,GO:0005634,GO:0005737,GO:0006468,GO:0006611,GO:0007010,GO:0007049,GO:0007254,GO:0032147,GO:2001240	nucleotide binding|cell morphogenesis|protein kinase activity|receptor signaling protein serine/threonine kinase activity|ATP binding|nucleus|cytoplasm|protein phosphorylation|protein export from nucleus|cytoskeleton organization|cell cycle|JNK cascade|activation of protein kinase activity|negative regulation of extrinsic apoptotic signaling pathway in absence of ligand	mmu04152	AMPK signaling pathway
ENSMUST00000114325	41.1885252218131	14.3424616771558	68.0345887664703	4.74357821536548	2.24597573550512	0.0380920066113647	1	Up	1.30927	6.821461e-05	0.1038769	1.022148	3.646006	1.729109	Orc2-002	protein_coding	OTTMUST00000052155	ENSMUSG00000026037	GO:0000784,GO:0000785,GO:0000792,GO:0000808,GO:0000939,GO:0003688,GO:0005634,GO:0005664,GO:0005813,GO:0006260,GO:0016020	nuclear chromosome, telomeric region|chromatin|heterochromatin|origin recognition complex|condensed chromosome inner kinetochore|DNA replication origin binding|nucleus|nuclear origin of replication recognition complex|centrosome|DNA replication|membrane	mmu04110	Cell cycle
ENSMUST00000114457	111.650728014625	73.2886459367673	150.012810092482	2.046876541039	1.03342408770465	0.0154335652826201	1	Up	0.7885473	0.6488976	1.587285	2.520798	2.045971	1.399867	Nfkbiz-002	protein_coding	OTTMUST00000047637	ENSMUSG00000035356	GO:0003712,GO:0005515,GO:0005634,GO:0006351,GO:0006355,GO:0006357,GO:0006954	transcription cofactor activity|protein binding|nucleus|transcription, DNA-templated|regulation of transcription, DNA-templated|regulation of transcription from RNA polymerase II promoter|inflammatory response	mmu05202	Transcriptional misregulation in cancers
ENSMUST00000114541	194.450424651297	106.168090415932	282.732758886661	2.66306719635822	1.41308883208952	0.0486113346686247	1	Up	0.8726736	0.2537053	2.450895	4.694377	2.445569	2.087509	Myo1b-013	protein_coding	OTTMUST00000041661	ENSMUSG00000018417	GO:0000146,GO:0000166,GO:0003774,GO:0003779,GO:0005516,GO:0005524,GO:0005546,GO:0005547,GO:0005737,GO:0005769,GO:0005884,GO:0005886,GO:0005903,GO:0006892,GO:0007015,GO:0010008,GO:0016459,GO:0030048,GO:0030175,GO:0030898,GO:0032588,GO:0048471,GO:0051015,GO:0051017,GO:0070062,GO:0071944	microfilament motor activity|nucleotide binding|motor activity|actin binding|calmodulin binding|ATP binding|phosphatidylinositol-4,5-bisphosphate binding|phosphatidylinositol-3,4,5-trisphosphate binding|cytoplasm|early endosome|actin filament|plasma membrane|brush border|post-Golgi vesicle-mediated transport|actin filament organization|endosome membrane|myosin complex|actin filament-based movemen…
ENSMUST00000114594	146.191253651028	196.43080507706	95.9517022249957	0.488475838539448	-1.0336408908951	0.0098528389485859	1	Down	1.119449	1.143012	1.91745	0.6579624	0.8025169	0.492327	Arhgap21-001	protein_coding	OTTMUST00000027097	ENSMUSG00000036591	GO:0005096,GO:0005622,GO:0005623,GO:0005737,GO:0005794,GO:0005856,GO:0005886,GO:0007030,GO:0007165,GO:0016020,GO:0030054,GO:0030100,GO:0031410,GO:0043547,GO:0051645,GO:0051683,GO:0051684,GO:0072384	GTPase activator activity|intracellular|cell|cytoplasm|Golgi apparatus|cytoskeleton|plasma membrane|Golgi organization|signal transduction|membrane|cell junction|regulation of endocytosis|cytoplasmic vesicle|positive regulation of GTPase activity|Golgi localization|establishment of Golgi localization|maintenance of Golgi location|organelle transport along microtubule
ENSMUST00000114747	38.7052017944923	59.5436315708962	17.8667720180885	0.300061846191145	-1.736668207508	0.00926878410832492	1	Down	0.4624962	0.3019398	0.5839205	0.05538932	0.04586114	0.291697	Otof-002	protein_coding	OTTMUST00000065515	ENSMUSG00000062372	GO:0005509,GO:0005515,GO:0005737,GO:0005783,GO:0005886,GO:0007605,GO:0016020,GO:0016021,GO:0016079,GO:0016082,GO:0030054,GO:0030672,GO:0031410,GO:0032403,GO:0035612,GO:0045177,GO:0045178,GO:0045202,GO:0048787	calcium ion binding|protein binding|cytoplasm|endoplasmic reticulum|plasma membrane|sensory perception of sound|membrane|integral component of membrane|synaptic vesicle exocytosis|synaptic vesicle priming|cell junction|synaptic vesicle membrane|cytoplasmic vesicle|protein complex binding|AP-2 adaptor complex binding|apical part of cell|basal part of cell|synapse|presynaptic active zone membrane
ENSMUST00000114768	29.1460226958967	12.8610645299239	45.4309808618696	3.53244327140768	1.82066639206212	0.0420753998030929	1	Up	0.02756177	1.352819	0.15436	2.625185	0.8223868	1.663334	Fhl1-005	protein_coding	OTTMUST00000042749	ENSMUSG00000023092	GO:0003254,GO:0005634,GO:0005737,GO:0005886,GO:0005925,GO:0007275,GO:0008270,GO:0010972,GO:0030154,GO:0030308,GO:0043268,GO:0044325,GO:0046872,GO:1901016,GO:2000134	regulation of membrane depolarization|nucleus|cytoplasm|plasma membrane|focal adhesion|multicellular organism development|zinc ion binding|negative regulation of G2/M transition of mitotic cell cycle|cell differentiation|negative regulation of cell growth|positive regulation of potassium ion transport|ion channel binding|metal ion binding|regulation of potassium ion transmembrane transporter acti…	mmu04630	Jak-STAT signaling pathway
ENSMUST00000114821	19.7924891846631	3.25919550893018	36.3257828603961	11.145628656171	3.47840608730933	0.0293283417199049	1	Up	0.3863203	2.447207e-10	5.924609e-10	0.8302955	2.602991	0.5477362	C1qtnf5-004	protein_coding	OTTMUST00000048879	ENSMUSG00000079592	GO:0005576,GO:0005615,GO:0005886,GO:0005923,GO:0009306,GO:0016020,GO:0016324,GO:0016328,GO:0030133,GO:0042802,GO:0042995,GO:0048839,GO:0070062,GO:0070206	extracellular region|extracellular space|plasma membrane|bicellular tight junction|protein secretion|membrane|apical plasma membrane|lateral plasma membrane|transport vesicle|identical protein binding|cell projection|inner ear development|extracellular exosome|protein trimerization
ENSMUST00000114918	93.8167384074962	60.9511146975299	126.682362117462	2.07842568173074	1.05549116243648	0.0197957568228182	1	Up	0.5926605	1.022609	1.339998	1.768883	2.524041	1.578517	Enox2-002	protein_coding	OTTMUST00000042923	ENSMUSG00000031109	GO:0000166,GO:0003676,GO:0005576,GO:0005886,GO:0006810,GO:0007624,GO:0008748,GO:0009897,GO:0015035,GO:0016020,GO:0016491,GO:0040008,GO:0043738,GO:0043826,GO:0043883,GO:0043914,GO:0048511,GO:0052693,GO:0055114	nucleotide binding|nucleic acid binding|extracellular region|plasma membrane|transport|ultradian rhythm|N-ethylmaleimide reductase activity|external side of plasma membrane|protein disulfide oxidoreductase activity|membrane|oxidoreductase activity|regulation of growth|reduced coenzyme F420 dehydrogenase activity|sulfur oxygenase reductase activity|malolactic enzyme activity|NADPH:sulfur oxidoredu…
ENSMUST00000114945	13.442163808738	23.5730119734072	3.31131564406875	0.140470621565214	-2.83165966233465	0.0165288904554202	1	Down	0.7574262	0.5268376	0.3798931	0.1075717	0.1152587	0.004300705	Aifm1-002	protein_coding	OTTMUST00000042631	ENSMUSG00000036932	GO:0000252,GO:0003677,GO:0004033,GO:0004174,GO:0004448,GO:0004495,GO:0005515,GO:0005634,GO:0005737,GO:0005739,GO:0005741,GO:0005743,GO:0005758,GO:0005829,GO:0006915,GO:0006919,GO:0006979,GO:0008637,GO:0008875,GO:0010942,GO:0016020,GO:0016174,GO:0016229,GO:0016491,GO:0016651,GO:0018451,GO:0018452,GO:0018453,GO:0019152,GO:0030182,GO:0032442,GO:0032866,GO:0032867,GO:0032981,GO:0033709,GO:0033764,GO:…	C-3 sterol dehydrogenase (C-4 sterol decarboxylase) activity|DNA binding|aldo-keto reductase (NADP) activity|electron-transferring-flavoprotein dehydrogenase activity|isocitrate dehydrogenase activity|mevaldate reductase activity|protein binding|nucleus|cytoplasm|mitochondrion|mitochondrial outer membrane|mitochondrial inner membrane|mitochondrial intermembrane space|cytosol|apoptotic process|act…	mmu04210	Apoptosis
ENSMUST00000114972	8.87915424010146	17.0996837856727	0.658624694530251	0.0385167762623829	-4.69836923074963	0.0091847407571707	1	Down	0.05126681	0.309736	0.1223245	1.725572e-06	0.02169402	2.618751e-08	Bcorl1-004	protein_coding	OTTMUST00000081987	ENSMUSG00000036959	GO:0003674,GO:0005634,GO:0005654,GO:0005737,GO:0005886,GO:0006351,GO:0006355,GO:0008150,GO:0016568	molecular_function|nucleus|nucleoplasm|cytoplasm|plasma membrane|transcription, DNA-templated|regulation of transcription, DNA-templated|biological_process|chromatin modification
ENSMUST00000115013	89.3769342770545	119.735972192049	59.0178963620599	0.492900297893759	-1.02063224195751	0.0270001158327482	1	Down	1.547957	2.904736	2.015923	1.60988	0.6786059	0.778925	Ocrl-005	protein_coding	OTTMUST00000042693	ENSMUSG00000001173	GO:0001701,GO:0001750,GO:0004439,GO:0005096,GO:0005634,GO:0005737,GO:0005768,GO:0005769,GO:0005794,GO:0005802,GO:0005886,GO:0005905,GO:0005929,GO:0007165,GO:0016020,GO:0016787,GO:0030030,GO:0030136,GO:0031410,GO:0042384,GO:0042995,GO:0043087,GO:0046856,GO:0048365,GO:0052745,GO:0070062	in utero embryonic development|photoreceptor outer segment|phosphatidylinositol-4,5-bisphosphate 5-phosphatase activity|GTPase activator activity|nucleus|cytoplasm|endosome|early endosome|Golgi apparatus|trans-Golgi network|plasma membrane|clathrin-coated pit|cilium|signal transduction|membrane|hydrolase activity|cell projection organization|clathrin-coated vesicle|cytoplasmic vesicle|cilium asse…	mmu00562,mmu04070	Inositol phosphate metabolism|Phosphatidylinositol signaling system
ENSMUST00000115014	37.1112013912377	16.3216654346387	57.9007373478367	3.54747728286089	1.82679344566458	0.00760662280499278	1	Up	1.03963	0.08646599	1.992133	3.199676	3.88444	3.65818	Agbl3-006	protein_coding	OTTMUST00000035141	ENSMUSG00000038836	GO:0004180,GO:0004181,GO:0005575,GO:0005737,GO:0006508,GO:0008233,GO:0008237,GO:0008270,GO:0016787,GO:0035610,GO:0046872	carboxypeptidase activity|metallocarboxypeptidase activity|cellular_component|cytoplasm|proteolysis|peptidase activity|metallopeptidase activity|zinc ion binding|hydrolase activity|protein side chain deglutamylation|metal ion binding
ENSMUST00000115072	224.725519499493	318.041422624035	131.409616374952	0.413183966071912	-1.2751438245115	0.000219143326472149	0.308665555619675	Down	2.523357	3.48421	2.370091	1.285439	1.295973	0.7305357	Stag2-201	protein_coding		ENSMUSG00000025862	GO:0000775,GO:0000785,GO:0001228,GO:0003682,GO:0005634,GO:0005694,GO:0005730,GO:0005886,GO:0007049,GO:0007059,GO:0007062,GO:0007067,GO:0015629,GO:0016020,GO:0019827,GO:0032876,GO:0045111,GO:0051301,GO:0051321	chromosome, centromeric region|chromatin|transcriptional activator activity, RNA polymerase II transcription regulatory region sequence-specific binding|chromatin binding|nucleus|chromosome|nucleolus|plasma membrane|cell cycle|chromosome segregation|sister chromatid cohesion|mitotic nuclear division|actin cytoskeleton|membrane|stem cell population maintenance|negative regulation of DNA endoredupl…	mmu04110	Cell cycle
ENSMUST00000115078	75.8842683697654	30.1501450842033	121.618391655328	4.03375809024041	2.01212456623264	7.45420994479365e-05	0.18495385715022	Up	3.143787	3.561455	2.722282	16.93112	8.927405	10.783	Rpl35a-002	protein_coding	OTTMUST00000061052	ENSMUSG00000060636	GO:0002181,GO:0003735,GO:0005622,GO:0005739,GO:0005840,GO:0006364,GO:0006412,GO:0016020,GO:0022625,GO:0030529,GO:0042273,GO:0043021,GO:0044822,GO:0070062	cytoplasmic translation|structural constituent of ribosome|intracellular|mitochondrion|ribosome|rRNA processing|translation|membrane|cytosolic large ribosomal subunit|intracellular ribonucleoprotein complex|ribosomal large subunit biogenesis|ribonucleoprotein complex binding|poly(A) RNA binding|extracellular exosome	mmu03010	Ribosome
ENSMUST00000115082	9.91444158297718	0.979760090542033	18.8491230754123	19.2385087506314	4.26592506959569	0.00584207734145162	1	Up	0	0	0.2468663	1.507135	2.394792	0.7324108	Meig1-001	protein_coding	OTTMUST00000025215	ENSMUSG00000026650	GO:0005515,GO:0005634,GO:0007283,GO:0030154,GO:0051321	protein binding|nucleus|spermatogenesis|cell differentiation|meiotic cell cycle
ENSMUST00000115258	22.4609185532151	9.18348602826256	35.7383510781676	3.89158876794512	1.96035926567098	0.0241862551536678	1	Up	0.04917475	0.2727836	0.3453189	0.9213036	1.086737	0.4197534	Zcchc12-002	protein_coding	OTTMUST00000041688	ENSMUSG00000036699	GO:0003676,GO:0005515,GO:0005634,GO:0006351,GO:0006355,GO:0008270,GO:0016607,GO:0030374,GO:0030509,GO:0032183,GO:0046872,GO:2000327	nucleic acid binding|protein binding|nucleus|transcription, DNA-templated|regulation of transcription, DNA-templated|zinc ion binding|nuclear speck|ligand-dependent nuclear receptor transcription coactivator activity|BMP signaling pathway|SUMO binding|metal ion binding|positive regulation of ligand-dependent nuclear receptor transcription coactivator activity
ENSMUST00000115274	246.935863996668	143.14606755678	350.725660436556	2.45012431303736	1.29285494973914	0.000123011008761082	0.239880257524181	Up	0.9517727	1.310245	1.874902	3.631764	2.413514	3.65415	Pdgfrb-002	protein_coding	OTTMUST00000035439	ENSMUSG00000024620	GO:0000166,GO:0001701,GO:0001822,GO:0001894,GO:0004672,GO:0004713,GO:0004714,GO:0004871,GO:0005017,GO:0005019,GO:0005102,GO:0005161,GO:0005515,GO:0005524,GO:0005634,GO:0005737,GO:0005764,GO:0005886,GO:0005925,GO:0006024,GO:0006468,GO:0006807,GO:0006935,GO:0007165,GO:0007169,GO:0007275,GO:0008284,GO:0009986,GO:0010863,GO:0014068,GO:0014911,GO:0016020,GO:0016021,GO:0016301,GO:0016310,GO:0016324,GO:…	nucleotide binding|in utero embryonic development|kidney development|tissue homeostasis|protein kinase activity|protein tyrosine kinase activity|transmembrane receptor protein tyrosine kinase activity|signal transducer activity|platelet-derived growth factor-activated receptor activity|platelet-derived growth factor beta-receptor activity|receptor binding|platelet-derived growth factor receptor b…	mmu04014,mmu04015,mmu04010,mmu04020,mmu04072,mmu04151,mmu04060,mmu04810,mmu04510,mmu04540,mmu05200,mmu05230,mmu05231,mmu05206,mmu05214,mmu05218,mmu05215,mmu05166	Ras signaling pathway|Rap1 signaling pathway|MAPK signaling pathway|Calcium signaling pathway|Phospholipase D signaling pathway|PI3K-Akt signaling pathway|Cytokine-cytokine receptor interaction|Regulation of actin cytoskeleton|Focal adhesion|Gap junction|Pathways in cancer|Central carbon metabolism in cancer|Choline metabolism in cancer|MicroRNAs in cancer|Glioma|Melanoma|Prostate cancer|HTLV-I i…
ENSMUST00000115321	60.1668095471951	82.192295358418	38.1413237359723	0.464049867078762	-1.10764824832422	0.0401135707631986	1	Down	1.692783	1.48894	1.591698	1.156081	0.3668645	0.6247854	Zfp800-003	protein_coding	OTTMUST00000050452	ENSMUSG00000039841	GO:0003676,GO:0003677,GO:0005634,GO:0006351,GO:0006355,GO:0008150,GO:0046872	nucleic acid binding|DNA binding|nucleus|transcription, DNA-templated|regulation of transcription, DNA-templated|biological_process|metal ion binding
ENSMUST00000115333	81.4665088681235	116.295852675169	46.6371650610784	0.401021738852054	-1.31824764951894	0.00624964346669626	1	Down	1.560235	1.937415	2.317727	0.6766828	0.9894376	0.5711434	Zfp182-001	protein_coding	OTTMUST00000041636	ENSMUSG00000054737	GO:0003676,GO:0003677,GO:0003700,GO:0005622,GO:0005634,GO:0006351,GO:0006355,GO:0046872	nucleic acid binding|DNA binding|transcription factor activity, sequence-specific DNA binding|intracellular|nucleus|transcription, DNA-templated|regulation of transcription, DNA-templated|metal ion binding
ENSMUST00000115391	9.48937457604825	18.9787491520965	0	0	-Inf	0.0441058194290591	1	Down	0.0001043591	0.3832714	1.741897	0.003894947	2.068307e-07	4.137624e-06	Rp2-003	protein_coding	OTTMUST00000041370	ENSMUSG00000060090	GO:0000166,GO:0000902,GO:0003779,GO:0005096,GO:0005525,GO:0005737,GO:0005794,GO:0005814,GO:0005886,GO:0005929,GO:0006810,GO:0006892,GO:0007010,GO:0015031,GO:0016020,GO:0031410,GO:0036064,GO:0042995,GO:0070062,GO:0097458,GO:1990075	nucleotide binding|cell morphogenesis|actin binding|GTPase activator activity|GTP binding|cytoplasm|Golgi apparatus|centriole|plasma membrane|cilium|transport|post-Golgi vesicle-mediated transport|cytoskeleton organization|protein transport|membrane|cytoplasmic vesicle|ciliary basal body|cell projection|extracellular exosome|neuron part|periciliary membrane compartment
ENSMUST00000115393	22.1545453332527	6.52506247740362	37.7840281891017	5.79060021569882	2.53371289628573	0.00504424813900155	1	Up	0.2273236	3.938903e-09	0.2356233	1.14873	0.4445196	1.015792	Slc9a7-002	protein_coding	OTTMUST00000041315	ENSMUSG00000037341	GO:0005768,GO:0005794,GO:0005802,GO:0005886,GO:0006810,GO:0006811,GO:0006812,GO:0006813,GO:0006814,GO:0006885,GO:0015297,GO:0015299,GO:0015385,GO:0015386,GO:0016020,GO:0016021,GO:0051453,GO:0055037,GO:0055038,GO:0055085,GO:0071805,GO:0098719	endosome|Golgi apparatus|trans-Golgi network|plasma membrane|transport|ion transport|cation transport|potassium ion transport|sodium ion transport|regulation of pH|antiporter activity|solute:proton antiporter activity|sodium:proton antiporter activity|potassium:proton antiporter activity|membrane|integral component of membrane|regulation of intracellular pH|recycling endosome|recycling endosome m…
ENSMUST00000115409	14.2650831670228	2.97232893308157	25.557837400964	8.59858985205478	3.10410008071499	0.02478788738533	1	Up	0.002389569	0.09690694	1.492676e-05	0.4974846	0.06284627	0.27486	Pdpk1-007	protein_coding	OTTMUST00000048332	ENSMUSG00000024122	GO:0000166,GO:0003323,GO:0004672,GO:0004674,GO:0004676,GO:0005158,GO:0005515,GO:0005524,GO:0005634,GO:0005737,GO:0005829,GO:0005886,GO:0006351,GO:0006355,GO:0006468,GO:0006469,GO:0006972,GO:0007165,GO:0007173,GO:0010518,GO:0010594,GO:0010667,GO:0016004,GO:0016020,GO:0016023,GO:0016301,GO:0016310,GO:0016477,GO:0016740,GO:0018105,GO:0018107,GO:0019722,GO:0019901,GO:0030054,GO:0030512,GO:0032148,GO:…	nucleotide binding|type B pancreatic cell development|protein kinase activity|protein serine/threonine kinase activity|3-phosphoinositide-dependent protein kinase activity|insulin receptor binding|protein binding|ATP binding|nucleus|cytoplasm|cytosol|plasma membrane|transcription, DNA-templated|regulation of transcription, DNA-templated|protein phosphorylation|negative regulation of protein kinas…	mmu04068,mmu04071,mmu04151,mmu04152,mmu04150,mmu04210,mmu04510,mmu04660,mmu04664,mmu04910,mmu03320,mmu04919,mmu04960,mmu04722,mmu05231,mmu05205,mmu05215,mmu05213,mmu05223,mmu04931,mmu05160,mmu05145	FoxO signaling pathway|Sphingolipid signaling pathway|PI3K-Akt signaling pathway|AMPK signaling pathway|mTOR signaling pathway|Apoptosis|Focal adhesion|T cell receptor signaling pathway|Fc epsilon RI signaling pathway|Insulin signaling pathway|PPAR signaling pathway|Thyroid hormone signaling pathway|Aldosterone-regulated sodium reabsorption|Neurotrophin signaling pathway|Choline metabolism in can…
ENSMUST00000115529	38.8057948763026	19.6883490231107	57.9232407294946	2.94200598849111	1.55680018322008	0.0186476362514305	1	Up	1.102159	1.63607	0.5827912	2.597117	2.205933	4.548875	Lypla1-008	protein_coding	OTTMUST00000051169	ENSMUSG00000025903	GO:0002084,GO:0004622,GO:0005737,GO:0005739,GO:0005829,GO:0006629,GO:0006631,GO:0008474,GO:0016289,GO:0016298,GO:0016787,GO:0034843,GO:0034869,GO:0034946,GO:0042997,GO:0044466,GO:0047617,GO:0052689,GO:0070062	protein depalmitoylation|lysophospholipase activity|cytoplasm|mitochondrion|cytosol|lipid metabolic process|fatty acid metabolic process|palmitoyl-(protein) hydrolase activity|CoA hydrolase activity|lipase activity|hydrolase activity|2-oxoglutaryl-CoA thioesterase activity|2,4,4-trimethyl-3-oxopentanoyl-CoA thioesterase activity|3-isopropylbut-3-enoyl-CoA thioesterase activity|negative regulation…	mmu00564,mmu05231	Glycerophospholipid metabolism|Choline metabolism in cancer
ENSMUST00000115547	142.137959560483	194.145409677023	90.1305094439425	0.464242289291733	-1.10705014658549	0.0183847078806419	1	Down	2.354296	1.7257	1.574979	0.2948052	1.460149	0.7435122	Abcc5-201	protein_coding		ENSMUSG00000022822	GO:0000166,GO:0005524,GO:0006810,GO:0008514,GO:0015711,GO:0016020,GO:0016021,GO:0016887,GO:0042626,GO:0048471,GO:0055085	nucleotide binding|ATP binding|transport|organic anion transmembrane transporter activity|organic anion transport|membrane|integral component of membrane|ATPase activity|ATPase activity, coupled to transmembrane movement of substances|perinuclear region of cytoplasm|transmembrane transport	mmu02010	ABC transporters
ENSMUST00000115559	7.10320022131451	0.325919550893018	13.880480891736	42.5886721238525	5.41239784355472	0.0095552670260024	1	Up	0.02551508	0.005395379	1.751696e-08	0.2287771	0.482841	0.08144919	Dync1i1-003	protein_coding	OTTMUST00000057388	ENSMUSG00000029757	GO:0000775,GO:0000776,GO:0000922,GO:0003774,GO:0003777,GO:0005515,GO:0005634,GO:0005694,GO:0005737,GO:0005856,GO:0005868,GO:0005874,GO:0006810,GO:0007018,GO:0008017,GO:0030286,GO:0030507,GO:0031982,GO:0036464,GO:0045503,GO:0047496,GO:0048471,GO:0055037	chromosome, centromeric region|kinetochore|spindle pole|motor activity|microtubule motor activity|protein binding|nucleus|chromosome|cytoplasm|cytoskeleton|cytoplasmic dynein complex|microtubule|transport|microtubule-based movement|microtubule binding|dynein complex|spectrin binding|vesicle|cytoplasmic ribonucleoprotein granule|dynein light chain binding|vesicle transport along microtubule|perinu…	mmu04145,mmu04962,mmu05132	Phagosome|Vasopressin-regulated water reabsorption|Salmonella infection
ENSMUST00000115592	7.11074821426788	0	14.2214964285358	Inf	Inf	0.0028640259573579	1	Up	1.916313e-05	0.0004312556	5.293771e-07	0.2804477	0.4254746	0.03563297	Ccdc67-002	protein_coding	OTTMUST00000056949	ENSMUSG00000039977	GO:0005515,GO:0005737,GO:0005814,GO:0007099,GO:0030030,GO:0098535,GO:0098536,GO:1903251	protein binding|cytoplasm|centriole|centriole replication|cell projection organization|de novo centriole assembly|deuterosome|multi-ciliated epithelial cell differentiation
ENSMUST00000115604	8.35865429685241	16.0558333515752	0.661475242129627	0.0411984372062962	-4.601266577548	0.00883331638908296	1	Down	0.5640158	0.7298079	0.7216379	1.89961e-18	3.985771e-16	0.08786271	Txnrd2-002	protein_coding	OTTMUST00000064391	ENSMUSG00000075704	GO:0000305,GO:0004791,GO:0005515,GO:0005737,GO:0005739,GO:0007507,GO:0016491,GO:0016668,GO:0030097,GO:0030424,GO:0030425,GO:0042803,GO:0043025,GO:0045454,GO:0050660,GO:0055114	response to oxygen radical|thioredoxin-disulfide reductase activity|protein binding|cytoplasm|mitochondrion|heart development|oxidoreductase activity|oxidoreductase activity, acting on a sulfur group of donors, NAD(P) as acceptor|hemopoiesis|axon|dendrite|protein homodimerization activity|neuronal cell body|cell redox homeostasis|flavin adenine dinucleotide binding|oxidation-reduction process	mmu00240,mmu00450	Pyrimidine metabolism|Selenocompound metabolism
ENSMUST00000115629	151.408782416574	58.7435752373994	244.073989595748	4.15490525745796	2.05481558020767	0.001410921763301	0.848480827578961	Up	0.5927532	1.535311e-06	1.101557	2.088434	3.174741	1.482407	Diaph1-202	protein_coding		ENSMUSG00000024456	GO:0003779,GO:0005515,GO:0005522,GO:0005737,GO:0005856,GO:0005886,GO:0005903,GO:0007010,GO:0007015,GO:0007420,GO:0007605,GO:0008360,GO:0016020,GO:0016043,GO:0017048,GO:0030036,GO:0030041,GO:0030335,GO:0031175,GO:0032587,GO:0032886,GO:0035372,GO:0042802,GO:0042995,GO:0043005,GO:0044325,GO:0044822,GO:0051279,GO:0071420,GO:0072686	actin binding|protein binding|profilin binding|cytoplasm|cytoskeleton|plasma membrane|brush border|cytoskeleton organization|actin filament organization|brain development|sensory perception of sound|regulation of cell shape|membrane|cellular component organization|Rho GTPase binding|actin cytoskeleton organization|actin filament polymerization|positive regulation of cell migration|neuron projecti…	mmu04810,mmu04510,mmu04933	Regulation of actin cytoskeleton|Focal adhesion|AGE-RAGE signaling pathway in diabetic complications
ENSMUST00000115687	16.5760826486928	31.1762912137949	1.97587408359075	0.0633774578907086	-3.97988639629029	0.0229405610248321	1	Down	7.896694e-07	1.665099	2.118982	0.0001355075	0.2184968	0.006649476	Wdr45-004	protein_coding	OTTMUST00000043107	ENSMUSG00000039382	GO:0000045,GO:0000422,GO:0005829,GO:0006497,GO:0006914,GO:0019898,GO:0032266,GO:0034045,GO:0034497,GO:0044804,GO:0080025	autophagosome assembly|mitophagy|cytosol|protein lipidation|autophagy|extrinsic component of membrane|phosphatidylinositol-3-phosphate binding|pre-autophagosomal structure membrane|protein localization to pre-autophagosomal structure|nucleophagy|phosphatidylinositol-3,5-bisphosphate binding
ENSMUST00000115716	63.021125422417	95.5162581477407	30.5259926970933	0.31958949490962	-1.64570810805727	0.00304211805388441	1	Down	1.107365	0.6871316	1.444248	0.5982133	0.1543483	0.2463936	Psd2-001	protein_coding	OTTMUST00000110207	ENSMUSG00000024347	GO:0005086,GO:0005543,GO:0016020,GO:0016021,GO:0030425,GO:0032012,GO:0043025	ARF guanyl-nucleotide exchange factor activity|phospholipid binding|membrane|integral component of membrane|dendrite|regulation of ARF protein signal transduction|neuronal cell body	mmu04144	Endocytosis
ENSMUST00000115735	65.3293952244551	91.8966516350423	38.7621388138678	0.421801427192445	-1.2453641182954	0.0324257583243961	1	Down	2.90384	4.787771	1.800133	1.690962	1.046148	1.056961	Paip2-005	protein_coding	OTTMUST00000058519	ENSMUSG00000037058	GO:0000900,GO:0003729,GO:0005737,GO:0006417,GO:0007283,GO:0007613,GO:0008143,GO:0017148,GO:0030371,GO:0045947,GO:1900271	translation repressor activity, nucleic acid binding|mRNA binding|cytoplasm|regulation of translation|spermatogenesis|memory|poly(A) binding|negative regulation of translation|translation repressor activity|negative regulation of translational initiation|regulation of long-term synaptic potentiation
ENSMUST00000115809	10.1486399617128	17.6513789549071	2.64590096851851	0.149897692145063	-2.73794992345285	0.0448567027321482	1	Down	1.114918	0.5779854	2.417473	0.0001295853	6.614745e-19	0.5558879	Mkl2-004	protein_coding	OTTMUST00000063686	ENSMUSG00000009569	GO:0001105,GO:0001701,GO:0001764,GO:0001889,GO:0003007,GO:0003700,GO:0003713,GO:0003779,GO:0005515,GO:0005634,GO:0005737,GO:0006351,GO:0006355,GO:0007275,GO:0007507,GO:0007517,GO:0010467,GO:0010468,GO:0030036,GO:0030154,GO:0030900,GO:0031175,GO:0035886,GO:0045844,GO:0045893,GO:0045944,GO:0048514,GO:0048568,GO:0048738,GO:0051145	RNA polymerase II transcription coactivator activity|in utero embryonic development|neuron migration|liver development|heart morphogenesis|transcription factor activity, sequence-specific DNA binding|transcription coactivator activity|actin binding|protein binding|nucleus|cytoplasm|transcription, DNA-templated|regulation of transcription, DNA-templated|multicellular organism development|heart dev…
ENSMUST00000115830	77.6313980171705	51.2406456078056	104.022150426535	2.03007103428629	1.02153020968611	0.0356101085324599	1	Up	0.9029793	1.861887	0.4611653	2.569881	1.49582	2.202369	Mapre2-006	protein_coding	OTTMUST00000070499	ENSMUSG00000024277	GO:0005515,GO:0005737,GO:0005856,GO:0005874,GO:0007049,GO:0007067,GO:0008017,GO:0035371,GO:0051301	protein binding|cytoplasm|cytoskeleton|microtubule|cell cycle|mitotic nuclear division|microtubule binding|microtubule plus-end|cell division
ENSMUST00000116457	80.7997200871228	31.2797875005957	130.31965267365	4.16625760872475	2.05875204709326	0.000883113529648745	0.65735438692934	Up	0.6393826	2.293962	0.02324748	3.623529	5.230397	2.744634	Cd82-201	protein_coding		ENSMUSG00000027215	GO:0005887,GO:0007166,GO:0016020,GO:0016021,GO:0070062	integral component of plasma membrane|cell surface receptor signaling pathway|membrane|integral component of membrane|extracellular exosome	mmu04115	p53 signaling pathway
ENSMUST00000116571	12.9960329583268	22.0148487094876	3.977217207166	0.180660664974361	-2.46864567072059	0.0451018565838863	1	Down	0.4159818	0.8811243	0.1506372	0.1417915	0.1059365	1.432318e-07	Kdm2a-005	protein_coding	OTTMUST00000103838	ENSMUSG00000054611	GO:0000790,GO:0001701,GO:0001843,GO:0001947,GO:0003677,GO:0005634,GO:0005730,GO:0006303,GO:0006351,GO:0006355,GO:0008270,GO:0010628,GO:0010629,GO:0016491,GO:0016568,GO:0030182,GO:0033184,GO:0035264,GO:0043066,GO:0045322,GO:0046872,GO:0051213,GO:0051864,GO:0055114,GO:0060563,GO:0070544	nuclear chromatin|in utero embryonic development|neural tube closure|heart looping|DNA binding|nucleus|nucleolus|double-strand break repair via nonhomologous end joining|transcription, DNA-templated|regulation of transcription, DNA-templated|zinc ion binding|positive regulation of gene expression|negative regulation of gene expression|oxidoreductase activity|chromatin modification|neuron differen…
ENSMUST00000117083	43.0381226872637	85.4147701323977	0.661475242129627	0.00774427234428312	-7.01265459562941	2.09288251720435e-13	1.16839352287967e-08	Down	2.53582	1.72655	2.410555	0.0003288824	3.967108e-05	0.04135149	Trip4-002	protein_coding	OTTMUST00000074068	ENSMUSG00000032386	GO:0002020,GO:0003713,GO:0005634,GO:0005654,GO:0005737,GO:0005856,GO:0006351,GO:0006355,GO:0006366,GO:0008270,GO:0016922,GO:0030331,GO:0030520,GO:0035035,GO:0044389,GO:0045893,GO:0046872,GO:1901998	protease binding|transcription coactivator activity|nucleus|nucleoplasm|cytoplasm|cytoskeleton|transcription, DNA-templated|regulation of transcription, DNA-templated|transcription from RNA polymerase II promoter|zinc ion binding|ligand-dependent nuclear receptor binding|estrogen receptor binding|intracellular estrogen receptor signaling pathway|histone acetyltransferase binding|ubiquitin-like pr…
ENSMUST00000117361	18.8304154364056	30.712525671692	6.94830520111912	0.226236854480628	-2.14409412822336	0.0250207082249827	1	Down	0.875532	0.2398533	0.6760416	0.1662136	0.2096631	5.151107e-09	Osbpl1a-003	protein_coding	OTTMUST00000074689	ENSMUSG00000044252	GO:0005515,GO:0005634,GO:0005654,GO:0005737,GO:0005768,GO:0005770,GO:0006810,GO:0006869,GO:0008150,GO:0008289,GO:0015485,GO:0070062	protein binding|nucleus|nucleoplasm|cytoplasm|endosome|late endosome|transport|lipid transport|biological_process|lipid binding|cholesterol binding|extracellular exosome
ENSMUST00000117534	91.2631533392121	52.2030599035352	130.323246774889	2.49646758285262	1.31988817309644	0.0179973942660284	1	Up	1.645139	2.12046	3.139669e-07	2.159828	3.003377	3.789204	St3gal2-002	protein_coding	OTTMUST00000076791	ENSMUSG00000031749	GO:0001574,GO:0003836,GO:0005576,GO:0005794,GO:0006486,GO:0008373,GO:0009311,GO:0016020,GO:0016021,GO:0016740,GO:0016757,GO:0018279,GO:0030173	ganglioside biosynthetic process|beta-galactoside (CMP) alpha-2,3-sialyltransferase activity|extracellular region|Golgi apparatus|protein glycosylation|sialyltransferase activity|oligosaccharide metabolic process|membrane|integral component of membrane|transferase activity|transferase activity, transferring glycosyl groups|protein N-linked glycosylation via asparagine|integral component of Golgi …	mmu00512,mmu00533,mmu00603,mmu00604	Mucin type O-glycan biosynthesis|Glycosaminoglycan biosynthesis - keratan sulfate|Glycosphingolipid biosynthesis - globo series|Glycosphingolipid biosynthesis - ganglio series
ENSMUST00000117812	69.2067289836637	97.9852904714854	40.4281674958421	0.412594250640172	-1.27720437698508	0.0127438172906002	1	Down	1.331363	1.824331	1.884294	0.9103068	0.4701392	0.6287964	Nipa2-004	protein_coding	OTTMUST00000077257	ENSMUSG00000030452	GO:0005515,GO:0005768,GO:0005769,GO:0005886,GO:0006810,GO:0006811,GO:0015095,GO:0015693,GO:0016020,GO:0016021	protein binding|endosome|early endosome|plasma membrane|transport|ion transport|magnesium ion transmembrane transporter activity|magnesium ion transport|membrane|integral component of membrane
ENSMUST00000117944	8.31895429922387	16.6379085984477	0	0	-Inf	0.00322114046596655	1	Down	0.8028896	0.008169906	0.7098134	6.588766e-10	0.0006538911	0	Hs3st1-001	protein_coding	OTTMUST00000073605	ENSMUSG00000051022	GO:0001517,GO:0001537,GO:0004394,GO:0005794,GO:0008146,GO:0008467,GO:0016232,GO:0016740,GO:0017095,GO:0018721,GO:0018722,GO:0018723,GO:0018724,GO:0018725,GO:0018726,GO:0018727,GO:0019111,GO:0034930,GO:0050694,GO:0050698,GO:0051922,GO:0080131	N-acetylglucosamine 6-O-sulfotransferase activity|N-acetylgalactosamine 4-O-sulfotransferase activity|heparan sulfate 2-O-sulfotransferase activity|Golgi apparatus|sulfotransferase activity|[heparan sulfate]-glucosamine 3-sulfotransferase 1 activity|HNK-1 sulfotransferase activity|transferase activity|heparan sulfate 6-O-sulfotransferase activity|trans-9R,10R-dihydrodiolphenanthrene sulfotransfer…	mmu00534	Glycosaminoglycan biosynthesis - heparan sulfate / heparin
ENSMUST00000118294	87.1112627302646	51.0537117447739	123.168813715755	2.41253396680533	1.27054925466948	0.00680208860455552	1	Up	0.7594001	0.5210288	0.690784	1.616426	1.266312	1.648592	Hdac7-007	protein_coding	OTTMUST00000073445	ENSMUSG00000022475	GO:0000118,GO:0000122,GO:0001570,GO:0003682,GO:0003714,GO:0004407,GO:0005080,GO:0005515,GO:0005634,GO:0005737,GO:0006351,GO:0006355,GO:0006954,GO:0007043,GO:0007399,GO:0008134,GO:0016568,GO:0016787,GO:0019901,GO:0030183,GO:0032041,GO:0032703,GO:0033613,GO:0042113,GO:0045668,GO:0045843,GO:0045892,GO:0046872,GO:0070491,GO:0071889,GO:0090050,GO:1901215,GO:1901223	histone deacetylase complex|negative regulation of transcription from RNA polymerase II promoter|vasculogenesis|chromatin binding|transcription corepressor activity|histone deacetylase activity|protein kinase C binding|protein binding|nucleus|cytoplasm|transcription, DNA-templated|regulation of transcription, DNA-templated|inflammatory response|cell-cell junction assembly|nervous system developme…	mmu05203,mmu05034	Viral carcinogenesis|Alcoholism
ENSMUST00000118368	14.7041561706315	28.4167368651841	0.991575476078875	0.0348940654510457	-4.84087449638757	0.000298051680711208	0.382513360438266	Down	3.21076	0.6812944	2.449622	0.05168527	0.160489	1.959282e-13	Pttg1-007	protein_coding	OTTMUST00000076561	ENSMUSG00000020415	GO:0001558,GO:0004869,GO:0005634,GO:0005737,GO:0006281,GO:0006355,GO:0006974,GO:0007049,GO:0007059,GO:0007067,GO:0008285,GO:0009987,GO:0017124,GO:0031072,GO:0043022,GO:0045143,GO:0051276,GO:0051301	regulation of cell growth|cysteine-type endopeptidase inhibitor activity|nucleus|cytoplasm|DNA repair|regulation of transcription, DNA-templated|cellular response to DNA damage stimulus|cell cycle|chromosome segregation|mitotic nuclear division|negative regulation of cell proliferation|cellular process|SH3 domain binding|heat shock protein binding|ribosome binding|homologous chromosome segregatio…	mmu04110,mmu04114,mmu05166	Cell cycle|Oocyte meiosis|HTLV-I infection
ENSMUST00000118411	27.7763659619253	11.8195518774128	43.7331800464378	3.70007090793451	1.88755291872679	0.0158842152826888	1	Up	0.2001048	0.3623084	0.1110249	0.9581125	0.4640236	1.003823	Mab21l3-002	protein_coding	OTTMUST00000065897	ENSMUSG00000044313	GO:0003674,GO:0005575,GO:0008150	molecular_function|cellular_component|biological_process
ENSMUST00000118428	12.9520390729465	21.58678378818	4.31729435771306	0.199997109345998	-2.32194894669902	0.0468715677028896	1	Down	0.7018191	0.3578918	0.5494603	0.1965204	2.730955e-13	0.1152349	Brcc3-008	protein_coding	OTTMUST00000072976	ENSMUSG00000031201	GO:0000151,GO:0000152,GO:0004843,GO:0005515,GO:0005634,GO:0005654,GO:0005737,GO:0005856,GO:0006281,GO:0006302,GO:0006508,GO:0006974,GO:0007049,GO:0007067,GO:0008233,GO:0008237,GO:0010165,GO:0010212,GO:0016568,GO:0016787,GO:0016920,GO:0030234,GO:0031572,GO:0031593,GO:0045739,GO:0046872,GO:0051301,GO:0070531,GO:0070536,GO:0070537,GO:0070552	ubiquitin ligase complex|nuclear ubiquitin ligase complex|thiol-dependent ubiquitin-specific protease activity|protein binding|nucleus|nucleoplasm|cytoplasm|cytoskeleton|DNA repair|double-strand break repair|proteolysis|cellular response to DNA damage stimulus|cell cycle|mitotic nuclear division|peptidase activity|metallopeptidase activity|response to X-ray|response to ionizing radiation|chromati…
ENSMUST00000118483	11.0699621598821	3.27354745918697	18.8663768605771	5.76328191229672	2.52689059121948	0.0496175722145484	1	Up	0.1840738	0.1054347	0.06780519	0.7235333	0.7113521	0.5584427	Rps6kb2-006	protein_coding	OTTMUST00000070167	ENSMUSG00000024830	GO:0000166,GO:0004672,GO:0004674,GO:0004711,GO:0005524,GO:0005634,GO:0005737,GO:0006468,GO:0016301,GO:0016310,GO:0016740,GO:0042277,GO:0043491,GO:0045948	nucleotide binding|protein kinase activity|protein serine/threonine kinase activity|ribosomal protein S6 kinase activity|ATP binding|nucleus|cytoplasm|protein phosphorylation|kinase activity|phosphorylation|transferase activity|peptide binding|protein kinase B signaling|positive regulation of translational initiation	mmu04012,mmu04350,mmu04066,mmu04151,mmu04152,mmu04150,mmu04666,mmu04910,mmu04211,mmu04213,mmu05231,mmu05205,mmu05221,mmu04931	ErbB signaling pathway|TGF-beta signaling pathway|HIF-1 signaling pathway|PI3K-Akt signaling pathway|AMPK signaling pathway|mTOR signaling pathway|Fc gamma R-mediated phagocytosis|Insulin signaling pathway|Longevity regulating pathway - mammal|Longevity regulating pathway - multiple species|Choline metabolism in cancer|Proteoglycans in cancer|Acute myeloid leukemia|Insulin resistance
ENSMUST00000119047	16.1921872513137	4.5859041016578	27.7984704009696	6.06172082641686	2.59972741008687	0.0140041960289878	1	Up	0.5127389	0.3424452	0.1128702	2.093375	2.374922	1.305851	Tmem128-002	protein_coding	OTTMUST00000066113	ENSMUSG00000067365	GO:0003674,GO:0005575,GO:0008150,GO:0016020,GO:0016021	molecular_function|cellular_component|biological_process|membrane|integral component of membrane
ENSMUST00000119063	32.5243721253319	15.4236889091731	49.6250553414907	3.21745696724839	1.68592085285856	0.0192831454773056	1	Up	0.2875281	0.6367879	0.4281751	1.10883	1.387701	1.570959	Acvrl1-003	protein_coding	OTTMUST00000072529	ENSMUSG00000000530	GO:0000166,GO:0001525,GO:0001701,GO:0001937,GO:0001938,GO:0001946,GO:0001974,GO:0004672,GO:0004674,GO:0004675,GO:0004702,GO:0005024,GO:0005025,GO:0005515,GO:0005524,GO:0005886,GO:0005887,GO:0006355,GO:0006468,GO:0007162,GO:0007165,GO:0007178,GO:0007179,GO:0008015,GO:0008217,GO:0008285,GO:0009986,GO:0010596,GO:0010862,GO:0016020,GO:0016021,GO:0016301,GO:0016310,GO:0016361,GO:0016740,GO:0019901,GO:…	nucleotide binding|angiogenesis|in utero embryonic development|negative regulation of endothelial cell proliferation|positive regulation of endothelial cell proliferation|lymphangiogenesis|blood vessel remodeling|protein kinase activity|protein serine/threonine kinase activity|transmembrane receptor protein serine/threonine kinase activity|receptor signaling protein serine/threonine kinase activi…
ENSMUST00000119365	150.845805386308	89.0454678783424	212.646142894274	2.38806250290918	1.25584059684437	0.0238946489153389	1	Up	0.2089904	1.57781	1.002124	1.867845	2.90753	1.541494	Itga10-001	protein_coding	OTTMUST00000073365	ENSMUSG00000090210	GO:0007160,GO:0007229,GO:0034680,GO:0098639	cell-matrix adhesion|integrin-mediated signaling pathway|integrin alpha10-beta1 complex|collagen binding involved in cell-matrix adhesion	mmu04151,mmu04512,mmu04810,mmu04510,mmu05410,mmu05412,mmu05414	PI3K-Akt signaling pathway|ECM-receptor interaction|Regulation of actin cytoskeleton|Focal adhesion|Hypertrophic cardiomyopathy (HCM)|Arrhythmogenic right ventricular cardiomyopathy (ARVC)|Dilated cardiomyopathy (DCM)
ENSMUST00000119468	24.5027113202348	43.0592718303013	5.9461508101682	0.138092228628535	-2.85629596308681	0.0227924463949105	1	Down	0.3509714	1.828406	0.8667784	1.472666e-10	0.1154435	0.2946802	B3gnt5-004	protein_coding	OTTMUST00000065001	ENSMUSG00000022686	GO:0005622,GO:0005794,GO:0006486,GO:0007275,GO:0007417,GO:0008378,GO:0008457,GO:0016020,GO:0016021,GO:0016740,GO:0016757,GO:0030148,GO:0047256	intracellular|Golgi apparatus|protein glycosylation|multicellular organism development|central nervous system development|galactosyltransferase activity|beta-galactosyl-N-acetylglucosaminylgalactosylglucosyl-ceramide beta-1,3-acetylglucosaminyltransferase activity|membrane|integral component of membrane|transferase activity|transferase activity, transferring glycosyl groups|sphingolipid biosynthe…	mmu00601	Glycosphingolipid biosynthesis - lacto and neolacto series
ENSMUST00000119504	69.5985754932833	43.9655904509423	95.2315605356244	2.16604757399735	1.11506492993438	0.028237606846164	1	Up	0.3051721	1.194881	1.202292	1.445763	2.433173	1.663939	Usp16-006	protein_coding	OTTMUST00000065485	ENSMUSG00000025616	GO:0003713,GO:0004197,GO:0004843,GO:0005515,GO:0005634,GO:0006351,GO:0006355,GO:0006357,GO:0006508,GO:0006511,GO:0006974,GO:0007049,GO:0007067,GO:0008233,GO:0008234,GO:0008270,GO:0010468,GO:0016568,GO:0016578,GO:0016579,GO:0016787,GO:0035522,GO:0036459,GO:0042393,GO:0043130,GO:0045893,GO:0045901,GO:0045944,GO:0046872,GO:0051289,GO:0051301,GO:0051726,GO:0070537	transcription coactivator activity|cysteine-type endopeptidase activity|thiol-dependent ubiquitin-specific protease activity|protein binding|nucleus|transcription, DNA-templated|regulation of transcription, DNA-templated|regulation of transcription from RNA polymerase II promoter|proteolysis|ubiquitin-dependent protein catabolic process|cellular response to DNA damage stimulus|cell cycle|mitotic …
ENSMUST00000119627	638.038587416425	1275.08638724345	0.990787589394753	0.000777035657589198	-10.3297315751935	0.0387781320040415	1	Down	0.5260841	244.3475	0.04850835	0.0299403	0.05918931	0.09971714	Crybb3-001	protein_coding	OTTMUST00000066349	ENSMUSG00000029352	GO:0005212,GO:0007601	structural constituent of eye lens|visual perception
ENSMUST00000119628	66.0466292960154	24.4499706305653	107.643287961465	4.40259375309428	2.13835372652872	0.0469532051975185	1	Up	0.7120702	0.001853333	0.09353732	0.3483707	1.823642	1.256867	Mtmr4-003	protein_coding	OTTMUST00000002598	ENSMUSG00000018401	GO:0004721,GO:0004722,GO:0004725,GO:0005615,GO:0005737,GO:0006470,GO:0007179,GO:0016020,GO:0016311,GO:0016787,GO:0016791,GO:0046872	phosphoprotein phosphatase activity|protein serine/threonine phosphatase activity|protein tyrosine phosphatase activity|extracellular space|cytoplasm|protein dephosphorylation|transforming growth factor beta receptor signaling pathway|membrane|dephosphorylation|hydrolase activity|phosphatase activity|metal ion binding	mmu00562,mmu04070	Inositol phosphate metabolism|Phosphatidylinositol signaling system
ENSMUST00000119685	137.665970401483	198.246394161297	77.0855466416698	0.388837067971848	-1.36276233677172	0.0104382604451339	1	Down	3.77223	3.332266	1.512887	0.8304969	1.017931	1.34409	Uspl1-004	protein_coding	OTTMUST00000071381	ENSMUSG00000041264	GO:0005615,GO:0005634,GO:0006508,GO:0008233,GO:0008234,GO:0008283,GO:0015030,GO:0016787,GO:0016926,GO:0030576,GO:0032183,GO:0070140	extracellular space|nucleus|proteolysis|peptidase activity|cysteine-type peptidase activity|cell proliferation|Cajal body|hydrolase activity|protein desumoylation|Cajal body organization|SUMO binding|SUMO-specific isopeptidase activity
ENSMUST00000119705	114.046418204588	157.213693451235	70.8791429579403	0.450845860827801	-1.14929381845529	0.00662114217411086	1	Down	1.012084	1.009954	1.0809	0.6167728	0.478549	0.2479376	Depdc5-002	protein_coding	OTTMUST00000070758	ENSMUSG00000037426	GO:0005096,GO:0005737,GO:0005764,GO:0005765,GO:0005829,GO:0032007,GO:0032403,GO:0034198,GO:0035556,GO:0048471,GO:1904262,GO:1990130	GTPase activator activity|cytoplasm|lysosome|lysosomal membrane|cytosol|negative regulation of TOR signaling|protein complex binding|cellular response to amino acid starvation|intracellular signal transduction|perinuclear region of cytoplasm|negative regulation of TORC1 signaling|Iml1 complex
ENSMUST00000119879	5.87537286197208	11.0892704818145	0.661475242129627	0.059650023255758	-4.06733348939051	0.0498335817225025	1	Down	1.147636	4.621203e-05	0.6535462	1.425832e-15	1.334778e-11	0.08578299	Tbp-011	protein_coding	OTTMUST00000087229	ENSMUSG00000014767	GO:0000120,GO:0000978,GO:0000979,GO:0001103,GO:0001939,GO:0001940,GO:0003677,GO:0003700,GO:0005515,GO:0005634,GO:0005654,GO:0005669,GO:0005672,GO:0005719,GO:0005737,GO:0006351,GO:0006352,GO:0006355,GO:0006366,GO:0006383,GO:0008134,GO:0019899,GO:0044212,GO:0045120,GO:0045893,GO:0070491	RNA polymerase I transcription factor complex|RNA polymerase II core promoter proximal region sequence-specific DNA binding|RNA polymerase II core promoter sequence-specific DNA binding|RNA polymerase II repressing transcription factor binding|female pronucleus|male pronucleus|DNA binding|transcription factor activity, sequence-specific DNA binding|protein binding|nucleus|nucleoplasm|transcriptio…	mmu03022,mmu05203,mmu05016,mmu05166,mmu05168,mmu05169	Basal transcription factors|Viral carcinogenesis|Huntington's disease|HTLV-I infection|Herpes simplex infection|Epstein-Barr virus infection
ENSMUST00000120105	107.476385779531	160.699195517488	54.2535760415754	0.337609506176224	-1.56657256785585	0.0154470619266946	1	Down	3.746509	6.857081	5.521208	0.5212222	0.4898288	4.128006	Cdk9-002	protein_coding	OTTMUST00000029808	ENSMUSG00000009555	GO:0000166,GO:0000979,GO:0001223,GO:0003677,GO:0003682,GO:0004672,GO:0004674,GO:0004693,GO:0005515,GO:0005524,GO:0005634,GO:0005654,GO:0005737,GO:0006281,GO:0006282,GO:0006351,GO:0006355,GO:0006468,GO:0006974,GO:0008023,GO:0008024,GO:0008134,GO:0008353,GO:0010613,GO:0016020,GO:0016301,GO:0016310,GO:0016605,GO:0016740,GO:0017069,GO:0031056,GO:0031297,GO:0033129,GO:0043231,GO:0044212,GO:0045944,GO:…	nucleotide binding|RNA polymerase II core promoter sequence-specific DNA binding|transcription coactivator binding|DNA binding|chromatin binding|protein kinase activity|protein serine/threonine kinase activity|cyclin-dependent protein serine/threonine kinase activity|protein binding|ATP binding|nucleus|nucleoplasm|cytoplasm|DNA repair|regulation of DNA repair|transcription, DNA-templated|regulati…	mmu05202	Transcriptional misregulation in cancers
ENSMUST00000120119	88.469838994873	39.2274828663253	137.712195123421	3.51060493972299	1.81171965398837	0.000138008634036545	0.248535742334136	Up	1.24224	0.5041595	1.322891	3.614102	3.226801	3.560438	Pgap2-007	protein_coding	OTTMUST00000075624	ENSMUSG00000030990	GO:0000139,GO:0005515,GO:0005634,GO:0005783,GO:0005789,GO:0005794,GO:0006506,GO:0006974,GO:0008565,GO:0008630,GO:0016020,GO:0016021,GO:0042770,GO:0042771,GO:1902230	Golgi membrane|protein binding|nucleus|endoplasmic reticulum|endoplasmic reticulum membrane|Golgi apparatus|GPI anchor biosynthetic process|cellular response to DNA damage stimulus|protein transporter activity|intrinsic apoptotic signaling pathway in response to DNA damage|membrane|integral component of membrane|signal transduction in response to DNA damage|intrinsic apoptotic signaling pathway i…
ENSMUST00000120310	90.3497813882421	34.6441222244962	146.055440551988	4.21587938079479	2.0758335910694	0.0304034147445869	1	Up	1.731243e-05	2.19643	0.1907475	4.588127	3.854972	1.133875	Ddah1-002	protein_coding	OTTMUST00000073002	ENSMUSG00000028194	GO:0000052,GO:0003073,GO:0005739,GO:0006525,GO:0006527,GO:0006809,GO:0008270,GO:0016403,GO:0016597,GO:0016787,GO:0017014,GO:0045429,GO:0045766,GO:0046872,GO:0070062	citrulline metabolic process|regulation of systemic arterial blood pressure|mitochondrion|arginine metabolic process|arginine catabolic process|nitric oxide biosynthetic process|zinc ion binding|dimethylargininase activity|amino acid binding|hydrolase activity|protein nitrosylation|positive regulation of nitric oxide biosynthetic process|positive regulation of angiogenesis|metal ion binding|extra…
ENSMUST00000120316	21.1855194344664	4.56754373418254	37.8034951347503	8.27654803868366	3.04902917764279	0.00444305782897785	1	Up	0.712768	4.709706e-13	0.7342728	5.660294	1.13976	5.451123	4930402H24Rik-017	protein_coding	OTTMUST00000037042	ENSMUSG00000027309	GO:0003674,GO:0005575,GO:0008150	molecular_function|cellular_component|biological_process
ENSMUST00000120327	69.456938692744	94.5431861412195	44.3706912442686	0.469316648351494	-1.09136645602529	0.0385639622646502	1	Down	3.475336	1.923656	2.764285	1.788882	1.685387	0.1933976	Tmem175-004	protein_coding	OTTMUST00000066752	ENSMUSG00000013495	GO:0005267,GO:0005764,GO:0005765,GO:0005768,GO:0006810,GO:0006811,GO:0006813,GO:0016020,GO:0016021,GO:0022841,GO:0035751,GO:0071805,GO:0090385	potassium channel activity|lysosome|lysosomal membrane|endosome|transport|ion transport|potassium ion transport|membrane|integral component of membrane|potassium ion leak channel activity|regulation of lysosomal lumen pH|potassium ion transmembrane transport|phagosome-lysosome fusion
ENSMUST00000120356	41.798430457893	3.96310524410876	79.6337556716773	20.0937776734682	4.32867691423173	0.0110255584166799	1	Up	0.004000722	0.407887	0.0004298309	3.869447	0.0001951004	3.989837	Araf-004	protein_coding	OTTMUST00000041573	ENSMUSG00000001127	GO:0000166,GO:0004672,GO:0004674,GO:0004709,GO:0005057,GO:0005515,GO:0005524,GO:0005739,GO:0005829,GO:0006468,GO:0007165,GO:0016301,GO:0016310,GO:0016740,GO:0032006,GO:0032434,GO:0033138,GO:0035556,GO:0043066,GO:0046872	nucleotide binding|protein kinase activity|protein serine/threonine kinase activity|MAP kinase kinase kinase activity|receptor signaling protein activity|protein binding|ATP binding|mitochondrion|cytosol|protein phosphorylation|signal transduction|kinase activity|phosphorylation|transferase activity|regulation of TOR signaling|regulation of proteasomal ubiquitin-dependent protein catabolic proces…	mmu04012,mmu04068,mmu04810,mmu04650,mmu04910,mmu04914,mmu04270,mmu04726,mmu04720,mmu04730,mmu05200,mmu05205,mmu05210,mmu05212,mmu05214,mmu05221,mmu05220,mmu05218,mmu05211,mmu05219,mmu05215,mmu05213,mmu05223,mmu05034,mmu05160	ErbB signaling pathway|FoxO signaling pathway|Regulation of actin cytoskeleton|Natural killer cell mediated cytotoxicity|Insulin signaling pathway|Progesterone-mediated oocyte maturation|Vascular smooth muscle contraction|Serotonergic synapse|Long-term potentiation|Long-term depression|Pathways in cancer|Proteoglycans in cancer|Colorectal cancer|Pancreatic cancer|Glioma|Acute myeloid leukemia|Chr…
ENSMUST00000120454	10.1834452937736	20.3668905875473	0	0	-Inf	0.000221158619033568	0.308665555619675	Down	1.053033	2.494402	0.8022553	6.16464e-06	3.001297e-09	0.004195154	Coa4-003	protein_coding	OTTMUST00000073169	ENSMUSG00000044881	GO:0003674,GO:0005739,GO:0005758,GO:0033617	molecular_function|mitochondrion|mitochondrial intermembrane space|mitochondrial respiratory chain complex IV assembly
ENSMUST00000120674	24.7304694788617	41.1986864138489	8.26225254387458	0.200546504344304	-2.31799127562643	0.00606622493073712	1	Down	1.391401	0.6588004	1.620064	0.07911479	0.259114	0.3770279	Mina-003	protein_coding	OTTMUST00000066923	ENSMUSG00000022724	GO:0000907,GO:0001191,GO:0005506,GO:0005634,GO:0005667,GO:0005730,GO:0005737,GO:0005829,GO:0006351,GO:0006355,GO:0008283,GO:0016491,GO:0016706,GO:0018193,GO:0018602,GO:0019798,GO:0034792,GO:0042127,GO:0042254,GO:0043687,GO:0043734,GO:0046872,GO:0051213,GO:0052634,GO:0052635,GO:0055114	sulfonate dioxygenase activity|transcriptional repressor activity, RNA polymerase II transcription factor binding|iron ion binding|nucleus|transcription factor complex|nucleolus|cytoplasm|cytosol|transcription, DNA-templated|regulation of transcription, DNA-templated|cell proliferation|oxidoreductase activity|oxidoreductase activity, acting on paired donors, with incorporation or reduction of mol…
ENSMUST00000120679	15.7063029317636	29.7551288243512	1.65747703917612	0.0557039107093251	-4.16607757382706	0.000514866215635809	0.479057270338338	Down	1.396256	0.5997762	1.183476	0.1041938	0.0513879	1.067249e-12	Ccnc-008	protein_coding	OTTMUST00000070847	ENSMUSG00000028252	GO:0000151,GO:0000307,GO:0005634,GO:0006351,GO:0006355,GO:0016538,GO:0016567,GO:0016592,GO:0045737,GO:0045944,GO:0061630,GO:0090209,GO:1901409	ubiquitin ligase complex|cyclin-dependent protein kinase holoenzyme complex|nucleus|transcription, DNA-templated|regulation of transcription, DNA-templated|cyclin-dependent protein serine/threonine kinase regulator activity|protein ubiquitination|mediator complex|positive regulation of cyclin-dependent protein serine/threonine kinase activity|positive regulation of transcription from RNA polymera…
ENSMUST00000120717	7.67696306040226	14.0265493155776	1.32737680522688	0.0946331685265394	-3.40151025904517	0.0468466904424715	1	Down	0.4882152	0	0.3467584	0.0393123	0	0.03777345	Capn11-001	protein_coding	OTTMUST00000077670	ENSMUSG00000058626	GO:0001669,GO:0004198,GO:0005509,GO:0005622,GO:0006508,GO:0008233,GO:0008234,GO:0016787,GO:0031410,GO:0046872	acrosomal vesicle|calcium-dependent cysteine-type endopeptidase activity|calcium ion binding|intracellular|proteolysis|peptidase activity|cysteine-type peptidase activity|hydrolase activity|cytoplasmic vesicle|metal ion binding
ENSMUST00000120732	12.3918122351822	3.6168238878775	21.1668005824869	5.85231718177699	2.54900796226112	0.0351725181606089	1	Up	0.1259218	0.520143	0.1257186	1.655624	2.448243	0.3675528	Chchd7-012	protein_coding	OTTMUST00000071576	ENSMUSG00000042198	GO:0003674,GO:0005739,GO:0008150	molecular_function|mitochondrion|biological_process
ENSMUST00000120757	7.55276623778212	13.7737293493697	1.3318031261945	0.0966915417323368	-3.37046649691359	0.0445853224039407	1	Down	0.1196983	0.2735118	0.2679356	0.05967511	3.737979e-19	1.311944e-17	Slc5a4b-001	protein_coding	OTTMUST00000079018	ENSMUSG00000020226	GO:0005402,GO:0005412,GO:0005887,GO:0006814,GO:0008643,GO:0015758,GO:0016021,GO:1904659	cation:sugar symporter activity|glucose:sodium symporter activity|integral component of plasma membrane|sodium ion transport|carbohydrate transport|glucose transport|integral component of membrane|glucose transmembrane transport
ENSMUST00000122348	6.27347794044024	0.651839101786036	11.8951167790944	18.2485474505931	4.18970972768954	0.0362106039242987	1	Up	0.1420997	4.075207e-19	5.634696e-20	0.5148811	1.263985	0.2829479	Cdkn1a-002	protein_coding	OTTMUST00000078426	ENSMUSG00000023067	GO:0000079,GO:0000082,GO:0000086,GO:0000307,GO:0004860,GO:0004861,GO:0005515,GO:0005634,GO:0005737,GO:0005829,GO:0006974,GO:0006977,GO:0006978,GO:0007049,GO:0007050,GO:0007346,GO:0008285,GO:0009411,GO:0010629,GO:0010942,GO:0019912,GO:0030308,GO:0030332,GO:0030890,GO:0031625,GO:0031668,GO:0032403,GO:0033158,GO:0034198,GO:0042326,GO:0042771,GO:0043066,GO:0043068,GO:0045736,GO:0046872,GO:0048146,GO:…	regulation of cyclin-dependent protein serine/threonine kinase activity|G1/S transition of mitotic cell cycle|G2/M transition of mitotic cell cycle|cyclin-dependent protein kinase holoenzyme complex|protein kinase inhibitor activity|cyclin-dependent protein serine/threonine kinase inhibitor activity|protein binding|nucleus|cytoplasm|cytosol|cellular response to DNA damage stimulus|DNA damage resp…	mmu04012,mmu04630,mmu04066,mmu04068,mmu04151,mmu04110,mmu04115,mmu04921,mmu05200,mmu05202,mmu05206,mmu05205,mmu05203,mmu05214,mmu05220,mmu05218,mmu05219,mmu05215,mmu05166,mmu05161,mmu05160,mmu05169	ErbB signaling pathway|Jak-STAT signaling pathway|HIF-1 signaling pathway|FoxO signaling pathway|PI3K-Akt signaling pathway|Cell cycle|p53 signaling pathway|Oxytocin signaling pathway|Pathways in cancer|Transcriptional misregulation in cancers|MicroRNAs in cancer|Proteoglycans in cancer|Viral carcinogenesis|Glioma|Chronic myeloid leukemia|Melanoma|Bladder cancer|Prostate cancer|HTLV-I infection|H…
ENSMUST00000122356	222.801912242163	346.729139686152	98.8746847981728	0.285164047324291	-1.81013599254647	0.00277884313712052	1	Down	4.305801	3.39254	3.489163	0.07636765	0.2229256	2.732141	Adgrl3-009	protein_coding	OTTMUST00000073263	ENSMUSG00000037605	GO:0001764,GO:0004871,GO:0004888,GO:0004930,GO:0005509,GO:0005515,GO:0005886,GO:0005887,GO:0005911,GO:0007165,GO:0007166,GO:0007186,GO:0007416,GO:0016020,GO:0016021,GO:0030054,GO:0030246,GO:0030424,GO:0031987,GO:0042220,GO:0042995,GO:0046872,GO:0051965,GO:0098609	neuron migration|signal transducer activity|transmembrane signaling receptor activity|G-protein coupled receptor activity|calcium ion binding|protein binding|plasma membrane|integral component of plasma membrane|cell-cell junction|signal transduction|cell surface receptor signaling pathway|G-protein coupled receptor signaling pathway|synapse assembly|membrane|integral component of membrane|cell j…
ENSMUST00000123100	8.4545477370798	0.977758652679054	15.9313368214805	16.2937313598082	4.02624512219157	0.0437066745117536	1	Up	0.2326559	0.01272203	0.0001711001	2.641397	0.9077278	0.2487265	Hmgb3-005	protein_coding	OTTMUST00000043060	ENSMUSG00000015217	GO:0002376,GO:0003677,GO:0003723,GO:0005634,GO:0005694,GO:0005737,GO:0006351,GO:0006355,GO:0045087,GO:0045578,GO:0045596,GO:0045638	immune system process|DNA binding|RNA binding|nucleus|chromosome|cytoplasm|transcription, DNA-templated|regulation of transcription, DNA-templated|innate immune response|negative regulation of B cell differentiation|negative regulation of cell differentiation|negative regulation of myeloid cell differentiation
ENSMUST00000123399	147.815791942911	81.3458640688568	214.285719816966	2.63425463937023	1.39739480998333	0.00222022121562011	1	Up	0.9283488	0.2206584	0.4751398	0.9750924	1.595245	1.545923	Uhmk1-003	protein_coding	OTTMUST00000051085	ENSMUSG00000026667	GO:0000166,GO:0000184,GO:0000381,GO:0003676,GO:0003723,GO:0003729,GO:0004672,GO:0004674,GO:0005515,GO:0005524,GO:0005634,GO:0005737,GO:0006468,GO:0007050,GO:0016301,GO:0016310,GO:0016740,GO:0018105,GO:0019899,GO:0030424,GO:0031175,GO:0032839,GO:0035145,GO:0043021,GO:0045948,GO:0046777,GO:0046825,GO:0071598	nucleotide binding|nuclear-transcribed mRNA catabolic process, nonsense-mediated decay|regulation of alternative mRNA splicing, via spliceosome|nucleic acid binding|RNA binding|mRNA binding|protein kinase activity|protein serine/threonine kinase activity|protein binding|ATP binding|nucleus|cytoplasm|protein phosphorylation|cell cycle arrest|kinase activity|phosphorylation|transferase activity|pep…
ENSMUST00000123494	28.7943836877241	11.5186641535383	46.0701032219099	3.99960469441745	1.99985741660349	0.0444217128709987	1	Up	6.23242e-05	1.814228	0.8086841	5.579403	3.409459	1.133451	Klhdc10-006	protein_coding	OTTMUST00000033961	ENSMUSG00000029775	GO:0003674,GO:0005575,GO:0005634,GO:0005737,GO:0008150	molecular_function|cellular_component|nucleus|cytoplasm|biological_process
ENSMUST00000123909	6.44136360968287	0.326586696847344	12.5561405225184	38.4465768009757	5.26478324438494	0.0157844670699359	1	Up	1.77895e-18	1.178871e-20	0.0792991	0.2366332	0.8582386	1.492768	0610010F05Rik-006	protein_coding	OTTMUST00000011761	ENSMUSG00000042208	GO:0003674,GO:0005575,GO:0008150	molecular_function|cellular_component|biological_process
ENSMUST00000123927	44.0108527768361	62.8302022299238	25.1915033237483	0.400945762223737	-1.31852100499801	0.0336243522600464	1	Down	4.576372	2.96985	4.090547	2.172838	1.003845	1.364462	1190005I06Rik-001	protein_coding	OTTMUST00000081947	ENSMUSG00000043687	GO:0003674,GO:0005575,GO:0008150	molecular_function|cellular_component|biological_process
ENSMUST00000124072	53.8830772949059	76.2686553605624	31.4974992292493	0.412980917001144	-1.27585297567334	0.0246204967826846	1	Down	2.593547	2.498351	4.51798	1.791385	0.5345196	1.448061	Thra-004	protein_coding	OTTMUST00000014600	ENSMUSG00000058756	GO:0000976,GO:0001502,GO:0001503,GO:0002153,GO:0002155,GO:0003677,GO:0003700,GO:0003705,GO:0003707,GO:0003727,GO:0004879,GO:0004887,GO:0005515,GO:0005634,GO:0005737,GO:0005739,GO:0005829,GO:0006351,GO:0006355,GO:0006357,GO:0006366,GO:0007611,GO:0008016,GO:0008050,GO:0008134,GO:0008270,GO:0009409,GO:0009755,GO:0009887,GO:0010831,GO:0017025,GO:0017055,GO:0019904,GO:0030218,GO:0030878,GO:0031490,GO:…	transcription regulatory region sequence-specific DNA binding|cartilage condensation|ossification|steroid receptor RNA activator RNA binding|regulation of thyroid hormone mediated signaling pathway|DNA binding|transcription factor activity, sequence-specific DNA binding|transcription factor activity, RNA polymerase II distal enhancer sequence-specific binding|steroid hormone receptor activity|sin…	mmu04080,mmu04919	Neuroactive ligand-receptor interaction|Thyroid hormone signaling pathway
ENSMUST00000124115	9.31852054964402	17.6440403494095	0.993000749878563	0.0562796689541575	-4.15124234733389	0.00886089508613312	1	Down	2.067757	0.6173418	1.672694	0.1175087	0.1110945	0.1110288	Nr3c1-005	protein_coding	OTTMUST00000058602	ENSMUSG00000024431	GO:0000978,GO:0001012,GO:0001077,GO:0003677,GO:0003682,GO:0003690,GO:0003700,GO:0003707,GO:0003713,GO:0004883,GO:0005496,GO:0005515,GO:0005622,GO:0005634,GO:0005654,GO:0005737,GO:0005739,GO:0005829,GO:0005856,GO:0006111,GO:0006338,GO:0006351,GO:0006355,GO:0008134,GO:0008211,GO:0008270,GO:0008289,GO:0010906,GO:0014049,GO:0014069,GO:0016020,GO:0016568,GO:0030325,GO:0030544,GO:0030971,GO:0031072,GO:…	RNA polymerase II core promoter proximal region sequence-specific DNA binding|RNA polymerase II regulatory region DNA binding|transcriptional activator activity, RNA polymerase II core promoter proximal region sequence-specific binding|DNA binding|chromatin binding|double-stranded DNA binding|transcription factor activity, sequence-specific DNA binding|steroid hormone receptor activity|transcript…	mmu04080	Neuroactive ligand-receptor interaction
ENSMUST00000124282	46.4951873095927	67.8498447642473	25.140529854938	0.370531869929723	-1.43233045893609	0.0188773481191511	1	Down	3.023846	3.555662	2.37925	1.309899	1.846266	9.183959e-06	Cryzl1-010	protein_coding	OTTMUST00000086249	ENSMUSG00000058240	GO:0005829,GO:0008270,GO:0008748,GO:0016491,GO:0043738,GO:0043826,GO:0043883,GO:0043914,GO:0052693,GO:0055114	cytosol|zinc ion binding|N-ethylmaleimide reductase activity|oxidoreductase activity|reduced coenzyme F420 dehydrogenase activity|sulfur oxygenase reductase activity|malolactic enzyme activity|NADPH:sulfur oxidoreductase activity|epoxyqueuosine reductase activity|oxidation-reduction process
ENSMUST00000124670	8.4117119540738	0.99077631102719	15.8326475971204	15.9800425392749	3.99819934364883	0.0381396820542731	1	Up	7.389466e-05	0.3672197	9.028007e-24	3.045404e-27	3.327532	1.93466	Rnf215-002	protein_coding	OTTMUST00000011255	ENSMUSG00000003581	GO:0003674,GO:0005575,GO:0008150,GO:0008270,GO:0016020,GO:0016021,GO:0046872	molecular_function|cellular_component|biological_process|zinc ion binding|membrane|integral component of membrane|metal ion binding
ENSMUST00000124836	54.5060277551965	23.9162939435902	85.0957615668027	3.55806638635202	1.83109342863974	0.00150529497711935	0.875476859346934	Up	1.649823	1.181284	0.1605444	4.180591	3.606188	2.266725	Crls1-003	protein_coding	OTTMUST00000037219	ENSMUSG00000027357	GO:0005739,GO:0005743,GO:0006629,GO:0008654,GO:0008808,GO:0016020,GO:0016021,GO:0016740,GO:0016780,GO:0032049	mitochondrion|mitochondrial inner membrane|lipid metabolic process|phospholipid biosynthetic process|cardiolipin synthase activity|membrane|integral component of membrane|transferase activity|phosphotransferase activity, for other substituted phosphate groups|cardiolipin biosynthetic process	mmu00564	Glycerophospholipid metabolism
ENSMUST00000125176	27.9084840228989	48.8613859761117	6.95558206968612	0.142353351848977	-2.81245163174068	0.0103288389767576	1	Down	0.8454631	3.555643	4.738185	0.655638	0.5927244	1.294004e-05	Nr2f1-002	protein_coding	OTTMUST00000055750	ENSMUSG00000069171	GO:0000122,GO:0001764,GO:0003677,GO:0003700,GO:0003707,GO:0004879,GO:0005634,GO:0006351,GO:0006355,GO:0007399,GO:0008270,GO:0010977,GO:0021796,GO:0030900,GO:0043401,GO:0043565,GO:0044323,GO:0045944,GO:0046872	negative regulation of transcription from RNA polymerase II promoter|neuron migration|DNA binding|transcription factor activity, sequence-specific DNA binding|steroid hormone receptor activity|RNA polymerase II transcription factor activity, ligand-activated sequence-specific DNA binding|nucleus|transcription, DNA-templated|regulation of transcription, DNA-templated|nervous system development|zin…
ENSMUST00000125289	5.07277644864183	10.1455528972837	0	0	-Inf	0.0434584975312383	1	Down	0.08838828	0.3596371	1.529285	0.0008987698	1.479649e-21	3.689127e-06	Timeless-010	protein_coding	OTTMUST00000059596	ENSMUSG00000039994	GO:0000122,GO:0000790,GO:0001658,GO:0001822,GO:0005515,GO:0005634,GO:0005730,GO:0006351,GO:0006355,GO:0006974,GO:0007049,GO:0007067,GO:0007275,GO:0009790,GO:0015630,GO:0030324,GO:0042752,GO:0042753,GO:0042803,GO:0044770,GO:0045892,GO:0046982,GO:0048511,GO:0048754,GO:0051301	negative regulation of transcription from RNA polymerase II promoter|nuclear chromatin|branching involved in ureteric bud morphogenesis|kidney development|protein binding|nucleus|nucleolus|transcription, DNA-templated|regulation of transcription, DNA-templated|cellular response to DNA damage stimulus|cell cycle|mitotic nuclear division|multicellular organism development|embryo development|microtu…
ENSMUST00000125295	3.97175955574075	0	7.9435191114815	Inf	Inf	0.04259261024439	1	Up	9.880735e-09	1.278452e-07	3.77729e-05	0.09978001	0.1146454	1.727827e-08	Sorbs2-012	protein_coding	OTTMUST00000086131	ENSMUSG00000031626	GO:0005737,GO:0005856,GO:0005886,GO:0007015,GO:0007155,GO:0007219,GO:0014069,GO:0016020,GO:0016477,GO:0019904,GO:0030054,GO:0030425,GO:0042995,GO:0043025,GO:0044822,GO:0046872,GO:0061049	cytoplasm|cytoskeleton|plasma membrane|actin filament organization|cell adhesion|Notch signaling pathway|postsynaptic density|membrane|cell migration|protein domain specific binding|cell junction|dendrite|cell projection|neuronal cell body|poly(A) RNA binding|metal ion binding|cell growth involved in cardiac muscle cell development
ENSMUST00000125783	59.9297426363233	35.1160352665172	84.7434500061295	2.41324082752963	1.27097189539032	0.0192726713795768	1	Up	1.20879	4.704274	4.188257	6.792295	5.45924	10.91461	Arhgap21-015	protein_coding	OTTMUST00000096860	ENSMUSG00000036591	GO:0005096,GO:0005622,GO:0005623,GO:0005737,GO:0005794,GO:0005856,GO:0005886,GO:0007030,GO:0007165,GO:0016020,GO:0030054,GO:0030100,GO:0031410,GO:0043547,GO:0051645,GO:0051683,GO:0051684,GO:0072384	GTPase activator activity|intracellular|cell|cytoplasm|Golgi apparatus|cytoskeleton|plasma membrane|Golgi organization|signal transduction|membrane|cell junction|regulation of endocytosis|cytoplasmic vesicle|positive regulation of GTPase activity|Golgi localization|establishment of Golgi localization|maintenance of Golgi location|organelle transport along microtubule
ENSMUST00000126150	110.436795338116	150.570326810555	70.3032638656778	0.466913138563698	-1.09877390944712	0.0252835300002256	1	Down	1.828872	3.768521	2.879486	2.122619	0.8649466	0.8243401	Pla2g4b-013	protein_coding	OTTMUST00000084409	ENSMUSG00000098488	GO:0004622,GO:0004623,GO:0005829,GO:0046475,GO:0047498	lysophospholipase activity|phospholipase A2 activity|cytosol|glycerophospholipid catabolic process|calcium-dependent phospholipase A2 activity	mmu00564,mmu00565,mmu00590,mmu00591,mmu00592,mmu04014,mmu04010,mmu04370,mmu04072,mmu04611,mmu04664,mmu04912,mmu04913,mmu04921,mmu04270,mmu04724,mmu04726,mmu04730,mmu04750,mmu05231	Glycerophospholipid metabolism|Ether lipid metabolism|Arachidonic acid metabolism|Linoleic acid metabolism|alpha-Linolenic acid metabolism|Ras signaling pathway|MAPK signaling pathway|VEGF signaling pathway|Phospholipase D signaling pathway|Platelet activation|Fc epsilon RI signaling pathway|GnRH signaling pathway|Ovarian Steroidogenesis|Oxytocin signaling pathway|Vascular smooth muscle contracti…
ENSMUST00000126182	9.26425079607316	0.99077631102719	17.5377252811191	17.7009937419041	4.14575845103026	0.00899858649112012	1	Up	0.003249392	0.1989514	2.058272e-18	1.303016	1.601012	0.5272481	Pkig-004	protein_coding	OTTMUST00000038604	ENSMUSG00000035268	GO:0000122,GO:0004860,GO:0004862,GO:0005634,GO:0005737,GO:0006469,GO:0007165,GO:0042308,GO:2000480	negative regulation of transcription from RNA polymerase II promoter|protein kinase inhibitor activity|cAMP-dependent protein kinase inhibitor activity|nucleus|cytoplasm|negative regulation of protein kinase activity|signal transduction|negative regulation of protein import into nucleus|negative regulation of cAMP-dependent protein kinase activity
ENSMUST00000126234	6.39231460773357	12.7846292154671	0	0	-Inf	0.0057657230271265	1	Down	0.3674157	0.3016469	1.176358e-12	1.108878e-13	0.0007266738	6.381648e-14	Hk3-003	protein_coding	OTTMUST00000081310	ENSMUSG00000025877	GO:0000166,GO:0001678,GO:0003824,GO:0004340,GO:0004396,GO:0005524,GO:0005536,GO:0005739,GO:0005829,GO:0005975,GO:0006096,GO:0008152,GO:0008443,GO:0008607,GO:0008819,GO:0008865,GO:0010276,GO:0016301,GO:0016307,GO:0016310,GO:0016538,GO:0016740,GO:0016773,GO:0018720,GO:0019158,GO:0019899,GO:0019914,GO:0032942,GO:0033785,GO:0034071,GO:0035004,GO:0042556,GO:0042557,GO:0042562,GO:0043234,GO:0043743,GO:…	nucleotide binding|cellular glucose homeostasis|catalytic activity|glucokinase activity|hexokinase activity|ATP binding|glucose binding|mitochondrion|cytosol|carbohydrate metabolic process|glycolytic process|metabolic process|phosphofructokinase activity|phosphorylase kinase regulator activity|cobinamide kinase activity|fructokinase activity|phytol kinase activity|kinase activity|phosphatidylinos…	mmu01200,mmu00010,mmu00051,mmu00052,mmu00500,mmu00520,mmu00524,mmu04066,mmu04910,mmu04973,mmu05230,mmu04930	Carbon metabolism|Glycolysis / Gluconeogenesis|Fructose and mannose metabolism|Galactose metabolism|Starch and sucrose metabolism|Amino sugar and nucleotide sugar metabolism|Butirosin and neomycin biosynthesis|HIF-1 signaling pathway|Insulin signaling pathway|Carbohydrate digestion and absorption|Central carbon metabolism in cancer|Type II diabetes mellitus
ENSMUST00000126617	7.45082755895283	0.651839101786036	14.2498160161196	21.8609408013039	4.45028358465149	0.0162419879512046	1	Up	0.1524944	6.206426e-23	1.152944e-24	1.745821	1.192249	0.3018043	Slc41a2-002	protein_coding	OTTMUST00000060120	ENSMUSG00000034591	GO:0005886,GO:0006810,GO:0006811,GO:0006812,GO:0008324,GO:0016020,GO:0016021,GO:0070838,GO:0072509	plasma membrane|transport|ion transport|cation transport|cation transmembrane transporter activity|membrane|integral component of membrane|divalent metal ion transport|divalent inorganic cation transmembrane transporter activity
ENSMUST00000126660	11.3810471978883	1.64762177821693	21.1144726175596	12.8151211016462	3.67977520690888	0.0330144546671552	1	Up	1.117798e-25	0.2917789	0.1120306	3.596823e-25	2.677014	1.97287	Rffl-004	protein_coding	OTTMUST00000001766	ENSMUSG00000020696	GO:0002020,GO:0002039,GO:0002947,GO:0005737,GO:0005768,GO:0005886,GO:0006511,GO:0006886,GO:0006915,GO:0008270,GO:0008766,GO:0010008,GO:0010762,GO:0010804,GO:0016020,GO:0016023,GO:0016874,GO:0018169,GO:0019901,GO:0031625,GO:0042787,GO:0043161,GO:0043773,GO:0043774,GO:0046872,GO:0061630,GO:0070735,GO:0070736,GO:0070737,GO:0070738,GO:0070739,GO:0070740,GO:0070936,GO:1901797,GO:1902042,GO:2001271	protease binding|p53 binding|tumor necrosis factor receptor superfamily complex|cytoplasm|endosome|plasma membrane|ubiquitin-dependent protein catabolic process|intracellular protein transport|apoptotic process|zinc ion binding|UDP-N-acetylmuramoylalanyl-D-glutamyl-2,6-diaminopimelate-D-alanyl-D-alanine ligase activity|endosome membrane|regulation of fibroblast migration|negative regulation of tu…
ENSMUST00000126690	14.057710584294	4.95388155513595	23.1615396134521	4.67543265935361	2.22509987657713	0.0451997019489038	1	Up	3.712749e-08	0.1817735	0.001017027	0.2151563	0.248468	0.3566414	Pml-005	protein_coding	OTTMUST00000083653	ENSMUSG00000036986	GO:0000784,GO:0001666,GO:0001932,GO:0002230,GO:0002376,GO:0003677,GO:0003713,GO:0005515,GO:0005622,GO:0005634,GO:0005654,GO:0005730,GO:0005737,GO:0005768,GO:0005783,GO:0005829,GO:0006351,GO:0006355,GO:0006461,GO:0006605,GO:0006915,GO:0006919,GO:0006977,GO:0007050,GO:0007179,GO:0007182,GO:0007184,GO:0007569,GO:0008270,GO:0008285,GO:0008630,GO:0008631,GO:0009411,GO:0010332,GO:0010522,GO:0010761,GO:…	nuclear chromosome, telomeric region|response to hypoxia|regulation of protein phosphorylation|positive regulation of defense response to virus by host|immune system process|DNA binding|transcription coactivator activity|protein binding|intracellular|nucleus|nucleoplasm|nucleolus|cytoplasm|endosome|endoplasmic reticulum|cytosol|transcription, DNA-templated|regulation of transcription, DNA-templat…	mmu04120,mmu04144,mmu05200,mmu05202,mmu05221,mmu05164,mmu05168	Ubiquitin mediated proteolysis|Endocytosis|Pathways in cancer|Transcriptional misregulation in cancers|Acute myeloid leukemia|Influenza A|Herpes simplex infection
ENSMUST00000126698	131.420567642833	85.940977548394	176.900157737271	2.05839126786354	1.04151724197609	0.00963621751752961	1	Up	10.98714	15.53367	7.271122	27.39033	16.21755	22.82787	Ergic2-007	protein_coding	OTTMUST00000057301	ENSMUSG00000030304	GO:0003674,GO:0005634,GO:0005730,GO:0005737,GO:0005783,GO:0005794,GO:0006810,GO:0006890,GO:0016020,GO:0016021,GO:0016192,GO:0043231	molecular_function|nucleus|nucleolus|cytoplasm|endoplasmic reticulum|Golgi apparatus|transport|retrograde vesicle-mediated transport, Golgi to ER|membrane|integral component of membrane|vesicle-mediated transport|intracellular membrane-bounded organelle
ENSMUST00000127184	31.0327251221599	45.4710270185	16.5944232258198	0.364944983957989	-1.45424910309569	0.0462538731262329	1	Down	3.727983	1.951887	2.597614	1.555893	5.691078e-07	1.366879	Limch1-007	protein_coding	OTTMUST00000069514	ENSMUSG00000037736	GO:0003674,GO:0003779,GO:0005575,GO:0008150,GO:0008270,GO:0031032,GO:0046872	molecular_function|actin binding|cellular_component|biological_process|zinc ion binding|actomyosin structure organization|metal ion binding
ENSMUST00000127382	42.6833674352193	25.1769052134069	60.1898296570317	2.39067626250506	1.2574187782718	0.0460441538624527	1	Up	2.657072	1.048529	1.657616	2.486336	3.987848	5.875067	Nudcd2-005	protein_coding	OTTMUST00000012113	ENSMUSG00000020328	GO:0000775,GO:0000776,GO:0003674,GO:0005622,GO:0005694,GO:0005737,GO:0005856,GO:0008150,GO:0015630,GO:0070062	chromosome, centromeric region|kinetochore|molecular_function|intracellular|chromosome|cytoplasm|cytoskeleton|biological_process|microtubule cytoskeleton|extracellular exosome
ENSMUST00000127457	10.5700077908879	1.3043453495264	19.8356702322493	15.2073760522484	3.92669934045613	0.00687528238176963	1	Up	0.2141805	0.001481958	0.1092464	0.7280199	1.535704	2.328865	Morn1-007	protein_coding	OTTMUST00000071215	ENSMUSG00000029049	GO:0003674,GO:0005575,GO:0008150	molecular_function|cellular_component|biological_process
ENSMUST00000127562	14.5641454229256	1.31369093437948	27.8145999114718	21.1728643195745	4.40414454893368	0.000537587639520382	0.484062986314587	Up	4.779282e-26	0.2721895	0.2611124	4.08921	3.605937	1.634177	Qdpr-003	protein_coding	OTTMUST00000068791	ENSMUSG00000015806	GO:0004155,GO:0005737,GO:0005739,GO:0005829,GO:0006729,GO:0016491,GO:0042803,GO:0043005,GO:0055114,GO:0070062,GO:0070402,GO:0070404	6,7-dihydropteridine reductase activity|cytoplasm|mitochondrion|cytosol|tetrahydrobiopterin biosynthetic process|oxidoreductase activity|protein homodimerization activity|neuron projection|oxidation-reduction process|extracellular exosome|NADPH binding|NADH binding	mmu00790	Folate biosynthesis
ENSMUST00000127587	46.7997526375794	75.6201630715331	17.9793422036257	0.237758574873981	-2.07243072139318	0.00111747790226865	0.770053421256185	Down	2.813873	2.331218	3.207806	1.935421	1.744961e-05	7.128894e-05	Tlcd1-001	protein_coding	OTTMUST00000000313	ENSMUSG00000019437	GO:0003674,GO:0005575,GO:0005886,GO:0008150,GO:0016020,GO:0016021	molecular_function|cellular_component|plasma membrane|biological_process|membrane|integral component of membrane
ENSMUST00000127779	26.4860716573031	9.56448668158137	43.4076566330248	4.53841989415033	2.18219009318482	0.0070007335990486	1	Up	0.039117	0.3314316	1.715685e-06	0.6734595	0.3190706	0.6047621	Myo6-014	protein_coding	OTTMUST00000117967	ENSMUSG00000033577	GO:0000166,GO:0001726,GO:0003774,GO:0003779,GO:0005515,GO:0005516,GO:0005524,GO:0005634,GO:0005654,GO:0005737,GO:0005794,GO:0005886,GO:0005902,GO:0005903,GO:0005905,GO:0006605,GO:0006810,GO:0006897,GO:0007268,GO:0007416,GO:0007605,GO:0007626,GO:0012506,GO:0014047,GO:0015031,GO:0016020,GO:0016023,GO:0016358,GO:0016459,GO:0016591,GO:0030139,GO:0030330,GO:0030424,GO:0031410,GO:0031941,GO:0031965,GO:…	nucleotide binding|ruffle|motor activity|actin binding|protein binding|calmodulin binding|ATP binding|nucleus|nucleoplasm|cytoplasm|Golgi apparatus|plasma membrane|microvillus|brush border|clathrin-coated pit|protein targeting|transport|endocytosis|chemical synaptic transmission|synapse assembly|sensory perception of sound|locomotory behavior|vesicle membrane|glutamate secretion|protein transport…
ENSMUST00000127823	6.4133950841341	12.1681654737379	0.658624694530251	0.0541268686682256	-4.20751126167957	0.0387333295905836	1	Down	2.544315e-19	3.127154	1.879085	1.100834e-16	0.2499326	5.523897e-15	Camsap1-005	protein_coding	OTTMUST00000030147	ENSMUSG00000026933	GO:0005516,GO:0005737,GO:0005856,GO:0005874,GO:0007010,GO:0008017,GO:0022604,GO:0030507,GO:0031175	calmodulin binding|cytoplasm|cytoskeleton|microtubule|cytoskeleton organization|microtubule binding|regulation of cell morphogenesis|spectrin binding|neuron projection development
ENSMUST00000127896	46.8125115833123	26.513295734711	67.1117274319136	2.53124802376233	1.33984887652042	0.0269000862969923	1	Up	3.274598	2.107142	1.823593	3.052105	6.264773	8.011068	Rps27l-002	protein_coding	OTTMUST00000085078	ENSMUSG00000036781	GO:0000028,GO:0003735,GO:0005622,GO:0005634,GO:0005840,GO:0006281,GO:0006412,GO:0006974,GO:0008494,GO:0008656,GO:0022627,GO:0030529,GO:0031571,GO:0042771,GO:0044822,GO:0046872	ribosomal small subunit assembly|structural constituent of ribosome|intracellular|nucleus|ribosome|DNA repair|translation|cellular response to DNA damage stimulus|translation activator activity|cysteine-type endopeptidase activator activity involved in apoptotic process|cytosolic small ribosomal subunit|intracellular ribonucleoprotein complex|mitotic G1 DNA damage checkpoint|intrinsic apoptotic s…	mmu03010	Ribosome
ENSMUST00000127904	12.2805101826083	0.330258770342397	24.2307615948742	73.3690177849113	6.19709906634506	0.00238326348920459	1	Up	0.0002061464	0.02511396	1.837114e-09	1.024856	0.2518333	0.3017433	Fanca-003	protein_coding	OTTMUST00000074596	ENSMUSG00000032815	GO:0005634,GO:0005654,GO:0005737,GO:0006281,GO:0006974,GO:0007140,GO:0008584,GO:0008585,GO:0042127,GO:0043240,GO:0045589,GO:0050727,GO:0051090,GO:2000348	nucleus|nucleoplasm|cytoplasm|DNA repair|cellular response to DNA damage stimulus|male meiosis|male gonad development|female gonad development|regulation of cell proliferation|Fanconi anaemia nuclear complex|regulation of regulatory T cell differentiation|regulation of inflammatory response|regulation of sequence-specific DNA binding transcription factor activity|regulation of CD40 signaling path…	mmu03460	Fanconi anemia pathway
ENSMUST00000128150	27.8486159573288	42.8249428970498	12.8722890176079	0.300579245337293	-1.73418269868263	0.0431031647291088	1	Down	4.481683	1.946326	6.161808	0.8054604	2.821333	7.845073e-18	Ift46-009	protein_coding	OTTMUST00000065907	ENSMUSG00000002031	GO:0005515,GO:0005737,GO:0005813,GO:0005856,GO:0005929,GO:0007224,GO:0015031,GO:0030992,GO:0031512,GO:0031514,GO:0031647,GO:0035082,GO:0042073,GO:0042384,GO:0042995,GO:0044782,GO:0060170,GO:0060285,GO:0072372,GO:0097546,GO:1902017	protein binding|cytoplasm|centrosome|cytoskeleton|cilium|smoothened signaling pathway|protein transport|intraciliary transport particle B|motile primary cilium|motile cilium|regulation of protein stability|axoneme assembly|intraciliary transport|cilium assembly|cell projection|cilium organization|ciliary membrane|cilium-dependent cell motility|primary cilium|ciliary base|regulation of cilium asse…
ENSMUST00000128184	13.0480254465372	2.64207016273917	23.4539807303352	8.87712259163445	3.15009212077691	0.00980762234932339	1	Up	0.01440927	0.3058532	8.674697e-07	0.4005867	1.255046	0.7889944	Hhex-002	protein_coding	OTTMUST00000050147	ENSMUSG00000024986	GO:0000122,GO:0000977,GO:0000978,GO:0001078,GO:0001227,GO:0001570,GO:0001701,GO:0001889,GO:0002009,GO:0002573,GO:0003677,GO:0003682,GO:0003700,GO:0005634,GO:0005737,GO:0006351,GO:0006355,GO:0006357,GO:0006406,GO:0007165,GO:0007219,GO:0007275,GO:0007492,GO:0008134,GO:0008190,GO:0008283,GO:0008301,GO:0009887,GO:0009952,GO:0016055,GO:0016525,GO:0016973,GO:0022027,GO:0030097,GO:0030154,GO:0030177,GO:…	negative regulation of transcription from RNA polymerase II promoter|RNA polymerase II regulatory region sequence-specific DNA binding|RNA polymerase II core promoter proximal region sequence-specific DNA binding|transcriptional repressor activity, RNA polymerase II core promoter proximal region sequence-specific binding|transcriptional repressor activity, RNA polymerase II transcription regulato…	mmu05202,mmu04950	Transcriptional misregulation in cancers|Maturity onset diabetes of the young
ENSMUST00000128256	26.3376104049855	9.22521312861679	43.4500076813543	4.70991911791951	2.23570228506559	0.0414512944275584	1	Up	0.006170896	0.3248237	0.08109342	1.112656	0.4594165	0.2910207	Mtmr3-003	protein_coding	OTTMUST00000011298	ENSMUSG00000034354	GO:0004438,GO:0004721,GO:0004722,GO:0004725,GO:0005654,GO:0005737,GO:0006470,GO:0006629,GO:0016020,GO:0016311,GO:0016787,GO:0016791,GO:0019898,GO:0042149,GO:0046856,GO:0046872,GO:0052629,GO:2000785	phosphatidylinositol-3-phosphatase activity|phosphoprotein phosphatase activity|protein serine/threonine phosphatase activity|protein tyrosine phosphatase activity|nucleoplasm|cytoplasm|protein dephosphorylation|lipid metabolic process|membrane|dephosphorylation|hydrolase activity|phosphatase activity|extrinsic component of membrane|cellular response to glucose starvation|phosphatidylinositol dep…	mmu00562,mmu04070	Inositol phosphate metabolism|Phosphatidylinositol signaling system
ENSMUST00000128364	31.5246962574387	11.5106528605939	51.5387396542835	4.47748188382292	2.16268759498696	0.0102959872801276	1	Up	0.08943519	1.474234	0.7631851	1.782405	5.072498	2.782125	Mboat7-005	protein_coding	OTTMUST00000055530	ENSMUSG00000035596	GO:0004147,GO:0004772,GO:0006629,GO:0008080,GO:0008374,GO:0008654,GO:0008951,GO:0016020,GO:0016021,GO:0016406,GO:0016407,GO:0016408,GO:0016409,GO:0016410,GO:0016411,GO:0016412,GO:0016413,GO:0016414,GO:0016415,GO:0016416,GO:0016417,GO:0016418,GO:0016419,GO:0016420,GO:0016454,GO:0016740,GO:0016746,GO:0016748,GO:0016749,GO:0016750,GO:0016751,GO:0016752,GO:0016753,GO:0018030,GO:0018031,GO:0018711,GO:…	dihydrolipoamide branched chain acyltransferase activity|sterol O-acyltransferase activity|lipid metabolic process|N-acetyltransferase activity|O-acyltransferase activity|phospholipid biosynthetic process|palmitoleoyl [acyl-carrier-protein]-dependent acyltransferase activity|membrane|integral component of membrane|carnitine O-acyltransferase activity|acetyltransferase activity|C-acyltransferase a…	mmu00564	Glycerophospholipid metabolism
ENSMUST00000128471	16.2473374251058	30.5188007666209	1.97587408359075	0.0647428481446694	-3.94913535629733	0.0205474469229277	1	Down	6.039596	6.701474	3.570882e-17	8.01827e-24	0.7444657	1.734835e-16	Rgma-004	protein_coding	OTTMUST00000077779	ENSMUSG00000070509	GO:0001843,GO:0001934,GO:0001948,GO:0005515,GO:0005783,GO:0005886,GO:0009986,GO:0010976,GO:0010977,GO:0015026,GO:0016020,GO:0030509,GO:0030510,GO:0031225,GO:0043005,GO:0045944,GO:0048671,GO:0048681,GO:0070062,GO:1990459	neural tube closure|positive regulation of protein phosphorylation|glycoprotein binding|protein binding|endoplasmic reticulum|plasma membrane|cell surface|positive regulation of neuron projection development|negative regulation of neuron projection development|coreceptor activity|membrane|BMP signaling pathway|regulation of BMP signaling pathway|anchored component of membrane|neuron projection|po…
ENSMUST00000128475	10.4161454204731	1.63393697391447	19.1983538670317	11.7497517796159	3.55455837422234	0.0329109747736105	1	Up	0.2641101	0.08793081	7.873701e-06	1.709454	1.868559	3.390086e-11	Zfr-005	protein_coding	OTTMUST00000083258	ENSMUSG00000022201	GO:0003676,GO:0003677,GO:0003723,GO:0005634,GO:0005654,GO:0005694,GO:0005737,GO:0007275,GO:0008270,GO:0044822,GO:0046872	nucleic acid binding|DNA binding|RNA binding|nucleus|nucleoplasm|chromosome|cytoplasm|multicellular organism development|zinc ion binding|poly(A) RNA binding|metal ion binding
ENSMUST00000128499	10.8927764997336	0	21.7855529994673	Inf	Inf	0.0263581390954929	1	Up	3.221482e-11	7.14378e-17	1.70294e-14	1.21311	4.452825	5.025143e-11	Rbm12-005	protein_coding	OTTMUST00000060783	ENSMUSG00000089824	GO:0000166,GO:0003676,GO:0003723,GO:0005634,GO:0005654,GO:0008150,GO:0044822	nucleotide binding|nucleic acid binding|RNA binding|nucleus|nucleoplasm|biological_process|poly(A) RNA binding
ENSMUST00000128658	23.0899590083839	4.24562705901547	41.9342909577523	9.87705476125274	3.30408090873418	0.0146424496038869	1	Up	5.326975e-10	7.942732e-15	1.011566	0.4665984	4.166896	4.551907	Zmynd11-010	protein_coding	OTTMUST00000042284	ENSMUSG00000021156	GO:0000122,GO:0000977,GO:0003677,GO:0003682,GO:0003714,GO:0005634,GO:0005654,GO:0005694,GO:0006351,GO:0006355,GO:0008270,GO:0016568,GO:0034243,GO:0035064,GO:0042393,GO:0043124,GO:0046329,GO:0046872,GO:2001237	negative regulation of transcription from RNA polymerase II promoter|RNA polymerase II regulatory region sequence-specific DNA binding|DNA binding|chromatin binding|transcription corepressor activity|nucleus|nucleoplasm|chromosome|transcription, DNA-templated|regulation of transcription, DNA-templated|zinc ion binding|chromatin modification|regulation of transcription elongation from RNA polymera…
ENSMUST00000128768	3.93923953713718	7.87847907427436	0	0	-Inf	0.0444534043526488	1	Down	0.1316371	0.1519766	6.018604e-09	1.880279e-11	1.063976e-09	1.064356e-10	Kmt2a-002	protein_coding	OTTMUST00000049806	ENSMUSG00000002028	GO:0001046,GO:0003677,GO:0003682,GO:0005515,GO:0005634,GO:0005654,GO:0005737,GO:0006306,GO:0006351,GO:0006355,GO:0006461,GO:0008168,GO:0008270,GO:0008285,GO:0008542,GO:0009416,GO:0009791,GO:0009952,GO:0010468,GO:0016568,GO:0016740,GO:0018024,GO:0018026,GO:0032259,GO:0032411,GO:0032922,GO:0035097,GO:0035162,GO:0035640,GO:0042800,GO:0042802,GO:0042803,GO:0043984,GO:0044212,GO:0044648,GO:0045322,GO:…	core promoter sequence-specific DNA binding|DNA binding|chromatin binding|protein binding|nucleus|nucleoplasm|cytoplasm|DNA methylation|transcription, DNA-templated|regulation of transcription, DNA-templated|protein complex assembly|methyltransferase activity|zinc ion binding|negative regulation of cell proliferation|visual learning|response to light stimulus|post-embryonic development|anterior/p…	mmu00310,mmu05202	Lysine degradation|Transcriptional misregulation in cancers
ENSMUST00000128862	8.16383487411383	16.3276697482277	0	0	-Inf	0.0452507529687989	1	Down	0.6868326	0.1128244	3.392636	8.291959e-18	6.972887e-19	1.05296e-21	Nr3c2-008	protein_coding	OTTMUST00000083577	ENSMUSG00000031618	GO:0003677,GO:0003690,GO:0003700,GO:0003707,GO:0005496,GO:0005515,GO:0005634,GO:0005737,GO:0005783,GO:0006351,GO:0006355,GO:0006883,GO:0007588,GO:0008270,GO:0008289,GO:0016020,GO:0017082,GO:0031959,GO:0042127,GO:0042562,GO:0042803,GO:0043235,GO:0043401,GO:0043565,GO:0046872,GO:0046982	DNA binding|double-stranded DNA binding|transcription factor activity, sequence-specific DNA binding|steroid hormone receptor activity|steroid binding|protein binding|nucleus|cytoplasm|endoplasmic reticulum|transcription, DNA-templated|regulation of transcription, DNA-templated|cellular sodium ion homeostasis|excretion|zinc ion binding|lipid binding|membrane|mineralocorticoid receptor activity|mi…	mmu04960	Aldosterone-regulated sodium reabsorption
ENSMUST00000128873	15.3835451618116	27.7909386215868	2.97615170203631	0.107090722719403	-3.22309459020941	0.00432227707859373	1	Down	2.715835	1.053293	1.201743	0.1668428	0.3024151	0.05868597	Gmpr-002	protein_coding	OTTMUST00000056910	ENSMUSG00000000253	GO:0003824,GO:0003920,GO:0005575,GO:0006144,GO:0009117,GO:0016491,GO:0046872,GO:0055114,GO:1902560	catalytic activity|GMP reductase activity|cellular_component|purine nucleobase metabolic process|nucleotide metabolic process|oxidoreductase activity|metal ion binding|oxidation-reduction process|GMP reductase complex	mmu00230	Purine metabolism
ENSMUST00000129143	8.65772333660332	17.3154466732066	0	0	-Inf	0.000784838320740286	0.609192894093664	Down	1.194481	0.3595309	1.984334	0.005096049	1.410934e-16	1.828805e-13	Smox-012	protein_coding	OTTMUST00000038758	ENSMUSG00000027333	GO:0005634,GO:0005737,GO:0006598,GO:0016491,GO:0046208,GO:0046592,GO:0052894,GO:0052895,GO:0052901,GO:0055114	nucleus|cytoplasm|polyamine catabolic process|oxidoreductase activity|spermine catabolic process|polyamine oxidase activity|norspermine:oxygen oxidoreductase activity|N1-acetylspermine:oxygen oxidoreductase (N1-acetylspermidine-forming) activity|spermine:oxygen oxidoreductase (spermidine-forming) activity|oxidation-reduction process	mmu00330,mmu00410	Arginine and proline metabolism|beta-Alanine metabolism
ENSMUST00000129249	52.3985075883054	75.015057435505	29.7819577411058	0.397013063233487	-1.33274161660702	0.0209197001684155	1	Down	1.782141	1.899107	1.995155	0.6588433	0.7241638	0.7686741	Ercc2-004	protein_coding	OTTMUST00000056024	ENSMUSG00000030400	GO:0000166,GO:0000439,GO:0001701,GO:0003676,GO:0003677,GO:0004003,GO:0004386,GO:0004672,GO:0005524,GO:0005634,GO:0005675,GO:0005737,GO:0005819,GO:0005856,GO:0006139,GO:0006281,GO:0006283,GO:0006289,GO:0006351,GO:0006355,GO:0006366,GO:0006915,GO:0006974,GO:0006979,GO:0007059,GO:0007568,GO:0008022,GO:0008026,GO:0008094,GO:0008283,GO:0008353,GO:0009411,GO:0009650,GO:0009791,GO:0016787,GO:0016818,GO:…	nucleotide binding|core TFIIH complex|in utero embryonic development|nucleic acid binding|DNA binding|ATP-dependent DNA helicase activity|helicase activity|protein kinase activity|ATP binding|nucleus|holo TFIIH complex|cytoplasm|spindle|cytoskeleton|nucleobase-containing compound metabolic process|DNA repair|transcription-coupled nucleotide-excision repair|nucleotide-excision repair|transcription…	mmu03022,mmu03420	Basal transcription factors|Nucleotide excision repair
ENSMUST00000129327	29.5396125804033	44.905966764209	14.1732583965976	0.315620827651215	-1.66373568371319	0.0281020158159661	1	Down	1.292549	2.233683	2.441856	1.386751e-09	1.417743	0.3649675	Endov-005	protein_coding	OTTMUST00000008789	ENSMUSG00000039850	GO:0000287,GO:0003677,GO:0003723,GO:0003727,GO:0004518,GO:0004519,GO:0005634,GO:0005730,GO:0005737,GO:0006281,GO:0016443,GO:0016787,GO:0016888,GO:0016891,GO:0043566,GO:0046872	magnesium ion binding|DNA binding|RNA binding|single-stranded RNA binding|nuclease activity|endonuclease activity|nucleus|nucleolus|cytoplasm|DNA repair|bidentate ribonuclease III activity|hydrolase activity|endodeoxyribonuclease activity, producing 5'-phosphomonoesters|endoribonuclease activity, producing 5'-phosphomonoesters|structure-specific DNA binding|metal ion binding
ENSMUST00000129433	23.2654951985953	8.86057694640279	37.6704134507878	4.2514628199331	2.08795932123942	0.0219820175281448	1	Up	0.1706669	0.1809948	0.002140191	0.3311137	0.7859915	0.2972626	Dusp16-005	protein_coding	OTTMUST00000140797	ENSMUSG00000030203	GO:0000188,GO:0005515,GO:0005634,GO:0005654,GO:0005737,GO:0005829,GO:0016791,GO:0043409	inactivation of MAPK activity|protein binding|nucleus|nucleoplasm|cytoplasm|cytosol|phosphatase activity|negative regulation of MAPK cascade	mmu04010	MAPK signaling pathway
ENSMUST00000129467	7.28543095189557	0.653173393694688	13.9176885100965	21.3078007225168	4.41330978840887	0.0182109614334312	1	Up	1.018997e-19	1.440975e-19	0.2197639	1.834884	0.426578	3.109586	Tnfaip2-004	protein_coding	OTTMUST00000040427	ENSMUSG00000021281	GO:0000145,GO:0000149,GO:0001525,GO:0006887,GO:0007275,GO:0030154,GO:0051601	exocyst|SNARE binding|angiogenesis|exocytosis|multicellular organism development|cell differentiation|exocyst localization
ENSMUST00000129514	4.45569360467701	0	8.91138720935402	Inf	Inf	0.0279290945904543	1	Up	1.364634e-10	4.270001e-12	0.006016253	3.590827e-13	0.983612	1.093072	Rxra-004	protein_coding	OTTMUST00000028668	ENSMUSG00000015846	GO:0000122,GO:0000790,GO:0000977,GO:0001701,GO:0001890,GO:0001893,GO:0003007,GO:0003677,GO:0003690,GO:0003700,GO:0003707,GO:0004879,GO:0004886,GO:0005515,GO:0005634,GO:0006351,GO:0006355,GO:0006357,GO:0007507,GO:0007566,GO:0008134,GO:0008270,GO:0008285,GO:0010629,GO:0019048,GO:0019899,GO:0019904,GO:0030424,GO:0031490,GO:0031641,GO:0032403,GO:0032526,GO:0035357,GO:0042809,GO:0042974,GO:0043010,GO:…	negative regulation of transcription from RNA polymerase II promoter|nuclear chromatin|RNA polymerase II regulatory region sequence-specific DNA binding|in utero embryonic development|placenta development|maternal placenta development|heart morphogenesis|DNA binding|double-stranded DNA binding|transcription factor activity, sequence-specific DNA binding|steroid hormone receptor activity|RNA polym…	mmu04151,mmu04920,mmu03320,mmu04919,mmu04976,mmu05200,mmu05202,mmu05216,mmu05222,mmu05223,mmu04932,mmu05160	PI3K-Akt signaling pathway|Adipocytokine signaling pathway|PPAR signaling pathway|Thyroid hormone signaling pathway|Bile secretion|Pathways in cancer|Transcriptional misregulation in cancers|Thyroid cancer|Small cell lung cancer|Non-small cell lung cancer|Non-alcoholic fatty liver disease (NAFLD)|Hepatitis C
ENSMUST00000129993	26.7454090921283	12.1501469914786	41.340671192778	3.40248321454644	1.76658804450654	0.0256920588034214	1	Up	1.808235	2.426584	0.007920969	3.022538	4.554373	5.877294	Fam188a-007	protein_coding	OTTMUST00000026700	ENSMUSG00000026767	GO:0003674,GO:0005634,GO:0005654,GO:0006915,GO:0008150,GO:0031965	molecular_function|nucleus|nucleoplasm|apoptotic process|biological_process|nuclear membrane
ENSMUST00000130175	13.0393938875315	0.653173393694688	25.4256143813682	38.926286077802	5.2826727998928	0.00485460862362979	1	Up	8.974631e-14	2.702934e-16	0.2362797	0.2375606	3.300042	4.410781	Smim1-010	protein_coding	OTTMUST00000024491	ENSMUSG00000078350	GO:0003674,GO:0008150,GO:0016020,GO:0016021,GO:0070062	molecular_function|biological_process|membrane|integral component of membrane|extracellular exosome
ENSMUST00000130214	5.9576858057136	0	11.9153716114272	Inf	Inf	0.00769690759311898	1	Up	6.727031e-08	0.006012016	0.0009596222	0.2255628	0.2219275	0.1511338	Csgalnact1-002	protein_coding	OTTMUST00000061382	ENSMUSG00000036356	GO:0001958,GO:0005794,GO:0008376,GO:0008955,GO:0015020,GO:0016020,GO:0016021,GO:0016740,GO:0019276,GO:0030198,GO:0030204,GO:0030206,GO:0032580,GO:0046398,GO:0046872,GO:0047237,GO:0047238,GO:0050653,GO:0051216	endochondral ossification|Golgi apparatus|acetylgalactosaminyltransferase activity|peptidoglycan glycosyltransferase activity|glucuronosyltransferase activity|membrane|integral component of membrane|transferase activity|UDP-N-acetylgalactosamine metabolic process|extracellular matrix organization|chondroitin sulfate metabolic process|chondroitin sulfate biosynthetic process|Golgi cisterna membran…	mmu00532	Glycosaminoglycan biosynthesis - chondroitin sulfate / dermatan sulfate
ENSMUST00000130313	36.7977566410839	18.6655275403057	54.929985741862	2.94285739437302	1.55721763354043	0.0218173871833132	1	Up	1.945154	1.526016	1.195249	3.557391	3.845389	5.751933	Plagl1-024	protein_coding	OTTMUST00000077362	ENSMUSG00000019817	GO:0000977,GO:0000981,GO:0001228,GO:0003677,GO:0005515,GO:0005634,GO:0005654,GO:0005794,GO:0010468,GO:0035914,GO:0043231,GO:0045944	RNA polymerase II regulatory region sequence-specific DNA binding|RNA polymerase II transcription factor activity, sequence-specific DNA binding|transcriptional activator activity, RNA polymerase II transcription regulatory region sequence-specific binding|DNA binding|protein binding|nucleus|nucleoplasm|Golgi apparatus|regulation of gene expression|skeletal muscle cell differentiation|intracellul…
ENSMUST00000130774	5.12435277116869	0	10.2487055423374	Inf	Inf	0.0157263370488254	1	Up	0.005307342	7.613603e-16	8.462435e-15	1.165415	2.026517	2.095944e-20	Cdk5rap3-004	protein_coding	OTTMUST00000003419	ENSMUSG00000018669	GO:0000079,GO:0001933,GO:0005515,GO:0005634,GO:0005737,GO:0005813,GO:0005856,GO:0005874,GO:0007095,GO:0007346,GO:0008283,GO:0010921,GO:0012505,GO:0016020,GO:0019901,GO:0030262,GO:0030332,GO:0030968,GO:0031398,GO:0032088,GO:0032403,GO:0043234,GO:0043407,GO:0044387,GO:0044389,GO:0044818,GO:0045944,GO:0051019,GO:0051059,GO:0071569,GO:0071901,GO:0097371,GO:1900182,GO:1901798,GO:1903363	regulation of cyclin-dependent protein serine/threonine kinase activity|negative regulation of protein phosphorylation|protein binding|nucleus|cytoplasm|centrosome|cytoskeleton|microtubule|mitotic G2 DNA damage checkpoint|regulation of mitotic cell cycle|cell proliferation|regulation of phosphatase activity|endomembrane system|membrane|protein kinase binding|apoptotic nuclear changes|cyclin bindi…
ENSMUST00000131254	36.320812858173	19.6429498492614	52.9986758670846	2.69810167382154	1.43194471505946	0.0355638757921318	1	Up	1.548515	1.23766	1.448908	4.762951	3.31648	2.895375	Hdac5-009	protein_coding	OTTMUST00000005105	ENSMUSG00000008855	GO:0000118,GO:0000122,GO:0000790,GO:0001025,GO:0001046,GO:0001047,GO:0001077,GO:0001085,GO:0001226,GO:0002076,GO:0003682,GO:0003714,GO:0004407,GO:0005080,GO:0005515,GO:0005634,GO:0005654,GO:0005737,GO:0005794,GO:0005829,GO:0006351,GO:0006355,GO:0006476,GO:0006954,GO:0007399,GO:0007507,GO:0008134,GO:0010629,GO:0010830,GO:0010832,GO:0016568,GO:0016575,GO:0016604,GO:0016787,GO:0019901,GO:0030183,GO:…	histone deacetylase complex|negative regulation of transcription from RNA polymerase II promoter|nuclear chromatin|RNA polymerase III transcription factor binding|core promoter sequence-specific DNA binding|core promoter binding|transcriptional activator activity, RNA polymerase II core promoter proximal region sequence-specific binding|RNA polymerase II transcription factor binding|RNA polymeras…	mmu05203,mmu05034,mmu05169	Viral carcinogenesis|Alcoholism|Epstein-Barr virus infection
ENSMUST00000131415	8.9144826580894	0.979760090542033	16.8492052256368	17.1972765458484	4.10410820487868	0.0112484721139452	1	Up	1.427549e-16	1.253971e-14	0.1977761	0.6694387	1.761066	0.5698642	Coro1a-003	protein_coding	OTTMUST00000061734	ENSMUSG00000030707	GO:0001772,GO:0001845,GO:0001891,GO:0003779,GO:0003785,GO:0005515,GO:0005737,GO:0005769,GO:0005856,GO:0005884,GO:0005886,GO:0005911,GO:0006816,GO:0006909,GO:0007015,GO:0008022,GO:0008064,GO:0008092,GO:0008360,GO:0015629,GO:0016020,GO:0016477,GO:0030027,GO:0030036,GO:0030335,GO:0030424,GO:0030595,GO:0030833,GO:0030864,GO:0031252,GO:0031339,GO:0031410,GO:0031589,GO:0032036,GO:0032796,GO:0032956,GO:…	immunological synapse|phagolysosome assembly|phagocytic cup|actin binding|actin monomer binding|protein binding|cytoplasm|early endosome|cytoskeleton|actin filament|plasma membrane|cell-cell junction|calcium ion transport|phagocytosis|actin filament organization|protein C-terminus binding|regulation of actin polymerization or depolymerization|cytoskeletal protein binding|regulation of cell shape|…	mmu04145,mmu05152	Phagosome|Tuberculosis
ENSMUST00000132026	16.685762835007	0.653173393694688	32.7183522763194	50.0913732741736	5.64649025906217	0.0159602894068374	1	Up	3.283057e-06	6.964033e-05	0.03658397	0.4793525	0.9758667	1.774958e-05	Itgbl1-003	protein_coding	OTTMUST00000068776	ENSMUSG00000032925	GO:0003674,GO:0005575,GO:0005576,GO:0008150	molecular_function|cellular_component|extracellular region|biological_process
ENSMUST00000132086	4.90030568722679	9.80061137445357	0	0	-Inf	0.0193165331323774	1	Down	1.778056	0.4166658	2.310334	2.45869e-23	1.642135e-23	2.384268e-22	Leng8-005	protein_coding	OTTMUST00000069082	ENSMUSG00000035545	GO:0005575,GO:0008150	cellular_component|biological_process
ENSMUST00000132136	14.1999511219513	1.63093204637374	26.7689701975288	16.4132958556107	4.03679306177739	0.00364700999942392	1	Up	0.2999866	1.655781e-14	0.2828283	0.8909511	3.030698	5.110461	4833439L19Rik-009	protein_coding	OTTMUST00000081319	ENSMUSG00000025871	GO:0003674,GO:0005737,GO:0008150,GO:0008748,GO:0016491,GO:0043738,GO:0043826,GO:0043883,GO:0043914,GO:0052693,GO:0055114	molecular_function|cytoplasm|biological_process|N-ethylmaleimide reductase activity|oxidoreductase activity|reduced coenzyme F420 dehydrogenase activity|sulfur oxygenase reductase activity|malolactic enzyme activity|NADPH:sulfur oxidoreductase activity|epoxyqueuosine reductase activity|oxidation-reduction process
ENSMUST00000132144	6.93001217753039	0.653173393694688	13.2068509613661	20.2195176485393	4.3376766759878	0.0230868335329583	1	Up	6.935257e-23	1.033575e-08	0.3139869	0.317047	2.478148	2.36725	Irak1-010	protein_coding	OTTMUST00000045166	ENSMUSG00000031392	GO:0000166,GO:0001959,GO:0002376,GO:0004672,GO:0004674,GO:0005149,GO:0005515,GO:0005524,GO:0005634,GO:0005737,GO:0005811,GO:0006468,GO:0007165,GO:0007250,GO:0007254,GO:0016020,GO:0016301,GO:0016310,GO:0016740,GO:0019221,GO:0031072,GO:0031663,GO:0032088,GO:0032481,GO:0032494,GO:0032496,GO:0034134,GO:0034142,GO:0034605,GO:0042803,GO:0043123,GO:0043406,GO:0043507,GO:0045087,GO:0045892,GO:0046777,GO:…	nucleotide binding|regulation of cytokine-mediated signaling pathway|immune system process|protein kinase activity|protein serine/threonine kinase activity|interleukin-1 receptor binding|protein binding|ATP binding|nucleus|cytoplasm|lipid particle|protein phosphorylation|signal transduction|activation of NF-kappaB-inducing kinase activity|JNK cascade|membrane|kinase activity|phosphorylation|trans…	mmu04064,mmu04620,mmu04722,mmu05133,mmu05152,mmu05162,mmu05169,mmu05145,mmu05140,mmu05142	NF-kappa B signaling pathway|Toll-like receptor signaling pathway|Neurotrophin signaling pathway|Pertussis|Tuberculosis|Measles|Epstein-Barr virus infection|Toxoplasmosis|Leishmaniasis|Chagas disease (American trypanosomiasis)
ENSMUST00000132318	14.9148767289478	2.30313295349802	27.5266205043976	11.9518156616143	3.57915789694528	0.014931375038993	1	Up	0.2575791	0.5325973	1.464292e-21	3.783228	0.2515269	4.450429	Zfp113-002	protein_coding	OTTMUST00000054243	ENSMUSG00000037007	GO:0003700,GO:0006355,GO:0042802	transcription factor activity, sequence-specific DNA binding|regulation of transcription, DNA-templated|identical protein binding
ENSMUST00000132497	6.52787910971244	12.3942829772953	0.661475242129627	0.0533693835570291	-4.22784384219879	0.0389391606711263	1	Down	1.797396	4.437014e-17	1.04253	2.543474e-14	1.842275e-15	0.1498472	Akap2-006	protein_coding	OTTMUST00000016814	ENSMUSG00000038729	GO:0007015,GO:0007178,GO:0008104,GO:0019904,GO:0043234,GO:0051018,GO:0051291	actin filament organization|transmembrane receptor protein serine/threonine kinase signaling pathway|protein localization|protein domain specific binding|protein complex|protein kinase A binding|protein heterooligomerization
ENSMUST00000132509	6.06890441174435	11.8048580419401	0.332950781548624	0.0282045561552475	-5.14792795581587	0.0263528049869937	1	Down	3.566635e-08	0.9333664	1.597002	0.05977062	1.517794e-06	0	Gde1-002	protein_coding	OTTMUST00000056451	ENSMUSG00000033917	GO:0005886,GO:0005887,GO:0006629,GO:0007186,GO:0008081,GO:0008889,GO:0016020,GO:0016021,GO:0016787,GO:0031410,GO:0046872,GO:0047395	plasma membrane|integral component of plasma membrane|lipid metabolic process|G-protein coupled receptor signaling pathway|phosphoric diester hydrolase activity|glycerophosphodiester phosphodiesterase activity|membrane|integral component of membrane|hydrolase activity|cytoplasmic vesicle|metal ion binding|glycerophosphoinositol glycerophosphodiesterase activity
ENSMUST00000133103	34.1850978602813	15.6908552841452	52.6793404364173	3.35732753138364	1.74731328915132	0.0136709840648386	1	Up	0.2730236	0.1500284	0.7312415	1.61767	0.9421833	1.165015	Prorsd1-002	protein_coding	OTTMUST00000011883	ENSMUSG00000032673	GO:0002161,GO:0003674,GO:0005575,GO:0008150	aminoacyl-tRNA editing activity|molecular_function|cellular_component|biological_process
ENSMUST00000133235	9.22750023177634	1.30367820357207	17.1513222599806	13.1561011091434	3.71766009582148	0.0489696261778978	1	Up	0.6821817	3.920083e-72	1.054568e-83	1.327577e-05	5.2845	3.066892	Gm10130-201	protein_coding		ENSMUSG00000095315	GO:0003674,GO:0005575,GO:0008150	molecular_function|cellular_component|biological_process
ENSMUST00000133346	20.028580153742	33.4433816612817	6.61377864620225	0.197760463136992	-2.3381740678681	0.0127584535781802	1	Down	2.708116	4.831993	4.516819	0.7078638	1.129546	0.4513755	Rbmx-006	protein_coding	OTTMUST00000043158	ENSMUSG00000031134	GO:0000166,GO:0000381,GO:0001047,GO:0001649,GO:0003676,GO:0003682,GO:0003723,GO:0003727,GO:0003729,GO:0005615,GO:0005634,GO:0005681,GO:0005719,GO:0006351,GO:0006366,GO:0006376,GO:0006397,GO:0006509,GO:0008380,GO:0016020,GO:0030529,GO:0044530,GO:0044822,GO:0045893,GO:0045944,GO:0070062,GO:0071013,GO:0071347	nucleotide binding|regulation of alternative mRNA splicing, via spliceosome|core promoter binding|osteoblast differentiation|nucleic acid binding|chromatin binding|RNA binding|single-stranded RNA binding|mRNA binding|extracellular space|nucleus|spliceosomal complex|nuclear euchromatin|transcription, DNA-templated|transcription from RNA polymerase II promoter|mRNA splice site selection|mRNA proces…	mmu03040	Spliceosome
ENSMUST00000133635	11.0503742195521	2.62604757685031	19.474700862254	7.41597411788402	2.89063620889528	0.0276488084338943	1	Up	0.1162765	0.2818289	0.1179189	0.3496414	2.307087	1.272612	Med7-008	protein_coding	OTTMUST00000012246	ENSMUSG00000020397	GO:0000151,GO:0001104,GO:0003713,GO:0005634,GO:0005667,GO:0006351,GO:0006355,GO:0006357,GO:0016567,GO:0016592,GO:0019827,GO:0061630	ubiquitin ligase complex|RNA polymerase II transcription cofactor activity|transcription coactivator activity|nucleus|transcription factor complex|transcription, DNA-templated|regulation of transcription, DNA-templated|regulation of transcription from RNA polymerase II promoter|protein ubiquitination|mediator complex|stem cell population maintenance|ubiquitin protein ligase activity
ENSMUST00000133803	34.7349310459308	68.808386849732	0.661475242129627	0.00961329384998077	-6.70075345128683	0.0112164274199071	1	Down	7.790502	2.233071e-05	3.029598	0.009651566	1.855554e-06	0.1123856	Txlna-003	protein_coding	OTTMUST00000021785	ENSMUSG00000053841	GO:0005737,GO:0006887,GO:0016020,GO:0019905,GO:0042113,GO:0098779	cytoplasm|exocytosis|membrane|syntaxin binding|B cell activation|mitophagy in response to mitochondrial depolarization
ENSMUST00000133921	25.2419198357865	47.8479156196524	2.63592405192069	0.0550896317589652	-4.18207537038761	1.04355292170018e-05	0.0461059709416159	Down	1.721203	3.472645	4.712407	0.0004900898	0.4559371	0.08343866	Cpne1-011	protein_coding	OTTMUST00000060774	ENSMUSG00000074643	GO:0001786,GO:0004175,GO:0005509,GO:0005515,GO:0005634,GO:0005737,GO:0005829,GO:0005886,GO:0006351,GO:0006355,GO:0006508,GO:0010629,GO:0016020,GO:0030154,GO:0042803,GO:0043122,GO:0043392,GO:0045666,GO:0051059,GO:0051897,GO:0070062,GO:0071277,GO:1901223,GO:1903265,GO:1990138	phosphatidylserine binding|endopeptidase activity|calcium ion binding|protein binding|nucleus|cytoplasm|cytosol|plasma membrane|transcription, DNA-templated|regulation of transcription, DNA-templated|proteolysis|negative regulation of gene expression|membrane|cell differentiation|protein homodimerization activity|regulation of I-kappaB kinase/NF-kappaB signaling|negative regulation of DNA binding…
ENSMUST00000134057	24.6442945550342	39.6875929594107	9.60099615065762	0.241914297006542	-2.04743206053882	0.0143453939914914	1	Down	2.79894	4.244938	2.475528	1.115649	1.099284	1.072872e-14	Phrf1-004	protein_coding	OTTMUST00000060262	ENSMUSG00000038611	GO:0005634,GO:0006366,GO:0006397,GO:0008270,GO:0016020,GO:0019904,GO:0046872,GO:0070063	nucleus|transcription from RNA polymerase II promoter|mRNA processing|zinc ion binding|membrane|protein domain specific binding|metal ion binding|RNA polymerase binding
ENSMUST00000134357	23.4480916899418	9.85134771593746	37.0448356639461	3.76038251132027	1.91087942230625	0.0321255447349831	1	Up	0.1375439	1.182334	0.9787533	2.884871	4.230373	1.030819	Bcl2l1-007	protein_coding	OTTMUST00000037606	ENSMUSG00000007659	GO:0000910,GO:0001541,GO:0001701,GO:0001836,GO:0002931,GO:0005515,GO:0005622,GO:0005634,GO:0005737,GO:0005739,GO:0005740,GO:0005741,GO:0005743,GO:0005813,GO:0005829,GO:0005856,GO:0006915,GO:0007093,GO:0007281,GO:0007283,GO:0008283,GO:0008284,GO:0008584,GO:0008630,GO:0009314,GO:0009566,GO:0009615,GO:0016020,GO:0016021,GO:0019050,GO:0019901,GO:0030054,GO:0031410,GO:0031966,GO:0034097,GO:0040007,GO:…	cytokinesis|ovarian follicle development|in utero embryonic development|release of cytochrome c from mitochondria|response to ischemia|protein binding|intracellular|nucleus|cytoplasm|mitochondrion|mitochondrial envelope|mitochondrial outer membrane|mitochondrial inner membrane|centrosome|cytosol|cytoskeleton|apoptotic process|mitotic cell cycle checkpoint|germ cell development|spermatogenesis|cel…	mmu04014,mmu04630,mmu04064,mmu04151,mmu04210,mmu04215,mmu05200,mmu05202,mmu05212,mmu05220,mmu05222,mmu05014,mmu05166,mmu05145	Ras signaling pathway|Jak-STAT signaling pathway|NF-kappa B signaling pathway|PI3K-Akt signaling pathway|Apoptosis|Apoptosis - multiple species|Pathways in cancer|Transcriptional misregulation in cancers|Pancreatic cancer|Chronic myeloid leukemia|Small cell lung cancer|Amyotrophic lateral sclerosis (ALS)|HTLV-I infection|Toxoplasmosis
ENSMUST00000134538	9.04463551972743	16.4281555659952	1.66111547345962	0.101113936180272	-3.30594624232935	0.0302701966509849	1	Down	0.2475691	0.4573042	0.04050624	0.05464586	0.01068455	0.004615248	Pif1-002	protein_coding	OTTMUST00000086304	ENSMUSG00000041064	GO:0000002,GO:0000166,GO:0000287,GO:0000723,GO:0000784,GO:0003677,GO:0003678,GO:0004386,GO:0005515,GO:0005524,GO:0005634,GO:0005657,GO:0005739,GO:0006260,GO:0006281,GO:0006310,GO:0006974,GO:0010521,GO:0016787,GO:0017116,GO:0032204,GO:0032211,GO:0032508,GO:0033682,GO:0042162,GO:0043141,GO:0044806,GO:0051974	mitochondrial genome maintenance|nucleotide binding|magnesium ion binding|telomere maintenance|nuclear chromosome, telomeric region|DNA binding|DNA helicase activity|helicase activity|protein binding|ATP binding|nucleus|replication fork|mitochondrion|DNA replication|DNA repair|DNA recombination|cellular response to DNA damage stimulus|telomerase inhibitor activity|hydrolase activity|single-strand…
ENSMUST00000134776	8.1121541257883	0.330258770342397	15.8940494812342	48.1260481432666	5.58874605656151	0.015869271956252	1	Up	2.774637e-13	0.1276419	1.496526e-16	0.9235001	0.2920032	2.597391	Abcc1-011	protein_coding	OTTMUST00000066868	ENSMUSG00000023088	GO:0000166,GO:0005215,GO:0005324,GO:0005524,GO:0005737,GO:0005886,GO:0005887,GO:0006810,GO:0006855,GO:0006979,GO:0008559,GO:0015238,GO:0015431,GO:0015562,GO:0015911,GO:0016020,GO:0016021,GO:0016323,GO:0016787,GO:0016887,GO:0030335,GO:0033700,GO:0034040,GO:0034634,GO:0034775,GO:0042493,GO:0042626,GO:0042908,GO:0043215,GO:0046618,GO:0046624,GO:0055085,GO:0060326,GO:0070062,GO:1901215	nucleotide binding|transporter activity|long-chain fatty acid transporter activity|ATP binding|cytoplasm|plasma membrane|integral component of plasma membrane|transport|drug transmembrane transport|response to oxidative stress|xenobiotic-transporting ATPase activity|drug transmembrane transporter activity|glutathione S-conjugate-exporting ATPase activity|efflux transmembrane transporter activity|…	mmu02010,mmu04071,mmu04977,mmu05206	ABC transporters|Sphingolipid signaling pathway|Vitamin digestion and absorption|MicroRNAs in cancer
ENSMUST00000134902	85.3211559989875	114.087515403603	56.5547965943725	0.49571415762979	-1.01241963202301	0.0428312576222213	1	Down	1.679692	3.118192	3.23836	1.316974	1.999705	0.4862779	Bcl2l1-003	protein_coding	OTTMUST00000037602	ENSMUSG00000007659	GO:0000910,GO:0001541,GO:0001701,GO:0001836,GO:0002931,GO:0005515,GO:0005622,GO:0005634,GO:0005737,GO:0005739,GO:0005740,GO:0005741,GO:0005743,GO:0005813,GO:0005829,GO:0005856,GO:0006915,GO:0007093,GO:0007281,GO:0007283,GO:0008283,GO:0008284,GO:0008584,GO:0008630,GO:0009314,GO:0009566,GO:0009615,GO:0016020,GO:0016021,GO:0019050,GO:0019901,GO:0030054,GO:0031410,GO:0031966,GO:0034097,GO:0040007,GO:…	cytokinesis|ovarian follicle development|in utero embryonic development|release of cytochrome c from mitochondria|response to ischemia|protein binding|intracellular|nucleus|cytoplasm|mitochondrion|mitochondrial envelope|mitochondrial outer membrane|mitochondrial inner membrane|centrosome|cytosol|cytoskeleton|apoptotic process|mitotic cell cycle checkpoint|germ cell development|spermatogenesis|cel…	mmu04014,mmu04630,mmu04064,mmu04151,mmu04210,mmu04215,mmu05200,mmu05202,mmu05212,mmu05220,mmu05222,mmu05014,mmu05166,mmu05145	Ras signaling pathway|Jak-STAT signaling pathway|NF-kappa B signaling pathway|PI3K-Akt signaling pathway|Apoptosis|Apoptosis - multiple species|Pathways in cancer|Transcriptional misregulation in cancers|Pancreatic cancer|Chronic myeloid leukemia|Small cell lung cancer|Amyotrophic lateral sclerosis (ALS)|HTLV-I infection|Toxoplasmosis
ENSMUST00000134939	235.44382675025	129.428347548958	341.459305951542	2.63821112158123	1.39956002018872	0.00395440189458125	1	Up	3.391299	5.171789	0.03173536	8.289295	5.59029	7.695986	Qars-021	protein_coding	OTTMUST00000145185	ENSMUSG00000032604	GO:0003723,GO:0004819,GO:0005739,GO:0005829,GO:0006425,GO:0017101,GO:0019901,GO:0043066	RNA binding|glutamine-tRNA ligase activity|mitochondrion|cytosol|glutaminyl-tRNA aminoacylation|aminoacyl-tRNA synthetase multienzyme complex|protein kinase binding|negative regulation of apoptotic process	mmu00970	Aminoacyl-tRNA biosynthesis
ENSMUST00000134942	41.4783346928217	68.4042140587915	14.5524553268518	0.212742087999788	-2.23282261663405	0.000737106594200301	0.609192894093664	Down	6.319474	4.244114	4.816893	0.0001066084	0.0001219539	3.135594	Senp3-003	protein_coding	OTTMUST00000013469	ENSMUSG00000005204	GO:0004175,GO:0004843,GO:0005515,GO:0005634,GO:0005730,GO:0005737,GO:0006508,GO:0008233,GO:0008234,GO:0016787,GO:0016926,GO:0016929,GO:0019538,GO:0071339	endopeptidase activity|thiol-dependent ubiquitin-specific protease activity|protein binding|nucleus|nucleolus|cytoplasm|proteolysis|peptidase activity|cysteine-type peptidase activity|hydrolase activity|protein desumoylation|SUMO-specific protease activity|protein metabolic process|MLL1 complex
ENSMUST00000135141	26.919099433386	46.2383599512797	7.59983891549227	0.164362207558833	-2.60504948221395	0.00158815140544462	0.90066807733578	Down	2.492551	3.327486	1.896238	1.924602e-23	0.2757413	0.9167821	Ntn1-002	protein_coding	OTTMUST00000074431	ENSMUSG00000020902	GO:0001764,GO:0005515,GO:0005576,GO:0005578,GO:0005604,GO:0005737,GO:0006915,GO:0006930,GO:0007265,GO:0007409,GO:0007411,GO:0008284,GO:0016337,GO:0030334,GO:0030517,GO:0030879,GO:0032488,GO:0033564,GO:0040023,GO:0042472,GO:0045773,GO:0060603,GO:0071944,GO:2000147	neuron migration|protein binding|extracellular region|proteinaceous extracellular matrix|basement membrane|cytoplasm|apoptotic process|substrate-dependent cell migration, cell extension|Ras protein signal transduction|axonogenesis|axon guidance|positive regulation of cell proliferation|single organismal cell-cell adhesion|regulation of cell migration|negative regulation of axon extension|mammary …	mmu04360	Axon guidance
ENSMUST00000135302	36.2872677059864	60.3423425294993	12.2321928824736	0.20271325854633	-2.30248764291784	0.00111021020785725	0.770053421256185	Down	3.399741	6.220266	5.17801	0.6700684	1.232794	1.015578	Pdpr-003	protein_coding	OTTMUST00000078335	ENSMUSG00000033624	GO:0004741,GO:0005737,GO:0005739,GO:0016491,GO:0055114	[pyruvate dehydrogenase (lipoamide)] phosphatase activity|cytoplasm|mitochondrion|oxidoreductase activity|oxidation-reduction process
ENSMUST00000135327	9.24212483041883	0	18.4842496608377	Inf	Inf	0.00272064080858869	1	Up	8.940422e-24	4.864431e-21	3.968204e-16	4.39611e-19	3.288736	3.873496	Pprc1-006	protein_coding	OTTMUST00000056443	ENSMUSG00000055491	GO:0000166,GO:0001104,GO:0003676,GO:0003723,GO:0005634,GO:0006351,GO:0006355,GO:0008134,GO:0030374,GO:0044822,GO:0045944,GO:0051091	nucleotide binding|RNA polymerase II transcription cofactor activity|nucleic acid binding|RNA binding|nucleus|transcription, DNA-templated|regulation of transcription, DNA-templated|transcription factor binding|ligand-dependent nuclear receptor transcription coactivator activity|poly(A) RNA binding|positive regulation of transcription from RNA polymerase II promoter|positive regulation of sequenc…
ENSMUST00000135357	14.8602352684496	3.26453267656479	26.4559378603345	8.10405055837076	3.01864317464291	0.00782965579724169	1	Up	0.11902	3.846424e-19	0.5329815	1.039872	1.753864	2.384404	Dcaf17-008	protein_coding	OTTMUST00000031766	ENSMUSG00000041966	GO:0003674,GO:0005634,GO:0008150,GO:0016020,GO:0016021,GO:0016567,GO:0080008	molecular_function|nucleus|biological_process|membrane|integral component of membrane|protein ubiquitination|Cul4-RING E3 ubiquitin ligase complex
ENSMUST00000135526	26.7404851885487	42.8730217377014	10.6079486393959	0.247427128050263	-2.01492440800083	0.0118834662520996	1	Down	1.650538	0.9731601	0.8307365	0.2874732	5.666015e-09	0.5224797	Sh3rf3-002	protein_coding	OTTMUST00000084697	ENSMUSG00000037990	GO:0003674,GO:0005575,GO:0008150,GO:0008270,GO:0046872	molecular_function|cellular_component|biological_process|zinc ion binding|metal ion binding
ENSMUST00000135618	9.78533503309945	0.325919550893018	19.2447505153059	59.047548582389	5.8838052608359	0.00638276773159466	1	Up	0.01172356	2.220416e-07	1.053404e-15	0.4329393	0.0001287469	0.4466886	Rasal3-005	protein_coding	OTTMUST00000086052	ENSMUSG00000052142	GO:0005096,GO:0005737,GO:0007165,GO:0016020,GO:0031235,GO:0043087,GO:0046580,GO:0051142,GO:0070062,GO:0098562	GTPase activator activity|cytoplasm|signal transduction|membrane|intrinsic component of the cytoplasmic side of the plasma membrane|regulation of GTPase activity|negative regulation of Ras protein signal transduction|positive regulation of NK T cell proliferation|extracellular exosome|cytoplasmic side of membrane	mmu04014	Ras signaling pathway
ENSMUST00000135846	29.2318134561199	10.7720238283278	47.6916030839121	4.42735774112336	2.14644595136497	0.0146002498503452	1	Up	0.1436869	0.009563393	0.4753154	0.8419526	0.4371868	1.3476	Enpp1-002	protein_coding	OTTMUST00000047202	ENSMUSG00000037370	GO:0003676,GO:0003824,GO:0004528,GO:0004551,GO:0005044,GO:0005158,GO:0005509,GO:0005524,GO:0005576,GO:0005615,GO:0005765,GO:0005886,GO:0005887,GO:0006091,GO:0006796,GO:0006955,GO:0008152,GO:0008270,GO:0009143,GO:0009986,GO:0016020,GO:0016021,GO:0016787,GO:0030247,GO:0030279,GO:0030308,GO:0030505,GO:0030643,GO:0030730,GO:0031214,GO:0031953,GO:0032869,GO:0035529,GO:0042803,GO:0045599,GO:0045719,GO:…	nucleic acid binding|catalytic activity|phosphodiesterase I activity|nucleotide diphosphatase activity|scavenger receptor activity|insulin receptor binding|calcium ion binding|ATP binding|extracellular region|extracellular space|lysosomal membrane|plasma membrane|integral component of plasma membrane|generation of precursor metabolites and energy|phosphate-containing compound metabolic process|im…	mmu00500,mmu00230,mmu00760,mmu00770	Starch and sucrose metabolism|Purine metabolism|Nicotinate and nicotinamide metabolism|Pantothenate and CoA biosynthesis
ENSMUST00000135934	74.4134198970108	43.6022941021294	105.224545691892	2.41328003167506	1.27099533240751	0.0106648241804789	1	Up	2.735897	4.028012	3.278426	7.178052	8.176864	7.805457	Stt3a-005	protein_coding	OTTMUST00000078838	ENSMUSG00000032116	GO:0004576,GO:0004579,GO:0005783,GO:0006486,GO:0008250,GO:0016020,GO:0016021,GO:0016740,GO:0016757,GO:0018279,GO:0043686,GO:0043687	oligosaccharyl transferase activity|dolichyl-diphosphooligosaccharide-protein glycotransferase activity|endoplasmic reticulum|protein glycosylation|oligosaccharyltransferase complex|membrane|integral component of membrane|transferase activity|transferase activity, transferring glycosyl groups|protein N-linked glycosylation via asparagine|co-translational protein modification|post-translational pr…	mmu00510,mmu04141	N-Glycan biosynthesis|Protein processing in endoplasmic reticulum
ENSMUST00000136023	7.21979202884457	14.4395840576891	0	0	-Inf	0.00487741185160799	1	Down	2.380225e-05	1.073293	1.372414	8.111377e-05	8.448699e-05	8.609659e-09	Casc4-007	protein_coding	OTTMUST00000036531	ENSMUSG00000060227	GO:0003674,GO:0005794,GO:0008150,GO:0016020,GO:0016021	molecular_function|Golgi apparatus|biological_process|membrane|integral component of membrane
ENSMUST00000136086	10.1076991915476	0	20.2153983830951	Inf	Inf	0.0029815175500243	1	Up	1.124179e-15	4.488605e-06	5.489735e-16	3.856398	2.742552	1.633988e-16	Prkci-005	protein_coding	OTTMUST00000081436	ENSMUSG00000037643	GO:0000166,GO:0004672,GO:0004674,GO:0004697,GO:0005515,GO:0005524,GO:0005543,GO:0005634,GO:0005737,GO:0005768,GO:0005829,GO:0005886,GO:0005923,GO:0006468,GO:0007015,GO:0007275,GO:0010976,GO:0015630,GO:0016020,GO:0016301,GO:0016310,GO:0016324,GO:0016477,GO:0016740,GO:0018105,GO:0019904,GO:0031252,GO:0032869,GO:0034351,GO:0034613,GO:0035089,GO:0035556,GO:0042462,GO:0043220,GO:0043234,GO:0043434,GO:…	nucleotide binding|protein kinase activity|protein serine/threonine kinase activity|protein kinase C activity|protein binding|ATP binding|phospholipid binding|nucleus|cytoplasm|endosome|cytosol|plasma membrane|bicellular tight junction|protein phosphorylation|actin filament organization|multicellular organism development|positive regulation of neuron projection development|microtubule cytoskeleto…	mmu04015,mmu04390,mmu04144,mmu04530,mmu04611,mmu04910	Rap1 signaling pathway|Hippo signaling pathway|Endocytosis|Tight junction|Platelet activation|Insulin signaling pathway
ENSMUST00000136189	11.0499317575791	2.61803628390588	19.4818272312524	7.44138931573066	2.89557199926277	0.0276515219624884	1	Up	0.02960079	0.02523029	0.03915527	0.0522618	0.3312169	0.2669776	Tbc1d14-003	protein_coding	OTTMUST00000085380	ENSMUSG00000029192	GO:0005096,GO:0005776,GO:0005794,GO:0006886,GO:0010507,GO:0017137,GO:0019901,GO:0031338,GO:0055037,GO:0071955,GO:0090630,GO:2000785	GTPase activator activity|autophagosome|Golgi apparatus|intracellular protein transport|negative regulation of autophagy|Rab GTPase binding|protein kinase binding|regulation of vesicle fusion|recycling endosome|recycling endosome to Golgi transport|activation of GTPase activity|regulation of autophagosome assembly
ENSMUST00000136232	8.02725230057953	16.0545046011591	0	0	-Inf	0.00134754098165476	0.844084588683976	Down	4.10013	2.944601	0.4940038	4.189413e-13	8.25357e-20	3.210974e-16	Akt1s1-007	protein_coding	OTTMUST00000055806	ENSMUSG00000011096	GO:0005634,GO:0005737,GO:0005829,GO:0006469,GO:0007219,GO:0031931,GO:0032007,GO:0043234,GO:0043523,GO:0045792,GO:0048011	nucleus|cytoplasm|cytosol|negative regulation of protein kinase activity|Notch signaling pathway|TORC1 complex|negative regulation of TOR signaling|protein complex|regulation of neuron apoptotic process|negative regulation of cell size|neurotrophin TRK receptor signaling pathway	mmu04152,mmu04150,mmu04211,mmu04213	AMPK signaling pathway|mTOR signaling pathway|Longevity regulating pathway - mammal|Longevity regulating pathway - multiple species
ENSMUST00000136390	88.5049464369301	46.6508637544105	130.35902911945	2.79435402966414	1.48251481404886	0.0185383841325626	1	Up	1.357184	0.009328753	0.9906298	1.553634	1.776224	3.01079	Scrib-004	protein_coding	OTTMUST00000049731	ENSMUSG00000022568	GO:0001843,GO:0001921,GO:0002093,GO:0005515,GO:0005654,GO:0005737,GO:0005886,GO:0005911,GO:0005913,GO:0007275,GO:0008105,GO:0008283,GO:0016020,GO:0016080,GO:0016323,GO:0016331,GO:0016337,GO:0016477,GO:0021747,GO:0030054,GO:0030154,GO:0031252,GO:0034750,GO:0035089,GO:0035748,GO:0042060,GO:0042734,GO:0042995,GO:0043065,GO:0043615,GO:0044291,GO:0045211,GO:0045930,GO:0048488,GO:0050918,GO:0060088,GO:…	neural tube closure|positive regulation of receptor recycling|auditory receptor cell morphogenesis|protein binding|nucleoplasm|cytoplasm|plasma membrane|cell-cell junction|cell-cell adherens junction|multicellular organism development|asymmetric protein localization|cell proliferation|membrane|synaptic vesicle targeting|basolateral plasma membrane|morphogenesis of embryonic epithelium|single orga…	mmu04390,mmu05203	Hippo signaling pathway|Viral carcinogenesis
ENSMUST00000136394	19.1798187035817	5.5623284624282	32.7973089447351	5.89632726047567	2.55981659973195	0.00832663824611449	1	Up	1.088077	0.4880878	4.187603e-13	4.352746	3.246931	1.046991	Tfg-004	protein_coding	OTTMUST00000065987	ENSMUSG00000022757	GO:0004871,GO:0005515,GO:0042802,GO:0043123,GO:0070062	signal transducer activity|protein binding|identical protein binding|positive regulation of I-kappaB kinase/NF-kappaB signaling|extracellular exosome	mmu05200,mmu05216	Pathways in cancer|Thyroid cancer
ENSMUST00000136415	13.401720192552	2.94328868884457	23.8601516962595	8.1066297664556	3.01910225602262	0.0117540673785678	1	Up	0.07987876	0.03614788	0.03319367	0.6267117	0.4227497	0.122592	Morc4-003	protein_coding	OTTMUST00000094281	ENSMUSG00000031434	GO:0003674,GO:0005634,GO:0005654,GO:0008150,GO:0008270,GO:0046872	molecular_function|nucleus|nucleoplasm|biological_process|zinc ion binding|metal ion binding
ENSMUST00000136568	4.1372213104781	0	8.2744426209562	Inf	Inf	0.0418080992328063	1	Up	8.716403e-22	9.030538e-26	3.850172e-18	0.4643757	0.2041095	2.289369	Mre11a-004	protein_coding	OTTMUST00000078497	ENSMUSG00000031928	GO:0000014,GO:0000781,GO:0000784,GO:0000790,GO:0000794,GO:0003677,GO:0004003,GO:0004518,GO:0004519,GO:0004520,GO:0004527,GO:0005634,GO:0005654,GO:0005694,GO:0006281,GO:0006302,GO:0006303,GO:0006974,GO:0007062,GO:0007095,GO:0007129,GO:0008022,GO:0008283,GO:0008408,GO:0016605,GO:0016787,GO:0030145,GO:0030870,GO:0031573,GO:0031860,GO:0031954,GO:0032206,GO:0032508,GO:0032876,GO:0033674,GO:0035861,GO:…	single-stranded DNA endodeoxyribonuclease activity|chromosome, telomeric region|nuclear chromosome, telomeric region|nuclear chromatin|condensed nuclear chromosome|DNA binding|ATP-dependent DNA helicase activity|nuclease activity|endonuclease activity|endodeoxyribonuclease activity|exonuclease activity|nucleus|nucleoplasm|chromosome|DNA repair|double-strand break repair|double-strand break repair…	mmu03440,mmu03450	Homologous recombination|Non-homologous end-joining
ENSMUST00000136601	15.2499332414291	25.5378637806333	4.96200270222488	0.194299834349803	-2.3636434239323	0.0283467342896531	1	Down	0.7907137	1.203915	2.519767	0.1457622	0.2468214	0.4228202	B230118H07Rik-010	protein_coding	OTTMUST00000110977	ENSMUSG00000027165	GO:0003674,GO:0005575,GO:0008150	molecular_function|cellular_component|biological_process
[truncated: 413 more rows]
