# Supplementary material for: A novel lncRNA‐mediated trans‐regulatory mechanism in the development of cleft palate in mouse
Source: Mol Genet Genomic Med. 2018 Dec 12;7(2):e00522. doi: 10.1002/mgg3.522 (PMC6393661; doi:10.1002/mgg3.522)
Supplement: Supplementary file 6 [file MGG3-7-na-s006.txt]

id	baseMean	baseMean_control_Sample_b	baseMean_case_Sample_B	foldChange	log2FoldChange	pval	padj	up_down	fpkm_Sample_b_1	fpkm_Sample_b_2	gene	nearest_ref	class_code	position	length	exon_count
NONMMUT000240.2	96.330458141438	131.100083998057	61.5608322848192	0.469571265001872	-1.09058396818493	0.015357429000623	1	Down	2.176982	3.109376
NONMMUT000263.2	10.0765314540051	1.65129385171198	18.5017690562983	11.2044074027869	3.48599444211418	0.0415409384691114	1	Up	0	0.132297
NONMMUT000378.2	59.7205383502683	32.086304073901	87.3547726266357	2.72249407178342	1.44492890748471	0.00833471630533495	1	Up	7.307436	5.182709
NONMMUT000439.2	6.93319823829332	0.656845467189741	13.2095510093969	20.1105917133186	4.32988362552673	0.040143222426932	1	Up	9.432412e-16	0.04301831
NONMMUT000490.2	141.78789934258	7.83808072433626	275.737717960824	35.1792393646435	5.13665238449883	9.3166593827053e-05	0.20396907582678	Up	0.0006821895	0.006983164
NONMMUT000613.2	32.8744197289267	16.0675167180147	49.6813227398386	3.09203491813621	1.62855661160994	0.0230481424722315	1	Up	0.2453847	0.3759353
NONMMUT000686.2	3.81469894423297	0	7.62939788846593	Inf	Inf	0.0489191731009112	1	Up	0.0009613661	0.0018378
NONMMUT001113.2	7.37499428310908	13.7620515244228	0.987937041795377	0.0717870471595124	-3.80013263381167	0.0311592345135479	1	Down	0.4716262	0.3821059
NONMMUT001322.2	9.3320993949448	18.6641987898896	0	0	-Inf	0.00669364961808783	1	Down	1.186263	0.6610161
NONMMUT001442.2	10.5834755410278	0	21.1669510820555	Inf	Inf	0.00360851515837757	1	Up	4.164049e-09	0.002553722
NONMMUT001510.2	65.670713351402	17.1734560578046	114.167970644999	6.64793214951714	2.73290565767163	4.24463856115069e-05	0.116239899785971	Up	4.039034e-08	2.421637
NONMMUT001686.2	491.803872047816	247.543327980814	736.064416114818	2.97347709638883	1.57215096320243	0.00645563490725047	1	Up	7.380656	1.362806
NONMMUT001854.2	5.24759053313579	10.4951810662716	0	0	-Inf	0.0144272295749932	1	Down	0.2723234	0.2736095
NONMMUT002077.2	78.9558282815988	7.18490733064157	150.726749232556	20.978245410313	4.3908221129505	0.0249013101751453	1	Up	1.145987e-05	0.0008023869
NONMMUT002149.2	36.7527684640749	19.2642925190215	54.2412444091284	2.81563646085476	1.49346107332917	0.0279418205374377	1	Up	0.4889811	0.07928597
NONMMUT002231.2	145.878471975778	204.217874072606	87.5390698789492	0.42865527944839	-1.22211018270898	0.0119546508849606	1	Down	4.836752	2.945105
NONMMUT002305.2	48.0411093718445	78.8730179231509	17.2092008205381	0.218188694609172	-2.19635174415999	0.000385524278627723	0.429083344687277	Down	2.460049	1.702829
NONMMUT002351.2	3.93273070796311	7.86546141592622	0	0	-Inf	0.044610579427926	1	Down	0.3796214	0.283546
NONMMUT002422.2	78.7806648412199	109.952056090931	47.6092735915087	0.433000302896886	-1.20756006072593	0.0299195661779248	1	Down	1.568172	3.123052
NONMMUT002918.2	8.6839268251613	17.3678536503226	0	0	-Inf	0.00077391187418356	0.609192894093664	Down	1.111489	1.853139
NONMMUT002990.2	54.492608240928	17.4125912197101	91.5726252621458	5.25898897566094	2.39478547252198	0.000135462886443915	0.24795037906572	Up	0.3105275	0.4896446
NONMMUT003170.2	6.85064845531948	13.701296910639	0	0	-Inf	0.00476824330556329	1	Down	0.6529588	1.456454e-05
NONMMUT003318.2	18.6940480300294	32.763169461213	4.62492659884575	0.141162368443047	-2.82457255370374	0.00466497495109275	1	Down	3.192087	4.351035
NONMMUT003599.2	13.4103706496574	25.5034919102542	1.3172493890605	0.0516497659887458	-4.27509437713436	0.00116867020241733	0.790828501701237	Down	2.085291	0.8662056
NONMMUT003664.2	15.5789654231598	31.1579308463196	0	0	-Inf	0.00228665308644129	1	Down	0.002951674	0.6793726
NONMMUT003698.2	76.9798465801012	36.7286291113857	117.231064048817	3.19181703442548	1.67437795384958	0.000769901048271804	0.609192894093664	Up	1.976762	1.785257
NONMMUT003881.2	57.8515798498359	79.6587167648984	36.0444429347734	0.452485859659948	-1.14405538670748	0.0381362061947915	1	Down	1.70815	1.992974
NONMMUT003993.2	40.4162508938129	22.205921655219	58.6265801324067	2.64013271066494	1.4006104508739	0.0481410918898575	1	Up	1.405386	0.2467248
NONMMUT004036.2	53.0891599152453	12.4690476561199	93.7092721743706	7.51535119270936	2.90984052292298	0.000212423544193434	0.304076133376586	Up	0.0001930476	0.4977927
NONMMUT004432.2	12.5290843653347	1.30634678738938	23.75182194328	18.1818657745131	4.18442834752845	0.0243742813943496	1	Up	1.584901e-09	0.0002013594
NONMMUT004848.2	119.156737528232	58.9952832144185	179.318191842046	3.03953438430517	1.60385033916158	0.000146827343113496	0.252483481445864	Up	1.097587	1.120117
NONMMUT004850.2	66.2995058936248	39.6502050785058	92.9488067087437	2.34422007464296	1.22910801587455	0.0182767484767393	1	Up	0.8896498	1.061733
NONMMUT004921.2	29.2327184869411	58.4654369738822	0	0	-Inf	0.0194337811416932	1	Down	3.343943	0.6688958
NONMMUT005303.2	35.0247366908759	58.1211238065588	11.9283495751929	0.205232603810163	-2.28466815527379	0.0283921768466291	1	Down	2.301513	0.3347073
NONMMUT006134.2	30.6026616417567	7.92621048821752	53.279112795296	6.72188971949414	2.7488668737313	0.000413837889836356	0.440063388112271	Up	6.963527e-09	1.910317
NONMMUT006173.2	7.43615502127543	0.656178321235415	14.2161317213155	21.6650432683453	4.4372972127787	0.0163331734586268	1	Up	0.0186979	0.02244998
NONMMUT006349.2	30.4896957843727	0.325919550893018	60.6534720178523	186.099520116735	7.53993052498856	0.00138603466727443	0.848480827578961	Up	0.02258575	1.000757e-07
NONMMUT006441.2	30.5529047052982	0	61.1058094105963	Inf	Inf	0.000743484032250248	0.609192894093664	Up	5.501913e-05	2.33696e-09
NONMMUT006459.2	23.4268031210483	39.8616398295755	6.99196641252111	0.175405890033992	-2.51123090137975	0.0334949035925488	1	Down	1.276729	0.3280009
NONMMUT006580.2	6.10296797790248	0	12.205935955805	Inf	Inf	0.00747773480525038	1	Up	3.288407e-15	4.093133e-16
NONMMUT006693.2	17.8154181757007	5.87322337561759	29.7576129757839	5.06665779124309	2.34103439062307	0.0187049096956881	1	Up	0.2360173	2.332457e-11
NONMMUT006810.2	15.5555425736485	27.4813724588136	3.62971268848338	0.13207901803024	-2.92052679550909	0.00805694493605253	1	Down	3.394129	1.8852
NONMMUT006837.2	12.8066562126362	24.6225248358777	0.990787589394753	0.0402390736124294	-4.63525909810391	0.01231490810553	1	Down	3.217169e-19	0.9292039
NONMMUT006923.2	34.3913541719931	53.7999231742982	14.9827851696881	0.278490828344636	-1.84429827942113	0.0223919090047878	1	Down	0.5087067	1.009031
NONMMUT007055.2	7.11687802078663	0.652506247740362	13.5812497938329	20.8139766337333	4.37948072174249	0.0204372007498225	1	Up	0.006417011	1.87149e-11
NONMMUT007170.2	106.491671166061	161.522435071591	51.4609072605303	0.318599129821944	-1.65018576839853	0.00225217822615252	1	Down	4.645718	4.213295
NONMMUT007185.2	13.8711413622538	0	27.7422827245075	Inf	Inf	0.0116819992018428	1	Up	2.194485e-07	2.404738e-07
NONMMUT008123.2	12.8808272927946	25.7616545855893	0	0	-Inf	0.0124702379092751	1	Down	4.775298	1.178565e-11
NONMMUT008236.2	76.8105782892638	107.68230260112	45.9388539774081	0.426614707038504	-1.22899439314282	0.0413629930751572	1	Down	3.373364	7.63667
NONMMUT008238.2	10.618040666721	0	21.236081333442	Inf	Inf	0.00921099259268912	1	Up	6.117945e-13	3.621714e-12
NONMMUT008320.2	19.6277638641141	0.652506247740362	38.6030214804879	59.1611522712168	5.88657824671213	0.00378928348451939	1	Up	0.0130151	4.213201e-05
NONMMUT008324.2	7.92045057775321	0.979760090542033	14.8611410649644	15.1681429039866	3.92297255639741	0.0413615447440049	1	Up	0	0
NONMMUT008654.2	12.6355920631742	21.2949053054352	3.97627882091332	0.186724419004504	-2.42101748562511	0.0423059617115133	1	Down	0.4919603	0.9815704
NONMMUT008957.2	12.2266024259004	0	24.4532048518009	Inf	Inf	0.0268566599414419	1	Up	1.071919e-07	2.214304e-12
NONMMUT009037.2	30.3529230658241	53.457336057532	7.24851007411626	0.135594300215694	-2.88263155965337	0.0391625069812365	1	Down	2.28328	2.148371
NONMMUT009162.2	11.9958656549309	23.9917313098617	0	0	-Inf	0.00405563909019802	1	Down	0.4639484	0.8098592
NONMMUT009209.2	8.67041019272055	17.3408203854411	0	0	-Inf	0.000779526640724727	0.609192894093664	Down	2.723842	1.507659
NONMMUT009464.2	12.2566969140832	24.5133938281664	0	0	-Inf	0.0234552514028552	1	Down	1.291567	0.363233
NONMMUT009625.2	8.96845839016977	17.9369167803395	0	0	-Inf	0.0115104550717126	1	Down	0.7256664	5.301943e-06
NONMMUT009826.2	19.520693419363	7.56290305641965	31.4784837823064	4.16222230372057	2.05735402127468	0.0278580953352908	1	Up	2.330167e-05	0.2762942
NONMMUT010059.2	71.6463989580377	95.5957150142157	47.6970829018596	0.498945825079783	-1.00304491686336	0.0457250381709412	1	Down	1.818602	1.392146
NONMMUT010112.2	60.7990159424892	91.5942239410169	30.0038079439614	0.327573144386077	-1.61011101034186	0.0319269523770496	1	Down	3.041985	1.626126
NONMMUT010113.2	35.7590959766825	4.23695416160923	67.2812377917557	15.8796237168168	3.98910482170613	1.57375964457597e-06	0.0141558171684356	Up	0.4903187	0.01302563
NONMMUT010774.2	36.4678944016049	4.24563260050799	68.6901562027019	16.1790156299636	4.01605192830596	0.00920779331786706	1	Up	0.5106165	0.0927887
NONMMUT010842.2	42.9806849249156	0	85.9613698498313	Inf	Inf	0.00219398618222414	1	Up	9.73832e-13	5.476942e-11
NONMMUT011111.2	4.100029702859	8.200059405718	0	0	-Inf	0.0386690597933837	1	Down	1.732035	1.554478
NONMMUT012392.2	47.9213337495562	72.3583045202781	23.4843629788343	0.324556567964538	-1.62345814298208	0.00730414520928315	1	Down	2.962354	2.374327
NONMMUT012484.2	8.5498446635826	17.0996893271652	0	0	-Inf	0.0105341664836988	1	Down	3.64368	7.91601
NONMMUT012883.2	18.4226285487691	36.8452570975383	0	0	-Inf	0.0263234977841541	1	Down	10.39841	0.1175428
NONMMUT013066.2	42.8934984477093	63.5811706915987	22.2058262038199	0.349251609592555	-1.51766133030246	0.0164349980923911	1	Down	0.8639043	1.389769
NONMMUT013443.2	43.6841451595321	69.8691271524225	17.4991631666417	0.25045630137137	-1.99736918525656	0.0165510707294641	1	Down	4.652641	5.539189
NONMMUT013574.2	24.4806811070579	37.3544107305054	11.6069514836104	0.310725059146271	-1.68628949923319	0.0410230806143638	1	Down	0.5787247	0.9620312
NONMMUT013649.2	13.1027316004806	22.5488561986936	3.65660700226756	0.162163746579723	-2.62447676901662	0.0260712881996609	1	Down	2.627916	0.7502967
NONMMUT013763.2	184.808532096332	308.16749193031	61.4495722623544	0.199403161824255	-2.32623980896265	0.0303786183821182	1	Down	21.13661	6.08953
NONMMUT013862.2	78.529723902796	108.100479915608	48.9589678899835	0.452902410129952	-1.14272787814611	0.0189018059084597	1	Down	1.993643	2.046657
NONMMUT014101.2	24.957455282836	38.310809629661	11.604100936011	0.302893649290744	-1.72311676512911	0.0352467461700561	1	Down	0.4311551	0.4070777
NONMMUT014294.2	3.93106007233104	7.86212014466207	0	0	-Inf	0.0446510336368217	1	Down	1.745374	1.693196
NONMMUT014492.2	11.7803369027086	23.2277230238686	0.332950781548624	0.0143341980273523	-6.1243949991361	0.000273391556531329	0.360490176984868	Down	0.5253952	0.445621
NONMMUT015114.2	7.9917004564222	15.9834009128444	0	0	-Inf	0.00493044906207417	1	Down	0.8259797	9.244063e-07
NONMMUT015141.2	74.7520167178858	110.787282106243	38.716751329529	0.349469276558301	-1.51676246762802	0.00249546123586738	1	Down	12.19815	14.99594
NONMMUT015171.2	31.822606608329	49.7493553122625	13.8958579043955	0.279317346268613	-1.84002292370909	0.0130137873600514	1	Down	0.6652105	0.6811126
NONMMUT015179.2	22.5002026002047	34.7413863534957	10.2590188469136	0.295296760541663	-1.7597625649516	0.0416222785995407	1	Down	1.291901	1.741634
NONMMUT015181.2	7.21311779855505	14.4262355971101	0	0	-Inf	0.00269254875852025	1	Down	1.699065	3.584162
NONMMUT015629.2	120.875320438304	58.1835767634373	183.567064113171	3.15496355371066	1.65762333922222	0.00344538971797732	1	Up	5.233182	1.520082
NONMMUT015847.2	159.77025718539	105.547548547921	213.99296582286	2.0274555758697	1.01967030350562	0.00698616280836911	1	Up	1.669916	1.776168
NONMMUT015980.2	50.2835847206946	74.3755743876052	26.191595053784	0.352153180253608	-1.50572498329346	0.0106442602237388	1	Down	3.188084	3.309944
NONMMUT016127.2	165.701899818683	278.90916068504	52.4946389523256	0.188214108218573	-2.40955332073108	0.00191193960412766	0.995016423847847	Down	11.33132	4.535162
NONMMUT017069.2	21.1639331173362	2.97232893308157	39.3555373015909	13.2406399788293	3.72690095056493	0.0344003749488011	1	Up	8.97548e-08	0.2592846
NONMMUT017165.2	13.7790116883863	25.5735976503837	1.98442572638888	0.0775966586132284	-3.68786165986121	0.0291990562551073	1	Down	1.180496	0.9976235
NONMMUT017319.2	7.17556728728101	14.351134574562	0	0	-Inf	0.00866922151388825	1	Down	0.5081147	6.1779e-10
NONMMUT017358.2	48.271200876262	68.0612628908394	28.4811388616846	0.418463273409492	-1.25682708524212	0.0347952738009342	1	Down	1.479952	1.025927
NONMMUT017600.2	4.8178271102779	0	9.63565422055581	Inf	Inf	0.0245350482172805	1	Up	5.306292e-21	2.88701e-20
NONMMUT017617.2	15.6088498440767	0	31.2176996881535	Inf	Inf	0.00225357637569198	1	Up	1.066581e-07	0.002341355
NONMMUT017908.2	6.36176912897995	12.7235382579599	0	0	-Inf	0.005504679937441	1	Down	4.32285	4.758313e-06
NONMMUT018310.2	10.7900589350646	21.5801178701292	0	0	-Inf	0.0193543671426999	1	Down	8.766237	2.944398
NONMMUT018372.2	74.2593136933502	13.7153069756798	134.803320411021	9.82867686811938	3.29699721470595	0.0311036566704889	1	Up	0.1606845	0.0005429821
NONMMUT018480.2	19.8613519348426	5.56699848410848	34.1557053855767	6.13538974064342	2.61715499165253	0.00622056858058275	1	Up	0.2621821	0.2699599
NONMMUT018575.2	23.6624041953842	40.0402149729543	7.28459341781413	0.181931925758506	-2.45852936282724	0.00472932931552661	1	Down	0.6730703	1.385342
NONMMUT018815.2	53.4866922895379	77.2103715072303	29.7630130718455	0.385479469802297	-1.37527406899643	0.0162640040996665	1	Down	1.839456	1.153295
NONMMUT018832.2	10.0724497463286	2.28543973197708	17.8594597606801	7.81445229589595	2.96614476027739	0.0329990476703175	1	Up	0.1095607	1.319644e-10
NONMMUT019034.2	18.1419136337179	6.51972530976901	29.7641019576667	4.565238647872	2.19069027907089	0.0254103674665908	1	Up	0.2945065	6.71403e-10
NONMMUT019073.2	6.52306103954064	13.0461220790813	0	0	-Inf	0.0113007109784868	1	Down	0.3912598	0.002049149
NONMMUT019440.2	65.2876519179564	40.9091567956755	89.6661470402373	2.1918356197876	1.13213960513705	0.0306803949252385	1	Up	2.883753	1.828029
NONMMUT019834.2	28.8909123573979	42.870683956115	14.9111407586807	0.34781672188726	-1.52360080052952	0.044353378301107	1	Down	2.129407	1.281932
NONMMUT020293.2	13.5673518740689	25.4881420118122	1.64656173632563	0.0646010892266115	-3.95229769964526	0.0120031172029244	1	Down	1.035006	0.2803894
NONMMUT020309.2	22.1823583148694	43.7032413876091	0.661475242129627	0.0151356105663405	-6.04590931551683	0.00979595955307064	1	Down	1.275522	0.0001104768
NONMMUT020370.2	10.6966893011774	21.3933786023547	0	0	-Inf	0.00983038052559616	1	Down	5.971305e-09	0.9542649
NONMMUT020793.2	8.12090980510631	0	16.2418196102126	Inf	Inf	0.00489678615236081	1	Up	2.139277e-10	5.334855e-14
NONMMUT021173.2	138.694235382314	215.318316579716	62.0701541849125	0.288271593289802	-1.7944994163587	1.11492755783369e-05	0.0461059709416159	Down	2.22794	3.238833
NONMMUT021424.2	44.9698690863437	65.064905620417	24.8748325522705	0.382307978703421	-1.38719278559698	0.024112075999042	1	Down	1.488451	0.6341019
NONMMUT021448.2	6.19981007246493	12.3996201449299	0	0	-Inf	0.00671612343341851	1	Down	0.8897489	2.257564e-25
NONMMUT021646.2	18.4775331670944	36.9550663341889	0	0	-Inf	2.43746643119462e-07	0.00272152876908604	Down	4.150259	1.84677
NONMMUT021749.2	19.196656368481	37.7274111738648	0.665901563097248	0.0176503381063831	-5.82416037003293	4.26839691477674e-05	0.116239899785971	Down	0.8542283	1.021757
NONMMUT022125.2	36.4997869451068	55.0728960394937	17.9266778507199	0.325508174436013	-1.61923432086599	0.0175576719024179	1	Down	9.184304	11.60087
NONMMUT022390.2	8.11909058796456	0	16.2381811759291	Inf	Inf	0.00418536354692493	1	Up	5.294075e-07	4.034825e-13
NONMMUT022571.2	43.2594207422644	62.2978709178424	24.2209705666863	0.388792910734118	-1.36292618186439	0.0296861253022295	1	Down	1.245934	1.453761
NONMMUT022596.2	52.068751600062	31.4160990631471	72.7214041369769	2.31478147528135	1.2108760036762	0.0356336641175709	1	Up	0.35266	0.2740318
NONMMUT022758.2	7.05399826846531	14.1079965369306	0	0	-Inf	0.00308721560557387	1	Down	0.3229962	0.5310186
NONMMUT024262.2	51.9054267086637	76.0212002694517	27.7896531478757	0.365551360007172	-1.4518539756533	0.0125699599195442	1	Down	10.87672	10.38192
NONMMUT024276.2	11.0714291663961	0.326586696847344	21.8162716359448	66.8008582301268	6.06179473286205	0.000455531162352549	0.450105100896562	Up	2.517683e-09	1.584025e-13
NONMMUT024491.2	10.1414046060272	18.6348222019292	1.64798701012532	0.0884358859058342	-3.49922427815866	0.0253108063702086	1	Down	3.264189	1.068623
NONMMUT024790.2	10.9919392854866	20.6520754447788	1.3318031261945	0.0644876167412608	-3.95483403669861	0.0485019695738118	1	Down	0.01655888	0.7928318
NONMMUT025018.2	34.2318936060589	68.4637872121179	0	0	-Inf	0.020540329690176	1	Down	3.081858	3.797974e-08
NONMMUT025019.2	55.1329696535919	110.265939307184	0	0	-Inf	2.3425260153987e-10	6.53880999308316e-06	Down	1.043762	3.425674
NONMMUT025225.2	32.5561388268271	47.9066798785583	17.205597775096	0.359148198512432	-1.47734881590672	0.0396730949056138	1	Down	4.287412	6.479692
NONMMUT025226.2	5.13971208940747	0	10.2794241788149	Inf	Inf	0.0155965988723131	1	Up	2.657159e-12	5.981267e-11
NONMMUT025508.2	11.8865396498213	0.977758652679054	22.7953206469636	23.3138521295665	4.54311549442367	0.0467470745022712	1	Up	0.07138246	3.063193e-13
NONMMUT025824.2	21.2194707099099	42.4389414198198	0	0	-Inf	8.47963459954301e-05	0.201443642888803	Down	8.175623	0.8728228
NONMMUT025905.2	5.25594434200559	10.1789379024626	0.332950781548624	0.0327097762791219	-4.93413429773726	0.0393872923837408	1	Down	0.2614038	0.7728229
NONMMUT026083.2	18.7337066166813	34.5036021079765	2.96381112538613	0.0858986002710992	-3.5412215671234	0.0457572387739994	1	Down	1.451469	2.430265
NONMMUT026270.2	15.5227599799657	3.92371592534093	27.1218040345904	6.91227513679747	2.78916064380249	0.0107613929552062	1	Up	0.03618723	0.02539683
NONMMUT026903.2	51.7290056131103	31.5486245111999	71.9093867150206	2.27931923591446	1.1886029991169	0.0423830400066575	1	Up	0.6182228	1.49042
NONMMUT026990.2	31.1294172836378	62.2588345672756	0	0	-Inf	0.000530245642883618	0.484062986314587	Down	5.65519	3.995961
NONMMUT027015.2	88.0137316500316	33.7996923727979	142.227770927265	4.20796051510015	2.07312116733543	0.00985859690310615	1	Up	2.055759	2.242564
NONMMUT027447.2	100.34066177279	47.6685482063306	153.012775339249	3.20993151872262	1.68254251895096	0.00018247206115818	0.271649806887406	Up	5.013958	15.34166
NONMMUT027839.2	40.1708749257215	56.8948954901063	23.4468543613368	0.412108224461262	-1.27890483905571	0.0483346867818807	1	Down	3.410356	1.447223
NONMMUT027943.2	11.567737055101	2.62471328494166	20.5107608252603	7.81447670605904	2.9661492668461	0.0370428668597652	1	Up	0.6869767	0.6625436
NONMMUT027957.2	28.5409771262887	13.4357956298063	43.646158622771	3.24849825238076	1.69977292904695	0.0266645787905441	1	Up	0.8616118	0.9759217
NONMMUT028253.2	56.7070733708649	13.0634844983713	100.350662243359	7.68176838697743	2.94143846582206	0.0454913901095835	1	Up	1.210572	0.225615
NONMMUT028382.2	6.08041066337392	12.1608213267478	0	0	-Inf	0.00710209231769001	1	Down	1.55671e-10	0.6728972
NONMMUT028472.2	23.9099138228021	39.5363818831442	8.28344576246	0.209514512150934	-2.25487791834662	0.00830565707759121	1	Down	11.79698	3.32264
NONMMUT028579.2	7.56379267008991	14.4689606456496	0.658624694530251	0.0455198345382384	-4.45736087622726	0.0290217528669707	1	Down	3.191339e-10	0.3847963
NONMMUT028714.2	18.4184575011815	36.836915002363	0	0	-Inf	0.0486560661415052	1	Down	4.84426	2.701407e-05
NONMMUT028796.2	18.2558312987121	36.5116625974243	0	0	-Inf	0.0449057496745281	1	Down	3.22703	4.294002e-08
NONMMUT028830.2	7.87597312082625	15.7519462416525	0	0	-Inf	0.00153771804417455	0.889597774633497	Down	2.824712	5.353062
NONMMUT028919.2	4.78500595194214	0	9.57001190388427	Inf	Inf	0.0210111042617053	1	Up	9.24935e-11	2.153877e-17
NONMMUT029027.2	7.79999860107075	0	15.5999972021415	Inf	Inf	0.00362411066927871	1	Up	2.609698e-23	1.402112e-21
NONMMUT029150.2	4.96991695790745	0	9.93983391581489	Inf	Inf	0.0341887046208116	1	Up	2.666097e-09	5.595625e-13
NONMMUT029372.2	11.4317388063983	1.63827619336385	21.2252014194328	12.955813864237	3.69552774112853	0.00687391419701453	1	Up	0.1580084	0.09482394
NONMMUT029538.2	5.62559816063337	0	11.2511963212667	Inf	Inf	0.0102333977610743	1	Up	1.345801e-95	6.849627e-96
NONMMUT029707.2	11.7165137598293	0.326586696847344	23.1064408228113	70.7513228366796	6.14468521713685	0.04584501078038	1	Up	0.0001101454	4.563697e-07
NONMMUT030181.2	20.9026535667127	0.977758652679054	40.8275484807464	41.75626405236	5.38392073413613	0.00165488249277184	0.910217979546535	Up	0.5750775	1.247731e-06
NONMMUT030435.2	6.70810755181169	12.7575904090931	0.658624694530251	0.0516261044139502	-4.27575544998867	0.0274844004666813	1	Down	0.6802798	0.2845688
NONMMUT030650.2	11.3333383641443	22.6666767282886	0	0	-Inf	0.00189317896706064	0.995016423847847	Down	1.322986e-05	1.96667
NONMMUT030837.2	5.13492169984854	0.325919550893018	9.94392384880406	30.5103631296673	4.93122744564145	0.0423389043910653	1	Up	0.04310943	0.01425052
NONMMUT030856.2	154.54546426969	209.902231618598	99.1886969207813	0.472547128993901	-1.08146987269635	0.0338860787634153	1	Down	3.982021	5.443456
NONMMUT031089.2	41.0512179007437	0	82.1024358014875	Inf	Inf	0.000171868258612	0.259321331717085	Up	0.000166993	2.736404e-05
NONMMUT031106.2	88.150128787525	43.2983903677292	133.001867207321	3.07175084518728	1.61906120141379	0.0413569170581895	1	Up	0.05196145	1.073698
NONMMUT031156.2	23.7874575065957	37.6623117991391	9.91260321405226	0.26319688676888	-1.92578567066855	0.0228998798243567	1	Down	1.524357	1.395866
NONMMUT031166.2	7.84705526021804	14.3711600361768	1.32295048425925	0.0920559287440236	-3.44134555028361	0.0371128356246234	1	Down	2.712893	0.5858015
NONMMUT031182.2	8.08454315669199	0	16.169086313384	Inf	Inf	0.00332732729598079	1	Up	0.0009044935	0.0006688377
NONMMUT031833.2	22.9856676623869	45.9713353247737	0	0	-Inf	0.0202511359377108	1	Down	2.600194	4.349361e-09
NONMMUT031969.2	8.62033597742924	0	17.2406719548585	Inf	Inf	0.00553657069803101	1	Up	8.694831e-08	7.769599e-08
NONMMUT032179.2	86.4587468850571	57.0467737123271	115.870720057787	2.03115290344192	1.02229884856275	0.0286098895555821	1	Up	0.6586835	0.8045213
NONMMUT032410.2	9.49688966564632	18.9937793312926	0	0	-Inf	0.000389579954809466	0.429083344687277	Down	0.2688379	0.3048912
NONMMUT032632.2	162.345237671116	217.911473868054	106.779001474178	0.490010918556923	-1.02911419877701	0.0314709546985945	1	Down	9.27805	5.626268
NONMMUT033291.2	5.90059298422251	11.801185968445	0	0	-Inf	0.0149912170660092	1	Down	0	2.785052
NONMMUT033402.2	9.75264618790647	2.29211673301286	17.2131756428001	7.50972906173688	2.90876085869299	0.0391070012599095	1	Up	0.03796144	0.03970353
NONMMUT033620.2	112.456779059515	0.326586696847344	224.586971422182	687.679484774483	9.42559249675267	0.0288283325419733	1	Up	0.0002169551	0.01193063
NONMMUT033853.2	26.1241572690758	10.1976290721687	42.0506854659829	4.12357472196623	2.04389555041995	0.0116300725168033	1	Up	1.448212e-06	2.794947
NONMMUT034029.2	25.9916852860925	8.58238880945294	43.400981762732	5.05698153816204	2.33827651153803	0.00447332510878261	1	Up	0.02055505	0.99577
NONMMUT034071.2	52.8184583786035	2.29345102492151	103.343465732285	45.0602452850817	5.49378326178089	4.90776283620362e-05	0.13046936945559	Up	0.0001312943	0.1808347
NONMMUT034713.2	27.7100408609772	12.1458077720292	43.2742739499251	3.56289797781767	1.83305117305757	0.0438936078441977	1	Up	0.8366225	1.032781
NONMMUT034761.2	8.26191615589613	0	16.5238323117923	Inf	Inf	0.0109551750558375	1	Up	3.074723e-09	1.850249e-10
NONMMUT034784.2	90.3570051882531	128.18129619725	52.5327141792561	0.409831354009846	-1.28689773341728	0.0179801210651214	1	Down	3.118822	1.515978
NONMMUT034787.2	520.733172079078	730.484919615166	310.981424542991	0.425719157497218	-1.23202608157217	0.0181056063649991	1	Down	6.410958	4.233689
NONMMUT034790.2	35.7353640322116	53.288745937498	18.1819821269253	0.341197410579915	-1.55132139711068	0.0240685189867451	1	Down	2.968444	1.262592
NONMMUT034828.2	8.08026733529292	0	16.1605346705858	Inf	Inf	0.00853751625246529	1	Up	5.427266e-10	2.049192e-12
NONMMUT035204.2	23.4725087474638	40.3337530083462	6.61126448658133	0.163913942875915	-2.60898951645739	0.00306882151565103	1	Down	0.7219131	1.224125
NONMMUT035294.2	11.0975483946896	0	22.1950967893793	Inf	Inf	9.91179291615708e-05	0.208809684200114	Up	2.948753e-12	2.771396e-12
NONMMUT035432.2	16.3223298098468	32.6446596196936	0	0	-Inf	0.0190962589873514	1	Down	2.98678	3.258736e-17
NONMMUT035551.2	20.5461061520134	32.7912117572648	8.30100054676193	0.253147111738647	-1.9819520708573	0.0293404794612701	1	Down	2.299429	3.665881
NONMMUT035977.2	20.3368867632459	35.3868847979694	5.28688872852239	0.149402490744982	-2.74272389484936	0.00398462951763053	1	Down	0.5747538	0.6243241
NONMMUT036043.2	11.5738287052741	0.652506247740362	22.4951511628078	34.4749973516864	5.10747853580112	0.000875901305971793	0.65636164038238	Up	0.06358615	1.041344e-11
NONMMUT036195.2	16.2406318907698	30.8347020452139	1.64656173632563	0.0533996318145452	-4.22702639507465	0.000373429474262986	0.429083344687277	Down	6.169365	7.251274
NONMMUT036553.2	31.3050958499575	61.9479285711012	0.66226312881375	0.0106906420293559	-6.54750769267946	3.59569221370042e-05	0.102941902161155	Down	4.885884	4.155983
NONMMUT036613.2	14.6710498118661	29.3420996237322	0	0	-Inf	0.0366933968490864	1	Down	9.437965	1.758962e-13
NONMMUT036619.2	35.5047548464034	53.5013787735026	17.5081309193041	0.327246349919777	-1.61155099433489	0.0271583725268514	1	Down	2.123396	4.56876
NONMMUT036772.2	49.4663804599127	71.7892413902612	27.1435195295642	0.378100102521022	-1.40315985437853	0.0179663222395031	1	Down	0.7566718	1.140879
NONMMUT036818.2	5.93902444116976	0	11.8780488823395	Inf	Inf	0.00777467131612615	1	Up	1.749244e-09	4.659231e-07
NONMMUT037016.2	13.1096435203533	0.326586696847344	25.8927003438593	79.2827772649977	6.3089355957097	0.00442547137202861	1	Up	3.080677e-06	0.005161608
NONMMUT037739.2	16.7965346959374	33.5930693918748	0	0	-Inf	0.0126755300058699	1	Down	1.347723	0.03720348
NONMMUT037758.2	6.80371006344312	0.653173393694688	12.9542467331916	19.8327838491945	4.30981529204777	0.0395313129200213	1	Up	2.01055e-08	5.267477e-05
NONMMUT037847.2	64.6398699713656	28.1735932860602	101.106146656671	3.58868482376711	1.84345522403035	0.0381023530743756	1	Up	0.7840764	1.206954
NONMMUT038351.2	34.2151768615821	8.51162146486171	59.9187322583025	7.03963780645831	2.81550120325624	0.000157230519747883	0.252483481445864	Up	1.589341	1.528424
NONMMUT038453.2	41.7511775272991	19.6766601151787	63.8256949394195	3.24372604729723	1.69765198019172	0.0083295904674989	1	Up	0.1802396	0.4605439
NONMMUT039008.2	3.93923676639092	7.87847353278184	0	0	-Inf	0.0444534711135016	1	Down	8.475285e-22	0.6171738
NONMMUT039056.2	87.1845401891565	19.5952018108407	154.773878567472	7.89856006901888	2.98158966966562	0.0474947949019549	1	Up	0.0001998273	0.0003398747
NONMMUT039247.2	18.5512658780594	29.8098735830535	7.29265817306525	0.244639017094357	-2.03127357949501	0.0342814243776755	1	Down	0.6149077	0.5659064
NONMMUT039890.2	28.4021443160449	13.0955241286565	43.7087645034333	3.33768729483585	1.73884879612583	0.0241640483029819	1	Up	0.4214388	0.2990182
NONMMUT040121.2	5.09080601388619	10.1816120277724	0	0	-Inf	0.016541116545793	1	Down	0.2627795	0.3761744
NONMMUT040295.2	10.8004024681029	21.6008049362059	0	0	-Inf	0.000130512422256549	0.244604334584666	Down	4.706392	2.958981
NONMMUT040378.2	42.1440176913512	0.325919550893018	83.9621158318094	257.616076119869	8.00907881511677	0.000465371288554615	0.45276524061984	Up	0.04974894	0.003842017
NONMMUT040794.2	22.2953875547891	6.8913692952497	37.6994058143286	5.47052468082289	2.4516792092738	0.00604865231363275	1	Up	0.0003074218	0.3002998
NONMMUT041033.2	9.76747154143193	0	19.5349430828639	Inf	Inf	0.0023162384965099	1	Up	2.874848e-09	1.690742e-09
NONMMUT041588.2	16.188002845064	6.19514005078465	26.1808656393434	4.22603289428904	2.07930399686182	0.0445004432604698	1	Up	1.080264	3.228899e-16
NONMMUT041599.2	13.5902395967233	27.1804791934466	0	0	-Inf	1.29652612508571e-05	0.0517008314179713	Down	0.6216596	0.9094402
NONMMUT041632.2	24.6451880057413	38.361215168914	10.9291608425686	0.284901320107948	-1.81146578839311	0.0286248746206349	1	Down	0.7429621	1.106943
NONMMUT041942.2	80.1012507656882	126.612642110334	33.5898594210428	0.265296252105471	-1.91432380042533	0.0283926239710339	1	Down	2.658918	6.653014
NONMMUT042071.2	97.285229484806	184.636476648564	9.93398232104758	0.0538029240016091	-4.21617160940937	0.000190776733253925	0.28027612335176	Down	4.181853	1.219318
NONMMUT042312.2	30.5817442905085	49.2337137320243	11.9297748489926	0.242309059071302	-2.04507975186893	0.0067090761331029	1	Down	0.1155802	0.3100287
NONMMUT042327.2	30.7286266813498	0	61.4572533626995	Inf	Inf	0.00146340281882573	0.864522636683426	Up	1.936435e-05	4.870393e-05
NONMMUT042530.2	10.3359707900216	20.0082531774297	0.663688402613438	0.0331707319338657	-4.91394534328919	0.00220298118030192	1	Down	0.5253856	1.66564
NONMMUT042881.2	22.6641873993181	45.3283747986362	0	0	-Inf	0.000899469186779636	0.665094917752937	Down	2.360726	3.494744
NONMMUT042986.2	8.2195858932402	16.4391717864804	0	0	-Inf	0.00962613435780547	1	Down	0.2934795	0.6056124
NONMMUT043127.2	15.7587663921654	0	31.5175327843308	Inf	Inf	0.00462875977104321	1	Up	6.207466e-06	7.653835e-10
NONMMUT043132.2	10.5593309226717	0.653173393694688	20.4654884516487	31.332397567337	4.96958326441004	0.00299516870714639	1	Up	5.087558e-11	9.396029e-14
NONMMUT043325.2	9.33489639655334	16.6896428881169	1.98014990498982	0.118645432875002	-3.07527152824006	0.0353884486315331	1	Down	1.001228	1.13394
NONMMUT043394.2	10.9273416254269	0	21.8546832508537	Inf	Inf	0.0019017821091592	0.995016423847847	Up	0.000112743	1.188942e-13
NONMMUT043520.2	99.2876727004354	0	198.575345400871	Inf	Inf	0.0454962198121362	1	Up	3.926173e-18	7.102214e-14
NONMMUT043669.2	5.31265876764399	0	10.625317535288	Inf	Inf	0.0382584222277085	1	Up	2.875201e-18	2.908693e-25
NONMMUT043873.2	5.47930235240753	0	10.9586047048151	Inf	Inf	0.0116766473864834	1	Up	1.569211e-07	4.935932e-07
NONMMUT043897.2	34.2177843258119	15.8340606089598	52.6015080426641	3.32204791567485	1.73207288221298	0.013635897183172	1	Up	4.625522e-07	1.762614
NONMMUT043979.2	6.76609424318463	0	13.5321884863693	Inf	Inf	0.0100258266361225	1	Up	3.160804e-18	2.069953e-08
NONMMUT043989.2	14.7853255321404	0	29.5706510642809	Inf	Inf	0.00581685008809524	1	Up	0.0001691083	5.926809e-07
NONMMUT044108.2	4.40291609385021	8.80583218770042	0	0	-Inf	0.0295642433644971	1	Down	0.408283	1.59682e-12
NONMMUT044745.2	33.3509328592023	58.407203653957	8.29466206444762	0.14201436715907	-2.81589120473036	0.0022841337265227	1	Down	14.39801	19.38325
NONMMUT045160.2	24.7373866857885	10.8100843966794	38.6646889748975	3.57672406209652	1.83863882126837	0.0259210574863482	1	Up	0.473948	0.3497335
NONMMUT045172.2	8.25703833622283	0	16.5140766724457	Inf	Inf	0.01136139873119	1	Up	1.951539e-23	4.516379e-21
NONMMUT045929.2	44.9825557103827	66.4263224272471	23.5387889935183	0.354359358359767	-1.49671494487434	0.0154260441797544	1	Down	1.91253	1.440275
NONMMUT046014.2	7.75594344632671	0	15.5118868926534	Inf	Inf	0.003438030427786	1	Up	9.863401e-25	1.250822e-39
NONMMUT046168.2	22.3431686039614	44.6863372079228	0	0	-Inf	0.00119043823385271	0.792337919351621	Down	8.030687	2.018677e-05
NONMMUT046360.2	14.2301057555558	1.31369093437948	27.1465205767321	20.6643129417306	4.36906949189108	0.000667369857232789	0.564005010953546	Up	1.244423e-06	0.03587978
NONMMUT046400.2	12.9129845706833	0	25.8259691413665	Inf	Inf	0.00177660962678584	0.949117565881083	Up	0.001225668	0.0001433135
NONMMUT046614.2	41.2497037619683	19.6509556007133	62.8484519232234	3.19823896609598	1.67727773816833	0.00955613184965006	1	Up	0.1930583	0.3369959
NONMMUT046794.2	42.3112730714452	68.7685194387746	15.8540267041157	0.230541922866767	-2.11689897367966	0.00118436798693751	0.792337919351621	Down	2.451929	2.049977
NONMMUT047448.2	26.2776603967775	0	52.555320793555	Inf	Inf	0.026087922503637	1	Up	0.002644877	3.349377e-09
NONMMUT047449.2	28.6976794964585	43.1638856477835	14.2314733451336	0.329707882679102	-1.60073971541287	0.0357438926801469	1	Down	1.038826	0.4895543
NONMMUT047760.2	25.1478760521549	50.2957521043099	0	0	-Inf	0.0235493475334289	1	Down	4.242049	0.8059053
NONMMUT047985.2	51.3795981111224	73.691342687333	29.0678535349117	0.394454117334305	-1.3420705983089	0.0438689317889328	1	Down	4.520351	5.731061
NONMMUT048194.2	112.185552517536	71.7582329571163	152.612872077956	2.1267646343683	1.0886603813859	0.0319526372829512	1	Up	2.06024	1.439425
NONMMUT048950.2	63.5646645083626	96.975822990752	30.1535060259732	0.310938387487041	-1.68529935656658	0.00172474345761903	0.939387834229244	Down	1.004748	1.196743
NONMMUT049378.2	5.90195070352009	11.1379998439429	0.665901563097248	0.059786458289401	-4.06403744065381	0.0475921637987794	1	Down	0.3948035	1.184632
NONMMUT049533.2	11.6612676651391	23.3225353302782	0	0	-Inf	0.00282447059432373	1	Down	2.320789	3.513103
NONMMUT049585.2	54.7868095552658	80.1556671754304	29.4179519351011	0.367010256064819	-1.44610771528724	0.011836037258875	1	Down	1.946757	1.129879
NONMMUT049672.2	17.0344101620955	30.080050427059	3.98876989713206	0.132605159915021	-2.91479118037972	0.00543664219632002	1	Down	1.64564	0.6387688
NONMMUT049731.2	4.48131314423006	0	8.96262628846012	Inf	Inf	0.0275454957832846	1	Up	1.843606e-26	3.603861e-25
NONMMUT050141.2	14.7735149015266	29.5470298030532	0	0	-Inf	0.00120852374259353	0.795797583294138	Down	4.538896e-08	0.5673536
NONMMUT050489.2	12.9454035877799	21.9173789022458	3.97342827331394	0.181291216027059	-2.46361906997741	0.0366892361987987	1	Down	2.312963	1.103374
NONMMUT050501.2	8.49151960348784	15.6621513836317	1.320887823344	0.0843362952502454	-3.56770254190076	0.0377395159445458	1	Down	1.907787	0.001818487
NONMMUT050540.2	10.0895036163515	2.28143685625113	17.8975703764519	7.84486773211044	2.97174912293117	0.032868981007095	1	Up	0.9804378	0.02286094
NONMMUT051020.2	16.0119206123564	28.7169519016117	3.30688932310113	0.115154607439919	-3.11835595906931	0.028008652976237	1	Down	1.881167	0.06930202
NONMMUT051093.2	41.1242831134492	0	82.2485662268984	Inf	Inf	7.92762484994288e-09	0.000126450146427932	Up	4.336543e-07	3.838897e-06
NONMMUT051097.2	19.3141295938186	6.22717968106986	32.4010795065673	5.20317080380129	2.37939106725166	0.0319022266352956	1	Up	5.150959e-12	1.107361
NONMMUT051764.2	25.0572402865866	11.7901697479599	38.3243108252133	3.25053087822123	1.70067535901201	0.0450273353056919	1	Up	0.02084313	0.905711
NONMMUT051803.2	20.714062735292	5.24842308020557	36.1797023903784	6.89344243737326	2.78522461385363	0.038150145691813	1	Up	0.2586638	0.5291954
NONMMUT051885.2	14.3256130956655	27.9875377887175	0.663688402613438	0.023713711710681	-5.39813469618743	0.0349619983826102	1	Down	1.922139e-08	1.843768
NONMMUT051900.2	54.715618841734	1.32103508136959	108.110202602099	81.8374955569045	6.35469009037481	0.000466333518470289	0.45276524061984	Up	3.469732e-05	0.2745889
NONMMUT052128.2	37.1699606186378	61.7646501570869	12.5752710801886	0.203599810704112	-2.29619187481151	0.00348815065199101	1	Down	1.220569	0.4005988
NONMMUT052129.2	58.257891544135	33.8207102411055	82.6950728471645	2.44510160365164	1.28989441611361	0.0188137274504247	1	Up	0.3517823	0.8237986
NONMMUT052391.2	4.78429331504229	0	9.56858663008458	Inf	Inf	0.0210192005571725	1	Up	7.570352e-14	9.936457e-14
NONMMUT052556.2	8.75911856067966	0.97842579863338	16.5398113227259	16.9045126833614	4.07933652227326	0.0201209984888671	1	Up	0.026519	0.0004998082
NONMMUT053008.2	47.9852323991805	83.7808442414683	12.1896205568928	0.145494124190974	-2.78096720410235	1.69990435239327e-05	0.061226167923264	Down	6.497448	3.935906
NONMMUT053140.2	50.3220267146203	27.7298476640796	72.914205765161	2.62944847907015	1.39476022919427	0.0315222168659327	1	Up	1.014046	4.015009e-05
NONMMUT053192.2	56.0860997020163	35.3658503051843	76.8063490988482	2.17176593906436	1.1188686258186	0.0449004930401667	1	Up	0.9580744	1.036127
NONMMUT053420.2	8.91203810906897	1.97053640156922	15.8535398165687	8.0452915276997	3.00814469912727	0.0432407132651386	1	Up	8.536257e-17	0.1458807
NONMMUT053627.2	5.79988487669311	0.325919550893018	11.2738502024932	34.5908988018758	5.1123205957379	0.0257677476763439	1	Up	0.03014817	5.34159e-06
NONMMUT053706.2	39.0686065815393	66.2569511202552	11.8802620428233	0.179305896844859	-2.47950515989389	0.000625941711140261	0.542118591491801	Down	4.583668	12.03782
NONMMUT053730.2	11.4317027190974	0.330258770342397	22.5331466678524	68.2287608728486	6.09230811011879	0.00357965798460278	1	Up	3.782064e-08	0.1366377
NONMMUT053752.2	10.2971294626854	0	20.5942589253709	Inf	Inf	0.00580641221462413	1	Up	5.221298e-11	2.161549e-12
NONMMUT053897.2	5.31393354187512	0	10.6278670837502	Inf	Inf	0.0134622629068276	1	Up	8.917739e-10	1.902054e-05
NONMMUT054272.2	45.1984338222403	0	90.3968676444807	Inf	Inf	4.54237829934686e-16	5.07174706635274e-11	Up	1.958412e-12	9.801403e-11
NONMMUT054283.2	21.6990468311899	6.90839537081631	36.4896982915634	5.28193543260564	2.40106666583121	0.012598058923899	1	Up	0.05305715	0.3232284
NONMMUT055195.2	5.63287502920037	0	11.2657500584007	Inf	Inf	0.0101933643931418	1	Up	2.085418e-18	6.269903e-20
NONMMUT055318.2	78.0971630907084	108.182936168132	48.0113900132851	0.443798178473069	-1.1720243487433	0.0163380713931549	1	Down	3.771125	4.56509
NONMMUT055686.2	44.6048272795851	0	89.2096545591702	Inf	Inf	0.000287018681017805	0.372637021050721	Up	1.539495e-06	3.326496e-06
NONMMUT055723.2	147.169505606839	215.770437545827	78.5685736678511	0.364130390434807	-1.45747294130649	0.00901113541413449	1	Down	2.518169	3.597228
NONMMUT055857.2	63.8695825258936	30.0930791683921	97.6460858833951	3.24480208013929	1.69813048232004	0.00159252306210258	0.90066807733578	Up	4.02194	1.587515
NONMMUT056763.2	6.76135324707152	0.330258770342397	13.1924477238007	39.9457907207834	5.31997158236614	0.02466299926854	1	Up	3.496529e-06	0.07378106
NONMMUT056782.2	54.0584880620663	75.6321772402034	32.4847988839291	0.429510296665919	-1.21923537732852	0.0313411547189206	1	Down	1.416777	1.31137
NONMMUT057141.2	44.5814404668477	63.5841867021245	25.578694231571	0.402280748693076	-1.31372539602295	0.0331375895226312	1	Down	1.958761	2.228908
NONMMUT057726.2	21.3710806918941	42.7421613837882	0	0	-Inf	0.000626339390460193	0.542118591491801	Down	2.371571	0.000121758
NONMMUT057761.2	32.7852700056702	65.5705400113403	0	0	-Inf	0.000307731269070408	0.390448035418038	Down	9.589245	2.313805e-09
NONMMUT057762.2	296.939218146617	135.802896776871	458.075539516364	3.37309107823378	1.75407127369023	0.0134001603229586	1	Up	0.1918895	6.796511
NONMMUT057839.2	5.87022121882312	11.7404424376462	0	0	-Inf	0.0200024087359715	1	Down	0.5212162	7.893466e-08
NONMMUT058009.2	272.68067014309	156.352507131989	389.008833154191	2.48802427469743	1.31500056135869	0.0123431442000901	1	Up	0.6807794	5.073056
NONMMUT058145.2	43.7483308822052	68.9197249735485	18.5769367908619	0.269544557787945	-1.89140431361219	0.00294681715866648	1	Down	3.719552	8.351562
NONMMUT058534.2	204.212753914184	340.293557889016	68.1319499393516	0.200215221122617	-2.32037643737991	0.00022606216098903	0.311614129914434	Down	14.36824	11.79122
NONMMUT058681.2	24.8750224590927	0.330258770342397	49.419786147843	149.639587456245	7.22534808339271	9.20111523095333e-05	0.20396907582678	Up	0.000228366	0.02689662
NONMMUT058932.2	174.709185825054	108.398732304621	241.019639345488	2.2234544096713	1.15280282357162	0.0189481863480986	1	Up	11.90427	7.531652
NONMMUT059025.2	117.500823735697	62.0174701232948	172.984177348099	2.78928142351171	1.47989350188936	0.00789244446537096	1	Up	1.574114	0.1405823
NONMMUT059034.2	3.81012212369679	0	7.62024424739358	Inf	Inf	0.0490399703982657	1	Up	0.001041443	0
NONMMUT059199.2	17.7048098630901	4.95388155513595	30.4557381710443	6.14785352295498	2.6200827921881	0.00938696637190197	1	Up	1.613082e-08	0.3792005
NONMMUT059230.2	16.1830119849993	4.93051482225698	27.4355091477416	5.56443092390559	2.4762341502375	0.0345301471504371	1	Up	0.3691181	1.462129
NONMMUT059307.2	106.771967043806	181.817352119986	31.7265819676274	0.174496997111091	-2.51872588533045	0.0372609112057888	1	Down	0.6120059	5.610428
NONMMUT059457.2	11.629609767618	19.9518433245878	3.30737621064814	0.165767952205813	-2.5927629762489	0.0392682247952058	1	Down	1.182096	0.7259971
NONMMUT059546.2	4.25847931624816	8.51695863249632	0	0	-Inf	0.0394199655842073	1	Down	2.359198e-23	1.539835
NONMMUT059831.2	8.68576009116257	17.3715201823251	0	0	-Inf	0.0103659355830113	1	Down	0.00342848	0.2743453
NONMMUT059903.2	3.82229450635775	0	7.64458901271549	Inf	Inf	0.048719525579508	1	Up	5.872965e-05	2.125356e-07
NONMMUT060394.2	13.4464792058198	23.9139561620038	2.97900224963569	0.124571703211907	-3.00495170126142	0.0118864084118698	1	Down	1.476332	1.039696
NONMMUT060511.2	4.27383752692895	8.54767505385791	0	0	-Inf	0.033402532025653	1	Down	0.1765514	0.3227202
NONMMUT060889.2	19.4688457353369	8.48525534593453	30.4524361247392	3.58886502329357	1.84352766461767	0.0480437015253056	1	Up	2.295552	0.1807047
NONMMUT061095.2	5.06476792644366	10.1295358528873	0	0	-Inf	0.0167764675184309	1	Down	1.037257	0.2899916
NONMMUT061099.2	11.7480143423587	3.29390926452521	20.2021194201922	6.13317423092534	2.61663393557368	0.0362787192957677	1	Up	0.09816184	0.3463134
NONMMUT061684.2	85.0127994987809	46.1181739326357	123.907425064926	2.68673745074808	1.42585534739859	0.0409882544459616	1	Up	0.4170483	0.3723911
NONMMUT061782.2	3.79564363634707	0	7.59128727269414	Inf	Inf	0.0494245827124369	1	Up	4.163836e-11	1.258814e-18
NONMMUT061807.2	35.7992839443041	52.0895453444344	19.5090225441737	0.374528562596835	-1.4168523480445	0.0387451046059089	1	Down	3.62768	4.517636
NONMMUT062054.2	355.411076776218	226.981884401163	483.840269151272	2.13162504323976	1.09195368770654	0.000949677972172998	0.688541196785739	Up	5.02674	7.445557
NONMMUT062058.2	56.7661136489819	36.0400581916641	77.4921691062997	2.15016770212162	1.10444918706301	0.046487062020927	1	Up	0.3180193	0.3420039
NONMMUT062162.2	10.8032703662441	0	21.6065407324882	Inf	Inf	0.0231261530370907	1	Up	2.639536e-09	2.552094e-26
NONMMUT062454.2	5.92813353543541	11.8562670708708	0	0	-Inf	0.0347912508199899	1	Down	6.334417e-24	3.574218
NONMMUT062500.2	10.2734435463121	1.95618445131243	18.5907026413118	9.50355301558553	3.2484669828808	0.0405624250530553	1	Up	0.103163	0.002500173
NONMMUT062731.2	26.4840984015973	52.9681968031947	0	0	-Inf	0.00769501479604574	1	Down	10.54906	3.467046
NONMMUT063101.2	16.0628708376402	0	32.1257416752805	Inf	Inf	1.64817761289038e-06	0.0141558171684356	Up	6.974048e-14	0.04504731
NONMMUT063110.2	9.09189335618475	1.95618445131243	16.2276022610571	8.29553790296703	3.05233553208923	0.0394205288317678	1	Up	0.0895189	1.228022e-17
NONMMUT063176.2	23.6527356512456	4.89880045271016	42.406670849781	8.65654179204632	3.1137907967892	0.0477218179101932	1	Up	3.181048e-08	8.95953e-08
NONMMUT063289.2	9.82514145663322	19.6502829132664	0	0	-Inf	0.0197491725498475	1	Down	1.908578e-06	0.9978246
NONMMUT063355.2	66.7691872821	118.719318937269	14.8190556269306	0.124824297844574	-3.00202930357286	0.00228220378126738	1	Down	3.572644	1.528044
NONMMUT064445.2	119.471879680628	30.1304559663119	208.813303394944	6.93030678421901	2.79291921762584	2.80470390885771e-06	0.0208770940159733	Up	0.5461122	0.4002755
NONMMUT064652.2	8.57549293600107	0	17.1509858720021	Inf	Inf	0.0272546751234302	1	Up	7.394473e-74	2.232932e-79
NONMMUT064782.2	5.2537657893327	10.5075315786654	0	0	-Inf	0.0143790314781621	1	Down	0.4957146	0.6573511
NONMMUT064817.2	6.85331980988304	13.7066396197661	0	0	-Inf	0.00385523244432557	1	Down	0.9243035	0.06960338
NONMMUT064971.2	23.1252940244736	36.6414917541972	9.60909629475008	0.26224631789587	-1.93100557829325	0.0240937242278496	1	Down	0.9190905	0.5630941
NONMMUT065100.2	42.2778187423537	62.7233868378289	21.8322506468785	0.348071935326543	-1.52254259911781	0.0437472648669529	1	Down	1.764724	0.4319569
NONMMUT065156.2	118.987008629776	42.7948936216426	195.179123637909	4.56080403805939	2.18928818392217	1.00691116165505e-05	0.0461059709416159	Up	2.046775	0.5978396
NONMMUT065266.2	3.96315035757901	0	7.92630071515802	Inf	Inf	0.0427910368806941	1	Up	2.924283e-20	2.676529e-13
NONMMUT065642.2	12.4344969667296	22.5471911045541	2.32180282890513	0.102975258343208	-3.27963034925903	0.0460100087894219	1	Down	2.18804	0.5537074
NONMMUT065977.2	63.733050929416	86.791217118424	40.674884740408	0.468652083596297	-1.09341079802615	0.0386835989714066	1	Down	2.27951	2.107755
NONMMUT066267.2	239.572891563639	442.249972769386	36.8958103578912	0.0834275017064405	-3.58333314621117	0.0196004237547605	1	Down	10.89722	9.069227
NONMMUT067229.2	21.6642086529286	34.0364786701319	9.29193863572524	0.272999411184072	-1.87303025540061	0.0335212132660166	1	Down	10.41056	6.537322
NONMMUT067457.2	13.8008587306393	0	27.6017174612787	Inf	Inf	0.0305078711829256	1	Up	8.634769e-09	1.636822e-05
NONMMUT067602.2	49.4464841316321	72.1398619659418	26.7531062973223	0.370850533508823	-1.4310902503974	0.0161649926776458	1	Down	1.368379	2.336234
NONMMUT067860.2	7.88818783169547	14.7775233187451	0.998852344645873	0.0675926759241749	-3.88698925954417	0.0226368036919761	1	Down	0.4471582	2.024896
NONMMUT067879.2	22.4960392328749	44.9920784657497	0	0	-Inf	0.000530047292953644	0.484062986314587	Down	0.0008087117	2.616355
NONMMUT068239.2	118.789521628046	170.848876414486	66.730166841607	0.390580074285751	-1.35630974387665	0.0078789785609782	1	Down	6.476361	5.750871
NONMMUT068322.2	8.60262424295496	1.63293348423672	15.5723150016732	9.53640497423699	3.2534455027797	0.0356409255311623	1	Up	0.009367396	1.103816e-08
NONMMUT068941.2	48.9663551860741	70.4481753057842	27.4845350663639	0.390138352726181	-1.35794226476869	0.0223270656565946	1	Down	1.153108	1.611874
NONMMUT069029.2	183.193928552697	23.1489610108105	343.238896094583	14.8273996372576	3.89019370148793	0.00111652776655796	0.770053421256185	Up	1.475841	2.806623e-06
NONMMUT069496.2	17.565518120213	0	35.1310362404261	Inf	Inf	1.00089562653901e-05	0.0461059709416159	Up	0.002839307	0
NONMMUT070299.2	40.378898805666	80.0941092087186	0.663688402613438	0.0082863572511172	-6.9150462638496	2.72574761095661e-09	5.07234372922916e-05	Down	1.005016	2.776304
NONMMUT070336.2	38.6596554701612	0.660517540684794	76.6587933996375	116.058679259541	6.85871060609337	0.00663216202522978	1	Up	1.122237e-09	0.208258
NONMMUT070629.2	3.93907136527547	7.87814273055093	0	0	-Inf	0.0444574566633094	1	Down	0.08279524	0.1726806
NONMMUT070697.2	6.91340173622002	13.82680347244	0	0	-Inf	0.020973036647346	1	Down	3.296318e-10	1.252607
NONMMUT070759.2	102.259063972805	58.1179715890594	146.400156356551	2.51901696417964	1.33286083785438	0.0277142628760534	1	Up	0.001152792	8.719298
NONMMUT070804.2	4.56754373418254	9.13508746836507	0	0	-Inf	0.025668365310197	1	Down	3.010688	0
NONMMUT071192.2	26.1136139586808	12.4824016581915	39.7448262591701	3.18406884728692	1.67087153078281	0.0457500614160686	1	Up	0.03420813	0.4803798
NONMMUT071960.2	12.767179611229	21.567419931027	3.96693929143107	0.183932028222078	-2.4427553756927	0.0395631463532837	1	Down	3.811918	1.326263
NONMMUT072212.2	7.75523080942686	0	15.5104616188537	Inf	Inf	0.00342976860884811	1	Up	1.206644e-14	4.507695e-09
NONMMUT072232.2	101.592060996433	30.7023822754034	172.481739717463	5.61786177275381	2.49002112745186	1.27101321307011e-07	0.00157681899213478	Up	0.06943674	6.35568
NONMMUT072375.2	23.5194355012061	4.89880045271016	42.1400705497021	8.60212024484259	3.10469229815371	0.0108123322109766	1	Up	3.916257e-05	3.151257e-05
NONMMUT072379.2	48.3761949485525	92.1220632021977	4.63032669490739	0.0502629504155192	-4.31436083043624	0.00015232230536744	0.252483481445864	Down	0.3537973	1.06159
NONMMUT072389.2	4.48487632872928	0	8.96975265745856	Inf	Inf	0.0274926558920384	1	Up	1.204469e-05	0.004002428
NONMMUT072396.2	52.6069445613291	31.4958811903605	73.7180079322976	2.34056026204656	1.2268539103763	0.0320896681711584	1	Up	1.9267	3.223712
NONMMUT072752.2	16.9150334544718	33.8300669089436	0	0	-Inf	0.00140564380711296	0.848480827578961	Down	1.256087	1.81738
NONMMUT072822.2	6.22751602479328	12.4550320495866	0	0	-Inf	0.00623053050522025	1	Down	0.1533751	0.2157186
NONMMUT072892.2	4.30471033728937	0	8.60942067457875	Inf	Inf	0.0319668731629447	1	Up	0	0
NONMMUT072977.2	32.3951373652359	1.65129385171198	63.1389808787598	38.2360661085852	5.25686219515214	0.00104015526761796	0.73504744462415	Up	0.003431568	0.1501935
NONMMUT073197.2	4.26949553673332	8.53899107346663	0	0	-Inf	0.0334812353702189	1	Down	1.089883e-12	0.215839
NONMMUT073455.2	18353.0320196021	9108.31832756522	27597.745711639	3.0299496261695	1.59929380865546	0.0341227878247088	1	Up	78.7756	0.107507
NONMMUT073456.2	21.4732540884027	5.54063236518131	37.4058758116242	6.75119252572899	2.75514236127411	0.047357292753878	1	Up	0.07175193	1.391573e-15
NONMMUT073461.2	81.1898686491255	32.2660355384088	130.113701759842	4.03252830999202	2.01168466172357	0.00885928400861295	1	Up	0.6486877	2.003741e-18
NONMMUT073547.2	105.676546213546	67.3536866236582	143.999405803433	2.1379587817967	1.09623403927416	0.0280868430230736	1	Up	2.956787	1.235723
NONMMUT073718.2	13.2323952511349	0	26.4647905022697	Inf	Inf	1.67168785181717e-05	0.061226167923264	Up	1.467811e-15	1.036941e-13
NONMMUT073984.2	82.2013368249255	50.7581833545041	113.644490295347	2.23893927608941	1.16281540033313	0.0163049368359206	1	Up	9.081852	5.789114
NONMMUT074034.2	5.58836377912447	11.1767275582489	0	0	-Inf	0.0141581532725421	1	Down	0.4143695	0.8160163
NONMMUT074311.2	6.46889041735543	0	12.9377808347109	Inf	Inf	0.0138011274744926	1	Up	1.070818e-17	6.919753e-17
NONMMUT074750.2	92.3058161868607	183.284255568494	1.32737680522688	0.00724217582743121	-7.1093610812968	0.000439887112363292	0.450105100896562	Down	0.1115513	17.84274
NONMMUT074752.2	15.2647577720065	30.2002031967479	0.329312347265126	0.0109043089915563	-6.51895784079942	0.00326897052923475	1	Down	0	2.956537
NONMMUT074757.2	60.7893447107462	120.257801598148	1.320887823344	0.0109838015146648	-6.50847872949718	0.0012417495378124	0.801423716155525	Down	9.644515e-13	2.199348
NONMMUT074758.2	72.3015943207659	143.937287078435	0.665901563097248	0.00462633120724572	-7.75591572989721	0.000431350407258431	0.447488026836043	Down	0	3.231378
NONMMUT074760.2	28.5525814185309	57.1051628370619	0	0	-Inf	0.000446135564677627	0.450105100896562	Down	0	2.296441
NONMMUT074761.2	9.88756670604911	19.7751334120982	0	0	-Inf	0.0400529806960075	1	Down	0	2.360898
NONMMUT074763.2	63.2094419781536	126.418883956307	0	0	-Inf	7.66378704162989e-05	0.186020103988292	Down	3.906204e-29	2.535375
NONMMUT076810.1	34.7795950761076	51.3422489562546	18.2169411959606	0.354813853430574	-1.49486575524441	0.0312352341874785	1	Down	3.230478	1.444328
NONMMUT077006.1	8.92307270446797	0	17.8461454089359	Inf	Inf	0.00694296031909098	1	Up	0.000110904	0.00193373
NONMMUT077282.1	9.85206351881653	18.0510763194246	1.6530507182085	0.0915762965574343	-3.44888196770124	0.0179477819931884	1	Down	0.3757356	0.5097428
NONMMUT078460.1	7.83767012089062	14.6874031999859	0.987937041795377	0.067264241904677	-3.89401642693951	0.0366997421409567	1	Down	5.306332	0.4785997
NONMMUT079987.1	7.72986847833838	15.4597369566768	0	0	-Inf	0.00831894829498449	1	Down	0.06982055	6.08448
NONMMUT080347.1	6.78559106358401	0.325919550893018	13.245262576275	40.6396687157399	5.34481673656173	0.0122128349154101	1	Up	0.02834743	0
NONMMUT080571.1	38.163743774068	56.1394349775308	20.1880525706053	0.359605553185302	-1.4755127951389	0.0408549082020601	1	Down	1.135445	4.222109
NONMMUT081298.1	36.4630752208907	53.3932346309915	19.53291581079	0.365831288285581	-1.45074962580379	0.0327705043019796	1	Down	2.525709	2.119876
NONMMUT081362.1	64.8592513820879	88.9464691839347	40.7720335802412	0.458388443682095	-1.12535742176264	0.0313611278353472	1	Down	6.859715	3.436061
NONMMUT082548.1	151.565052002074	230.242214065252	72.8878899388959	0.316570487453005	-1.65940132958851	0.000812366761576729	0.61703400270128	Down	7.412585	6.325644
NONMMUT082549.1	43.9658136681566	66.4834160505209	21.4482112857924	0.322609946358559	-1.63213717610564	0.00958392535230056	1	Down	2.657532	2.162795
NONMMUT082664.1	18.3413462412917	7.52818930082462	29.1545031817588	3.8727112213511	1.95334392711956	0.042654538485778	1	Up	0.3024418	0.2603076
NONMMUT082997.1	27.4452356802118	41.6527866518528	13.2376847085709	0.317810302086524	-1.65376220327757	0.0344853522508599	1	Down	0.9309853	1.561582
NONMMUT083219.1	4.81386998243662	0	9.62773996487324	Inf	Inf	0.0206863222909956	1	Up	5.009057e-06	1.617149e-06
NONMMUT083797.1	52.9550598689572	32.4309147945001	73.4792049434143	2.26571484057784	1.17996629718133	0.0391222520572667	1	Up	2.661176	2.441273
NONMMUT084277.1	9.47994038507172	18.6291431490786	0.330737621064813	0.0177537752766246	-5.81573034860945	0.00159112650846033	0.90066807733578	Down	6.55464	2.160157
NONMMUT084780.1	15.3591576610437	3.6118175224738	27.1064977996136	7.50494664554589	2.90784181541959	0.00852676155123512	1	Up	0.0713996	0.1231152
NONMMUT085012.1	13.782240683206	22.9245141428853	4.63996722352675	0.202401987436091	-2.30470463859963	0.0417418922330108	1	Down	1.760956	1.176209
NONMMUT085629.1	9.15249353610549	17.3097731618486	0.995213910362374	0.0574943357753447	-4.12043635808883	0.0098687661219587	1	Down	0.4891275	0.09769019
NONMMUT086348.1	94.6271290548425	56.2824457070881	132.971812402597	2.36258056543287	1.24036352695008	0.00633030882318332	1	Up	12.21553	7.106761
NONMMUT086418.1	17.5493977045038	6.59282489445413	28.5059705145536	4.32378699129909	2.1122954513413	0.0325415099944623	1	Up	0.05801756	0.6119983
NONMMUT086424.1	77.342173971009	109.653836950874	45.030510991144	0.410660604711153	-1.28398154083535	0.0342032449537642	1	Down	4.833774	12.16113
NONMMUT087266.1	5.08429718471212	10.1685943694242	0	0	-Inf	0.0165995759388404	1	Down	0.3331264	0.3270351
NONMMUT087535.1	14.0371862896138	4.59758746809728	23.4767851111302	5.10632701912382	2.35228593370288	0.036034719481689	1	Up	0.3506996	0.4880738
NONMMUT087634.1	15.747334015482	25.5418777393443	5.95279029161964	0.233060010402056	-2.10122661398972	0.0448569655229271	1	Down	0.7114444	0.599128
NONMMUT088316.1	76.5616480775728	104.453617835309	48.6696783198369	0.465945357647392	-1.10176731784763	0.0246689870154031	1	Down	1.724092	1.438871
NONMMUT088744.1	38.5516526630689	59.2390828565117	17.8642224696262	0.301561428844143	-1.72947618210919	0.00970507042078137	1	Down	2.457657	1.666369
NONMMUT089181.1	31.0690720983963	8.8709204794411	53.2672237173515	6.00470084708813	2.58609237296288	0.000751484999371777	0.609192894093664	Up	0.170335	0.822335
NONMMUT089813.1	6.2415344020729	12.4830688041458	0	0	-Inf	0.00618351753804117	1	Down	0.02260537	0.5997459
NONMMUT090082.1	7.88419389891772	14.4365846716409	1.3318031261945	0.0922519526942322	-3.43827674079714	0.0367096474698385	1	Down	0.3558647	0.7822357
NONMMUT090497.1	24.4610489204608	37.677992499812	11.2441053411096	0.29842633842994	-1.74455322469171	0.0353499399746209	1	Down	0.4625007	0.763277
NONMMUT090664.1	38.08541433124	57.9497621446889	18.2210665177911	0.314428667926138	-1.66919533406767	0.0127762846133542	1	Down	0.5955385	0.4295915
NONMMUT090892.1	22.6148504849191	10.4481167982827	34.7815841715554	3.32898117843324	1.73508071371705	0.0443248641350252	1	Up	1.216286	0.1974372
NONMMUT090984.1	7.85131340932395	14.3708236924534	1.3318031261945	0.0926740982073192	-3.43169001823214	0.0370663398795204	1	Down	0.7349368	0.1269072
NONMMUT091415.1	33.8496002289172	49.159285396923	18.5399150609114	0.377139637226538	-1.40682930976174	0.0452652593928387	1	Down	0.2873276	0.2950174
NONMMUT091456.1	5.38718357570333	10.7743671514067	0	0	-Inf	0.0127025939730412	1	Down	0.9595243	0.158904
NONMMUT091757.1	115.273584196658	160.221436534821	70.3257318584944	0.438928356775844	-1.18794261699246	0.0365773175092659	1	Down	11.17421	9.730349
NONMMUT091923.1	41.2656987832009	61.6446975241478	20.886700042254	0.338823952118058	-1.56139222971988	0.0154301282101663	1	Down	1.168625	1.364982
NONMMUT091966.1	45.2967948245761	70.0401413875839	20.5534482615683	0.293452409637936	-1.7688015402619	0.00448078437347844	1	Down	1.272337	1.058459
NONMMUT092388.1	6.26334833013598	0	12.526696660272	Inf	Inf	0.0354184910399225	1	Up	3.779663e-14	4.885288e-25
NONMMUT093467.1	176.00080700601	116.012018734323	235.989595277697	2.03418230156077	1.02444897800179	0.00521985210791484	1	Up	23.76023	23.39505
NONMMUT094367.1	20.9694606954292	7.19526194666492	34.7436594441935	4.82868583544725	2.27163060176146	0.012934144403758	1	Up	0.5238857	0.2268086
NONMMUT094370.1	11.4482828758859	20.5739750361825	2.32259071558925	0.11288974111734	-3.14701370808217	0.0163232756302168	1	Down	0.848779	0.1537893
NONMMUT094425.1	7.91615560457098	0	15.832311209142	Inf	Inf	0.0306047901152587	1	Up	1.032187e-22	5.130735e-24
NONMMUT094860.1	4.26682695291601	8.53365390583202	0	0	-Inf	0.0335297195407536	1	Down	0.1818035	0.3050684
NONMMUT095331.1	4.46906551178482	0	8.93813102356964	Inf	Inf	0.0313708249910136	1	Up	2.215337e-12	0.002170691
NONMMUT096362.1	25.2779216030842	11.4752719590445	39.0805712471238	3.40563355592819	1.76792321027004	0.0301846414487393	1	Up	0.05720232	0.08631507
NONMMUT096609.1	8.46199984573373	1.31736300787453	15.6066366835929	11.8468763661225	3.56643481264767	0.0441578964604799	1	Up	3.3879e-09	0.6302887
NONMMUT096759.1	36.3380413356826	14.0662694365764	58.6098132347889	4.16669206423605	2.05890248285414	0.00314154702182136	1	Up	0.9139591	0.5647733
NONMMUT096760.1	42.5421224668038	61.2833970717054	23.8008478619023	0.388373507331093	-1.36448330336205	0.0312687869406488	1	Down	2.646465	2.50841
NONMMUT096938.1	17.2153954661534	28.7963976851017	5.63439324720501	0.195663128034937	-2.35355618364941	0.019962372589207	1	Down	1.562574	1.000466
NONMMUT097040.1	33.6889702636959	48.852729703183	18.5252108242088	0.379205234523503	-1.39894921564861	0.0471901571903607	1	Down	4.348193	4.748279
NONMMUT097065.1	36.94137448121	55.7113811392082	18.1713678232119	0.32616976013943	-1.61630506182343	0.0175496825204338	1	Down	1.950807	2.331575
NONMMUT097066.1	10.9677553638744	20.9432978645543	0.992212863194441	0.047376152008692	-4.39969516518186	0.0221109679443544	1	Down	3.375388	1.544625
NONMMUT097328.1	22.158366188508	35.753186074323	8.56354630269295	0.239518410607973	-2.06179154175683	0.029617615314897	1	Down	0.05973194	0.1843659
NONMMUT097694.1	4.76171336359073	9.52342672718147	0	0	-Inf	0.0219327786578033	1	Down	0.06148511	0.2636928
NONMMUT097784.1	5.61119981629512	0.326586696847344	10.8958129357429	33.3626967691091	5.06016400411877	0.029470016818045	1	Up	5.366733e-17	0.01331436
NONMMUT097983.1	20.4928445096614	35.6717554774476	5.31393354187512	0.148967536661735	-2.74693012527318	0.00543225175035759	1	Down	2.356534	1.279624
NONMMUT098121.1	5.56449807215289	11.1289961443058	0	0	-Inf	0.0176290540639796	1	Down	0.287972	0.1414936
NONMMUT098317.1	8.09406927304373	1.30801742302145	14.880121123066	11.3760878572196	3.50793260689523	0.031422953278802	1	Up	0.1193118	0.04896565
NONMMUT098495.1	68.7122804157574	97.7488294348898	39.675731396625	0.405894695885365	-1.30082260745062	0.0117583211403346	1	Down	0.3229259	0.6526992
NONMMUT098973.1	16.2129118282796	26.7994951646053	5.62632849195389	0.20994158499615	-2.2519401325188	0.0325483355447537	1	Down	1.351994	0.4060502
NONMMUT099606.1	22.6418294479847	34.6652818412699	10.6183770546994	0.306311574310006	-1.70692821314748	0.0461797242435332	1	Down	3.644011	1.739424
NONMMUT099869.1	15.8729954342842	4.57021231799984	27.1757785505686	5.94628359902153	2.57198827204895	0.0162077260553331	1	Up	0.2961262	4.633703e-25
NONMMUT100166.1	39.4551606691865	59.0770501550173	19.8332711833556	0.335718711941667	-1.57467514416972	0.0170854914097647	1	Down	0.5419501	1.527031
NONMMUT100568.1	27.7112112533879	13.1272329567108	42.295189550065	3.22194248319811	1.68793073987145	0.0319216183640037	1	Up	0.4331289	0.9959736
NONMMUT100689.1	12.3141639145464	20.645409526728	3.98291830236475	0.192920285606753	-2.37392324385105	0.0488220056866915	1	Down	1.489789	1.637068
NONMMUT100702.1	52.9207668249319	73.381114920098	32.4604187297659	0.442353850375684	-1.17672721407756	0.039600966847867	1	Down	4.637187	5.984102
NONMMUT100750.1	17.2018304348868	5.54463524090726	28.8590256288664	5.20485557209426	2.37985813118765	0.0193523072280933	1	Up	0.8760675	0.000363549
NONMMUT101179.1	4.59107863892321	9.18215727784643	0	0	-Inf	0.0253422107534298	1	Down	0.6279068	0.5657276
NONMMUT101430.1	18.080824250193	28.5565953772419	7.60505312314401	0.266315119946155	-1.90879375551608	0.0491417609945282	1	Down	0.668149	1.897228
NONMMUT102039.1	81.5484293282411	53.498043043731	109.598815612751	2.04865092958937	1.03467418393316	0.0301413783038452	1	Up	3.384485	6.423727
NONMMUT102309.1	6.3662882339855	12.3996256864224	0.332950781548624	0.0268516800400843	-5.21884383304741	0.0341457928528223	1	Down	1.281771	0.1023813
NONMMUT102431.1	16.8782502105336	6.55210128377764	27.2043991372896	4.15201138673559	2.05381040023829	0.041943265757167	1	Up	0.3248251	0.3289506
NONMMUT103353.1	4.28936871347126	0	8.57873742694251	Inf	Inf	0.0322328980970091	1	Up	2.275024e-07	2.811841e-08
NONMMUT104047.1	27.2644867943072	12.1404595214096	42.3885140672048	3.49150820794328	1.80385036425735	0.0219179057255901	1	Up	0.107064	0.5302511
NONMMUT104181.1	72.9629965336144	102.989583107367	42.9364099598619	0.416900512308129	-1.2622249498844	0.0122901774839466	1	Down	6.588247	10.66345
NONMMUT104410.1	20.295994140466	6.55443906536404	34.0375492155679	5.19305296397281	2.37658293955459	0.0107703056830499	1	Up	0.03950959	0.0334621
NONMMUT105416.1	18.0651865024624	28.4968497946284	7.63352321029644	0.267872528553502	-1.90038146052238	0.0492272831857484	1	Down	4.473054	3.990581
NONMMUT105460.1	10.555335623074	2.28210400220545	18.8285672439425	8.25052987319873	3.0444867764358	0.0254950332427183	1	Up	0.1660567	0.0003984461
NONMMUT105922.1	4.61077052756087	9.22154105512174	0	0	-Inf	0.0446200475986216	1	Down	0	4.029614
NONMMUT106668.1	28.7394555933755	14.4472645484027	43.0316466383484	2.97853247541633	1.57460168910219	0.0384263006128377	1	Up	0.1660148	0.819837
NONMMUT106820.1	12.2124746756277	3.60280273985162	20.8221466114037	5.77943010342589	2.53092723883375	0.0391806673958009	1	Up	0.04299197	0.1254434
NONMMUT107112.1	17.3567326233215	3.27054253164624	31.4429227149968	9.61397762320795	3.26513344556812	0.00217507296537696	1	Up	0.2372249	0.08859528
NONMMUT107355.1	128.472118907127	77.972030928652	178.972206885601	2.29533853041957	1.19870694672837	0.00543452474522799	1	Up	0.7299521	0.8189451
NONMMUT107469.1	11.0975604499265	0.99077631102719	21.2043445888258	21.4017476526484	4.41965670585309	0.00824048764141995	1	Up	7.02307e-13	0.2718449
NONMMUT107695.1	5.95190946073057	0	11.9038189214611	Inf	Inf	0.00772088044383538	1	Up	0.00216003	0.0001321835
NONMMUT107942.1	31.736901554947	8.8682518956238	54.6055512142702	6.15741995795319	2.62232596884449	0.000574601614314926	0.509179116227926	Up	0.6672651	1.540735
NONMMUT108726.1	6.12273592268822	0	12.2454718453764	Inf	Inf	0.00667981446508828	1	Up	0.009359942	8.313881e-05
NONMMUT108896.1	12.716167632617	3.61081403279605	21.8215212324379	6.04337997865272	2.59535565461142	0.0302162464099752	1	Up	1.065036e-13	0.2924731
NONMMUT110201.1	16.1887766858763	5.55197938789737	26.8255739838552	4.83171354027928	2.27253492356423	0.0292387063062524	1	Up	0.9277075	0.1763559
NONMMUT110351.1	29.3599184318678	45.1841604426514	13.5356764210842	0.299566845737102	-1.73905013109544	0.0221506325891114	1	Down	1.611118	1.320181
NONMMUT110378.1	26.7515507934402	40.594578726006	12.9085228608743	0.317986373205168	-1.65296315242979	0.0365070791442937	1	Down	0.9881444	0.9897036
NONMMUT110633.1	35.165166315473	19.3140198293351	51.016312801611	2.64141350440807	1.40131016824551	0.042564462674923	1	Up	0.4453208	0.7209097
NONMMUT110737.1	8.98336638111965	17.308108067709	0.658624694530251	0.038052957143191	-4.71584761804211	0.00565256015326685	1	Down	2.437344	0.4223916
NONMMUT111022.1	34.7034494228956	18.7135952979723	50.6933035478188	2.70890241776852	1.43770842457091	0.0383309806646858	1	Up	0.7732346	1.333544
NONMMUT111504.1	6.71567153381096	12.4383423177434	0.993000749878563	0.0798338496008461	-3.64685561003322	0.047064902893374	1	Down	0.8743981	0.6577853
NONMMUT111879.1	73.5177350434031	38.6671037166997	108.368366370106	2.80259848692272	1.48676507208456	0.00319995980170852	1	Up	2.009844	2.786363
NONMMUT112430.1	30.2253865288638	14.7464816366451	45.7042914210825	3.09933532263771	1.63195885112797	0.0286363699782859	1	Up	0.4555412	0.5688526
NONMMUT112621.1	48.760699270308	70.0781964144431	27.443202126173	0.391608282323272	-1.35251681732994	0.0232192096069771	1	Down	5.197502	5.301649
NONMMUT112631.1	60.4532356055809	29.260510653913	91.6459605572487	3.13206975917875	1.64711634548351	0.00258836439802555	1	Up	0.9444127	3.200344
NONMMUT112682.1	27.7272481624011	11.7895081434981	43.664988181304	3.70371585055356	1.88897341913751	0.0159589594052775	1	Up	0.583893	0.5359908
NONMMUT112752.1	27.7972675543278	41.3231894859722	14.2713456226835	0.3453592474397	-1.53383024069842	0.0470776569882171	1	Down	1.439086	3.639225
NONMMUT112983.1	12.508610688242	25.017221376484	0	0	-Inf	0.0162288853947788	1	Down	1.016934	3.196686
NONMMUT113251.1	7.4461577942117	0.651839101786036	14.2404764866374	21.8466128337784	4.44933771206351	0.0186585071528437	1	Up	0.07646827	7.278478e-11
NONMMUT113503.1	46.1823882847829	27.5664862121691	64.7982903573967	2.35061842335175	1.23304036484502	0.0417604475244638	1	Up	2.899287	7.796781
NONMMUT113580.1	8.76185250187352	1.6346041198688	15.8891008838782	9.72045811627688	3.28102430832758	0.0325019816123272	1	Up	0.1207131	0.0628604
NONMMUT113648.1	6.31057272603719	0	12.6211454520744	Inf	Inf	0.0100856970906116	1	Up	4.00661e-22	2.480958e-09
NONMMUT113673.1	122.985534701257	166.493987682278	79.4770817202356	0.477357067523078	-1.06685927554931	0.00961404296357319	1	Down	3.554731	4.401681
NONMMUT114852.1	20.0685520304987	35.5080521403211	4.62905192067626	0.130366258965237	-2.93935757134858	0.0263232818261231	1	Down	0.1422091	0.712024
NONMMUT114984.1	5.29525850132292	0.330258770342397	10.2602582323034	31.067330086847	4.95732635707532	0.0375061619353706	1	Up	5.462509e-05	0.01276748
NONMMUT115468.1	10.9023361806523	1.62959775446509	20.1750746068395	12.3804015755176	3.6299862060156	0.00933090566377761	1	Up	0.3503683	0.0001530831
NONMMUT116090.1	3.96045030954819	0	7.92090061909638	Inf	Inf	0.0428535055588618	1	Up	0.001067957	4.286299e-06
NONMMUT116323.1	43.4014598817934	62.6014161425492	24.2015036210377	0.38659674352939	-1.37109860972773	0.0285902512265059	1	Down	2.173117	2.842617
NONMMUT116521.1	99.7389307863978	139.135253064698	60.3426085080973	0.433697479099979	-1.20523903743809	0.00662659278412037	1	Down	1.542214	1.21745
NONMMUT116545.1	4.14639264597113	0	8.29278529194226	Inf	Inf	0.0367362052953496	1	Up	0.002023654	2.436703e-06
NONMMUT117241.1	27.37941750883	13.1015284422455	41.6573065754145	3.17957608984703	1.66883443411278	0.0327428674161571	1	Up	0.1850742	0.2514577
NONMMUT118013.1	55.1621942072218	77.2798045599129	33.0445838545307	0.427596628158035	-1.22567761825286	0.0296775884839285	1	Down	6.334096	5.648823
NONMMUT118308.1	11.7427722505912	2.62037406549228	20.8651704356901	7.96266865500756	2.99325202500362	0.0195479057721093	1	Up	0.8408033	0.4418047
NONMMUT118583.1	10.7806482285657	20.244047068071	1.3172493890605	0.0650684808542099	-3.94189731807322	0.0142685599383395	1	Down	0.9198824	0.1142654
NONMMUT118605.1	7.29644710691731	0	14.5928942138346	Inf	Inf	0.00246014995327983	1	Up	2.705375e-11	1.295541e-06
NONMMUT118828.1	17.216034735127	1.95818588917541	32.4738835810786	16.5836572312107	4.05169029758921	0.000357724054663756	0.420434964204495	Up	0.1348885	6.961661e-08
NONMMUT118873.1	20.3646396680434	33.1197998919751	7.60947944411164	0.229756202299864	-2.12182428709894	0.0212866359549864	1	Down	0.5040618	0.8910283
NONMMUT119376.1	18.3433838856096	6.54008711510726	30.1466806561119	4.60952279771238	2.20461740293032	0.0237037810532313	1	Up	1.028503	0.3910466
NONMMUT119621.1	29.0802988548795	43.2216242510415	14.9389734587175	0.345636558495544	-1.53267227330385	0.0422884172839136	1	Down	0.5908715	0.7284002
NONMMUT120104.1	37.7414058700153	53.9689581375667	21.5138536024639	0.398633850733697	-1.32686387038008	0.0462582663530148	1	Down	3.632927	2.038313
NONMMUT120448.1	24.1622152021468	9.51975465368641	38.8046757506072	4.07622645354422	2.0272342022226	0.0304634506231203	1	Up	0.2563359	0.8159085
NONMMUT120667.1	41.3794738846736	23.2530967361031	59.5058510332441	2.55905059479043	1.35560867107087	0.0339718833316661	1	Up	0.5371695	0.5228511
NONMMUT120852.1	30.6951915791885	50.4235631987422	10.9668199596347	0.217493950524867	-2.20095282114048	0.00360273710800888	1	Down	2.277471	2.342741
NONMMUT121434.1	48.7015099298219	70.2639266510473	27.1390932085965	0.386245040693182	-1.37241168565879	0.0410332308588581	1	Down	1.435203	0.4571276
NONMMUT121956.1	14.2194128729242	3.28089160617707	25.1579341396714	7.66801746583321	2.93885362310964	0.0341978152048145	1	Up	0.2423052	0.271277
NONMMUT122282.1	53.0350576809455	27.8777230105744	78.1923923513167	2.80483425140774	1.48791551887779	0.00983950222180955	1	Up	4.095268	5.854005
NONMMUT122759.1	18.3280246358219	6.57579881888751	30.0802504527562	4.57438727692785	2.19357851241581	0.0237529484337697	1	Up	0.002062025	0.6091652
NONMMUT124096.1	14.1394516480865	23.6300834307109	4.648819865462	0.196733112648267	-2.34568829317863	0.0361521631886568	1	Down	0.1563603	0.6956967
NONMMUT124663.1	3.9735787728825	0	7.947157545765	Inf	Inf	0.042550827510785	1	Up	7.458047e-27	4.521674e-21
NONMMUT125705.1	15.4060364248377	26.1616772108452	4.65039563883024	0.177756020814386	-2.49202966836504	0.0236356874132026	1	Down	1.280595	0.5103881
NONMMUT126133.1	86.2340937560626	117.147106817861	55.3210806942639	0.47223599623571	-1.08242007955661	0.0205722830211862	1	Down	7.853111	5.422699
NONMMUT126178.1	34.3589502733102	17.1040285466146	51.6138720000058	3.01764416840978	1.59342269760212	0.0225907177952049	1	Up	0.114131	0.2629996
NONMMUT126341.1	8.75723226861772	1.96319225457912	15.5512722826563	7.92142096444361	2.98575924778927	0.0471259495541661	1	Up	0.0006239632	0.01639342
NONMMUT126444.1	7.35789709208247	14.3828434026163	0.332950781548624	0.0231491626675195	-5.4328961793244	0.00804131077470891	1	Down	1.356752	0.5139645
NONMMUT126786.1	12.6194998302959	25.2389996605919	0	0	-Inf	0.00196933016115982	1	Down	1.93247	1.479175
NONMMUT126852.1	31.5408808577358	14.4269027430644	48.6548589724071	3.37250897430479	1.75382228221514	0.0167966192764992	1	Up	0.3502469	0.7831632
NONMMUT127085.1	23.8304315000529	36.4327366699299	11.228126330176	0.308187837545654	-1.69811816703466	0.0433349623639615	1	Down	0.1556434	0.3566255
NONMMUT127258.1	10.9131802108635	1.32103508136959	20.5053253403573	15.5221656332536	3.95625794947378	0.0134349963358464	1	Up	1.439696e-05	0.05283479
NONMMUT127447.1	8.71992374278999	16.4468467357014	0.993000749878563	0.0603763606383613	-4.04987239296342	0.0326190410640694	1	Down	0.8585538	2.782321
NONMMUT127783.1	9.8013590143973	18.2781917711671	1.3245262576275	0.0724648408447531	-3.78657500488549	0.0393464805561312	1	Down	1.950877	0.1951624
NONMMUT128298.1	76.5811503788272	102.112418771966	51.0498819856879	0.499938034958221	-1.00017880439682	0.040474092986557	1	Down	1.78498	1.453437
NONMMUT128838.1	16.9966634173738	5.25009371583764	28.74323311891	5.47480381773033	2.45280726859353	0.0164042331158267	1	Up	0.5681804	0.6388944
NONMMUT129088.1	22.3339616447923	34.399113414483	10.2688098751016	0.298519608670441	-1.74410239487979	0.0438932885112301	1	Down	0.4557376	0.4616464
NONMMUT131031.1	77.0277070610248	103.432444822166	50.6229692998839	0.489430269070032	-1.0308247664843	0.0349154391682959	1	Down	0.9026243	0.8801887
NONMMUT131041.1	38.2198816153542	55.611242748149	20.8285204825594	0.374537943287603	-1.41681621380022	0.0329816473797519	1	Down	0.8104923	0.4387735
NONMMUT131190.1	21.4987127750185	34.7530641784427	8.2443613715942	0.237226891109883	-2.07566053748268	0.020647912510819	1	Down	0.9431588	2.123244
NONMMUT132392.1	4.92767806657797	9.85535613315594	0	0	-Inf	0.0190316885188776	1	Down	0.1360356	0.3428917
NONMMUT132846.1	4.13894758341491	0	8.27789516682981	Inf	Inf	0.0368840156430127	1	Up	0.002209938	0.002713008
NONMMUT132887.1	15.5439559663233	26.788809746351	4.29910218629557	0.160481269119512	-2.63952317464476	0.014749945825384	1	Down	2.02125	0.5001875
NONMMUT133164.1	12.068116885087	3.59846352040224	20.5377702497717	5.70737208626085	2.51282662110174	0.040885947935307	1	Up	0.039033	0.03109935
NONMMUT133201.1	12.798764830116	22.622953731564	2.97457592866807	0.131484861082392	-2.92703139497941	0.0165344005101767	1	Down	0.3076947	0.541167
NONMMUT133538.1	9.24621476340801	0	18.492429526816	Inf	Inf	0.0207578789578527	1	Up	0	0
NONMMUT133871.1	36.1879931660436	59.8144811023485	12.5615052297387	0.210007760633161	-2.25148545261454	0.00161100122610374	0.90066807733578	Down	2.458513	0.856411
NONMMUT134066.1	31.5509269279563	46.8868577818016	16.2149960741111	0.345832432396541	-1.53185492265794	0.0371997132581345	1	Down	5.337141	7.718379
NONMMUT134160.1	63.6361308304767	97.4357274055951	29.8365342553583	0.306217596458821	-1.70737090677707	0.00321523326281437	1	Down	0.9748184	0.4526061
NONMMUT134522.1	8.43246370141311	1.30367820357207	15.5612491992541	11.9364189388274	3.57729817151491	0.0257024834691837	1	Up	0.3488512	1.389813e-12
NONMMUT134778.1	28.4023031538865	11.7794954126906	45.0251108950824	3.8223293373479	1.9344520883334	0.0128250431142098	1	Up	0.2605237	0.1489224
NONMMUT135007.1	6.36010126409414	12.7202025281883	0	0	-Inf	0.0107300067571943	1	Down	1.936501	0.004477388
NONMMUT135265.1	12.4061819715756	3.93372865614834	20.8786352870029	5.30759417133919	2.40805806374135	0.0454069762646692	1	Up	0.002430271	0.2689732
NONMMUT135286.1	59.3594322588184	81.652614357854	37.0662501597828	0.453950561795055	-1.13939290780466	0.0367361810353655	1	Down	3.322746	4.87007
NONMMUT135523.1	23.3250292464353	4.27433650102157	42.375721991849	9.91398828373038	3.30946555384414	0.000325552806323843	0.397854107972705	Up	0.002815447	0.03370751
NONMMUT135741.1	6.43697996465948	0.325919550893018	12.5480403784259	38.5004224019221	5.26680236910569	0.0481369086792893	1	Up	0.08136267	4.940471e-24
NONMMUT135938.1	10.0861815655759	1.30501249548072	18.8673506356712	14.457601518	3.85375632732182	0.00933157131053028	1	Up	0.1312855	0.03505117
NONMMUT135966.1	9.0773842573089	1.95818588917541	16.1965826254424	8.27121812846007	3.04809981530636	0.0395602074059154	1	Up	0.0213163	0.0004536436
NONMMUT135975.1	7.10016929939583	0	14.2003385987917	Inf	Inf	0.0102114632634758	1	Up	4.881201e-23	5.952201e-18
NONMMUT136129.1	17.0765576426454	28.1916228513045	5.96149243398632	0.211463258622249	-2.24152107555213	0.0266722442285259	1	Down	0.4135869	0.5770661
NONMMUT136134.1	22.0983711189414	8.84621945465348	35.3505227832294	3.99611641610739	1.99859861278357	0.0227719997797272	1	Up	0.2449291	0.3377858
NONMMUT136278.1	15.228601825569	29.1326773935106	1.3245262576275	0.0454653116751481	-4.45908994689175	0.0331118456851769	1	Down	5.983642	2.985701
NONMMUT136325.1	11.3174610129191	19.312691078919	3.32223094691925	0.172023201393496	-2.53932493532071	0.0456183035445926	1	Down	0.1509419	0.1161778
NONMMUT136822.1	15.2510495408237	26.8682610713336	3.63383801031388	0.13524649029821	-2.88633693887643	0.0187371073997336	1	Down	1.150714	0.8729516
NONMMUT137044.1	28.2892323148655	47.331276091229	9.24718853850202	0.195371629547415	-2.35570711009325	0.0370731961790612	1	Down	2.28012	8.143581
NONMMUT137217.1	40.0632496653969	17.27373619733	62.8527631334637	3.638631643754	1.86339600758852	0.00787939803314148	1	Up	0.3575789	2.948545e-19
NONMMUT137218.1	9.06530285653898	1.95551730535811	16.1750884077198	8.27151381550047	3.04815138916107	0.0396769690253188	1	Up	0.9213056	0
NONMMUT137364.1	8.17296378993696	15.0286781908134	1.3172493890605	0.0876490515224218	-3.51211771055605	0.0305647388406878	1	Down	5.619338	1.360132
NONMMUT137389.1	24.1615750579383	45.0154729060913	3.30767720978525	0.0734786729151005	-3.76653061934197	0.033196454985489	1	Down	4.47897	7.404539
NONMMUT137470.1	84.4624951797306	117.245927541489	51.6790628179717	0.440774907083099	-1.18188599996471	0.0124232858569281	1	Down	6.878805	5.61181
TCONS_00003041	8.0857153291221	0.660517540684794	15.5109131175594	23.4829692811464	4.55354293503657	0.0293703571229113	1	Up	5.984989e-09	0.02887421	XLOC_001833	ENSMUST00000187313	o	1:165780235:165790719:+	3924	5
TCONS_00003734	36.2480226290868	56.5839894939319	15.9120557642418	0.28121127383477	-1.83027366128957	0.00790151936167052	1	Down	0.2710303	0.1480647	XLOC_002298	ENSMUST00000162650	x	1:195020257:195040681:+	12365	3
TCONS_00012376	41.9568064226767	61.713452347891	22.2001604974624	0.359729680529226	-1.47501489681027	0.0210037733331632	1	Down	1.060039	2.27226	XLOC_008182		u	10:24557896:24561362:-	2165	2
TCONS_00014176	22.4914042287542	36.7079143378465	8.27489411966188	0.225425341344722	-2.14927838870583	0.014360217475468	1	Down	0.1484037	0.2404355	XLOC_009308		u	10:92077073:92162270:-	8680	8
TCONS_00018627	11.1408939234159	19.6472890687107	2.634498778121	0.134089683767954	-2.89872984757279	0.0273508004523337	1	Down	0.1700726	0.1552785	XLOC_012203	ENSMUST00000107624	x	11:96944252:96968251:+	6208	6
TCONS_00020468	5.08846823229979	10.1769364645996	0	0	-Inf	0.0165620850812687	1	Down	0.1841449	0.3452828	XLOC_013249	ENSMUST00000109511	i	11:26079512:26167809:-	2468	4
TCONS_00021578	7.99958382449962	15.3369045201855	0.66226312881375	0.0431810166088026	-4.53345898070766	0.0197508623946327	1	Down	0.3746707	0.02371511	XLOC_013994		u	11:63446260:63450486:-	4014	2
TCONS_00027046	26.8108987952709	43.698765961186	9.92303162935575	0.227078074428224	-2.13873968184447	0.0339232611114149	1	Down	0.4463927	1.201776	XLOC_017405		u	12:101083737:101088803:+	3379	2
TCONS_00028757	47.4171677480625	25.9375556036583	68.8967798924666	2.65625569908173	1.40939403148947	0.0193596770460225	1	Up	0.09552702	0.4406522	XLOC_018554		u	12:56682595:56689636:-	4679	2
TCONS_00032390	93.5781717168001	129.631509913916	57.5248335196843	0.443756564726313	-1.1721596326716	0.0155311512380012	1	Down	0.546957	0.4661361	XLOC_021058		u	13:98420453:98432605:+	11930	3
TCONS_00033917	21.2149528631426	4.95388155513595	37.4760241711492	7.56498187412169	2.91933662571418	0.0216009879099456	1	Up	0.0004483966	0.6133117	XLOC_022159		u	13:48652307:48662799:-	1290	4
TCONS_00037210	4.4627270294705	0	8.92545405894101	Inf	Inf	0.0278231373051199	1	Up	4.773423e-14	3.279975e-07	XLOC_024346		u	14:57999264:58004892:+	2112	2
TCONS_00038873	6.2733252467338	0	12.5466504934676	Inf	Inf	0.00794788440789979	1	Up	3.57695e-08	1.019563e-13	XLOC_025609		u	14:16814633:16973362:-	4527	2
TCONS_00039827	39.6312624190067	57.3663581474002	21.8961666906132	0.381690025264495	-1.38952660990444	0.0367010524671647	1	Down	0.7077721	0.7001862	XLOC_026387	ENSMUST00000166968	i	14:39289543:39300040:-	5417	2
TCONS_00042873	12.0737485097933	2.96865685958652	21.17884016	7.13414893055368	2.83474133342857	0.0229618937308665	1	Up	9.03717e-15	0.06597884	XLOC_028565		u	15:62038004:62261812:+	6018	7
TCONS_00044201	4.73617702098708	9.47235404197415	0	0	-Inf	0.0222389770699948	1	Down	0.0904538	0.01557906	XLOC_029300		u	15:103115331:103127306:+	5092	4
TCONS_00058260	41.4224380928499	18.7089197347995	64.1359564509003	3.42809512040421	1.77740714090652	0.0280066581925881	1	Up	0.3148397	0.6555067	XLOC_038322		u	17:85796210:85801494:-	2204	3
TCONS_00062504	11.7489891648578	0	23.4979783297157	Inf	Inf	5.73585444323973e-05	0.14893746325709	Up	2.147769e-08	0.0003137749	XLOC_041361		u	18:75358415:75367077:-	4211	3
TCONS_00062505	19.02978920267	30.1124208595751	7.947157545765	0.263916261758741	-1.92184784677761	0.0415764292176646	1	Down	0.3354732	0.2946156	XLOC_041361		u	18:75358415:75367077:-	4094	2
TCONS_00063260	20.6618772047515	7.85244375757808	33.4713106519248	4.26253427407525	2.09171143456839	0.0220623227409641	1	Up	0.3960568	0.1753248	XLOC_041815	ENSMUST00000170157	x	19:8723283:8726385:+	2229	5
TCONS_00063264	9.20385337509332	18.4077067501866	0	0	-Inf	0.00685181929242368	1	Down	0.5818642	1.111606	XLOC_041815	ENSMUST00000170157	x	19:8723350:8726385:+	1707	7
TCONS_00063265	5.39772658464986	10.4661408220346	0.329312347265126	0.0314645438910794	-4.99012915996971	0.0352019690752692	1	Down	0.5455908	0.2073308	XLOC_041815	ENSMUST00000170157	x	19:8723359:8726385:+	1952	6
TCONS_00093179	8.0384456358746	15.7439404902006	0.332950781548624	0.0211478683977408	-5.56334393574338	0.00904310867166	1	Down	0.3319671	0.3172284	XLOC_061213		u	4:130023687:130047792:-	3742	5
TCONS_00105138	10.3271039178514	19.0047955517778	1.649412283925	0.0867892674473265	-3.52633954293284	0.0135480105402912	1	Down	0.1127527	0.1456507	XLOC_069042		u	6:67070661:67080836:+	7118	5
TCONS_00105862	15.0286138109856	5.58368821595167	24.4735394060195	4.38304189981501	2.1319324704132	0.0466006865807646	1	Up	0.01474303	0.07312915	XLOC_069512		u	6:93235063:93244304:+	6629	3
TCONS_00129096	4.29103743104445	0	8.58207486208889	Inf	Inf	0.0322038307884849	1	Up	8.196299e-05	2.041125e-06	XLOC_084073		u	9:78175909:78179283:+	2388	3
TCONS_00135038	86.6591122752183	130.240145874973	43.0780786754639	0.33075883312368	-1.59614840978608	0.0236396353240571	1	Down	0.1722069	0.481552	XLOC_087771		u	X:61119131:61142250:+	18694	2
TCONS_00138207	6.2716605475729	0.330258770342397	12.2130623248034	36.9802815899226	5.2086843052119	0.0179203380439944	1	Up	0.009107353	0.01446765	XLOC_089737		u	X:95960475:95967757:-	2321	5
